# Supplementary material for: Accounting for small variations in the tracrRNA sequence improves sgRNA activity predictions for CRISPR screening
Source: Nat Commun. 2022 Sep 6;13:5255. doi: 10.1038/s41467-022-33024-2 (PMC9448816; doi:10.1038/s41467-022-33024-2)
Supplement: Supplementary file 5 — Dataset 1 [file 41467_2022_33024_MOESM5_ESM.xlsx]

## Sheet: Sheet 1
SUPPLEMENTARY DATA 1
Reference	Species	Endog. Target	tracrRNA	Library Design	Cell Lines	Avg. Rep. Cor.	Avg. ROC-AUC (TP/FP)	sgRNA Filtering for Modeling	Activity Measure	Selected sgRNAs	RS3 Training Data
Aguirre et al. 2016 (GeckoV2)	Human	Yes	Hsu	- Genome-wide	43 unique cell lines	0.56	0.75 (Essential / Non-essential)	- Targeting essential gene	Log-fold change vs pDNA	8659	No
				- Excluded first and last exons and alternatively spliced exons				- No perfect match off-target in another gene
				- Ranked sgRNAs by sum of off-target matches
				- 6 sgRNAs per gene
Behan et al. 2019	Human	Yes	Chen	- Genome-wide	324 unique cell lines	0.62	0.84 (Essential / Non-essential)	- Targeting essential gene	Log-fold change vs pDNA	7442	No
				- sgRNAs that contain BbsI sites or RNA polIII terminator sequences				- No perfect match off-target in another gene
				(a stretch of 5 Ts) were removed
Chari et al. 2015	Human	No	Hsu	- No 3-nt off-targets	HEK 293T	N/A	N/A	- Z-scored lognorms > -3 for HEK 293 condition	Mutation rate	1202	No
				- Targeting 5’-most exon
DeWeirdt et al. 2020 (Tiling)	Human	Yes	DeWeirdt	- Tiling	HT29	0.93	0.95 (Essential / Non-essential)	- Z-scored lognorms > -3 for pDNA	Log-fold change vs pDNA	2403	No
					A375			- Targeting essential gene
					MELJUSO			- No perfect match off-target in another gene
DeWeirdt et al. 2020 (Gattinara)	Human	Yes	DeWeirdt	- Genome-wide	A375	0.86	0.94 (Essential / Non-essential)	- Z-scored lognorms > -3 for pDNA	Log-fold change vs pDNA	2998	No
				- sgRNAs picked with CRISPick				- Targeting essential gene
								- No perfect match off-target in another gene
Doench et al. 2014 (Human)	Human	Yes	Hsu	- Tiling	MOLM13	N/A	0.96	- Z-scored lognorms > -3 for unsorted condition	Log-fold change vs unsorted	995	Yes
					NB4		(Tagged / Not tagged)	- Gene with an AUC > 0.85
					TF1			- No perfect match off-target in another gene
Doench et al. 2014 (Mouse)	Mouse	Yes	Hsu	- Tiling	EL4	N/A	0.95	- Z-scored lognorms > -3 for unsorted condition	Log-fold change vs unsorted	1169	Yes
							(Tagged / Not tagged)	- Gene with an AUC > 0.85
								- No perfect match off-target in another gene
Doench et al. 2016	Human	Yes	Hsu	- Tiling	A375	0.69	0.94 (Resistance / Non-resistance)	- Z-scored lognorms > -3 for pDNA	Log-fold change vs DMSO	2536	Yes
								- 6TG: HPRT1 - Selumetnib: NF1, CUL3, NF2, MED12, TADA2B, SGF29, TADA1
								- Vemurafenib: NF1, CUL3, NF2, MED12
								- No perfect match off-target in another gene
Kim et al. 2019	Human	No	Hsu	- 9,824 GeckoV1	HEK 293T	N/A	N/A	- Z-scored lognorms > -3 for ETP	Indel Frequency	12,832 (Train)	Yes
				- 1,841 Doench 2014
				- 2,549 Doench 2016						536 (Test)
Koike-Yusa et al. 2014	Mouse	Yes	Hsu	- Genome-wide	mESCs	0.37	0.76 (Essential / Non-essential)	- Z-scored lognorm > -3 for pDNA	Log-fold change vs pDNA	6689	No
				- Off-target filters				- Targeting essential gene
				- 100 bp upstream of TSS				- No perfect match off-target in another gene
				- First half of coding sequence
				- 5 sgRNAs per gene
				- 19mer sgRNAs
Munoz et al. 2016	Human	Yes	Chen	- Tiling 139 essential genes	RKO	N/A	0.86 (Essential / Non-essential)	- No perfect match off-target in another gene	Log-fold change vs pDNA	21136	Yes
					DLD1
					NCI-H1299
Sanson et al. 2018 (EEF2 Tiling)	Human	Yes	Sanson (tracr-v2)	- Tiling EEF2	A375	0.93	0.97 (EEF2 / CD81)	- Z-scored lognorm > -3 for pDNA	Log-fold change vs pDNA	2536	No
								- Targeting essential gene
								- No perfect match off-target in another gene
Sanson et al. 2018 (Brunello)	Human	Yes	Sanson (tracr-v2)	- Genome-wide	A375	0.83	0.90 (Essential / Non-essential)	- Z-scored lognorm > -3 for pDNA	Log-fold change vs pDNA	6009	No
				- sgRNAs designed with CRISPick				- Targeting essential gene
								- No perfect match off-target in another gene
Shalem et al. 2014 (GeckoV1)	Human	Yes	Hsu	- Genome-wide	A375	0.5	0.74 (Essential / Non-essential)	- Z-scored lognorm > -3 for ETP	Log-fold change vs pDNA	4766	No
				- Off target ranking with only top off targets selected				- No perfect match off-target in another gene
								- Greater than 3 sgRNAs per gene
								- Targeting essential gene
Wang et al. 2014	Human	Yes	Hsu	- Ribosomal tiling	HL60	N/A	0.72 (Essential / Non-essential)	- Z-scored lognorm > -3 for ETP	Log-fold change vs pDNA	1022	Yes
				- Filtered sgRNAs that overlapped with another sgRNA by more than 15 base pairs	KBM7			- No perfect match off-target in another gene
								- Targeting essential ribosomal gene
Xiang et al. 2021	Human	No	Hsu	- Druggable genes	HEK 293T	N/A	N/A	- Z-scored lognorms > -3 for ETP	Indel Frequency	11397	Yes
				- Filter BsmBI sites
				- Filter anything with 0-3 mismatches in the human genome
SUPPLEMENTARY TABLE 1. Compilation of datasets used for training and testing Rule Set 3.
