# Supplementary material for: Accounting for small variations in the tracrRNA sequence improves sgRNA activity predictions for CRISPR screening
Source: Nat Commun. 2022 Sep 6;13:5255. doi: 10.1038/s41467-022-33024-2 (PMC9448816; doi:10.1038/s41467-022-33024-2)
Supplement: Supplementary file 7 — Dataset 3 [file 41467_2022_33024_MOESM7_ESM.xlsx]

## Sheet: Sheet1
Feature Name or [Template]	Feature Family	Description
GC content	seq	Fraction of G/C for the sgRNA sequence
[N]	seq	Fraction of nucleotide [N] for the sgRNA sequence
[NN]	seq	Fraction of dinucleotide [NN] for the sgRNA sequence
[#N]	seq	Indicator for nucleotide [N] in position [#]
[#NN]	seq	Indicator for dinucleotide [NN] in position [#]
Tm DD guide	seq	Melting temperature for DNA double helix matching to sgRNA sequence
Tm RD guide	seq	Melting temperature for bound sgRNA/DNA
Tm RD [#] to [#]	seq	Melting temperature for bound sgRNA/DNA from position [#] to [#]
DG RR guide	seq	Predicted change in Gibbs free energy between folded and unfolded sgRNA secondary structure
[#N]_[#N]	seq	Indicator for nucleotides on either side of the PAM sequence
Poly[N]	seq	Maximum run of nucleotide [N] in the sgRNA sequence
Target Cut %	targ	Location of the gene cut site as a percentage
sense	targ	Indicator for sense-cutting sgRNAs
[X]	targ	Fraction of amino acid [A] around the cut site
Aromaticity	targ	Fraction of aromatic amino acids (F, W, Y) around the cut site
Hydrophobicity	targ	Average hydropathy value from for amino acids around the cut site. Hydropathy values from Kyte and Doolittle 1982
Isoelectric Point	targ	Charge of amino acids around the cut site
Helix	targ	Fraction of amino acids around the cut site that tend to be in a helix
Turn	targ	Fraction of amino acids around the cut site that tend to be in a turn
Sheet	targ	Fraction of amino acids around the cut site that tend to be in a sheet
['Protein Database']	targ	Indicator varialbe for cut sites that overlap with a domain in [`Protein Database`]
cons_[#]	targ	Average PhyloP conservation score for [#] nucleotides on either side of the cut side
SUPPLEMENTARY DATA 3. Description of features used in Rule Set 3.
