# Supplementary material for: Accounting for small variations in the tracrRNA sequence improves sgRNA activity predictions for CRISPR screening
Source: Nat Commun. 2022 Sep 6;13:5255. doi: 10.1038/s41467-022-33024-2 (PMC9448816; doi:10.1038/s41467-022-33024-2)
Supplement: Supplementary file 8 — Dataset 4 [file 41467_2022_33024_MOESM8_ESM.xlsx]

## Sheet: Hsu_2013_tracr_read_counts
Cell line	pDNA	A375	A375	A375
Condition	pDNA	Dropout	Dropout	Dropout
sgRNA Sequence	pDNA	RepA	RepB	RepC
AAAAAAAAGCACTGTCATGC	233	1458	1739	4032
AAAAAAAGCACTGTCATGCA	136	947	1953	2739
AAAAAAAGGGAGGACCACTG	146	251	328	309
AAAAAAAGGGCTGCCCCAAA	233	2670	2216	4589
AAAAAAAGTAGTGTGAAGTC	154	914	491	1445
AAAAAAATGGGGACATTGGA	75	545	961	2247
AAAAAACAAAAGTAGCGCAT	31	140	295	1072
AAAAAACAAAGAAGGCAATA	121	123	231	286
AAAAAACAGAATGGAGCAAT	91	955	638	565
AAAAAACAGCAGGGGATGGC	68	347	456	421
AAAAAACCTGTTGTCATCAT	292	1723	2322	4685
AAAAAACTCTCTCCGGGTCA	370	2510	2298	4420
AAAAAAGACAGGCAGAAAAA	110	663	860	3560
AAAAAAGCAGCTGCTTTCAG	90	574	368	434
AAAAAAGCAGTACAGGCGCT	46	31	79	0
AAAAAAGCATCATATTCCAG	234	72	143	586
AAAAAAGGAGGAGGAGAAAA	95	293	161	542
AAAAAAGGCACCTGCTGCTA	312	979	1073	2170
AAAAAAGGGAGGACCACTGC	74	150	58	234
AAAAAAGGGGATTGTTCTAG	129	617	678	1561
AAAAAAGTATGACCACCATG	210	1455	1894	2530
AAAAAAGTTACTCCTATGGT	184	1048	1425	2644
AAAAAAGTTTCTCCAAGCAA	116	1448	934	4177
AAAAAATAATAGAACTGAAA	165	1044	559	4151
AAAAAATAATGACATCCAAA	207	1822	2739	3596
AAAAAATGCTGGTGTAAAAA	198	1355	1685	2121
AAAAAATGGCCAAGGCTACT	84	628	615	2308
AAAAAATGTGAACAGGGTAA	129	2225	2073	4549
AAAAAATTAGCCAGGTGTGT	153	176	198	250
AAAAAATTAGCCGGGCATGG	56	9	23	0
AAAAAATTATCCTGGGCAAG	122	511	627	828
AAAAAATTCCTGGAAAACCC	227	320	458	985
AAAAACAACTTTCTTACTTT	197	2033	2677	4539
AAAAACAAGAAATGCAGTTC	153	1290	1727	3879
AAAAACACAGACATTCTATA	101	1360	1011	1783
AAAAACAGGATCTCTATATG	243	143	26	257
AAAAACAGGTTTCTGCTGCG	218	698	622	1367
AAAAACAGTTCTTGCTGGGA	103	615	816	2108
AAAAACCAAAGAATCAATTA	127	646	661	1901
AAAAACCAGAATCTTATCTC	150	719	617	2444
AAAAACCCCAAACTGGAAGC	82	78	15	173
AAAAACGAAAGAGAAGTTAG	67	182	348	218
AAAAACGCAAACATCGTGCA	292	2669	2958	5847
AAAAACTACAGTGTCTCTGC	125	965	766	2011
AAAAACTCAGCTGAGTTCAC	68	454	357	750
AAAAACTCCACTCACATTCC	270	843	725	1205
AAAAACTCGGCCACTAGTCC	227	891	1729	1246
AAAAACTCTAAGCAGAGAGC	95	69	48	208
AAAAACTGCCACCAGAGCCA	130	950	804	1174
AAAAACTTCGGAGACAAACA	173	105	141	800
AAAAACTTCTTGAAACTCTG	174	2358	3025	5431
AAAAACTTGTCTATCTCCTG	167	1587	1519	2487
AAAAAGAAAAACAAGGCCTC	111	444	405	867
AAAAAGAAACGAAATAGATG	73	238	502	119
AAAAAGAACCACGAAGAGGT	221	1088	1614	1522
AAAAAGAACGCTACCGAGAA	155	1938	2396	4584
AAAAAGAACGGGAGAGAGAA	117	669	727	2101
AAAAAGAAGACCTTAGATTG	142	770	347	1064
AAAAAGAAGAGGATCCTGAA	156	1017	1439	3216
AAAAAGAAGGTTGGAGAAAT	110	536	1463	1542
AAAAAGACAAAAGAAGAGGT	103	887	996	1976
AAAAAGACACCTGGAATATA	130	739	975	2343
AAAAAGACTCAAGGCTATTT	252	2831	3869	5944
AAAAAGACTGCAGTGAAAGG	62	390	475	330
AAAAAGAGACATTACAAGAG	129	504	546	1286
AAAAAGATCAAAGCAAAATT	95	1099	1374	2252
AAAAAGATTACTTACCTGTC	87	413	381	917
AAAAAGCAAAGCAGGAACAG	161	35	89	249
AAAAAGCAAGGAGAGCACAT	135	618	967	1468
AAAAAGCGAGGAGGTGGTGG	38	226	108	100
AAAAAGCGGCCGAAGCCTGG	63	349	136	943
AAAAAGCGGTTTCAGCTATT	88	761	1576	3933
AAAAAGCTACCTTTGATGCC	183	1180	1160	2312
AAAAAGCTATTTACCTTAGC	190	740	1572	1773
AAAAAGCTGAAGCAGAGTCA	106	204	167	852
AAAAAGGAAAATGCTTTGGC	66	306	137	117
AAAAAGGAACTCCTACAGAA	154	642	757	1252
AAAAAGGAGCCATTGTATGT	115	55	123	45
AAAAAGGAGGTGCTCAGCCT	197	2156	1610	4041
AAAAAGGGGAACGAGGTGGT	47	18	389	689
AAAAAGGGTACAGCAACGTA	182	1576	1766	2764
AAAAAGGGTGGAGGAAGAAC	148	510	586	1462
AAAAAGTGTCTAAACGACGT	103	880	1861	1454
AAAAAGTTGATAAGGCAACA	109	320	279	478
AAAAATAAGAACCGTGATAA	74	268	329	629
AAAAATACAAAAAATTAGCC	112	158	60	147
AAAAATACAGGAAGCCTTGG	133	504	1092	2363
AAAAATATGTCCAGCTCTTC	199	1015	1803	3210
AAAAATCATTAGTGTATTTG	161	1098	1473	1905
AAAAATCCAAGGAATTCTCT	142	936	1093	2563
AAAAATCTTGGGACAGTCAT	163	746	906	2128
AAAAATGAAGCTTGTGAGGA	196	1579	2495	3228
AAAAATGACATCAGTCCACC	198	1229	1583	1753
AAAAATGGAATGTGGTGTCG	96	1126	1605	2686
AAAAATGGATCCAGGGACAC	204	655	1574	2422
AAAAATGGCACTGTCAAAGA	89	191	583	301
AAAAATGGTCACTTACCCAC	197	1774	1833	1333
AAAAATGTAGAAGATTTCAC	49	183	378	315
AAAAATGTGGGTGTGAGGCC	94	348	532	612
AAAAATGTTGGTCAATTTCC	168	1880	2378	1614
AAAAATGTTTGGGAAAAATC	125	1803	2545	3966
AAAAATTAGGTAGTTGAGAG	186	865	1116	2911
AAAAATTCCAGAATTGGAGA	60	74	255	377
AAAAATTGAATGAAAACATC	177	1895	1686	2674
AAAAATTGGTGCTGTTGAGG	70	68	46	341
AAAAATTTACCTTCGCATAC	206	1763	2255	3888
AAAACAAAACCTGTATACAC	113	735	781	1460
AAAACAAAAGCCCATGAATG	208	1036	820	1817
AAAACAAAGGGCAAGGCCAT	80	556	466	520
AAAACAACATACAAGACCAC	138	1317	960	1148
AAAACAAGAAATGCAGTTCA	141	1101	1004	2129
AAAACAAGACAAAGCAGATC	165	1000	1895	2629
AAAACAAGACCAAGCAATCA	191	2276	2189	3940
AAAACAAGGCTCCAGGCTGC	90	609	732	1587
AAAACAAGTGTGTTCGTCAC	214	1897	2858	4020
AAAACAATCCGTTGCGCGAC	210	1771	1667	4096
AAAACAATCCTGTGGAAGAA	95	1234	1286	2151
AAAACAATCTCAGCTTCCAA	185	1364	1486	1899
AAAACAATGGCCAGTCAGGG	101	134	357	573
AAAACAATTTAATTAGTATA	95	836	1377	3196
AAAACACAGATCTCGAAGTC	69	418	295	1247
AAAACACCAATCTCTGACCC	93	373	724	1406
AAAACACGGATCATATCTGA	147	53	196	867
AAAACACTGATGCCATGATG	304	221	227	29
AAAACACTTGTAGAGCATGT	186	903	522	1112
AAAACACTTTGTGTGACTGC	286	1102	1312	2985
AAAACAGAAGAAAAGCAAAA	95	1150	1794	1419
AAAACAGAATTGTAAGGATT	138	901	654	780
AAAACAGAGGATATTCTCCA	123	318	473	1018
AAAACAGAGTTTCCTCAAGC	211	1028	1159	2205
AAAACAGATAGATGATCGAA	75	137	78	738
AAAACAGCAGCTGTTGATTG	336	200	595	1518
AAAACAGCATGCTCAGAAAT	170	1464	1061	2747
AAAACAGCTCCATGCGGGCC	148	1718	2264	2850
AAAACAGCTTAACCGACACC	139	1110	859	1635
AAAACAGCTTCCTGGAGGCT	151	1385	1813	2528
AAAACAGGCTTGGGTACTCC	127	434	429	898
AAAACAGTACCGCTTTCCTG	178	776	623	1885
AAAACAGTGTTCAGTTACCA	204	359	91	307
AAAACATTAAGTGGTTTCCC	127	131	237	664
AAAACCAAAAGCACCAGCAA	131	1359	1034	1530
AAAACCAAACGGAAGAATGA	121	730	524	1575
AAAACCAACCCCTTGGGCTG	152	1322	1345	2501
AAAACCAATTGACCAGAGAT	212	170	265	535
AAAACCACCTGTAAAAATGA	217	2099	2254	4133
AAAACCAGAATCTTATCTCT	186	2070	2100	3473
AAAACCAGGCTGGTGCCCGA	144	272	416	862
AAAACCAGTATGATCTGTGC	221	1083	1353	2788
AAAACCCCTTAGGGTGGCGA	129	769	783	1840
AAAACCCTCATACTGAACTC	225	110	74	149
AAAACCGCGAGGTCTACCCC	197	919	1031	1892
AAAACCGGCTTCCACTTCTG	242	848	925	1472
AAAACCGTCGTTAAGTTGCA	171	2686	2365	3620
AAAACCTGCAGAGGCAGGAT	112	426	536	1330
AAAACCTGCTTTATTCTTAG	243	1579	2775	3361
AAAACCTGTACCAATGTCTG	143	1218	2415	2635
AAAACCTGTGAAGAAAGAGA	76	566	175	732
AAAACCTTCTAAGGGTACAG	109	96	108	355
AAAACGATGTCGCAGAAGAG	317	465	920	797
AAAACGCACCTGCAGCAGAA	191	2950	4132	5376
AAAACGCCGAACTATCGTAT	216	2571	3056	3934
AAAACGCTAATCACGATGCT	134	1053	1209	2510
AAAACGGATTTGTGTGGGAG	72	685	1267	1339
AAAACGGCTCTCTCAACCTA	149	448	311	534
AAAACGTGTGTCCCAAATGA	103	8	167	256
AAAACTAAAACGACACCAAC	77	388	632	1335
AAAACTAAAGCAGCTGCCCC	184	122	283	84
AAAACTACGTTACCGCTCGA	324	3034	3118	7160
AAAACTAGCTCTGCAGAACC	115	1731	1783	2101
AAAACTCACCTTGCAAAGGC	106	1012	1050	1898
AAAACTCGACCGGCGAAACG	71	1283	1165	2576
AAAACTGCCACCAGAGCCAC	170	1015	970	1863
AAAACTGGTCAATGTGGTTG	210	1454	2126	2664
AAAACTGGTTCCAGACCTTT	166	1537	2468	5144
AAAACTGTATTAAATAAAAT	198	2385	1870	3558
AAAACTGTCCCTATTAATCC	133	1157	777	1315
AAAACTTACCAGATAAAAAG	105	129	128	172
AAAACTTCACAGCCTCTAGG	382	2721	3526	6094
AAAACTTCCCTGAAAATCCA	137	1408	1470	2237
AAAACTTCTTACCTTTGTCT	342	2121	2379	3550
AAAACTTGAGGCGCTGGTCA	170	355	586	1412
AAAACTTGGAGAGAGTGTCC	94	322	311	570
AAAACTTGTTAAAAAGATAA	169	1353	1920	4405
AAAACTTTAGTGTTGCTCCT	348	1665	2067	3950
AAAACTTTCATTATCCACAT	296	2487	3340	4017
AAAACTTTGAAGAATTTACT	150	1665	3092	4805
AAAACTTTGAATCTGGTCCT	214	761	708	2088
AAAAGAAAAAAGAGCCAGAA	75	247	253	494
AAAAGAAAAACAAGGCCTCA	125	347	245	886
AAAAGAAAAACTGAAGAAAA	102	1646	903	2268
AAAAGAAAAAGAAAAGGAAA	106	231	214	595
AAAAGAAAACATTCGTCTTT	196	2048	2535	3035
AAAAGAAAAGGAAAAAAAGG	146	300	109	389
AAAAGAAAGATGAACTCTGC	164	126	39	1067
AAAAGAACACCAAGAATCGA	139	833	1605	3036
AAAAGAACATTAGAGAATGC	158	482	663	421
AAAAGAACCCTCTGAAAAAT	153	1746	2588	3707
AAAAGAACGCTACCGAGAAT	113	274	171	423
AAAAGAACGGGAGAGAGAAA	45	161	172	210
AAAAGAACTAAATGAATTCC	143	643	583	674
AAAAGAAGCATTACAGTTAA	192	1006	844	2067
AAAAGAAGCCTGGGTCAGCC	102	1400	2090	2716
AAAAGAAGGCCAGTCACTCC	125	337	74	538
AAAAGAAGGTAGAATATAAG	133	840	987	1673
AAAAGAAGTCAAGTTAGTTG	223	2267	2741	4996
AAAAGAAGTTCAATGCTGCT	241	2253	2497	3038
AAAAGAATCTAAGGAGAATA	90	1070	1077	1669
AAAAGAATGACACGGTTGCC	85	680	1357	2166
AAAAGACGAAGAAAAGGTGA	117	1263	2670	3257
AAAAGACTGCTCACCGGGAA	84	22	171	52
AAAAGAGAAATAGAGCTGTA	199	520	705	1532
AAAAGAGAAATGATTTGTCA	165	427	658	584
AAAAGAGAACAGTTCAGTAG	104	663	756	740
AAAAGAGAATATGGATATAA	245	1845	1875	2165
AAAAGAGAATTTGTCGAAGA	158	460	551	849
AAAAGAGACCGAGCGGACCG	75	47	134	695
AAAAGAGTAGCAGAGACTGA	304	3184	2014	3426
AAAAGAGTGTGGAAAAATCC	50	466	323	1101
AAAAGAGTTCAGGATCTCTG	144	0	92	47
AAAAGAGTTCTTAAGAGGCA	104	334	371	289
AAAAGATAAGTACCGTGAAT	121	190	205	560
AAAAGATGACCATCATTGTA	228	261	623	1346
AAAAGATGCTGTTCTCTGAG	171	353	24	149
AAAAGATTACTTACCTGTCT	186	950	1054	2326
AAAAGATTCAAAAGGAGCGT	76	293	974	155
AAAAGATTCAAAGAAAGGCA	140	1289	1151	2138
AAAAGCAAAATGTCAAAATT	95	924	1300	2961
AAAAGCAAACAGGAAGAAGT	78	173	326	202
AAAAGCAAATTTAAATGCAC	223	1879	2296	3837
AAAAGCACACCAGTATTGTC	222	226	461	650
AAAAGCACACTCACGGCTTC	162	1717	1902	3296
AAAAGCACTTAAATTATTTG	225	2982	3231	7158
AAAAGCAGCTAAAACCCTGG	106	998	472	1525
AAAAGCAGCTAAGAACAGTG	59	210	286	279
AAAAGCCAAATTCACATGCC	165	364	299	1273
AAAAGCCACGAGGCCCAGCC	98	1293	1237	2547
AAAAGCCACTTGTGACTACA	82	224	310	281
AAAAGCCAGGCGCTATGCGT	248	1555	1151	1950
AAAAGCCAGTGCCTCTGGAG	85	927	1333	1135
AAAAGCCATTAACATTGGGC	113	136	177	784
AAAAGCCCCAGCTCCGAGGT	49	65	35	47
AAAAGCCCTGGACCTGCATT	57	341	203	241
AAAAGCCTACAGAAAACCTG	139	1633	1389	3556
AAAAGCGATGCTTTCAGGCC	174	1691	2130	2568
AAAAGCGCACCACTCGTCCC	91	96	253	475
AAAAGCGGCCGAAGCCTGGC	99	198	312	460
AAAAGCGGCTACCTTCTCCA	214	1132	1961	2889
AAAAGCTAAGCAACCTTCCT	296	605	983	1429
AAAAGCTCAGCAGGATGGCT	85	3	154	164
AAAAGCTCAGGCTGTTTGAG	169	622	282	803
AAAAGCTGCTGCTGACAGCC	140	1381	2617	4642
AAAAGCTGCTTGTTTGAACG	247	1070	1435	2291
AAAAGCTGGCTCTCTGGGAT	77	64	318	618
AAAAGCTGGTCCCAGTCAGG	182	1413	1031	2963
AAAAGCTGTGCACACAACAA	199	448	778	1435
AAAAGCTTATGATAGGCAAA	229	1825	2499	4159
AAAAGGAAAATCCTTTCTTG	274	160	413	381
AAAAGGAAAATGCTTTGGCA	140	263	149	213
AAAAGGAACTGGTGCGGCGG	236	757	1214	718
AAAAGGACGGGCTGCAGTTC	168	1022	1237	2312
AAAAGGAGAACCCTGAAAAG	72	266	168	342
AAAAGGAGAGGAAGAAGAAG	98	6	71	171
AAAAGGAGGACCATCATAGA	90	92	424	48
AAAAGGATACAGCTCTTGAA	195	610	513	1287
AAAAGGATGGTCTCTGGCTG	117	1237	1216	2527
AAAAGGATTTCGTAGTTATG	133	319	347	1704
AAAAGGCAAAAAGCAGGAAT	120	38	357	264
AAAAGGCACACAGTTCCCCT	204	338	375	800
AAAAGGCCAAAGCCCCTGAG	88	202	205	475
AAAAGGCCCTGTGCCCTACT	96	1430	2269	5039
AAAAGGCCTCAGAAGAATGA	165	1176	1263	3207
AAAAGGCCTGGTGGCAGCAA	104	1059	973	660
AAAAGGCTGGGGCCACCTTT	138	1479	1922	3478
AAAAGGCTTCACTAAGTGGC	283	311	382	613
AAAAGGGAAGGAAGGAAGGA	71	46	10	0
AAAAGGGAGCCAGTTGCAGA	141	1129	1302	2346
AAAAGGGCAGACTCTGTGAC	103	1922	1125	2434
AAAAGGGCCGGGATCGTGAC	52	544	828	1517
AAAAGGGGAACGAGGTGGTG	104	635	503	538
AAAAGGGTACAGCAACGTAA	155	999	1225	3514
AAAAGGGTAGCTGTGAGTGA	213	85	124	222
AAAAGGTATAGTAACTGTAT	183	889	1396	2432
AAAAGGTATCTGAATCACTG	164	446	831	1574
AAAAGGTGTACTTACCATTC	158	829	1137	984
AAAAGTAATCAAGGAAGAAG	252	212	132	378
AAAAGTACATCACCTGCAAA	128	1111	1399	1641
AAAAGTACATGGGGGTGTGG	170	139	110	428
AAAAGTATGAAGAGGAACAA	105	591	1068	1474
AAAAGTATGATACTCACACT	103	46	111	0
AAAAGTCAAGTCAGGGTCAC	215	1417	2150	4281
AAAAGTCATACCTTCAACCA	214	1346	1148	2712
AAAAGTCCCATAGAAAAAAG	92	425	347	405
AAAAGTCCCCAAACTCGCCC	268	1142	1226	1978
AAAAGTCTCCTTGCCTTGCT	122	365	306	783
AAAAGTCTGACAGAGTGATA	128	39	568	412
AAAAGTGAAGTTGGAGACAT	178	829	820	2080
AAAAGTGAGCAATTCCACTA	104	157	229	206
AAAAGTGATGTTTGGTCCTT	52	461	540	2397
AAAAGTGCTACAGTCTCTCT	189	135	135	343
AAAAGTGGATCATCCAACAC	105	186	106	92
AAAAGTGTATGGTAGGCCCC	132	764	1811	1633
AAAAGTGTGACATAGGTCGT	87	615	1058	1343
AAAAGTTAGCGAACTCATTA	211	1973	1844	3900
AAAAGTTATCGTCAGAATGT	133	731	1072	1735
AAAAGTTATTGTAACTGGTC	109	1287	1474	3190
AAAAGTTCTGTGCACCAACC	146	234	642	655
AAAAGTTGAAATGTCTCCAG	134	466	383	471
AAAAGTTGATAAGGCAACAC	46	158	161	791
AAAAGTTGCCTTGTCGTCCT	169	1394	1308	3659
AAAATAACAGTAATATTACT	162	1222	1050	2225
AAAATAAGAACCGTGATAAG	124	279	86	182
AAAATAAGCAGGAAGGGTGT	190	204	165	370
AAAATAATAGTCAAAACGAG	100	358	149	472
AAAATACTCCACAAAATAGC	193	412	123	719
AAAATAGAAAGAAGTACATG	138	1282	1766	4619
AAAATAGCAAGAACACAGCA	85	705	897	1650
AAAATAGCCAGCCAGAGGCA	68	3	36	57
AAAATAGCTGAAATGGAGAA	185	86	270	964
AAAATAGTCCAGTCTTCCCC	222	2047	1596	2234
AAAATATACATCTCAAATTG	158	538	358	964
AAAATATCCATTCGATTACC	180	1037	1528	3092
AAAATATCCCCCATGGCCTT	134	1016	1911	1749
AAAATATCCTCCATGCGTGA	305	2011	2198	5100
AAAATATCTCGTTGCGAACA	272	2697	3453	4942
AAAATATGCCCGGTCGAACG	181	2143	2030	3810
AAAATATGTCCAGCTCTTCT	249	1607	2013	4322
AAAATATTATTAATGCTGAT	157	1397	2225	2919
AAAATCACCAAAGCCCACCG	164	1138	1138	2273
AAAATCACTCATTACTCTCT	210	1453	1600	3199
AAAATCAGGCCCCAATACTC	172	136	51	497
AAAATCAGTTCTTTAGGTGC	163	1385	1022	1874
AAAATCATACCTGATGGTGA	131	1068	1219	1478
AAAATCATCAGCCTCATTGC	289	888	1561	3098
AAAATCCAAAAGGTGACAAT	125	383	243	640
AAAATCCTGACCTTCTTTCC	207	760	1626	2660
AAAATCGGCTCTGGAGAATT	150	188	191	260
AAAATCTACTAACATATTTG	246	985	1415	3363
AAAATCTGCTATTTATCTTA	299	2222	2629	5018
AAAATCTGCTCCTTCTGCTG	264	2643	3631	6642
AAAATCTTCGAAATGCTTGA	137	1440	1632	2484
AAAATCTTGGGACAGTCATA	147	314	419	756
AAAATCTTTGATGAGATTCT	175	977	711	573
AAAATGAAGGGCACGGCCTC	85	325	290	866
AAAATGAATCGAGGAATTAA	242	1531	1667	2272
AAAATGACTCATTCAGCTGC	300	1564	2448	4028
AAAATGATGAGACATCTAGG	127	292	186	300
AAAATGATTGGGCTGAGGAA	161	525	523	1772
AAAATGCCATGAGAAAGTTA	136	1369	1325	3811
AAAATGCGTTGCTGCTGCTG	357	629	575	1048
AAAATGCTGCATGTGCTGGA	285	189	178	231
AAAATGCTGCTTGAATCAGG	330	449	587	1440
AAAATGGAAATCATGATATT	164	324	400	1075
AAAATGGCAAGAGAGAAAAG	75	0	138	101
AAAATGGCCAAAAACTGGAG	81	348	397	224
AAAATGGCCAGGCACACGAA	108	197	897	2003
AAAATGGCTCACCGAGAGCC	151	1444	1805	1921
AAAATGGCTTTCTTATTGGT	154	1273	1780	2284
AAAATGGGAACCTGTTAAAT	135	950	1452	4679
AAAATGGGTTGCCTAGAAGG	244	1923	1548	2805
AAAATGGTTGTGCAGCATCC	111	117	237	533
AAAATGTAAGGCCCCGTCAT	164	1148	1244	2872
AAAATGTCAAAATTTGGGGA	90	376	432	1760
AAAATGTCAAACAGGAAGTA	235	2387	2588	3898
AAAATGTCAAGAAGCAGGTG	108	487	1197	1162
AAAATGTTGGTAAAAGGAGA	164	900	923	1890
AAAATTAACTTCCACGTGAT	174	2186	1993	4534
AAAATTACCTCAATGTTCCT	139	605	568	1061
AAAATTAGATCAGTTAAAGC	79	110	71	112
AAAATTAGGATCGGTTGTTT	164	2376	1965	4330
AAAATTATTTCAGAAAACAA	111	1953	1427	2332
AAAATTCACCAAGATTTCAA	102	1274	2551	2797
AAAATTCACCCTACGGAAGT	164	1115	1196	3880
AAAATTCAGCTCCTGTAACA	258	240	340	774
AAAATTCAGGGATGACTGCT	112	894	1200	1053
AAAATTCAGTCCACTCTCAT	208	506	1145	1131
AAAATTCATCTGACTGAGAA	144	2340	1372	4642
AAAATTCCGCAGCGTCATGA	108	367	1234	1280
AAAATTGAATTTGTAGTTGT	153	1248	1071	1350
AAAATTGACACACCTCAGCA	141	2240	3193	3559
AAAATTGGAGCATGTCGTCA	135	218	550	868
AAAATTGTCTGCAGTGCAAA	161	2232	2245	5204
AAAATTTCACAAAAACCAGT	88	961	1038	1850
AAAATTTCTGCTGATACTAC	137	801	833	2446
AAAATTTGACTTACAATCTT	356	2790	3524	5477
AAAATTTGATGAAGGGTACG	111	259	380	937
AAAATTTGTCTAATCCTCCA	315	785	735	1619
AAACAAAACCTGTATACACT	150	1681	1335	3723
AAACAAAAGCCCATGAATGT	86	273	64	461
AAACAAAAGTAGCGCATCGG	160	722	297	452
AAACAAACCACTTGATAATA	153	1103	1446	3404
AAACAAACCTAAATGGATAT	141	684	883	2101
AAACAAACCTGGCTAAACGT	121	182	182	18
AAACAAACGCGGCATAAGGA	119	996	945	1965
AAACAAAGATGGGTTCTGAT	229	2223	2843	2980
AAACAAAGCTGGTCACGCCA	206	1130	955	2566
AAACAAAGGGCAAGGCCATT	90	253	726	1289
AAACAAAGGTGATGAATCGA	124	678	1136	2397
AAACAAATGGACTTGAACAC	114	238	143	58
AAACAACAAGAAATAGCTGC	88	438	331	951
AAACAAGACAAAGCAGATCT	189	1113	1843	3230
AAACAAGACCAAGCAATCAT	114	785	678	2236
AAACAAGACCGAGTGGGAAG	184	1565	2400	4075
AAACAAGAGGGACACCATGG	93	692	917	1563
AAACAAGAGGGGTTCAGAAG	77	160	376	220
AAACAAGATGATAGCCCCTC	132	273	445	332
AAACAAGGCATATGCTGTGA	241	208	495	665
AAACAAGGCTCCAGGCTGCT	66	1676	1237	2677
AAACAAGTGTTGGTTGCCCC	159	483	121	301
AAACAATCATAGAAGGTTGA	90	139	122	587
AAACAATCATGATTCCATAG	189	978	1918	2355
AAACAATCCACCAAGCTTCT	298	2847	4204	6518
AAACAATCCTGTGGAAGAAT	98	401	392	597
AAACAATCTTCACCAGGCAG	173	427	359	486
AAACACACCCAGCAGTGCCG	139	490	775	1960
AAACACACTACTCACAAGAA	221	2124	1516	2953
AAACACAGAAAAAGAAGAAA	96	305	440	843
AAACACAGAAAGAAAAACAG	181	159	182	150
AAACACAGACACTTTATCTA	167	997	1140	2022
AAACACAGAGTAACCACCAT	127	122	129	290
AAACACAGCAATGGATGCAC	166	388	455	1092
AAACACATAAGGCACAGCTG	166	100	149	642
AAACACATACCAGTCTGCTA	330	291	503	425
AAACACATGACATACCGATT	231	655	912	2561
AAACACCAAGAATGAAATCT	68	673	233	391
AAACACCACTCTAAACTTCT	177	1461	2340	6196
AAACACCAGAGAATACACAC	127	569	558	1202
AAACACCCTGGAGCAAATTC	198	1248	1959	2520
AAACACCTCAGCATGGTCCC	200	1827	1306	3996
AAACACCTTTATCGTAGCAC	120	648	865	762
AAACACGAGCATGCCCACCA	172	1061	903	4257
AAACACGCTACCACTGGAAG	398	696	686	2651
AAACACGCTGACAGAGAGCG	164	1430	1329	2016
AAACACGGGCGTGGCAGAGG	155	262	232	1819
AAACACGTGTAAGATGGAGG	248	722	192	988
AAACACTCTAAAGGAGATGC	168	325	366	542
AAACACTCTGATAAACTCAA	116	259	152	326
AAACACTGACCAGTTATCTC	134	212	272	300
AAACACTGATGCCATGATGT	177	0	58	176
AAACACTTTCATTTGCTCAA	162	1769	2430	4310
AAACAGAAACAGCCGAGATG	291	1067	961	1698
AAACAGAAACAGCTTAGTGA	217	1319	1160	4927
AAACAGAAACCACACTGCCG	149	235	680	805
AAACAGAAGCTCTCCCAGCT	144	780	411	1491
AAACAGAATCTTTCCGGACA	182	319	58	350
AAACAGAATGATACCCCCAA	129	320	501	1065
AAACAGACCCACTACAGCCC	129	61	163	197
AAACAGACTTGGTGCGGTGC	118	672	1003	613
AAACAGAGCTCTGGAGGCAG	133	576	649	1041
AAACAGAGGCATTAACACAC	139	187	1087	972
AAACAGAGGGAATCTACGTT	176	509	676	1759
AAACAGCATCGTTAAACCAT	322	665	1167	1399
AAACAGCATGCTCAGAAATG	170	348	317	283
AAACAGCCAAGGTCAACATT	236	871	1645	2412
AAACAGCCCCCCTCCTGTGT	105	580	757	1303
AAACAGCTATGGAAGGGGAA	166	1149	1286	2964
AAACAGCTGACACACTAGAT	87	919	1483	1674
AAACAGGAAGAAGTTGGTAC	87	78	105	190
AAACAGGAGCGAGAGCCTGT	242	234	319	413
AAACAGGCAGGTTGGCCATA	139	1233	1008	2252
AAACAGGCTGTGGTGGCAGA	169	223	395	711
AAACAGGGAGGTCAAAACGG	131	982	1007	2420
AAACAGGGAGTACATACCAC	242	383	463	608
AAACAGGGATGTACTGGGTC	127	314	290	514
AAACAGTACCTGGTTTGGGA	190	542	416	972
AAACAGTAGTACCTTATGAA	213	199	192	873
AAACAGTCCCGGAATTACAG	129	392	144	186
AAACAGTGAGGATGATGGTG	163	147	432	825
AAACAGTGCTCTTCAGCATC	167	453	730	1338
AAACAGTGGACAGCCCAAAA	147	340	528	1149
AAACAGTGGTCTCTTACCGA	175	361	567	854
AAACAGTTGGCTGTAGCTGA	243	566	1498	1477
AAACATAAGCCCAGTGTAAA	149	145	364	751
AAACATACAGATCCAGAGTC	214	1310	1850	3382
AAACATACCTGGGGAGAGCC	64	499	1221	1340
AAACATATCCCTTTGTATAA	167	1802	2496	3924
AAACATATTGACTTAACATC	131	148	536	222
AAACATCAAATGTGACCGGA	165	38	406	502
AAACATCAAGGGAAGCAGCC	143	2459	2150	3869
AAACATCAGCCTGAAGGTCT	184	487	680	903
AAACATCCCGCCCCCTTCCC	109	15	111	475
AAACATCCTGAAAGCCCACA	75	47	29	326
AAACATCCTTTAATCAGGTA	250	757	334	1844
AAACATCTCTGAGAGCTCAG	141	555	608	869
AAACATCTGGTTGAGGAAGC	288	423	813	377
AAACATGAAGAAAGGCTTGA	192	1554	1861	3906
AAACATGAGGGATAATGAAA	172	457	779	1618
AAACATGGATGAGAGTATGT	146	703	562	1403
AAACATGGTCCCATATCAGA	240	3295	4172	7558
AAACATGTATTAGGCCGGAT	130	801	812	1232
AAACATGTCAGAAGAATCGG	127	1435	2126	3271
AAACATTCTACAGACATCCT	243	1427	1151	2785
AAACATTCTCAACAAGCTGC	191	115	124	521
AAACATTGATCATCTTCACG	339	283	1118	1932
AAACATTGGTTTATGAAGCC	151	1493	1971	2736
AAACCAAATGAGGAGTTCTT	150	1198	959	1691
AAACCAAATTCTCTGAAGCG	114	649	571	2527
AAACCAAGAAATCCACAATC	141	409	136	859
AAACCAAGAATCGCCGCAAA	190	456	615	935
AAACCAAGCTTAATCCTGTA	136	136	369	338
AAACCAAGCTTTGAACTTTC	335	3009	3289	5537
AAACCAATGACTTACCAATG	149	471	180	1071
AAACCAATGAGCAGCATTCC	124	217	111	423
AAACCAATGCTCCAGGTACA	75	741	667	1279
AAACCAATGTCCCTGGAGTG	275	483	1073	1840
AAACCAATTCAAAAATGTGA	339	2119	1760	3442
AAACCACAAGGGAAGATGCC	122	615	738	1338
AAACCACAGTCTGAGAGGTA	194	121	388	776
AAACCACCTCTAGAAAAGCA	124	362	273	876
AAACCACGCTCGAGTGACAG	273	238	353	258
AAACCACTCAGGATTGTCGA	153	314	210	531
AAACCACTTTATTTCAGACA	328	4209	3402	6766
AAACCAGAAGTCCAGTTTGA	352	3137	3444	5122
AAACCAGAATCTTATCTCTG	213	2401	1684	2518
AAACCAGACCTACTACGTTC	205	457	392	1609
AAACCAGCAGGTCTGCGGCG	95	419	858	1008
AAACCAGCATCATGTCCATG	218	2313	2516	4286
AAACCAGGTCGAGGGTCCAA	75	264	759	468
AAACCAGTACATAATAGGAG	327	989	950	2709
AAACCAGTATGATCTGTGCT	249	2374	2121	3831
AAACCATATAGAAATGAGGT	203	330	147	154
AAACCATCCCAAAAACCTTC	183	2673	2183	3218
AAACCATCTGTGTGCGTTTC	99	1130	2895	3303
AAACCATGAAGTGGGAAGCG	147	885	1333	2308
AAACCATGCGGAGGAGGCAG	160	179	464	717
AAACCATGTACAAACCTATC	342	2424	2189	3728
AAACCATTCCTATCACATAC	175	515	791	733
AAACCCACCAAGGGAAGGAA	110	124	141	1011
AAACCCACGGCCAGCAAGGT	106	617	815	1268
AAACCCAGTGAGACCCTTTC	232	2280	2414	4319
AAACCCATGAAAAATAAACC	144	16	219	331
AAACCCATTCCTAGCTGATG	236	277	386	549
AAACCCCACTTGCCGGCGTC	175	1484	1710	3723
AAACCCCCTGAAGCCCCTAA	124	571	497	630
AAACCCCTCCGGCAGTGGCC	110	343	750	2390
AAACCCTCCACCAACAAGAA	161	1192	1175	1845
AAACCCTTAGGGATCTCTGC	226	586	502	460
AAACCGCGAGGTCTACCCCC	152	1168	1167	2680
AAACCGGAGCCCCTGCATGC	105	1169	1038	2322
AAACCGGAGTCACAGTTACT	119	525	686	673
AAACCGGCTTCCACTTCTGC	181	506	501	1385
AAACCGGTCATAGGCCATCA	145	234	478	674
AAACCGGTGATCTATTGTAG	169	1138	1402	3229
AAACCGGTTGCTCATCAGGT	244	1728	2128	3231
AAACCTAAATCCACTCCGTT	178	124	193	669
AAACCTACCAGGGGATTGAT	170	1405	2185	3079
AAACCTACCTGATGAGCAAC	95	621	890	1983
AAACCTACCTTAATTTAGAT	158	971	737	909
AAACCTAGAGTACCTGAACG	170	1165	893	2996
AAACCTAGCACCACCAGCAG	145	1257	1699	2729
AAACCTAGGCCCAGCCTTTG	289	2158	3219	5755
AAACCTAGTGGCAGGAGTCA	127	830	1225	1686
AAACCTATCAATCCCCTGGT	129	522	927	847
AAACCTCAGCACCTCCTTCC	183	462	1681	1675
AAACCTCAGGGCCTGCAGCA	76	694	334	828
AAACCTCATGACACTACAAT	114	589	959	1526
AAACCTCCAAGCCACAAGTG	94	127	254	167
AAACCTCCACATCTGCGGTG	330	473	665	1504
AAACCTCCCTTAAGGGATCT	48	1489	817	1657
AAACCTCCGCTTTAAAGAAG	91	107	148	118
AAACCTCGCGTGATCTGGAA	87	1068	1525	2270
AAACCTGAAAAGATACTCTA	157	1026	1043	2646
AAACCTGAATCCAAAGCAAA	107	1583	1931	2622
AAACCTGATCACAGTCACAC	160	1614	1711	4504
AAACCTGCCCAAATTCAGGA	179	317	318	800
AAACCTGCCCGGTACAGAAA	168	1348	1848	3895
AAACCTGGAATGTTCTGTGC	203	1021	706	1413
AAACCTGGCTGCGGGTCAGG	162	268	107	727
AAACCTGGGATTTCAATGAC	99	356	283	453
AAACCTGGTTCCAGAACCGG	54	237	169	367
AAACCTGTGTCTGTAGGACT	195	1017	557	658
AAACCTGTTTATGCAACCAT	455	2290	5281	7937
AAACCTTACACATATGCGTA	122	1213	1711	2362
AAACCTTCAGTCAAGGTCAC	180	1589	2009	5279
AAACCTTCTGGATTCAAGTC	88	1170	1235	2889
AAACCTTTGAGTGCCCGTAG	199	267	38	964
AAACGAACCCTTTGGAGATT	132	1234	1270	1294
AAACGAAGAGGGGAATATTG	161	1720	2766	2623
AAACGAGCAGGGGCCCCAGT	83	370	522	734
AAACGAGCGTCTGGGGAGGC	71	376	530	801
AAACGAGGCCAGTTACCCGG	173	1305	1251	2593
AAACGATCAGTTCGCGTGTA	195	984	813	3519
AAACGATGTCGCAGAAGAGA	173	241	373	600
AAACGCAGCAGCCGTTGCCA	80	436	492	602
AAACGCCAAGTCCCTATAAG	140	1418	1392	2813
AAACGCCCACAGCCCACTGG	123	1130	1130	1494
AAACGCCGATCTCGGTAATA	230	3102	3045	6218
AAACGCCTTGATTCATCTCC	156	875	1502	2257
AAACGCTGGCATCAATTATC	192	2100	2428	3858
AAACGCTTCCAAGTGATAAA	99	605	467	1802
AAACGGAGGCCCGTCCTCGA	94	200	586	1127
AAACGGAGGTCCTGGTCCCC	70	437	683	1663
AAACGGATTTGTGTGGGAGA	168	696	1819	2555
AAACGGCAGCACCGTCCTAG	89	797	975	5574
AAACGGGAAGACTAAGGAGA	81	259	408	1221
AAACGGGCGTGCACGTTCGG	166	263	371	295
AAACGTACCTGTCCACAGCC	221	2300	2102	4865
AAACGTAGGTGATGAAGGAA	94	631	1377	3098
AAACGTATGCTTTCCTTCCA	375	951	1437	1970
AAACGTCAACTTCTCAGGTG	132	902	1721	1215
AAACGTCACACTGCCCAGGA	120	1190	1849	4087
AAACGTCACGATCGAACCGA	129	1961	1511	4167
AAACGTCCCACATGCCCACC	85	49	54	152
AAACGTGACGTCCATGGTGC	106	668	713	1285
AAACGTTATACGACCGACGA	103	686	1086	1343
AAACGTTGACCTATAATGCC	260	1433	1793	3235
AAACTAAAGAAACTTGGGTT	112	584	613	837
AAACTAACAGTCCATTGATG	288	2619	5544	7016
AAACTACTCTGCCAGGGTTA	121	654	1215	988
AAACTAGATCTAGTTCAGAA	101	32	149	74
AAACTAGCAGTGGTGGGAGT	240	944	897	1683
AAACTATAGACCACTCATGA	148	920	1479	3088
AAACTATATATCAGTGTTCA	237	1632	3154	6988
AAACTATGCAGAGCGGATAG	144	721	1108	1799
AAACTATTAGTCCCAGTGTT	125	872	352	1122
AAACTCAACCATCTCCAGAG	372	3451	3412	5152
AAACTCAAGCTGGGCAAACT	96	53	72	1214
AAACTCAAGCTTGATAAGGT	158	53	43	72
AAACTCAGCCACCATGAACC	111	1049	1799	2426
AAACTCATTTCCACAACTCA	123	93	394	994
AAACTCGTCAGTGATGGTCT	141	324	714	1763
AAACTCGTTCTCCTCGAAGT	222	1846	2013	2960
AAACTCTCTTCAGATGCTTG	308	194	176	611
AAACTGAAACACTTGATTGA	213	1384	2566	4873
AAACTGAGCTGGCGCCCGCG	43	150	422	616
AAACTGATTCCCCAGGGACC	120	395	242	364
AAACTGCAAGGGTGAACAGT	125	673	731	1956
AAACTGCACAAGTCTTCAAT	227	1343	1809	1784
AAACTGCACTTACATTGCCT	226	1662	2013	3739
AAACTGCATTTGATATTGCC	126	364	347	394
AAACTGCGTTCTCTGGCCTT	104	1170	850	3221
AAACTGCTCACCTGGATTTC	104	1149	2388	3794
AAACTGCTGGCAGAACTACC	91	365	489	553
AAACTGGAGCAGCCGGCGGC	104	44	85	209
AAACTGGCTTCTGGAAAACT	69	403	219	606
AAACTGGGCCACCTCGATTT	206	1212	2290	4276
AAACTGGGGCTTCTGGTACA	88	916	880	2318
AAACTGTACCCACTTCATAT	224	1209	1370	2052
AAACTGTATCTTTAGTTGCT	165	861	1577	2348
AAACTGTCACAGTCGATTCC	181	678	539	569
AAACTGTCATCCACTTCTCC	209	1068	1353	1941
AAACTGTCATCCAGGTCTGC	206	1415	2068	3829
AAACTGTGGCCATGATAAGA	125	568	282	2452
AAACTGTGGCTGTGCAGATT	237	2286	2705	3819
AAACTGTGTTTAAACGTCCC	150	186	525	684
AAACTGTTTGCAGTTATTAC	315	2817	3227	5192
AAACTTAGGCAAGCTCTTCA	198	1487	1478	3230
AAACTTATTCATGAAGGGGC	71	284	495	614
AAACTTCATGGCATATCCCT	184	1939	1130	2467
AAACTTCCGAGTGAAGGTGA	163	710	466	927
AAACTTCCTCACATTCTTCA	356	1556	948	2024
AAACTTCGAGGACATCGGCT	65	757	915	2382
AAACTTCGCATATCGAAGAC	228	1165	2105	2249
AAACTTCTGCTAAATCTTCT	202	2466	2810	4165
AAACTTGAGCTTCTCCAGGA	130	460	308	1098
AAACTTGCCTGATCTTGTCT	293	1897	2843	4179
AAACTTGGCCACATTCTCCC	242	576	319	118
AAACTTGTAGAAGAAGGCCC	117	104	60	272
AAACTTGTCTCCAAAGGTGA	83	696	763	2152
AAACTTGTTATTTACCATGG	217	1140	1131	2085
AAACTTGTTGGCAGCAAGGT	151	654	787	1343
AAACTTTCCTGCCAGAGCCT	104	1640	1747	3596
AAACTTTCCTGGGGAAGGTT	104	277	480	842
AAACTTTGTTGGCCCACCAG	200	353	206	1180
AAAGAAAAAAGAGCCAGAAG	51	379	135	150
AAAGAAAAAGATCAAGCTCC	124	206	311	318
AAAGAAAAAGGAAATGATGA	91	527	658	744
AAAGAAAAGACAGCTGTGTC	72	1766	1484	2768
AAAGAAAAGCAAGAAAGAAA	106	118	185	55
AAAGAAAAGGACAGGGCCAT	67	331	390	479
AAAGAAAAGGGAAGGAAGGA	42	11	0	0
AAAGAAAATGGAAAGAAACC	141	216	529	1376
AAAGAAAATTCATTGAAGAT	161	361	3	210
AAAGAAACAAAATTAAATTT	136	1443	1552	3528
AAAGAAACCTATAAAGTACC	65	631	287	989
AAAGAAACGTCCTCCTCTCC	120	121	369	496
AAAGAAACTGGAGCAGCCGG	85	26	45	93
AAAGAAACTGTCAGGAACAG	257	482	132	533
AAAGAAAGAAAGTCATCAAG	107	265	523	192
AAAGAAAGATTCATGAGGAA	201	204	267	561
AAAGAAAGCCGGCCTGTCAG	87	132	472	478
AAAGAAAGGACCCATTGGTG	195	656	1191	948
AAAGAAATAGGAGTGGTTGT	103	815	708	1175
AAAGAAATATAATAACAAAA	97	892	1031	1891
AAAGAAATATGACACGGTGT	94	103	160	126
AAAGAAATCCGGGGAGAATG	159	199	54	397
AAAGAAATCCTATACCTGAG	59	219	16	150
AAAGAAATGAACAAAAAATG	126	657	834	1802
AAAGAAATGCTCCCTCATGT	285	305	158	534
AAAGAACAGGAGTCTAAAAA	85	189	320	413
AAAGAACATGGCAGTCTTGA	160	1466	1448	2272
AAAGAACATTCTTCTGATAA	152	523	731	1119
AAAGAACCCCAAGTACAGTC	129	324	174	249
AAAGAACGAAGAAGTCCCTG	182	529	606	1863
AAAGAACGACAAAAAACAGC	41	482	967	695
AAAGAACGGGAGCTGAAGTC	151	493	267	1170
AAAGAACGGTACATCCATAA	242	1314	1728	3218
AAAGAACTCTCCAGGCAGAA	72	772	501	2356
AAAGAACTGACTTCCTCTGG	260	529	658	1594
AAAGAACTGGAGTTCCAGAA	241	215	25	275
AAAGAAGAAAAAGAGAAAAA	114	249	78	126
AAAGAAGAAGAATATGATTT	125	1038	2215	2259
AAAGAAGCGGAAGCAGAATG	216	143	575	1755
AAAGAAGCGGATAGTGTTTA	312	1514	2351	4280
AAAGAAGCTCTCGGCGGCCG	88	1287	1535	2008
AAAGAAGGATGCAAAGAAGA	125	967	1015	1142
AAAGAAGGCACGATAACAAA	135	1718	2209	2739
AAAGAAGGTAGAATATAAGA	83	819	1125	1608
AAAGAAGTGACCCCTGAGTC	174	342	287	503
AAAGAAGTGGCTCTTACAGC	202	359	230	1649
AAAGAAGTTAGTGTACGAAC	135	29	94	130
AAAGAATACTCACTTGCAGT	143	331	401	1015
AAAGAATAGATAGGGAACTG	140	641	690	853
AAAGAATATTATGACCCTGA	164	1289	1445	3174
AAAGAATCCAATGCATTGGG	153	1236	1269	2128
AAAGAATTCCCTGTATCATC	350	263	464	607
AAAGAATTGTTTCTAACTCA	301	211	321	1647
AAAGAATTTGGGTGAACCTG	139	1015	877	1085
AAAGACAACAAAGCTGCGAT	206	1608	1792	2608
AAAGACAATTTCAGCACTTC	181	1752	2175	2418
AAAGACACGCCTAATTTCAT	242	1824	2816	2858
AAAGACACTGTAGGACGTGA	121	572	832	1003
AAAGACAGAGCGCTTCTCGG	117	494	357	669
AAAGACAGGCTAAAATACAG	87	175	0	24
AAAGACAGGTTGCTCAAAAG	61	108	732	256
AAAGACAGTTACATGATGTT	131	351	326	766
AAAGACATGCCTAATTTCAT	245	1622	2134	2703
AAAGACATTACTGTAACTGG	294	1208	1657	3716
AAAGACCGTATCATATTTAA	98	212	202	170
AAAGACCTACTCAGTGATAA	101	703	351	2418
AAAGACCTCCAGTATATCGC	200	699	929	1886
AAAGACCTTAGAAAAAGTCC	110	237	708	707
AAAGACCTTCGGCTTACTGC	160	472	585	706
AAAGACCTTTGCATAAGTTT	309	1396	1313	3186
AAAGACGAGAACAGGCACAG	165	52	6	568
AAAGACGCGTAGGTTGTACC	142	1046	1357	2732
AAAGACTACCAGAATGTCCC	90	283	121	898
AAAGACTATTCCACCAGTAC	241	824	810	937
AAAGACTCTGTGACTTGTGC	190	32	190	483
AAAGACTGAGGCCTGCCCGA	172	231	226	487
AAAGACTGCATGCTGGCGAA	154	717	836	913
AAAGACTTACTTTGAAAAAG	152	935	2106	3745
AAAGACTTCATTGATTCACT	134	266	553	574
AAAGACTTGAAGCTCAGTGA	215	264	108	286
AAAGACTTTCCTTTGGTTTC	314	3236	1940	6437
AAAGACTTTGACATCTTTGG	305	291	788	320
AAAGAGAAAATTCAGGTCAT	98	517	1046	1174
AAAGAGAAAGGAAAAGACGA	121	524	129	885
AAAGAGAAGCATCCGCCTCC	183	514	495	1055
AAAGAGAAGGTTGATGGGCC	147	966	1685	4176
AAAGAGAATATGGATATAAG	68	609	952	1145
AAAGAGACACTGCCTGATTC	115	47	387	1132
AAAGAGACCGTGCCTCGTTC	80	695	796	1495
AAAGAGATCTTGCTTGTAAA	162	1597	1054	2998
AAAGAGCAAATTGTTACAAT	180	1080	427	1255
AAAGAGCACAAAAGAGGTCT	185	224	221	165
AAAGAGCACTCTTCACTGAC	103	134	122	423
AAAGAGCATCTAAGGAAAAG	141	208	170	537
AAAGAGCCACCACGTTGCCA	230	1970	1500	3261
AAAGAGCCCTTCGAGCACCA	132	67	68	138
AAAGAGCCTCTTAACCCAGG	148	905	1863	2815
AAAGAGCGACGGCAGTGAGG	154	992	1287	2800
AAAGAGCTACTGAGAATAGG	228	653	435	371
AAAGAGGAAAAAGATAAACA	40	129	229	514
AAAGAGGAACACGTCAGGAG	162	131	75	207
AAAGAGGAAGCTGGAGATGG	97	175	199	167
AAAGAGGACAGCTCTGACAA	224	595	320	488
AAAGAGGACTTCCATTTGGC	73	345	475	1027
AAAGAGGAGGACCCTGCTAC	76	272	228	405
AAAGAGGATAAAGGACAACA	127	938	1618	2817
AAAGAGGCAGCAGCAGACAG	74	44	8	214
AAAGAGGCATGAGAGTCTGT	158	15	95	353
AAAGAGGCCATGGAGAGAGG	95	118	154	203
AAAGAGGCCTTGCTCTAGCT	85	651	1028	1880
AAAGAGGTAAACAATTTGCT	128	1098	1214	1592
AAAGAGGTCCCCAGAGTTGA	225	1855	1761	4126
AAAGAGTAGACGCAAAAGTC	44	15	34	53
AAAGAGTATTGACTTGGTTT	159	1419	995	2373
AAAGAGTGGAATTCCAAAGA	147	1032	875	2088
AAAGAGTGTTACTCCAAACA	84	1004	1073	1869
AAAGAGTTTATGGACAGACA	277	257	178	545
AAAGATAATGTGCATGGCTC	132	675	1264	1520
AAAGATACGTGGTATCTCAT	109	466	399	1305
AAAGATAGAAGATCAAAAAA	93	12	89	946
AAAGATAGTAAGATTGTACC	138	163	215	719
AAAGATCATGAAAACATCAA	118	538	932	606
AAAGATCATTCAGAGTGAAA	226	2565	2735	4285
AAAGATCCCCTTCTGGCCTC	143	540	585	743
AAAGATCGCCTTCAACCAGA	393	2687	1942	3537
AAAGATCTGTTTCAGAGAAT	248	681	251	608
AAAGATCTTGTTGTCCGACC	271	1236	1247	1393
AAAGATGACAAGGCTCTACC	191	1685	2069	3527
AAAGATGACCATCATTGTAA	130	80	144	312
AAAGATGAGGAGGGTTGCTC	60	134	217	82
AAAGATGCTCAGGTGGGTCC	58	452	315	650
AAAGATGCTGTTCTCTGAGC	122	0	0	86
AAAGATGGCTACATTTCCAA	175	1008	822	1816
AAAGATGGGGTTCCAAGAAC	152	240	408	450
AAAGATGGTGTTGTTGACCA	243	110	308	918
AAAGATGTGGCCAGGAACAG	188	716	634	993
AAAGATGTTCAGGGATAACT	88	142	47	18
AAAGATTAATCCAGAGACCT	195	1000	1179	2300
AAAGATTAGAACAAGCTGAT	196	748	1723	2152
AAAGATTCATCTTATAAAAA	187	1652	1257	5704
AAAGATTGGACACCACGGAC	36	205	537	747
AAAGATTTCTCATCCATGGG	141	593	992	991
AAAGCAAAAACTGAAAACAA	179	659	361	1824
AAAGCAAAATGTCAAAATTT	71	1665	1565	3047
AAAGCAAACACCACCCAGCC	244	1983	2485	5053
AAAGCAACAATTTCTAATGA	151	107	254	209
AAAGCAACACCACTGGGCAC	86	324	742	571
AAAGCAACTTCTAAACCAAT	120	266	655	1978
AAAGCAAGTTCAGATAGCCC	101	363	600	675
AAAGCAATGAGATCCCGCTT	54	96	0	0
AAAGCAATGATGTCGCAATC	152	852	1101	1762
AAAGCAATGGCTCACCTTAC	161	1438	1692	2694
AAAGCACAACGTGCTAGGAC	249	27	64	325
AAAGCACAGATCCAAGTCTA	132	246	197	564
AAAGCACAGGAACGGACGTC	121	946	964	2534
AAAGCACATGACAGAGAAAA	144	1084	2065	1540
AAAGCACCCATTCAGGTTTG	139	893	778	1050
AAAGCACGCCTACATCTGCC	124	1006	1392	2313
AAAGCACTATGTACCTAACC	209	1778	2146	2332
AAAGCACTCCGAGCTCCAGA	205	478	324	550
AAAGCACTGGTTTGTACCTG	220	344	373	402
AAAGCACTGTCATGCAGGGC	112	677	756	2019
AAAGCACTGTCCTGGCCCTC	119	316	46	414
AAAGCAGACAGTACCTGGGG	88	240	192	704
AAAGCAGATGACTTGGGCAA	141	87	86	141
AAAGCAGCAGCAAGGAATCC	178	655	217	971
AAAGCAGCCATGAGGAGATT	122	464	1318	2537
AAAGCAGCTGCTTTCAGAGG	202	144	525	401
AAAGCAGGCATAGGCAGAGC	73	205	25	70
AAAGCAGTAACATTCAGGTA	191	1213	1786	3290
AAAGCAGTATCTAACACATC	111	126	128	1507
AAAGCAGTATTTGGGAAACA	260	2472	3831	5598
AAAGCAGTTACTCTTCAACA	232	114	90	229
AAAGCAGTTCCTACCTTAAT	238	689	1541	2654
AAAGCATCCAGCACTGGGGG	111	842	647	527
AAAGCATCCTCAATCCCGAT	58	654	961	1570
AAAGCATGTAGACATGGATC	128	848	1093	2576
AAAGCCAACACATCCAATAG	195	1549	1632	2814
AAAGCCAACACTACTGACTT	296	1761	2262	3266
AAAGCCAACCTACTTTCGAG	112	1033	673	1156
AAAGCCAAGGACAAAGACAC	164	672	632	1187
AAAGCCACACCTCTTCTCAA	161	417	148	622
AAAGCCACAGGGGTGTGGAG	95	112	477	310
AAAGCCACGAGGCCCAGCCA	91	878	1016	1539
AAAGCCAGCCTCCTCCAGGC	157	1005	1157	1795
AAAGCCATGAGTGATCAAAC	101	1378	921	1306
AAAGCCATGGCTGCTGTGTC	143	519	879	1263
AAAGCCCCAACATTACAGAC	237	19	131	526
AAAGCCCCCAAGGTTGAGAA	57	1005	847	2074
AAAGCCCGGGGGAAGAGAGT	68	86	178	0
AAAGCCCTGAAGAAGAAAGC	93	430	426	824
AAAGCCCTGGCCCCAGAGGT	58	192	69	461
AAAGCCGATGCCCAGGACTA	109	623	1082	2626
AAAGCCGCACACAGGAGCTG	202	279	100	278
AAAGCCGGCCTCTGGGGCCG	81	978	1382	1211
AAAGCCTGAAGAATAAGTCC	105	62	368	590
AAAGCCTGACGATAGGCCGC	123	114	358	689
AAAGCCTGCACCTCCATTGA	125	960	822	835
AAAGCCTTCCATTGTGCGGT	139	912	872	1506
AAAGCCTTTGCCCATATTAC	100	138	231	342
AAAGCGAATGCAACAGTGGA	98	113	189	439
AAAGCGAGGAGGAAGGCCAT	154	296	201	162
AAAGCGATGTCCTCGTAGGG	153	170	278	1268
AAAGCGATTGAAGCAAGCCA	159	739	1456	2322
AAAGCGCACAGATGTCTGGT	155	145	279	213
AAAGCGCACCACTCGTCCCA	214	295	261	184
AAAGCGCATGTGGTTGCGGA	113	47	290	411
AAAGCGCCGCTCCAGCTCGT	113	987	962	1681
AAAGCGCCGGGGTAACCAGT	129	44	50	409
AAAGCGCCTGGCCGAGTTCC	100	1187	857	2302
AAAGCGCTGTTTGTTGTAGC	144	1416	1402	2888
AAAGCGCTTTGCCATGAAGC	177	1512	1663	3423
AAAGCGGCCGAAGCCTGGCG	192	632	121	224
AAAGCGGTCCCCAAAGACAA	173	407	289	647
AAAGCGGTTGAACCAAAGCG	106	576	326	332
AAAGCGTCACCTTGAAGAAC	295	486	489	1241
AAAGCGTGAAGTTGATGATT	107	1006	1698	3046
AAAGCGTGGAGAAGCGGCCG	43	877	979	2020
AAAGCTAAAGCCAAGGAGCT	97	63	71	175
AAAGCTAAATTCTTACCTGT	245	158	111	556
AAAGCTAATGGGAGGCCATC	148	163	307	922
AAAGCTATAACAATGCACTA	244	193	222	166
AAAGCTATTTATCGCGTCGT	163	1526	2006	3018
AAAGCTCACTTACCTTAGGC	151	77	261	47
AAAGCTCATCAAGCCAGAGC	76	215	130	213
AAAGCTCCTGTTGAATTTCC	196	2251	2509	3445
AAAGCTCCTTCTTACCTGTG	184	1253	1790	2843
AAAGCTCGAATGATGATCTG	300	140	154	765
AAAGCTCTGGGCCTGATGCC	160	1247	1264	2520
AAAGCTGATATCTGATAAAA	70	589	495	1168
AAAGCTGCCAAGCGTTCGGA	192	75	170	278
AAAGCTGCGGGCCGAGCTTG	75	520	582	978
AAAGCTGCTCACTATACATT	94	1411	1070	2151
AAAGCTGGATGTGCTCTCCT	141	168	468	661
AAAGCTGTAGTGGAAAAAAT	58	902	1019	1245
AAAGCTGTCTGTGAAATTAA	133	301	514	1364
AAAGCTGTGCCCACACTCGG	67	987	787	1707
AAAGCTGTGGCCCCCCAGGG	125	891	589	1042
AAAGCTGTGTCTTATGGAGG	128	144	204	322
AAAGCTGTGTGGATCAAATA	74	65	159	145
AAAGCTTATGATAGGCAAAT	198	1172	1536	2463
AAAGCTTCAAGGAATAGCTG	159	373	455	1539
AAAGCTTCAGAGTCTTTGAA	143	636	1248	2299
AAAGCTTCGTTGTTACCTGA	161	480	315	768
AAAGCTTGTCTCATCCAATG	294	1849	3063	4472
AAAGGAAAAGCCATTAACAT	91	530	433	1168
AAAGGAAAAGGAGGCCAGTC	49	0	19	99
AAAGGAAAGAAGGCTGCTGT	75	0	0	46
AAAGGAAAGCAGCTGGCAGT	206	86	258	533
AAAGGAACCTGTAACATCAG	96	720	325	717
AAAGGAAGAAAAGTTCTCTA	192	618	800	1150
AAAGGAAGACAACCTCCTGA	119	153	26	389
AAAGGAATATATTCATCGTG	221	161	79	377
AAAGGAATTAATCTATCCTC	172	157	59	109
AAAGGAATTTCTCCATGCCC	89	284	247	1432
AAAGGACAAGGAGCAGAGAG	220	782	604	1566
AAAGGACACCAATGTCATGT	109	325	96	342
AAAGGACCTCCTTATCATGC	75	48	128	44
AAAGGACTCATCTGCTACTT	147	1855	1770	3390
AAAGGACTTAATAGTATCTG	164	72	58	454
AAAGGACTTGTAGGAAGTGC	61	514	1004	1367
AAAGGAGAACGTCTAACGAG	217	669	988	1799
AAAGGAGATGAGAAGATGGG	112	164	568	42
AAAGGAGATGCAGGATGTTC	232	488	814	1227
AAAGGAGCAGCAGCATCTGG	117	701	355	994
AAAGGAGCTCCCGCTGATCA	130	415	46	177
AAAGGAGGAGAAGAATGTCC	78	300	312	453
AAAGGAGGAGAGCTTGATGG	135	736	1293	2440
AAAGGAGGCGGAAGACTGCT	154	1890	2879	3454
AAAGGAGGGATATGTAACAC	129	493	916	1008
AAAGGAGGTGGAGGAGTGAC	52	317	288	310
AAAGGAGTCGAGAACAACTC	50	872	959	658
AAAGGAGTGGCAGTCTAAGC	89	1676	1222	1473
AAAGGAGTTGGCAGGGGTCC	90	1527	1706	3210
AAAGGATAAGGTTGCACTGC	141	652	747	1670
AAAGGATATGAGCATGCTCG	211	4	99	481
AAAGGATGAAGCTGTGGCTC	235	1888	1874	2882
AAAGGATGGAGCCTGGACCC	55	96	276	432
AAAGGATGGTCTCTGGCTGG	128	1002	1263	2619
AAAGGATTAATATTCACTTG	311	370	236	281
AAAGGATTCAAAGAAGGGCA	155	1273	612	2558
AAAGGATTCATCTGCTGCTT	210	1510	1655	4058
AAAGGATTTGACCAAACCTG	253	285	485	920
AAAGGCAAAATGCCCTTGAG	183	472	306	1189
AAAGGCAAAGCCACCATAGA	208	1335	1607	1884
AAAGGCAAGGATATAGAGAA	152	883	947	1836
AAAGGCAATGTCAAGACACA	94	739	691	1349
AAAGGCACATCACTAAACAC	91	555	525	742
AAAGGCACTAGGGATGATAC	208	740	1677	2557
AAAGGCAGCAGGAGCAGCCA	50	20	99	49
AAAGGCAGGAAACCCATGCC	38	1098	1421	1507
AAAGGCAGGATTTAAGAGGT	89	6	24	233
AAAGGCAGGCAAGGTGCCAA	61	173	186	125
AAAGGCATAGTAAACGTTCA	120	643	436	1595
AAAGGCCAAGCTCCACACAG	166	115	156	288
AAAGGCCAGTAGCATACAAA	112	173	660	702
AAAGGCCCTGTGCCCTACTC	133	1407	1140	2324
AAAGGCCGTTAGAAGAACCG	249	1258	1310	1969
AAAGGCCTACCCAGGATCTC	153	1087	583	1107
AAAGGCCTCAGAAGAATGAA	232	1689	1895	3321
AAAGGCCTCAGCTGCCTTTC	155	2196	2124	3795
AAAGGCCTCATGACAGCACG	183	1167	2049	4359
AAAGGCCTCCTTGTAGGTGC	178	432	603	786
AAAGGCGCTCTTTAACAGTT	172	701	804	2051
AAAGGCGGCTGGGGGTACAC	60	149	37	29
AAAGGCGTGCTGGACACCAC	109	249	571	907
AAAGGCTCTGGTGCATCACT	215	1164	1705	2529
AAAGGCTCTGTTAAGGCGAA	216	385	427	1476
AAAGGCTGAGGAGCAGGCAA	223	1467	1479	2581
AAAGGCTGATCGAGACAGGC	103	475	296	567
AAAGGCTGCAGAGCAGATTC	214	621	857	1689
AAAGGCTGGAGAGACAAGGG	194	112	156	488
AAAGGCTGGCGAGAGTGGTG	95	881	667	1543
AAAGGCTGGGCTGCCCATCA	106	1751	2024	2556
AAAGGCTTTAGAACACTTAT	101	1287	1429	2324
AAAGGCTTTGTACTTGCCCT	178	392	973	1155
AAAGGGAAAAAGCAATTCAC	156	134	511	336
AAAGGGAAATCACGTGGTTT	69	1438	1094	2564
AAAGGGAACCATCCACTGGT	100	304	274	678
AAAGGGAACCTGGCACCTCA	49	1049	1008	2154
AAAGGGAAGCTGTTGGGGTG	201	1247	1437	2136
AAAGGGAATGCCCGCCTGGA	114	510	1446	2423
AAAGGGACACCAACATTCAT	75	884	601	2713
AAAGGGACTCACCGTAGAGC	71	212	372	310
AAAGGGCAATCTTGGGATTG	244	704	556	616
AAAGGGCAGATTAAAGAAGA	51	240	338	409
AAAGGGCAGCTGTGTCCCCG	274	1336	2407	5300
AAAGGGCAGTCCCCACTGCG	181	963	879	843
AAAGGGCATCCACCGGCTGG	118	716	1542	3217
AAAGGGCCCCCACTGGGAGG	101	245	450	156
AAAGGGCCGGGATCGTGACC	82	752	638	1176
AAAGGGCTCAGTGGGGGCTT	35	773	920	1156
AAAGGGGAAACACCTCAGCA	98	668	635	1099
AAAGGGGAACGAGGTGGTGG	135	319	276	1192
AAAGGGGACTGAACCATCTA	216	868	666	1006
AAAGGGGAGGTAACCGGTCG	144	287	713	1763
AAAGGGGCCTCTTCAGCAGG	100	842	1898	3323
AAAGGGGCTGCCCTGACAGC	28	550	884	457
AAAGGGGGTGTCTGAGGTGG	177	196	739	1026
AAAGGGGTGATTTCCTGATG	129	282	875	1073
AAAGGGGTGGGAGCCTGGAG	45	65	147	325
AAAGGGTACAGCAACGTAAG	232	1544	1293	2293
AAAGGGTACCACTGGCACTC	58	65	128	149
AAAGGGTATGAAGCTCCATA	132	1418	1888	2769
AAAGGGTCTGGGTAGATTTC	98	1082	979	1479
AAAGGTACCCTCCTGTAACA	138	883	1186	1256
AAAGGTAGATACACTCACAG	213	680	1658	2367
AAAGGTATAGTAACTGTATG	322	1908	1714	4991
AAAGGTCAGCGACTGCTCGA	179	997	1762	3254
AAAGGTCAGTGAGTCTAGGC	104	642	504	1472
AAAGGTCCAAGAAATTAATA	93	378	266	546
AAAGGTCTCTTCTTGGGCAG	138	870	1138	1627
AAAGGTCTTCCTTCCACTTG	247	836	762	1732
AAAGGTGAAAGTCTTCAACT	134	241	233	215
AAAGGTGACCAATGTGGATG	205	584	367	517
AAAGGTGACCTCGCTATCGT	201	426	674	859
AAAGGTGATGTAGAGTTTGC	146	425	633	1036
AAAGGTGGAAGAAGAAGATC	87	879	484	470
AAAGGTGGAAGAGGCAGATG	79	31	71	0
AAAGGTGGCATCTTGGCCAT	128	206	218	674
AAAGGTGGTGCTTGTGTTGT	213	2374	2123	5176
AAAGGTTGCTACTTAGCCAC	179	372	137	270
AAAGTAAAAGGGCATGGTGA	241	833	1069	1205
AAAGTAAACGGAACCGGCGG	148	742	1047	2389
AAAGTAACCACATTGGATAA	161	461	516	1549
AAAGTAACTTATGACATGAT	182	262	276	5
AAAGTAAGGAGATGTTCTTT	243	1545	1631	4047
AAAGTAATCAAGGAAGAAGA	128	1	67	112
AAAGTACACATCCTGTATGT	138	418	850	1023
AAAGTACCTGGAGTACCGGG	89	1231	543	1040
AAAGTACCTGGGTCAGAGGC	188	386	443	292
AAAGTACTTCAGGGAGTCAA	181	177	110	140
AAAGTAGAAGGTGGTGAGCT	105	26	17	157
AAAGTAGAGTTCACCCTCCC	86	117	366	306
AAAGTAGCAATCCATTGAGT	244	1848	2040	2484
AAAGTAGCAGAATCGTAGGA	85	1271	1191	1463
AAAGTAGCTGAGGAACACAA	68	357	623	2413
AAAGTAGCTGGTGGCTTTGA	112	1395	1542	4519
AAAGTAGGATTCCCATTCTT	120	1336	1551	2163
AAAGTAGGGTACTTCCTGTA	156	301	284	605
AAAGTAGGTACTGACAGCCC	144	448	332	782
AAAGTATAAGGTGCAGACCA	143	717	1204	2199
AAAGTATACTACACCATATG	313	1798	2642	2680
AAAGTATGAAGAGGAACAAT	113	1595	1518	1926
AAAGTATGACCACCATGAGG	173	1346	812	1984
AAAGTCAAACAGATTCCTGA	317	2478	2246	5186
AAAGTCAAACTTGTGCAGGA	127	816	897	3569
AAAGTCAAAGATACTATTGG	175	472	533	918
AAAGTCAAGAGCATAACTTC	215	866	1246	2177
AAAGTCAATATCCAAAGTGC	152	165	218	474
AAAGTCAATCAGTGTCTCCT	196	212	251	895
AAAGTCAATGAGATGATTAT	132	479	228	999
AAAGTCACCGCAGGAGAGCG	64	382	828	2042
AAAGTCACGGTATACCGAGC	136	238	195	286
AAAGTCAGCCATGTCAGCAC	74	1178	1805	2255
AAAGTCATACCTGAGTATTG	283	154	123	602
AAAGTCATAGGAGAGTTGGT	99	40	169	211
AAAGTCATCACCTCTTCTTC	290	2182	3166	4407
AAAGTCATCTTTATCCCATT	146	1071	1106	1997
AAAGTCATGGTGGAATTGCT	93	64	513	290
AAAGTCATTGCTAGTGAACT	217	576	284	1271
AAAGTCCAGGTCTTTGCCAA	70	85	183	118
AAAGTCTCTCATGGGTATCC	201	59	37	206
AAAGTCTGGCTGAAAACTCT	131	710	889	1252
AAAGTCTGGTCCTTAGGCTC	247	265	455	749
AAAGTCTTGGAGGAAGGCGC	46	250	687	1069
AAAGTCTTGTGTAATGAAGC	149	375	454	243
AAAGTGAAATCATATATACG	115	474	604	1613
AAAGTGACCATCTCCTACCC	249	54	208	474
AAAGTGACTATGCATACCGA	144	509	1170	2748
AAAGTGATGAGATGGGTGGT	188	165	401	367
AAAGTGATGTACACGAGGCT	202	1108	1607	1672
AAAGTGCAGGAAAGTTTGTG	185	1485	1709	2486
AAAGTGCGGGGCGCCGCGCG	69	425	899	1523
AAAGTGCTCCTTCCACACCT	265	1346	1527	3454
AAAGTGCTCTTTCCAACTTT	173	1667	2522	3022
AAAGTGCTTCGAAAGCTGCC	77	733	756	1175
AAAGTGGAAGGCACTGTTTG	188	283	337	433
AAAGTGGAGAAAGCCCAGGG	162	395	1214	1325
AAAGTGGATCATCCAACACT	169	333	239	822
AAAGTGGATTACAACCGGCT	117	269	218	338
AAAGTGGCAATGGGAGCAGC	98	907	654	738
AAAGTGGGAAGAACAGCATG	174	1280	1154	2823
AAAGTGGTACCTTTCAGGAC	62	370	696	775
AAAGTGTCTTCTAGCCACAT	231	467	385	292
AAAGTGTTCAGAAAAATCCA	164	1040	1325	1670
AAAGTTAAAAAAGGATATCC	89	65	15	157
AAAGTTAAAGTGTACCTCCA	251	1295	983	1659
AAAGTTACCAACCTTTCAAT	244	1579	2453	3187
AAAGTTACTTGGGCTTCCTG	238	154	273	521
AAAGTTATCGTCAGAATGTC	123	625	855	2204
AAAGTTATTCTAGAGGATAC	170	661	867	2631
AAAGTTATTCTAGAGGATAT	99	625	1166	4036
AAAGTTCACCAGCATCTTAG	361	959	937	2166
AAAGTTCAGGCAAGTGAAGT	86	331	124	328
AAAGTTCTCTCTATTTGCTG	403	1129	1552	2370
AAAGTTCTGCACAAATTCAC	111	279	146	639
AAAGTTGAAGTACTGGAAGC	178	514	784	381
AAAGTTGACCAAGTTCACAA	145	1870	1601	3051
AAAGTTGAGCACAGGGTACA	128	1435	1371	1841
AAAGTTGATGCATTCTGTGG	249	1068	1698	3064
AAAGTTGATGCTGAGACAGT	121	43	63	258
AAAGTTGCTAAAAAGTCAGG	113	33	79	180
AAAGTTGGACACAGCAATAC	146	678	1247	1349
AAAGTTTAAATGCTTCTTCC	162	491	1074	2437
AAAGTTTCATACTCAGGGGA	105	1017	570	1520
AAAGTTTCCGGACATATTCC	201	426	827	1795
AAAGTTTGAAATCCATATAG	297	481	352	1248
AAAGTTTGTGGCTGAAATGC	232	1010	1129	1767
AAATAAAGAGTACCGTAGAG	175	254	218	1198
AAATAAAGGACTGCGCATGC	87	933	831	1685
AAATAAATACCTGGGCATGG	153	114	166	578
AAATAACACACCTGCCAAAC	103	337	633	699
AAATAACACTGTTAATATTT	258	1208	1556	3241
AAATAACATCAGGCGTTTGA	428	1133	978	2533
AAATAACCGTTCTCAGCCGG	119	457	454	1131
AAATAAGAACCGTGATAAGG	141	71	115	206
AAATAAGATCACAGAAATAA	211	1707	1387	3511
AAATAAGCAACCCTTCTGTG	158	188	401	319
AAATAAGCAGGAAGGGTGTT	186	779	1061	1558
AAATAAGCTGGAAGTGACTG	304	2829	2217	5370
AAATAAGCTTATGAACTAAA	232	1952	2043	4324
AAATAAGGGTGGTGATAGAA	73	308	826	750
AAATAAGTTGCTCTCTGGAC	195	944	1326	1174
AAATAATAAATTACATCAAA	167	663	1227	1414
AAATAATTATCAATGCTGTT	204	2055	1669	2956
AAATACAGGTTCTCTTAGCC	168	2071	1362	3690
AAATACAGTCTCCAAATCCT	210	355	379	410
AAATACAGTGAAAGCGCGGG	112	67	205	305
AAATACATATCCCACAGGCA	230	543	795	1939
AAATACCACAGGAAAAAATG	165	298	377	753
AAATACCAGGTTGACCATAT	150	1442	2099	3259
AAATACCTTTGTGAATTCAT	158	435	280	737
AAATACGCATTCCCTCACAC	178	204	98	61
AAATACGGACGGGTAAAGCG	86	625	700	1103
AAATACTCAATAGTGAGGAA	205	569	528	1608
AAATACTCACCTGTACTTTG	396	3361	4171	6669
AAATACTCGATCGACGACTA	313	2966	3032	4376
AAATACTTACAGATGCTGAC	246	1329	2098	3328
AAATACTTTAGATGCCACTA	199	142	51	531
AAATAGAACTGAAGAGCTAC	102	350	719	476
AAATAGAAGAACAAACACTA	208	829	993	1288
AAATAGACAAAGGATTTGAC	63	233	237	865
AAATAGCCACCAGGATCCAA	73	5	0	105
AAATAGCTGAAATGGAGAAA	138	84	51	82
AAATAGGTTTCCAAACTTTC	186	1347	1512	3378
AAATAGTCCCAGTGACCTTT	255	2589	3485	6626
AAATAGTGCTGATAACAAGG	189	1154	2051	2683
AAATAGTGTACCATGTGCGG	196	1136	763	2636
AAATATAAAGTTAGCAAAGT	84	237	596	1175
AAATATACATCTCAAATTGT	263	864	1129	2076
AAATATACTCTTCAAATAGA	183	681	696	519
AAATATACTTGACCATGTGC	150	537	757	1015
AAATATCAAATCAGCAAGGA	242	1032	1226	3483
AAATATCATCCTGGGCACTT	200	557	754	2020
AAATATCCACTCACCTCTGC	150	559	349	1460
AAATATCGAAGAGATCCTGA	146	281	194	202
AAATATCGACCGGCGTTCGA	146	1233	2473	4457
AAATATCTCAGCAGGAACCT	164	954	716	964
AAATATGAATGGCTATACTA	115	125	132	106
AAATATGATCAGGGTGGGAA	198	887	1159	2955
AAATATGGCCGAGCTCTCTA	200	938	772	1568
AAATATGGTCTGGTCTTCGC	112	71	257	618
AAATATGTCCAGCTCTTCTG	175	883	858	1052
AAATATGTTCCAGCTTTCTT	298	3181	2853	4970
AAATATTAACAGTGTTATTT	109	1385	1579	2518
AAATATTATTAATGCTGATC	196	712	981	2030
AAATATTATTATCACGACAT	162	257	380	682
AAATATTATTGCAGAGTCAG	258	1532	1484	4238
AAATCAAAAGATGCTGAAAA	203	2012	1647	5215
AAATCAAACTCAGAATGCCA	169	581	610	1244
AAATCAAAGGGCTTTGGATC	165	728	678	1403
AAATCAACATGACTGGAGAT	130	297	875	648
AAATCAACCAAAGCTGATAT	207	1459	1267	2219
AAATCAAGTGGGGCATGAGC	91	390	780	1111
AAATCAATCCCTGTTGACTT	134	409	589	925
AAATCAATCTCTTCTGGCGG	312	287	354	534
AAATCAATTAATAAAACAAA	79	426	556	1267
AAATCACACTGCCCTGCCTC	246	1154	1488	2435
AAATCACGAACAAAGCGGTA	148	620	702	1947
AAATCACTGACACCAACATG	158	325	319	260
AAATCACTGGAACCAGCAAC	109	151	299	39
AAATCACTTAGAAACTCAGC	146	182	588	652
AAATCAGAAGAGAATGTTGG	130	99	311	106
AAATCAGAAGTAAAGCTAGA	173	919	1115	1968
AAATCAGCCAGTCACAGAAC	260	763	693	1613
AAATCAGGTCACAGAACAGC	169	843	572	1949
AAATCAGTAAGTTACCTGCT	188	196	306	177
AAATCAGTTCTTTAGGTGCT	233	1064	1015	2036
AAATCATAGTGCTGATGCCT	215	1194	1179	3229
AAATCATCCCAGTCGGAAAA	281	2391	2670	6877
AAATCATGCACAATGGTGAA	307	739	519	1497
AAATCCAAAGTTACCAGGTA	89	330	535	883
AAATCCAACCCTCCCCAAAG	177	702	2213	2275
AAATCCACAAAAAAGTAGAT	83	664	541	749
AAATCCACTCCGTTTGGATG	202	92	120	43
AAATCCACTGTATTAACCAA	331	503	1126	1462
AAATCCCAAGATGCTGAGGT	230	271	271	245
AAATCCCTTGTCATACCATA	282	1687	2581	4327
AAATCCGTAGATGAGAAGCA	184	928	955	2674
AAATCCGTCAGGTAGCCTTT	285	3128	2375	4596
AAATCCTGAATAGCCAGTGG	286	291	277	948
AAATCCTGGGTAGGGTCCGT	50	188	83	115
AAATCCTTGACACCACAGAC	133	777	1073	2167
AAATCCTTGCCCAAAGTACC	159	418	744	1461
AAATCCTTTCTTGAGGCAAG	128	82	195	194
AAATCGACAAATTGAAATCC	183	570	569	369
AAATCGAGAGATATTCCACG	179	1867	1802	3921
AAATCGCATGGCATCGATCG	229	2391	2509	4974
AAATCGCTGGGACCTGCGTG	200	1578	1563	2752
AAATCTAAACGACGCGCGAT	105	1167	508	2040
AAATCTACAACATGGGACGG	220	493	582	377
AAATCTACCCCAAGTTTCTC	320	2209	2602	4056
AAATCTCATAAATACAGGCA	210	2260	2138	3066
AAATCTCATATCAGCCCTTG	163	216	177	401
AAATCTCATCAGTTTCACTT	306	1432	1522	3899
AAATCTCCTTACTGATCAGT	255	1404	1890	1932
AAATCTCTTTCAGACTTTGC	185	945	1234	2406
AAATCTGAACCATATACTGA	179	1146	1654	3627
AAATCTGATATGCCATCAGG	164	143	108	44
AAATCTGCAGCACGTGAATG	129	977	1594	4462
AAATCTGCTCTTAGGGCTCA	142	244	135	511
AAATCTGTGATAGAGATTTC	92	864	676	1557
AAATCTGTTCGACCCTCGAC	121	167	186	481
AAATCTTTCTAGGACCAAGA	125	197	76	386
AAATGAAAATACAGGAAAGG	110	192	46	266
AAATGAAAATGACATTGCTT	170	1070	1395	3313
AAATGAACTTCTAAATAAAT	130	902	800	1194
AAATGAAGAAAATATGCAAC	76	438	712	918
AAATGAAGAAGAAAGCATGA	143	311	552	318
AAATGAAGAATTCCAGGACA	244	1382	1529	2613
AAATGAAGGCACAGGAGCAG	233	509	460	1062
AAATGAAGTGGAAATATGAA	101	1080	1010	1891
AAATGAATCCAGCAAGTCCA	159	1938	2607	5778
AAATGACAAATATGGAAGGA	148	76	327	252
AAATGACACCAATTACGATG	206	481	373	687
AAATGACACTGCTTTGGGAA	160	210	290	911
AAATGACCACGCTTCCTTTC	199	2534	3629	7771
AAATGAGAATGAGCTTGCTG	226	259	437	258
AAATGAGACCGTGGAATCGA	231	828	710	1242
AAATGAGCGCTTCCTGAACC	183	249	624	472
AAATGAGTAGATTTCTTCTA	295	2032	2545	3570
AAATGAGTGACAGTCATGAT	127	757	737	1166
AAATGATACGGTTCTGGGGC	198	422	300	480
AAATGATCACCACAGGGATG	179	651	1234	1799
AAATGATCAGTTGTCAAATC	115	722	1017	1882
AAATGATCCACTAAGGATGA	144	305	630	467
AAATGATCTAGACGCTTGCT	219	284	204	269
AAATGATGAATAGAAACTCT	190	566	648	1933
AAATGATGAGATTGTCATAG	199	214	230	304
AAATGATGTGGTATCTATCT	202	1223	1307	1913
AAATGATTGGGCTGAGGAAG	167	1129	487	1782
AAATGCAATGGAATGTACCA	104	332	531	584
AAATGCAGGATTAATTTGGA	331	423	396	435
AAATGCAGTACTTACCATGC	112	1161	960	3690
AAATGCATTACATCTAAGCC	145	1675	1777	4271
AAATGCATTACTGGCCGCTC	119	382	515	788
AAATGCCCACAAGGGAAAGC	196	90	0	171
AAATGCCCATGAGCAAGCCC	70	176	28	34
AAATGCCTGGCATCATTCAA	173	1389	1161	1644
AAATGCCTTGGAAAAAGCAA	90	773	1226	1398
AAATGCCTTGGTGGGGCTGC	117	638	1108	2001
AAATGCGCCGGCTGCGCGCA	112	965	1416	2006
AAATGCTACCCAGCAGTTCA	139	1610	2174	3759
AAATGCTAGAAAAGAGAATA	65	1099	875	1908
AAATGCTCACCAAAAAGAAA	211	2135	2487	4240
AAATGCTCATCAGCGATGGC	153	459	1209	991
AAATGCTCCCCGGAAATTCA	194	1234	1630	2951
AAATGCTGCATCTCCCTGAA	193	958	1466	2791
AAATGCTGCTTGAATCAGGT	240	510	722	1267
AAATGCTGGAAATTGCCCTG	162	372	29	75
AAATGGAACCCACTGCAGCC	137	1538	1150	3786
AAATGGAAGAGAGAGGAGGG	59	68	79	272
AAATGGACATAGATGATGAA	106	874	421	1585
AAATGGAGAAAGGACCCCAC	118	1256	619	1220
AAATGGAGACAGGACTCCAT	261	1857	3398	4792
AAATGGAGACAGGACTCCTT	85	1132	918	1521
AAATGGAGATGTGCGAAAGA	343	433	146	965
AAATGGAGGAAGACAGAGAG	152	1204	989	1339
AAATGGCAGGGCCTTCTGCA	116	422	164	1939
AAATGGCATACTACCTAAGG	120	111	236	319
AAATGGCATTTACCAGCATG	215	1743	1648	3344
AAATGGCCATCTCTGATGCA	245	1756	1863	5175
AAATGGCCTTCTCAAAAATG	198	396	598	885
AAATGGCTCACCGAGAGCCT	112	835	692	1596
AAATGGCTTACTCAACCAAG	224	410	141	396
AAATGGCTTCTTCACAGAGG	182	98	280	209
AAATGGGAAATGTGATCCAG	135	216	415	277
AAATGGGACTAAGGAAGCTG	91	897	863	2005
AAATGGGCAAACGTAGTAGC	88	323	195	514
AAATGGGGGTTCCTGAGAGG	78	277	479	308
AAATGGGGTATCAGAGACCT	221	167	524	636
AAATGGGTCACCTTCAGCAG	182	410	784	1285
AAATGGGTTGCCTAGAAGGA	221	1646	1555	2211
AAATGGTAAAACTGGGAAGT	156	860	781	1610
AAATGGTATCATGGAACACT	78	443	1185	1511
AAATGGTGAAAGTAAACACG	251	143	113	181
AAATGGTTCATTACGACTTT	271	2388	2503	5793
AAATGTACATCATTTGTCTC	88	1764	1539	2408
AAATGTATCTGTACTTTGTC	252	114	351	1075
AAATGTCCATGAAGAGAGGA	157	1690	1778	2812
AAATGTCCCACTAGGGAATT	122	201	299	604
AAATGTCTCCCAATGAGTGA	241	242	147	456
AAATGTGTGAAACCTAATGT	144	69	45	25
AAATGTTATCGCCTTTATAC	219	1445	949	2716
AAATGTTCAAAAAGCACATA	114	2032	1342	2472
AAATGTTGAACTCGATCTCC	188	1162	1331	2106
AAATGTTGATCTTTCCACCG	260	920	1366	1181
AAATGTTGGCTACGTGCAGG	113	184	60	89
AAATGTTGTCTGTTTCCCTT	255	913	1384	2031
AAATTAAAAGGCTGGGCAGG	123	749	885	1338
AAATTAAAGGTTGATCTTGC	223	524	894	1189
AAATTAAGGTTCAGGGAGGT	121	173	29	106
AAATTAAGTACCTGACTTCA	166	699	679	1834
AAATTACACTGAGGTATGCT	81	632	995	2008
AAATTACTACGCTGCATCTC	312	1330	1451	4518
AAATTACTCACCTATCTCCC	258	78	199	149
AAATTAGAACGCAAAATCTC	100	522	170	1217
AAATTAGCGTACCTTTACAA	185	168	343	353
AAATTAGCTCTATGAACTCA	292	3545	3384	6101
AAATTAGTTTCTTTCCATCC	139	633	748	590
AAATTCAACAGGAGCTTTCC	73	630	822	1298
AAATTCAAGCTTGTAATTTG	228	1809	1733	2580
AAATTCAATCTTTCTTTCAG	237	685	831	1512
AAATTCAATTGGTGAGAAAG	176	585	625	1843
AAATTCACAGCGTTACACCA	216	2311	3450	5387
AAATTCACATACAGAAGGTC	155	987	1273	2136
AAATTCACCAAGATTTCAAA	176	1509	2472	3312
AAATTCAGAGCCAGAATGAC	143	571	713	1422
AAATTCATCTGAAAATGGTG	185	424	424	977
AAATTCATCTGACTGAGAAT	227	631	359	574
AAATTCATGAGATCGAATAC	123	712	1376	1758
AAATTCCAAAGGCCTTCAGC	98	213	150	122
AAATTCCAAGTAAAGAACTG	270	273	376	376
AAATTCCAATGCTTATTAGA	183	778	493	1093
AAATTCCAATGGATCATCCT	93	436	500	1550
AAATTCCACCATAGAGTACA	128	0	281	116
AAATTCCAGTGTCTGGGTAA	121	1027	629	1418
AAATTCCATAAATATTCGAC	72	278	65	285
AAATTCCTGCTTCTGACCAT	234	1514	2976	2402
AAATTCCTTCCAGCTAAGCC	124	297	56	352
AAATTCCTTCTCATCTTATG	254	3038	3590	9108
AAATTCCTTTGGGTTATAGT	141	62	197	394
AAATTCGGTCGCACGCGAAT	137	2353	2166	4470
AAATTCTAATGTATTACCTC	254	24	112	71
AAATTCTACATCTATGTATT	292	3221	3152	8150
AAATTCTATTTCTTCCTCCT	282	981	1019	2449
AAATTCTCAGCCCCCTGTAC	176	690	993	1136
AAATTCTGAATCGGCCAAAG	192	1200	1883	3385
AAATTCTGAGACAAGTTGGC	122	488	453	804
AAATTCTTCAAGACATCCAA	194	659	511	1788
AAATTCTTGTAGTCTTTGTC	187	991	1136	1680
AAATTGAACCTCAGAGCAGC	166	2424	2533	3919
AAATTGAAGCATAAATCATC	220	1868	1773	2810
AAATTGAATTAAGAAAGCAT	118	173	161	143
AAATTGACACACCTCAGCAG	69	1594	1419	3021
AAATTGACATCCCCCACGTG	213	571	801	1046
AAATTGATCACCTTCTTCAG	226	321	548	648
AAATTGATGATGCCCTGCAC	117	243	206	453
AAATTGATGTTACCTTGAAG	301	300	226	604
AAATTGATTGCTGAAGTAAA	335	2550	2719	3411
AAATTGCAACCGCAGATAAG	109	2175	1607	3343
AAATTGCAATTTGATGCATC	202	1053	1883	2162
AAATTGCAGCGCTACATCGA	130	1200	844	2078
AAATTGCGCAGTCCCACCTG	127	200	241	618
AAATTGCTCCAACCGCTCTC	206	1450	2345	3106
AAATTGCTCGCTTGCCAACT	143	580	516	928
AAATTGGAAGAGTTTGTTCA	287	2984	3539	5639
AAATTGTAGGTTGCTATCAC	232	1628	1664	2142
AAATTGTATTTAGAGATCTG	153	17	141	61
AAATTGTCTCCTTGCAGCAA	169	1820	1120	3768
AAATTGTGATCTCAGCCACC	164	1129	1026	1218
AAATTTAGATGAGTTTGCTA	160	250	250	694
AAATTTAGGATGTACTGGCC	131	2121	1954	2457
AAATTTATCCAACCGAATAT	121	509	467	443
AAATTTCATTGGATTAACAG	148	59	167	365
AAATTTCTCCACGACAAGAA	177	591	1223	1775
AAATTTCTCCCTTACAATGA	213	222	759	982
AAATTTCTTGCAGTTTGCTC	232	1843	2582	3735
AAATTTGAGGAAATCAATGA	141	368	598	1389
AAATTTGCCCTTGGACAGCA	269	1037	2584	2765
AAATTTGCCTGTTGCCAAAC	178	2378	2188	5022
AAATTTGGCGGTCCTCCTCC	197	1384	3836	3446
AAATTTGTAATCCATGCACC	211	195	358	479
AAATTTGTGAGACATGTGAA	201	381	836	1736
AACAAAACCTGTATACACTG	208	933	871	2032
AACAAAACCTTTCTCTGACC	194	184	228	714
AACAAAACTATTGTGAGTCG	123	307	691	289
AACAAAAGAGCCTGTCACAA	109	1264	1418	2158
AACAAAATCGGCAAGGTCTC	129	2118	2213	3055
AACAAAATGAGCAAGATTAC	108	378	447	820
AACAAAATGGCTGCATTGAG	266	2178	2641	4420
AACAAAATTCACAATGGATT	265	2785	2641	4709
AACAAACACTCCACAGAGCC	114	780	1460	2693
AACAAACATACACTGATCCC	206	566	430	1168
AACAAACCACTTGATAATAA	226	688	1105	2367
AACAAACCTAAATGGATATT	257	2183	2067	4809
AACAAACTCAACCAGTCCTC	118	210	556	362
AACAAACTCTGTCTCCCATG	258	1293	1482	2664
AACAAACTTACATGGATCCC	330	1296	2112	5102
AACAAACTTACGCTGATCCC	352	1027	1251	2209
AACAAAGAACTAGAAATGAG	293	945	972	2646
AACAAAGAAGGGCAGGTTTC	87	1594	1154	2000
AACAAAGAATCCGGAGTAAA	196	188	257	21
AACAAAGAGGCCATGGAGAG	139	1213	1484	3176
AACAAAGCTGCGATTGGAAA	168	2420	1736	6764
AACAAAGGGCAAGGCCATTG	127	1062	1314	1953
AACAAAGTGGTCACTTGTGG	150	102	254	321
AACAAAGTTATGTTTAAAAT	201	1098	1549	2956
AACAAATACACCGTAGACTC	222	359	1058	2195
AACAAATCCACACCTGGAGG	74	891	529	1580
AACAAATCTATGTCAATACG	339	2220	3941	8878
AACAAATCTGATATGCCATC	240	453	427	972
AACAAATTAGAAGAGGGGAG	60	250	711	503
AACAACAACATCACAAAGAA	80	867	1851	2423
AACAACAATAAAAATAGGCC	210	133	147	114
AACAACACGTTATCAGGTGC	67	737	820	458
AACAACAGTGACAAGAACAG	132	501	577	1306
AACAACAGTTGTGATTCCAG	150	170	778	498
AACAACATCAGCCTGATGAA	216	472	570	995
AACAACCAGCTCTTTGCACC	168	266	216	506
AACAACCCACAAGTCTGTCG	224	551	1141	1431
AACAACCCACGGGCGCCCCT	70	283	482	268
AACAACCGCTGCCTGGACCT	216	2368	3399	6419
AACAACGATCCGCGCTTCGA	90	959	764	2272
AACAACTCTTACCTGTGCTG	207	313	153	794
AACAACTGAAAAGAATGACA	122	482	959	805
AACAACTGAAAGAAGACAGC	238	329	347	680
AACAACTGGCAGAATTTGCT	166	210	132	616
AACAACTTATGAACACCCTA	193	444	509	810
AACAACTTCCCAAAGGTCTT	191	1275	1509	4175
AACAAGAATGGCTATATCCC	167	1019	581	1519
AACAAGACCGAGTGGGAAGT	108	631	797	1742
AACAAGAGATTGGATCTTGC	146	880	1207	2051
AACAAGAGCGATCACGTGTC	163	2178	2007	3600
AACAAGCACAGAATGGGACC	110	344	340	633
AACAAGCTATTGTTATCCCG	304	1285	1165	3278
AACAAGGAAAAAGCACATTC	126	941	1771	1931
AACAAGGAGGGAAGCACAGA	120	153	128	885
AACAAGTCAATACCCTTCTA	203	1641	1331	4211
AACAAGTCAGTGATTCTCGA	224	103	97	341
AACAAGTGCTAATTCCTCGG	124	61	53	21
AACAATAAATACCTCTTCCC	132	74	111	256
AACAATAGCACCCTCACCAT	159	131	19	281
AACAATAGGAGAATTGGCAC	189	212	123	532
AACAATAGGGACCATACCAT	265	1554	1859	2911
AACAATAGGGTGAATGATCC	145	158	48	50
AACAATAGTATAAAACACAG	101	1088	526	1315
AACAATAGTTTGCATGCGTA	174	404	408	815
AACAATATCATCAAGATTGT	275	496	416	548
AACAATATTTCTCGAATATT	177	1651	3239	6055
AACAATCCACCTCCTCAAAA	95	873	1688	1852
AACAATCTTCCAGACATGCA	174	874	590	1199
AACAATCTTCTGGATGCAGT	181	219	951	784
AACAATGATAGCAAAGGCTT	71	78	16	335
AACAATGGACGTGGTGCTGG	134	567	889	1241
AACAATGTCCCTATCGCATA	187	980	711	3390
AACAATGTCGCCAAAGCCCA	363	326	338	914
AACAATTCTCAACTGTTCTT	161	2085	2427	3498
AACAATTTCTTCCACTCATT	219	2778	2954	3730
AACACAAATGGGGAAGAAGT	108	22	84	62
AACACAAGAATCAAGGCCCA	106	1139	980	1753
AACACACAAAGGACTTGAGC	97	106	103	238
AACACACACACCTGATCTGC	268	177	196	35
AACACACACCTTCATCATCC	342	803	920	1747
AACACACAGCTCCTGCCTGG	240	27	442	227
AACACACAGGCTTACCGAAA	201	264	623	1290
AACACACATACACAGATCCC	176	54	235	338
AACACACCACAAGGGATGTG	183	1189	2193	2585
AACACACCCAGAGTTACTAC	218	444	445	761
AACACAGAAAAAGAAGAAAA	163	618	402	352
AACACAGACCTTGTGGCCAC	124	82	29	74
AACACAGCGCTGTTACGGAT	179	1032	1531	2684
AACACAGCTATTTACCACCC	246	634	1274	2477
AACACAGGAGGGGGGCTGTT	102	526	1020	1579
AACACAGGATGGGAAGTATC	108	837	869	1362
AACACAGGCCAGTCCTCCGA	161	441	560	912
AACACAGTCTAACTGTCCTT	254	583	558	1562
AACACAGTTCCCATCAGCAA	255	669	1024	2000
AACACATACCAGTCTGCTAT	180	88	122	827
AACACATCAAGGAGCCAATC	181	745	992	1947
AACACATCCCGGACCATGCG	229	189	254	336
AACACATTCATCTGACGACC	287	201	505	106
AACACCAATATGAGAACCAC	114	660	649	1752
AACACCACACCATCCCCAGC	166	1644	2042	3018
AACACCACCACAATGGAAAA	88	736	1649	2839
AACACCACTGTGAGGACTTC	162	851	777	1190
AACACCAGAGAGAGGCTCAA	63	863	670	1168
AACACCAGCTCCCCAGGCCT	166	1575	1620	2320
AACACCAGCTTGACGTGGGC	224	2056	2326	3701
AACACCAGTTTCAACACAGT	138	1210	1990	2119
AACACCCAGAATGAGAGTAG	201	1451	1345	2975
AACACCCATGGTGTGGAACT	296	459	469	1413
AACACCCTCAAGAGACTGAA	127	18	180	150
AACACCCTCATATCATATCG	284	1129	1840	4125
AACACCCTGCGCTGCCAGCT	79	548	578	1314
AACACCGCACCATTCCCAGC	205	1734	1348	2050
AACACCGTCAGCTTCCCACT	228	658	734	2152
AACACCTCAGGAGGTGGATT	272	2048	1330	3791
AACACCTGAAAAGGGACCAC	167	449	454	1197
AACACCTGTCAAGATTGGAG	179	103	242	209
AACACCTGTGGTTCTCATAT	180	2041	3323	5009
AACACCTTATGGTATGACAA	332	2578	2065	5280
AACACCTTGACCTGGTAGCC	174	1211	1303	3179
AACACGCACCAGGATGAAGG	217	924	1411	2475
AACACGCTGCTGGACTCGAG	171	2047	1098	2885
AACACGTCCCCTTTGTCTCC	354	1204	1422	1827
AACACGTTGAATGGCAAAGA	92	62	216	336
AACACTAAACAAGGTTTCTA	266	675	329	737
AACACTAAGAAAATAATACA	131	1096	1311	2772
AACACTAATTACGCGCGATA	265	2210	1691	3974
AACACTATGGTATTGGCACC	111	931	822	2522
AACACTATTGTGTACGGATG	225	245	463	380
AACACTCCAGATGCTACAAA	154	1291	2019	3680
AACACTCCGGCCGCTGCCTC	113	16	23	153
AACACTCGCATCTCCTCAGC	183	529	596	2357
AACACTGAATCACCTTATAT	117	880	982	1144
AACACTGAGGCCATTGCTAG	286	2309	1607	3021
AACACTGATGGGCCTGAAAC	100	583	829	2114
AACACTGCCGCCAAATACAC	152	324	391	833
AACACTGCGTACTGTGTCCA	279	1398	1215	3658
AACACTGCTCCAGGTGGAAC	84	656	372	585
AACACTGGAAGTGCTGCTCT	269	1175	944	3153
AACACTGGGGCAACCTGGGA	82	38	39	354
AACACTGTATTTGCCACCTG	403	591	806	986
AACACTTAATATCCCGATGC	175	66	283	104
AACACTTGGGCACTGTTCAG	139	189	125	362
AACACTTGTGGGGTGGTAGC	94	437	938	1138
AACACTTTACAGATGTTTAG	103	30	274	452
AACACTTTCTATTTCAAGAG	129	1305	1808	3162
AACAGAAAAGCCAACATGCT	139	499	658	1796
AACAGAAACAGCCGAGATGT	187	759	1004	2057
AACAGAAACAGTACCTGGTT	171	259	255	976
AACAGAAAGGATGTGTATGA	124	1322	1717	5087
AACAGAAGATATAATAATTA	165	640	901	1356
AACAGAAGTACCTCAGACAA	246	339	293	469
AACAGAAGTGGAAATGGAAA	66	639	424	1016
AACAGAAGTTCTCTGGCTGT	183	324	661	652
AACAGAATGATACCCCCAAG	272	1152	891	1111
AACAGACAGTGGAAAAAATC	147	1977	1620	3519
AACAGACATACACAGATCCT	249	1650	1386	2657
AACAGACCCTACATCTCGAT	171	610	694	1498
AACAGACTCTGGTGCTTTAA	235	2027	1845	3919
AACAGACTGGCATGAAGGAA	136	114	42	184
AACAGAGACCAAGGCTCTGG	222	60	106	106
AACAGAGATCGTGTCTCAAC	70	951	437	1151
AACAGAGCCCAATCTCCTCT	151	288	114	563
AACAGAGGCAAAAGAATCTA	80	483	424	982
AACAGAGGCATCAGCATCGA	256	1593	2506	2165
AACAGAGTATGAATTCTCCC	115	256	160	811
AACAGATAGGCTCTCCTATG	236	227	369	995
AACAGATGACCAAGGAAGTT	144	186	211	611
AACAGATGGAAGATGCTTAC	107	666	683	912
AACAGATGTCAACAAAGGAC	141	1471	957	2333
AACAGATGTGGCAATAGCAG	308	2660	3340	4992
AACAGATTTAATATCTGGCC	179	2641	1753	4338
AACAGATTTCATAAAAATAG	77	812	628	1152
AACAGCACGTCCTGCGCAGC	97	492	533	1308
AACAGCAGCAACTGCATCTC	227	1585	2234	3727
AACAGCAGCCACTGGGACCT	139	1019	1440	2899
AACAGCAGGAGACATTCCTT	104	80	97	627
AACAGCAGGGCCAGCCAGGG	157	1108	1394	1453
AACAGCAGTCTCAGGAGAAG	264	1649	1815	3015
AACAGCATAGAGTTCTCCTG	404	2382	2742	3906
AACAGCATCATTAAATGGAG	113	265	156	568
AACAGCATGAAGGCAGACAA	188	2019	2538	4509
AACAGCATGCTCAGAAATGG	130	88	202	804
AACAGCATGTCAGATGGGGC	111	675	1093	2380
AACAGCCAAGGTCAACATTT	213	1942	1659	4282
AACAGCCAGAGTACACTATT	125	439	506	1479
AACAGCCATTTATGAGATTC	395	2139	2680	4417
AACAGCCCCCCTCCTGTGTT	180	567	917	1272
AACAGCCCTTGAAAAGTGTG	192	412	532	503
AACAGCCTGGCTTCAGAGGA	201	2276	1352	2731
AACAGCCTTTGAATGATGCC	193	1691	1978	3108
AACAGCGGCTGCTCGTAAGC	123	580	147	709
AACAGCTATGAACCAATCCA	329	2183	2449	6311
AACAGCTGCCAGGGGCATCC	255	500	267	348
AACAGCTGGGCAAGAATCGA	186	1314	1213	3593
AACAGCTTCCTTAATAGCAA	193	54	250	988
AACAGGAAATCCCTTCTTAT	193	921	1252	2760
AACAGGAACACAGGAGAGCT	127	436	283	1465
AACAGGAAGGACCCAAAGAG	70	610	950	1137
AACAGGAAGTTCTTACCATC	365	946	792	1275
AACAGGAATAACGTGGGCTG	166	374	495	280
AACAGGACCCATGTGATCTG	86	591	1033	2758
AACAGGACCTAGAACAGATG	233	685	1335	2235
AACAGGAGAGACAGCCTCTG	127	190	552	1239
AACAGGAGAGGATTGAGGAG	168	562	999	2048
AACAGGAGATCCAGGCTACC	110	368	245	686
AACAGGAGTGTGGTGATCAC	208	439	846	692
AACAGGCAGAACAAGAAGAG	114	74	75	103
AACAGGCAGCCGGGATACCA	121	322	400	970
AACAGGCAGCCTCCGCTTCG	155	744	1544	1950
AACAGGCAGGCAACGGGCAC	87	145	127	261
AACAGGCAGGCTTGGAAAAG	89	610	482	909
AACAGGCAGTGGTAAAACCC	56	115	125	55
AACAGGCATATGGTCCGAGC	44	622	681	807
AACAGGCCCACACACGTCTG	146	1292	1869	2952
AACAGGCGCTCGTCGACGAG	151	1224	715	2879
AACAGGCTAGAGGAGCCTGG	266	1234	1279	1862
AACAGGCTCGTTTCTGGCGC	111	372	490	1303
AACAGGCTGGAAAGTTTGGC	132	470	401	846
AACAGGGCACAGGAGTCGGA	33	13	38	213
AACAGGGCCCACTTTGTCTA	197	930	909	2281
AACAGGGGAGGCTTTGCACT	140	616	1163	3136
AACAGGGTCGCCGGGGCGGT	62	726	973	650
AACAGGTCATCTACAGTGTC	208	542	298	743
AACAGGTCCAGGAAGTCAGG	177	1165	460	1139
AACAGGTCCCCAGGTGGCTT	145	1477	1334	2945
AACAGGTCTCCAGCAGATGC	233	702	703	1212
AACAGGTGAGTTCCTCCCTG	410	3501	4543	7616
AACAGGTGTAGTTCTGAGTG	169	878	1291	1163
AACAGTAATGCTATCCCTGA	236	1950	2526	4707
AACAGTACATAGGTGTGTGC	169	1457	1740	3200
AACAGTACCTCTTCCTTGTG	353	458	551	951
AACAGTACCTGGTTTGGGAG	163	313	626	937
AACAGTACCTTTCTTTCATG	291	523	165	732
AACAGTCAAGGGGGCTGAGA	180	598	718	1692
AACAGTCAATAAACTATGGA	333	2090	3138	4762
AACAGTCACATTTAAAGGGC	163	181	122	375
AACAGTCACGTCCATAGAAC	161	109	65	434
AACAGTCCATGAAAGGTGAC	45	591	791	2039
AACAGTCGAGAAGACATTAT	143	2867	2448	3410
AACAGTCTAATACCTAACTG	349	1508	2386	3921
AACAGTGAAGTGAAAACCTC	114	371	277	578
AACAGTGAGTATATGCGGAA	270	1198	722	2619
AACAGTGCCCAAAAGTAAAA	127	675	611	1393
AACAGTGCTTGCCAATGAGC	162	315	110	478
AACAGTGGATGGTCTTGAAC	259	226	341	606
AACAGTGGGGCCAAGACATT	87	793	506	1323
AACAGTGGTTCTCTCCCCCA	247	464	393	1252
AACAGTTCCCTTGGCTCAGA	319	2894	4044	9289
AACAGTTGGCTAAATTAAAG	120	122	162	143
AACAGTTGGCTGTAGCTGAG	191	615	1282	1715
AACAGTTTACCCTGCCCTGG	374	2217	1756	3466
AACATAAAAAAATCCATACT	129	1314	1889	2947
AACATAAGACCCATGTGCTT	318	268	212	1143
AACATAATCCCAAACTTCCT	221	959	620	950
AACATAATGCGGTCACCAGT	191	518	820	1242
AACATACCACAGGTAAGCCA	182	210	285	249
AACATACCGTGTGGCCTGGC	192	991	1856	3371
AACATACTCCAGGACATCCT	332	838	869	1024
AACATACTGTGACCTGAATC	232	1544	1115	2839
AACATAGGATCGATATTCTG	147	298	460	618
AACATATAATCATCTTGTCA	384	777	1456	3042
AACATATCCCTTTGTATAAG	279	1565	1761	3633
AACATATTTCATTTCTTCAG	333	761	1132	1996
AACATCAAAAAAAGCAATAA	124	904	661	1546
AACATCAACTCCCCGCCCCC	114	801	1118	1844
AACATCACATCCTGTCTTGC	205	871	1347	1533
AACATCACTGCTATATCTGC	197	417	442	913
AACATCAGCCTGAAGGTCTT	218	319	468	528
AACATCAGCCTGATGAAAGG	149	194	116	472
AACATCAGGCGTTTGATGGA	148	125	172	580
AACATCAGGCTGAACCTTCT	234	3704	2720	5873
AACATCAGGTCTTCTGGAGT	253	563	683	1738
AACATCATCTAGAATGTGGG	152	203	199	1022
AACATCATGATCTGCACCCA	250	162	428	542
AACATCATTAATTTGATTAT	240	2292	2200	6360
AACATCATTGTGGCCACACC	123	47	18	65
AACATCCAGCAAAACATCAC	281	1882	1260	2051
AACATCCCAAGACACGTCGG	134	2006	1196	1638
AACATCCCCTGGAGCCTGGC	109	381	138	474
AACATCCCTGTCACCTTTCA	226	2284	3429	4602
AACATCCTGAAAGCCCACAT	116	62	154	30
AACATCGAGATGTCAGTGGA	167	932	1764	2022
AACATCGTCACCACCAGCAC	199	767	750	2286
AACATCTGCATCCCACACTC	231	345	499	1792
AACATCTTCAATGATTAAAC	137	1518	1859	3188
AACATCTTTGTTGAAACCAG	183	188	291	93
AACATGAAGATGGCTATATG	203	396	257	1349
AACATGAAGCGCTCCCGCGG	252	1093	2122	3811
AACATGACTATTTCAAGGGG	245	640	446	554
AACATGAGAACTGGAGCAGG	135	646	198	1155
AACATGAGAGACAGAGCACA	118	973	1623	933
AACATGATACCCCCAACGTA	194	1041	803	2128
AACATGATCTTTGATGGCTC	222	285	580	675
AACATGATGATGGGCGGAGG	160	123	186	534
AACATGCACTTCCGGACATC	204	1311	1952	6069
AACATGCAGGTGCCAGTCAG	196	1772	1901	4129
AACATGCTAATGAGTCCCCG	243	1266	1597	2540
AACATGCTCTAAAGACTGAC	163	1675	1528	2936
AACATGCTGATAGGTGTCAT	166	939	912	2866
AACATGCTTCATATCTTGCC	316	2936	2923	6019
AACATGGATGGCTTTGTCCT	165	188	146	479
AACATGGCACCCTGCCCAAG	323	2047	2490	3195
AACATGGCATCAGTCCTAGT	182	2540	2567	3932
AACATGGCGGCCCCCGAGTC	101	640	857	974
AACATGGCTGCTGGCAGATG	67	95	10	44
AACATGGGTAACATTAAACT	211	1818	1135	3744
AACATGGTCAGCCAGAACTG	158	708	548	1208
AACATGGTCTTCCCACAGCC	262	425	928	785
AACATGTATGTGTGAAGCAT	111	332	496	811
AACATGTCAACTACCTTTCC	240	3118	2942	5624
AACATGTCCTGAGGCTCTCA	194	244	245	112
AACATTAAGGACTTGGAGTT	170	1077	1715	2238
AACATTAGATGTTGTATTAG	141	370	1142	1193
AACATTATATAATTAGAGAT	185	502	365	1127
AACATTCCTCTAGAGGATAT	101	1717	1922	2962
AACATTCTTGTTAGTCTAAA	290	2842	2599	6684
AACATTGAGGAACTGTACAA	230	854	1580	1854
AACATTGAGTCGGTGGAGGA	124	586	635	916
AACATTGATCATCTTCACGT	438	734	142	671
AACATTGTGTAAATGAATCT	251	76	363	314
AACATTGTTGCTGTCACCAA	192	516	589	1474
AACATTTCTATTCTAGTTGA	431	1106	1148	2544
AACCAAAGAACTAATTGCAG	230	870	1281	2307
AACCAAAGCTTACAGCAAAG	50	227	500	442
AACCAAAGGAGAACACAGTG	90	258	1138	728
AACCAAATATCGAACAAAGA	144	2015	1241	1929
AACCAAATTCTCTGAAGCGT	190	212	196	502
AACCAAGAAATCCACAATCT	177	136	394	818
AACCAAGAACAAGAAAGGAC	123	71	231	285
AACCAAGCGGCAGAGATTCT	109	195	247	292
AACCAAGCGTTGGGGGCCAC	61	805	590	1536
AACCAAGCTTTGAACTTTCT	264	3231	3634	6160
AACCAATCTGCATCTAGCAC	154	1475	1361	2689
AACCAATCTTATTAACACAT	376	803	1209	2066
AACCAATGATGTTCCCAAGG	240	139	328	148
AACCAATGTAGGTGTCTGGG	85	77	145	352
AACCAATGTGCAGAGTCTCC	170	209	5	90
AACCAATGTGTGGCTCAAAC	159	1249	1437	2941
AACCACAAAGCTTCATGACA	172	633	662	1992
AACCACAAGGGAAGATGCCT	93	526	614	2357
AACCACACTGCCAATCACCC	230	268	112	313
AACCACACTGGTAAAGACAG	163	1121	982	2529
AACCACAGAATGCTTTCTCT	322	1718	1825	3798
AACCACAGTCAGTGGGCGGA	95	728	1482	1175
AACCACATCACCTGTAAGCG	136	313	473	718
AACCACATGGAGGAGGGAGG	174	423	293	718
AACCACATGGGTAGGCTTAA	262	3004	2819	4371
AACCACCACAGCCGCCTGCC	88	297	374	637
AACCACCAGCAACCAGCGTG	93	141	353	593
AACCACCCCTGTGTGGTCCA	157	1480	2549	3115
AACCACCGCCGAGAACGAGC	76	383	604	515
AACCACCTGGTGCTCGTGCC	104	1366	1826	3381
AACCACGAATCATGCGCGAC	214	2291	2044	3543
AACCACGATCCCAAAGATGC	149	593	690	1388
AACCACGCGGCGCACACCGT	191	1064	1281	2137
AACCACGGACTAGAAATTGA	238	1103	1189	2875
AACCACGGGGGCGTGCCGAG	103	816	614	1550
AACCACTCTGGTGAGGGCCC	83	218	327	676
AACCACTGGAGTCACTGCCT	191	1432	2007	4872
AACCACTGTCTTTACCAGTG	166	1535	1855	2153
AACCAGAAACTGCCAAATTT	271	869	1162	1751
AACCAGAACCTACAACAGCT	217	1683	1479	2700
AACCAGAAGTCCAGTTTGAA	126	733	826	2028
AACCAGACTTTGAATAGCAG	168	1045	1569	2367
AACCAGAGAATCCGCTACTC	156	623	1098	1355
AACCAGATAGCCAAGTTTGT	224	1361	1391	4250
AACCAGATCACATGGTCCTG	195	129	197	502
AACCAGATCTTGACCTGCGT	163	490	445	716
AACCAGATGAAGTTAAGCAG	299	291	482	987
AACCAGCAGCTGGGGGTACA	136	870	508	1184
AACCAGCATCATGTCCATGA	191	796	1219	1523
AACCAGCCCTCTTCTGATAG	126	857	1187	1542
AACCAGCGCACAGTGGGTTC	100	1383	1453	3756
AACCAGCTCTTTGCACCTGG	177	104	122	609
AACCAGGAGGCCACAGAGGC	93	812	754	1015
AACCAGGGCCAAAGCCGCCA	163	286	16	95
AACCAGGGCTGCCAGCTTCC	121	451	578	1602
AACCAGGTACTACTTACCTT	181	161	69	84
AACCAGGTAGCCTCCTGTCT	249	260	595	1231
AACCAGGTCAGACGCAGAAA	129	472	558	1633
AACCAGTATGATCTGTGCTG	216	1430	1422	1881
AACCAGTCCAGCCTCTCCTG	261	689	471	864
AACCAGTGCAGCATTGACTT	106	1242	1405	3485
AACCAGTGGAGGACTGTCCA	87	703	707	2321
AACCATAAAGTGACACCTTC	211	1707	2325	2791
AACCATAGAAATGAAAGCAG	217	487	503	1271
AACCATCAGAACAGGAACAC	203	392	688	1174
AACCATCATCATCCTGGACA	516	2841	2773	6158
AACCATCCAGCAGCAATGCT	230	1062	465	805
AACCATCCTCCCCCACTAGA	165	1088	852	2958
AACCATCGACTGTGCTGGAG	121	150	325	280
AACCATCGTGGCGGCGGCGG	117	1394	1552	1738
AACCATCTCTCCTAACAAGT	209	928	2110	2218
AACCATGATGTGCGTGAGCT	192	2430	2173	3921
AACCATTATAAATCTCATAA	192	1432	1311	3168
AACCATTCAGTGAGCTTCTT	193	2426	2128	7064
AACCATTGAGAAGTTGGCAT	158	874	759	3525
AACCATTGTTTGAGTTTGTA	256	2238	3122	6265
AACCATTTAGATGTTGATAT	222	1350	1673	2945
AACCATTTCTGCTACCATAT	290	2505	4023	6762
AACCCAAATCTTGGGCATGT	346	2229	2354	4656
AACCCAACATAGCAGAATCT	293	2154	2010	2274
AACCCAATGAGTTCTAGAAA	108	198	170	510
AACCCACAACGGAGGGGCCA	156	268	387	1049
AACCCACACACAAAGAGGAA	105	184	331	259
AACCCACACACATCACCACA	300	776	1106	1218
AACCCACATCTATATTCAGA	113	61	180	167
AACCCACCCAGGCCTTGGGC	95	242	582	891
AACCCAGAGCTGGAACCTGC	122	894	1396	1444
AACCCAGATACCCAGAGGCA	125	1198	798	1289
AACCCAGATTAACTTTCTCA	312	1462	2126	5065
AACCCAGCATCAGTTACCCA	206	429	460	397
AACCCAGTGGAGTCCCGGCT	138	218	184	751
AACCCAGTGTCCCTCACCTC	220	28	364	272
AACCCATCCAACTGTGTCCA	115	1360	1539	2266
AACCCATCCATCCTCACCCC	272	1702	2382	3703
AACCCATCCTTGATCAAAGA	206	454	285	1429
AACCCATTCAGCTCGGCCAG	133	593	761	1825
AACCCATTCCTCTTTGTGTG	228	673	1039	1788
AACCCCAAAACTTACATTCA	148	1266	1841	2945
AACCCCAAGAAGTGGTGTTA	176	695	884	1953
AACCCCACAGTTAAATGTTC	258	530	651	1444
AACCCCAGGAAAACACACAA	165	1256	2471	4271
AACCCCAGGAAAAGCCTTAA	194	721	1066	2128
AACCCCATCCTTCAGCCTAA	308	3318	3884	5133
AACCCCCCACGCCCTTGATG	319	1800	2353	2952
AACCCCCTTGGCCCTTCCAA	93	285	142	242
AACCCCGGCTCACCCTCTGG	180	271	287	468
AACCCCTGAAGATGAGGCTC	109	747	715	2129
AACCCCTGGACTTCCACACA	261	3224	3660	7670
AACCCGAACTCAATTCGTTG	232	1301	2083	3256
AACCCGCTACTGGGGTCCTC	203	2571	2044	4649
AACCCGCTGGCCCGCGCGCA	176	819	564	1827
AACCCGGATCCGGGACACTC	106	447	509	718
AACCCTCACACCCATCTCAG	139	51	19	38
AACCCTCAGGGAAGAGGAGG	134	84	159	494
AACCCTGAGCTGCTGACCTG	153	913	330	913
AACCCTGCAGGGACCGCTCA	265	4139	4454	5971
AACCCTGGGCGCCTTACCAA	256	79	141	817
AACCCTGTGTGAAGAGCAGC	172	1606	907	1673
AACCCTTACAGTCCCGGGTC	143	1219	745	2401
AACCCTTACCTTCTACCGAA	207	51	302	331
AACCCTTGGAGGACGGGGTG	210	1611	3089	6565
AACCGAACTGATGGGTTTCG	196	936	1267	1904
AACCGAACTTTGCAGTAGCT	135	1051	1098	2094
AACCGAAGAAATGCAGTGCC	186	545	664	1880
AACCGAAGAAGCAATATCGA	128	198	42	193
AACCGAGAAAGAAGAAGAGG	175	543	600	1382
AACCGAGATCTTCCCGCTAC	206	101	365	130
AACCGAGTGGTGGGCAGTGT	137	150	127	294
AACCGATGCAGGCGGGGACC	152	629	1315	2228
AACCGCAATGTACCTGTCGA	159	1157	1110	3175
AACCGCAGACTTCTTTGCAA	143	1140	1250	3623
AACCGCAGCTGAGGCCATAA	99	1220	674	1255
AACCGCATGAGGCGCAAGTA	131	524	762	786
AACCGCCATCCGTGCTCTTC	210	3075	2949	6433
AACCGCCCTCAACACTACAC	82	856	1120	1707
AACCGCGACCTATCCATCCG	158	1128	1094	2845
AACCGCGAGGTCTACCCCCG	60	675	1011	1149
AACCGCTATGTGTTAGAAGA	197	1607	1677	3216
AACCGCTCGTGTGTGGCCTG	141	910	1383	1980
AACCGCTCTCGCGCGTGCTC	146	1255	1228	2304
AACCGCTTCTGTCACCTCCC	168	487	384	1358
AACCGGACTTGTTATCTACC	164	578	734	1023
AACCGGCACCTGCGCACCAA	264	1086	1557	1621
AACCGGCTCCTTAATCCAAG	282	1159	1692	2199
AACCGGCTCTGGTCAGCCTG	90	109	69	133
AACCGGCTTCCACTTCTGCG	289	3009	3125	4655
AACCGGGGTCGTGGTCGGGG	143	527	302	422
AACCGTCAGCTTCCGGCGTT	97	1340	1530	1834
AACCGTGTGCGCTTCTCAGA	189	1554	1660	2133
AACCTAAGATGGAAACCATG	195	727	1223	1970
AACCTACAAAGCTATTGAAA	143	423	828	1376
AACCTACCTAAGAGGAATTC	213	261	249	412
AACCTACTGGATGTTAGCTC	145	1281	1938	1093
AACCTACTTGTTAGGAGAGA	149	797	879	1892
AACCTAGCCACAAATTGGCC	161	627	1791	2765
AACCTAGGCCCAGCCTTTGC	201	1372	1522	6449
AACCTATGACATCAGCTATG	149	638	742	1015
AACCTCAGATTTGCTTCATC	215	1521	2065	2488
AACCTCAGCTGCTTCCCCAG	119	181	113	972
AACCTCATCAAGGGCGTGGG	135	1018	1123	1370
AACCTCATTCTGTTGGATCT	210	1361	1093	2722
AACCTCCACCTCGACTCCAG	148	648	1110	459
AACCTCCACCTCTGGGGTTC	152	2636	2065	3116
AACCTCCAGTAAAAGATGGA	45	670	503	1709
AACCTCCCTTAAGGGATCTA	156	1174	1049	2801
AACCTCCGAAAGCTTATTTA	258	1935	1788	2979
AACCTCCGCTTTAAAGAAGA	105	185	191	379
AACCTCCTCAAGATGCGGCA	189	1232	866	2251
AACCTCCTTGTTACCTTCAC	110	996	1463	1883
AACCTCGCGTGATCTGGAAG	140	853	1203	1046
AACCTCGTTTCAGCAACTGC	149	154	205	570
AACCTCTACGTTGCGGAGTC	177	1883	2780	4955
AACCTCTGCCAGTGCTATAT	197	1324	2159	2606
AACCTCTTCCTTCTCCTTCT	322	1591	2412	3281
AACCTCTTCTTCCTGCCGGG	124	301	754	1277
AACCTGAAAAGATACTCTAA	253	1462	1666	2481
AACCTGAAGATTCTGCAAAT	117	1184	2245	3131
AACCTGAGTGCCAACATTAC	164	1657	1298	2876
AACCTGCCCAAATTCAGGAT	103	109	80	170
AACCTGCTGGGGAGGTTCTG	89	828	1580	2039
AACCTGGACAAGCTGTACCA	268	162	348	227
AACCTGGACTGCCGACTCCC	130	479	831	1608
AACCTGGAGCCCATCCTCGA	96	1592	1440	3238
AACCTGGCACCTCAAGGATC	100	541	621	1125
AACCTGGCTCTCTGGATTTG	158	2221	1959	4547
AACCTGGGAGACCACCTGGT	100	45	266	261
AACCTGGGGAGCCGGGGTGC	63	492	768	1165
AACCTGGTTATGATCAGGAA	122	153	207	400
AACCTGTCCTTCTCCGGCGC	92	411	753	1213
AACCTTAAGTTACTTGCTTT	209	1666	2797	4327
AACCTTAATAACTTGCTACC	144	296	244	598
AACCTTACCTCGAGTCCTAA	315	2463	3375	4617
AACCTTCAAGAAGCTGTTCC	151	824	822	1519
AACCTTCCTGGCCAAAGTCT	156	158	97	207
AACCTTCTCCACCGTAAGCT	224	1410	1101	2468
AACCTTCTGACCAGCCTCAT	213	1956	2120	3235
AACCTTCTGATTGTCCTAAC	141	671	1068	2581
AACCTTCTGCAGAGCAGCCA	284	695	707	2141
AACCTTGGAACAAATGTCTG	174	1364	1272	1967
AACCTTTAGAGGCTTCAACC	135	102	19	372
AACCTTTCATGGTCCTAGCA	266	3080	4090	7129
AACCTTTGAGTGCCCGTAGC	106	125	227	30
AACCTTTGGCAATCACTCTT	147	1629	1825	3283
AACGAACAGGCTGGAAAGTT	117	538	507	830
AACGAAGAGGGGAATATTGA	119	525	899	1063
AACGAAGCCGCCGTGTGGTA	151	1519	1928	2938
AACGAAGGTAAAGAGGATAA	125	1583	1309	3463
AACGAATGAGCCATAGTATG	235	275	668	927
AACGACAATACGAGCCTAGC	82	555	730	602
AACGACAGCGCTGGAGTTGC	257	898	1052	2192
AACGACAGGGACCTCCTGCT	223	119	51	264
AACGACATCTCCTTCTTCAT	220	1157	1559	2169
AACGACCTGCCAAGACGTCG	242	1162	764	1195
AACGACGGTCTGTCCACTCA	223	372	343	1074
AACGACTCCGACTCCGGGAT	270	1376	1669	2316
AACGAGAAGAAGAACCAGAA	78	576	1379	820
AACGAGACTAGGATAAGCCA	224	222	315	661
AACGAGGATGACATCAGGTG	143	944	828	3623
AACGAGGTAGCAGTGGAGGG	103	342	335	458
AACGAGGTCTTCAGACAGCT	150	131	281	1078
AACGAGGTGGTGGGGGGGGC	57	396	566	1389
AACGAGTAAGTCCTCCCCCT	227	262	392	938
AACGAGTGGAAGACGGTTGT	170	413	328	629
AACGATCCGACTGGACATGC	233	655	1510	1113
AACGATGAGCTCAGCTTCGT	128	204	220	276
AACGATGCTGTTTGAGCACA	214	1848	1901	3813
AACGATTACAAAGACACCCT	128	325	908	1296
AACGCAAGGAGGCGGCCTCC	153	1380	1244	3410
AACGCACCCAAGGTGGCCAA	193	1232	1767	2374
AACGCAGACGGAGTAAGCAC	133	487	552	868
AACGCAGTCAGCATCGTCTG	173	1559	1883	3244
AACGCAGTCCAGGAGCAGTT	165	1059	1180	2428
AACGCCACCTGTCAACACCC	113	364	507	1303
AACGCCAGGAGTTTCCTGAT	158	1903	2109	3697
AACGCCCTGCGTTTGCTGCC	124	1729	1908	3418
AACGCCTTGATTCATCTCCA	202	1733	2668	3576
AACGCGGACCGTCTGCGTCA	166	317	371	1190
AACGCGGCTGGAAGGGCGAG	101	885	2019	5231
AACGCGTACTATCCGACGAA	242	1564	2281	3920
AACGCTATGGGGGCTTCTTG	159	590	1247	1181
AACGCTCAACACTCATGGGA	322	441	630	1220
AACGCTCCAGGAGATGGTAA	212	3381	4097	7205
AACGCTCCTGGGTGTCTGGA	178	1869	1771	3728
AACGCTCTGATCGCTGGAGC	104	186	4	50
AACGCTGAAGAAGAAAAAAG	189	508	265	449
AACGCTGACAGCTGCATACA	148	319	599	399
AACGCTGGTCACCGTGGCGG	113	704	644	2035
AACGCTGTCCTTGTCCGACT	99	806	838	1456
AACGCTTCCTCAATGATCCC	112	140	323	18
AACGGAAGTAAGATAAGTAG	131	193	217	421
AACGGACACGTCAAATCTCT	162	1320	659	1262
AACGGACCAGAAACCTCAAT	150	588	592	1602
AACGGAGGTACAAAGATCCC	125	455	424	780
AACGGCAAGGGGAACGAGCC	49	123	372	112
AACGGCAGTGCCGAGGCAGG	133	821	963	1451
AACGGCAGTTGAGGAAGTGC	116	803	625	1140
AACGGCCCTCCCAGCCTGAG	117	309	726	528
AACGGCGACGCTCCCGCTCC	123	975	969	1055
AACGGCGGAGCGGCGGATTC	119	2609	3990	6728
AACGGCGGCCACTTCTACGA	136	544	260	1673
AACGGCGGCCGCAACCGCGG	70	577	929	2798
AACGGCTGCGCTCCCACCAA	207	149	458	917
AACGGCTGCTGCGTTTGGCA	130	232	241	605
AACGGGAAGCTACAGAGTCC	128	177	220	142
AACGGGAAGGCACCTACCGT	72	194	352	483
AACGGGCGAGGCCGCGGCCG	65	1003	1207	1558
AACGGGTATAATTGGTTCTT	155	1120	1745	2154
AACGGGTTGTGGCGCAGCTC	102	780	595	2398
AACGGGTTTCACAGGTTCCC	151	1314	1303	1639
AACGGTCCTGGAAGGCTCTC	158	1272	1634	3112
AACGGTGCCACTGCTGACAA	109	201	231	444
AACGGTGTACAATGTACATG	185	226	49	796
AACGGTTACATTTCTCACAA	217	480	500	2022
AACGTAAGGGGCAAGCGACA	119	1043	850	904
AACGTACCTGTCCACAGCCC	213	81	181	1073
AACGTAGAGGCCGACATCAA	155	363	619	1909
AACGTAGCTGTTTAGCACTA	328	2624	2710	3571
AACGTAGGTGATGAAGGAAA	135	343	689	1431
AACGTAGTACAGAGTTTGTC	70	820	931	1243
AACGTATGCTTTCCTTCCAA	202	373	289	762
AACGTATTATGCAACTGTCT	320	1318	2170	3398
AACGTATTTCTGCTGACCCA	189	1053	760	2185
AACGTCAACAGAATAGCATC	179	824	1094	2087
AACGTCACAGCAACAGGCGC	99	734	624	1063
AACGTCACAGGTCACTGCAT	119	171	415	1260
AACGTCATCTATGACACGAT	152	1144	713	1457
AACGTCATTCGAGTCTGTGA	159	220	304	398
[truncated: 82,612 more rows]

## Sheet: Chen_2013_tracr_read_counts
Cell line	pDNA	A375	A375	A375
Condition	pDNA	Dropout	Dropout	Dropout
sgRNA Sequence	pDNA	RepA	RepB	RepC
AAAAAAAAGCACTGTCATGC	161	2651	2707	3805
AAAAAAAGCACTGTCATGCA	183	1879	1362	3594
AAAAAAAGGGAGGACCACTG	160	684	177	1196
AAAAAAAGGGCTGCCCCAAA	259	816	512	2605
AAAAAAAGTAGTGTGAAGTC	177	391	276	1637
AAAAAAATGGGGACATTGGA	105	539	621	2323
AAAAAACAAAAGTAGCGCAT	56	28	128	202
AAAAAACAAAGAAGGCAATA	137	851	3	400
AAAAAACAGAATGGAGCAAT	100	196	153	0
AAAAAACAGCAGGGGATGGC	119	354	141	1395
AAAAAACCTGTTGTCATCAT	334	1998	2077	3614
AAAAAACTCTCTCCGGGTCA	469	2581	2854	4656
AAAAAAGACAGGCAGAAAAA	155	267	941	1087
AAAAAAGCAGCTGCTTTCAG	151	31	429	179
AAAAAAGCAGTACAGGCGCT	81	103	0	0
AAAAAAGCATCATATTCCAG	250	356	309	589
AAAAAAGGAGGAGGAGAAAA	121	778	530	53
AAAAAAGGCACCTGCTGCTA	321	1218	1123	1917
AAAAAAGGGAGGACCACTGC	87	61	87	2020
AAAAAAGGGGATTGTTCTAG	182	1059	553	2072
AAAAAAGTATGACCACCATG	226	2710	1402	6100
AAAAAAGTTACTCCTATGGT	200	1646	1298	2104
AAAAAAGTTTCTCCAAGCAA	115	2131	2398	5765
AAAAAATAATAGAACTGAAA	169	617	1152	1953
AAAAAATAATGACATCCAAA	188	748	2080	5520
AAAAAATGCTGGTGTAAAAA	166	2995	2002	4513
AAAAAATGGCCAAGGCTACT	68	8	44	79
AAAAAATGTGAACAGGGTAA	222	4823	3927	8672
AAAAAATTAGCCAGGTGTGT	167	311	145	363
AAAAAATTAGCCGGGCATGG	111	61	0	341
AAAAAATTATCCTGGGCAAG	104	639	782	490
AAAAAATTCCTGGAAAACCC	241	576	321	277
AAAAACAACTTTCTTACTTT	246	4233	3289	3947
AAAAACAAGAAATGCAGTTC	129	1808	1515	1207
AAAAACACAGACATTCTATA	198	1430	1376	1371
AAAAACAGGATCTCTATATG	195	270	69	814
AAAAACAGGTTTCTGCTGCG	178	379	886	680
AAAAACAGTTCTTGCTGGGA	151	1014	982	3464
AAAAACCAAAGAATCAATTA	180	762	768	2884
AAAAACCAGAATCTTATCTC	131	1148	1382	2655
AAAAACCCCAAACTGGAAGC	91	336	151	0
AAAAACGAAAGAGAAGTTAG	139	194	127	891
AAAAACGCAAACATCGTGCA	359	3531	4031	6367
AAAAACTACAGTGTCTCTGC	174	570	841	1912
AAAAACTCAGCTGAGTTCAC	152	258	119	136
AAAAACTCCACTCACATTCC	261	111	87	283
AAAAACTCGGCCACTAGTCC	241	945	1469	1114
AAAAACTCTAAGCAGAGAGC	132	45	38	2
AAAAACTGCCACCAGAGCCA	190	937	1372	4129
AAAAACTTCGGAGACAAACA	208	158	65	28
AAAAACTTCTTGAAACTCTG	234	2721	1626	5987
AAAAACTTGTCTATCTCCTG	265	2105	1123	3472
AAAAAGAAAAACAAGGCCTC	205	133	148	819
AAAAAGAAACGAAATAGATG	152	432	423	538
AAAAAGAACCACGAAGAGGT	276	1130	713	3803
AAAAAGAACGCTACCGAGAA	295	3682	3015	9910
AAAAAGAACGGGAGAGAGAA	76	715	844	1892
AAAAAGAAGACCTTAGATTG	192	563	1005	1130
AAAAAGAAGAGGATCCTGAA	156	3125	2027	4198
AAAAAGAAGGTTGGAGAAAT	71	1254	2033	1310
AAAAAGACAAAAGAAGAGGT	104	960	1574	1879
AAAAAGACACCTGGAATATA	210	388	334	207
AAAAAGACTCAAGGCTATTT	280	1915	1842	2887
AAAAAGACTGCAGTGAAAGG	86	436	238	322
AAAAAGAGACATTACAAGAG	78	632	560	960
AAAAAGATCAAAGCAAAATT	70	1376	1379	2664
AAAAAGATTACTTACCTGTC	159	252	320	430
AAAAAGCAAAGCAGGAACAG	192	391	39	0
AAAAAGCAAGGAGAGCACAT	78	465	1115	2848
AAAAAGCGAGGAGGTGGTGG	80	185	211	595
AAAAAGCGGCCGAAGCCTGG	168	199	772	62
AAAAAGCGGTTTCAGCTATT	119	674	664	2927
AAAAAGCTACCTTTGATGCC	192	375	588	1872
AAAAAGCTATTTACCTTAGC	171	123	75	120
AAAAAGCTGAAGCAGAGTCA	253	79	206	1893
AAAAAGGAAAATGCTTTGGC	46	16	26	22
AAAAAGGAACTCCTACAGAA	197	318	727	1245
AAAAAGGAGCCATTGTATGT	90	44	220	0
AAAAAGGAGGTGCTCAGCCT	192	1201	1727	2278
AAAAAGGGGAACGAGGTGGT	73	215	158	352
AAAAAGGGTACAGCAACGTA	230	2041	2000	4615
AAAAAGGGTGGAGGAAGAAC	189	155	648	809
AAAAAGTGTCTAAACGACGT	90	575	1110	1594
AAAAAGTTGATAAGGCAACA	115	421	250	739
AAAAATAAGAACCGTGATAA	104	208	111	405
AAAAATACAAAAAATTAGCC	183	62	16	83
AAAAATACAGGAAGCCTTGG	131	257	858	2021
AAAAATATGTCCAGCTCTTC	193	794	926	1930
AAAAATCATTAGTGTATTTG	162	631	1825	3354
AAAAATCCAAGGAATTCTCT	221	1569	584	500
AAAAATCTTGGGACAGTCAT	155	871	1020	1750
AAAAATGAAGCTTGTGAGGA	296	3478	2340	6758
AAAAATGACATCAGTCCACC	139	938	1998	2295
AAAAATGGAATGTGGTGTCG	225	1921	1436	2310
AAAAATGGATCCAGGGACAC	175	1389	876	4075
AAAAATGGCACTGTCAAAGA	88	144	271	305
AAAAATGGTCACTTACCCAC	145	664	1686	2096
AAAAATGTAGAAGATTTCAC	57	68	52	9
AAAAATGTGGGTGTGAGGCC	72	329	343	125
AAAAATGTTGGTCAATTTCC	153	603	1574	2412
AAAAATGTTTGGGAAAAATC	148	1202	1496	2653
AAAAATTAGGTAGTTGAGAG	242	1557	1516	3424
AAAAATTCCAGAATTGGAGA	188	20	397	656
AAAAATTGAATGAAAACATC	132	1926	1615	3030
AAAAATTGGTGCTGTTGAGG	77	484	21	10
AAAAATTTACCTTCGCATAC	144	771	1209	1601
AAAACAAAACCTGTATACAC	62	684	339	2413
AAAACAAAAGCCCATGAATG	219	422	530	751
AAAACAAAGGGCAAGGCCAT	104	429	1186	702
AAAACAACATACAAGACCAC	144	2795	1822	1490
AAAACAAGAAATGCAGTTCA	168	2031	1146	2377
AAAACAAGACAAAGCAGATC	166	985	2106	2724
AAAACAAGACCAAGCAATCA	317	1730	1740	3915
AAAACAAGGCTCCAGGCTGC	79	876	777	996
AAAACAAGTGTGTTCGTCAC	250	1288	1689	3145
AAAACAATCCGTTGCGCGAC	234	2485	2692	2864
AAAACAATCCTGTGGAAGAA	112	948	1137	1595
AAAACAATCTCAGCTTCCAA	182	3631	1825	5087
AAAACAATGGCCAGTCAGGG	116	361	57	186
AAAACAATTTAATTAGTATA	155	581	136	385
AAAACACAGATCTCGAAGTC	165	444	301	1244
AAAACACCAATCTCTGACCC	146	692	355	319
AAAACACGGATCATATCTGA	165	79	113	111
AAAACACTGATGCCATGATG	245	99	199	287
AAAACACTTGTAGAGCATGT	295	554	651	2110
AAAACACTTTGTGTGACTGC	348	631	664	419
AAAACAGAAGAAAAGCAAAA	92	1082	1481	2810
AAAACAGAATTGTAAGGATT	150	614	717	843
AAAACAGAGGATATTCTCCA	257	761	564	3156
AAAACAGAGTTTCCTCAAGC	205	987	1520	1936
AAAACAGATAGATGATCGAA	97	272	103	129
AAAACAGCAGCTGTTGATTG	361	1092	435	1174
AAAACAGCATGCTCAGAAAT	219	127	481	1336
AAAACAGCTCCATGCGGGCC	140	2750	3160	5714
AAAACAGCTTAACCGACACC	201	1078	1118	2521
AAAACAGCTTCCTGGAGGCT	148	1464	1111	3322
AAAACAGGCTTGGGTACTCC	174	181	753	573
AAAACAGTACCGCTTTCCTG	242	1611	1228	1034
AAAACAGTGTTCAGTTACCA	202	17	169	31
AAAACATTAAGTGGTTTCCC	110	58	245	200
AAAACCAAAAGCACCAGCAA	237	1318	2187	1902
AAAACCAAACGGAAGAATGA	103	399	381	2007
AAAACCAACCCCTTGGGCTG	196	1926	2197	5041
AAAACCAATTGACCAGAGAT	274	41	394	505
AAAACCACCTGTAAAAATGA	261	2003	2435	6990
AAAACCAGAATCTTATCTCT	164	2401	1932	3504
AAAACCAGGCTGGTGCCCGA	161	395	1150	900
AAAACCAGTATGATCTGTGC	269	661	991	1742
AAAACCCCTTAGGGTGGCGA	250	1640	804	5219
AAAACCCTCATACTGAACTC	210	656	127	1
AAAACCGCGAGGTCTACCCC	243	1088	1603	1901
AAAACCGGCTTCCACTTCTG	255	1602	1742	2579
AAAACCGTCGTTAAGTTGCA	193	3625	2057	5236
AAAACCTGCAGAGGCAGGAT	118	207	528	2282
AAAACCTGCTTTATTCTTAG	297	2866	2081	4161
AAAACCTGTACCAATGTCTG	253	1339	1416	3355
AAAACCTGTGAAGAAAGAGA	163	318	446	536
AAAACCTTCTAAGGGTACAG	259	67	0	1132
AAAACGATGTCGCAGAAGAG	305	585	340	785
AAAACGCACCTGCAGCAGAA	261	3404	2972	5759
AAAACGCCGAACTATCGTAT	254	5183	3232	4168
AAAACGCTAATCACGATGCT	157	1818	1104	2737
AAAACGGATTTGTGTGGGAG	167	1438	745	2076
AAAACGGCTCTCTCAACCTA	234	321	566	424
AAAACGTGTGTCCCAAATGA	159	121	333	496
AAAACTAAAACGACACCAAC	96	43	0	2
AAAACTAAAGCAGCTGCCCC	233	1	297	788
AAAACTACGTTACCGCTCGA	332	3513	3302	7408
AAAACTAGCTCTGCAGAACC	153	1245	1481	2803
AAAACTCACCTTGCAAAGGC	110	856	1181	2315
AAAACTCGACCGGCGAAACG	145	1494	1598	3189
AAAACTGCCACCAGAGCCAC	202	706	1087	2113
AAAACTGGTCAATGTGGTTG	260	3092	2003	4325
AAAACTGGTTCCAGACCTTT	245	103	111	412
AAAACTGTATTAAATAAAAT	212	834	1073	2330
AAAACTGTCCCTATTAATCC	225	482	960	1754
AAAACTTACCAGATAAAAAG	128	152	135	294
AAAACTTCACAGCCTCTAGG	436	3656	2596	7943
AAAACTTCCCTGAAAATCCA	205	2856	2432	4497
AAAACTTCTTACCTTTGTCT	355	2495	1470	2658
AAAACTTGAGGCGCTGGTCA	210	125	319	392
AAAACTTGGAGAGAGTGTCC	96	327	447	2215
AAAACTTGTTAAAAAGATAA	238	1078	1884	4264
AAAACTTTAGTGTTGCTCCT	296	415	1289	501
AAAACTTTCATTATCCACAT	343	4125	4831	5717
AAAACTTTGAAGAATTTACT	168	1054	1063	1350
AAAACTTTGAATCTGGTCCT	215	200	496	372
AAAAGAAAAAAGAGCCAGAA	120	291	65	843
AAAAGAAAAACAAGGCCTCA	144	486	135	312
AAAAGAAAAACTGAAGAAAA	107	505	404	388
AAAAGAAAAAGAAAAGGAAA	149	79	274	290
AAAAGAAAACATTCGTCTTT	242	2241	3252	4231
AAAAGAAAAGGAAAAAAAGG	226	344	94	38
AAAAGAAAGATGAACTCTGC	144	0	173	1452
AAAAGAACACCAAGAATCGA	124	1460	1116	3123
AAAAGAACATTAGAGAATGC	161	3801	1482	1098
AAAAGAACCCTCTGAAAAAT	167	1066	1075	3449
AAAAGAACGCTACCGAGAAT	164	61	546	1917
AAAAGAACGGGAGAGAGAAA	95	13	80	159
AAAAGAACTAAATGAATTCC	151	603	660	2214
AAAAGAAGCATTACAGTTAA	284	399	267	1507
AAAAGAAGCCTGGGTCAGCC	140	1243	932	1900
AAAAGAAGGCCAGTCACTCC	123	20	260	135
AAAAGAAGGTAGAATATAAG	138	872	587	3225
AAAAGAAGTCAAGTTAGTTG	310	2677	2260	6961
AAAAGAAGTTCAATGCTGCT	287	1681	1816	5049
AAAAGAATCTAAGGAGAATA	111	993	766	3057
AAAAGAATGACACGGTTGCC	77	1268	1077	1418
AAAAGACGAAGAAAAGGTGA	131	4043	3768	7916
AAAAGACTGCTCACCGGGAA	104	216	144	1840
AAAAGAGAAATAGAGCTGTA	242	77	105	171
AAAAGAGAAATGATTTGTCA	284	801	679	1486
AAAAGAGAACAGTTCAGTAG	148	355	323	828
AAAAGAGAATATGGATATAA	203	961	1424	2824
AAAAGAGAATTTGTCGAAGA	189	1269	1054	1202
AAAAGAGACCGAGCGGACCG	56	222	203	0
AAAAGAGTAGCAGAGACTGA	395	2639	2852	8126
AAAAGAGTGTGGAAAAATCC	46	736	243	1120
AAAAGAGTTCAGGATCTCTG	286	303	19	17
AAAAGAGTTCTTAAGAGGCA	139	133	136	796
AAAAGATAAGTACCGTGAAT	148	17	22	340
AAAAGATGACCATCATTGTA	346	47	1001	808
AAAAGATGCTGTTCTCTGAG	199	187	48	105
AAAAGATTACTTACCTGTCT	291	878	998	2448
AAAAGATTCAAAAGGAGCGT	109	81	484	200
AAAAGATTCAAAGAAAGGCA	169	2266	1643	4257
AAAAGCAAAATGTCAAAATT	81	1134	1085	1638
AAAAGCAAACAGGAAGAAGT	103	252	150	532
AAAAGCAAATTTAAATGCAC	258	1522	1499	3580
AAAAGCACACCAGTATTGTC	267	104	749	333
AAAAGCACACTCACGGCTTC	220	485	389	1575
AAAAGCACTTAAATTATTTG	346	4365	5481	13823
AAAAGCAGCTAAAACCCTGG	170	835	1663	2297
AAAAGCAGCTAAGAACAGTG	84	164	353	483
AAAAGCCAAATTCACATGCC	142	376	135	1791
AAAAGCCACGAGGCCCAGCC	129	2458	1664	3781
AAAAGCCACTTGTGACTACA	145	0	79	63
AAAAGCCAGGCGCTATGCGT	205	1108	1157	3955
AAAAGCCAGTGCCTCTGGAG	111	1091	703	2759
AAAAGCCATTAACATTGGGC	76	6	87	157
AAAAGCCCCAGCTCCGAGGT	86	32	22	22
AAAAGCCCTGGACCTGCATT	102	109	146	287
AAAAGCCTACAGAAAACCTG	247	2519	1684	1626
AAAAGCGATGCTTTCAGGCC	210	1051	993	3899
AAAAGCGCACCACTCGTCCC	123	518	521	4
AAAAGCGGCCGAAGCCTGGC	84	74	256	699
AAAAGCGGCTACCTTCTCCA	300	1994	2308	5507
AAAAGCTAAGCAACCTTCCT	226	242	376	1123
AAAAGCTCAGCAGGATGGCT	84	206	0	209
AAAAGCTCAGGCTGTTTGAG	239	1312	447	1531
AAAAGCTGCTGCTGACAGCC	211	801	1382	2924
AAAAGCTGCTTGTTTGAACG	305	1214	861	3164
AAAAGCTGGCTCTCTGGGAT	124	431	322	650
AAAAGCTGGTCCCAGTCAGG	173	1727	1450	3106
AAAAGCTGTGCACACAACAA	220	1964	736	2327
AAAAGCTTATGATAGGCAAA	341	1747	723	2447
AAAAGGAAAATCCTTTCTTG	337	22	86	450
AAAAGGAAAATGCTTTGGCA	242	161	283	96
AAAAGGAACTGGTGCGGCGG	257	1284	1115	1974
AAAAGGACGGGCTGCAGTTC	158	577	567	1153
AAAAGGAGAACCCTGAAAAG	131	183	193	539
AAAAGGAGAGGAAGAAGAAG	143	2	0	8
AAAAGGAGGACCATCATAGA	84	0	76	0
AAAAGGATACAGCTCTTGAA	236	42	235	139
AAAAGGATGGTCTCTGGCTG	149	3078	1480	4045
AAAAGGATTTCGTAGTTATG	236	264	318	291
AAAAGGCAAAAAGCAGGAAT	103	147	164	6
AAAAGGCACACAGTTCCCCT	205	235	249	657
AAAAGGCCAAAGCCCCTGAG	76	515	244	631
AAAAGGCCCTGTGCCCTACT	152	204	608	1136
AAAAGGCCTCAGAAGAATGA	115	1393	1164	2979
AAAAGGCCTGGTGGCAGCAA	135	983	806	2080
AAAAGGCTGGGGCCACCTTT	202	347	487	224
AAAAGGCTTCACTAAGTGGC	285	442	121	1168
AAAAGGGAAGGAAGGAAGGA	84	168	0	0
AAAAGGGAGCCAGTTGCAGA	192	913	1995	3298
AAAAGGGCAGACTCTGTGAC	132	1360	1157	2719
AAAAGGGCCGGGATCGTGAC	122	1940	681	1591
AAAAGGGGAACGAGGTGGTG	133	325	153	647
AAAAGGGTACAGCAACGTAA	198	1275	1509	3473
AAAAGGGTAGCTGTGAGTGA	303	239	25	224
AAAAGGTATAGTAACTGTAT	113	852	1339	2942
AAAAGGTATCTGAATCACTG	241	1571	324	716
AAAAGGTGTACTTACCATTC	152	0	101	0
AAAAGTAATCAAGGAAGAAG	225	176	398	997
AAAAGTACATCACCTGCAAA	136	511	1650	2184
AAAAGTACATGGGGGTGTGG	202	2	143	8
AAAAGTATGAAGAGGAACAA	102	1722	407	412
AAAAGTATGATACTCACACT	137	165	1	558
AAAAGTCAAGTCAGGGTCAC	276	3529	3898	6455
AAAAGTCATACCTTCAACCA	210	2149	1309	6054
AAAAGTCCCATAGAAAAAAG	80	539	935	424
AAAAGTCCCCAAACTCGCCC	257	692	721	2513
AAAAGTCTCCTTGCCTTGCT	146	108	328	54
AAAAGTCTGACAGAGTGATA	213	26	96	128
AAAAGTGAAGTTGGAGACAT	275	970	480	1878
AAAAGTGAGCAATTCCACTA	193	150	345	220
AAAAGTGATGTTTGGTCCTT	111	74	363	149
AAAAGTGCTACAGTCTCTCT	225	142	328	484
AAAAGTGGATCATCCAACAC	210	140	153	428
AAAAGTGTATGGTAGGCCCC	110	827	962	2253
AAAAGTGTGACATAGGTCGT	98	1122	1578	159
AAAAGTTAGCGAACTCATTA	209	2462	2353	3206
AAAAGTTATCGTCAGAATGT	185	860	1218	2511
AAAAGTTATTGTAACTGGTC	167	874	1082	1987
AAAAGTTCTGTGCACCAACC	135	266	281	514
AAAAGTTGAAATGTCTCCAG	142	1039	461	1361
AAAAGTTGATAAGGCAACAC	50	46	108	0
AAAAGTTGCCTTGTCGTCCT	230	517	1603	3606
AAAATAACAGTAATATTACT	185	308	699	2418
AAAATAAGAACCGTGATAAG	147	39	13	0
AAAATAAGCAGGAAGGGTGT	208	250	224	510
AAAATAATAGTCAAAACGAG	133	173	339	446
AAAATACTCCACAAAATAGC	187	157	72	386
AAAATAGAAAGAAGTACATG	121	2846	1497	3961
AAAATAGCAAGAACACAGCA	114	1927	1774	4642
AAAATAGCCAGCCAGAGGCA	154	32	102	108
AAAATAGCTGAAATGGAGAA	218	242	149	650
AAAATAGTCCAGTCTTCCCC	278	1932	1423	1913
AAAATATACATCTCAAATTG	184	1033	402	1156
AAAATATCCATTCGATTACC	159	876	997	2013
AAAATATCCCCCATGGCCTT	118	423	426	568
AAAATATCCTCCATGCGTGA	313	1532	2859	3916
AAAATATCTCGTTGCGAACA	416	2822	3824	7312
AAAATATGCCCGGTCGAACG	318	3500	1449	3483
AAAATATGTCCAGCTCTTCT	169	1227	1404	2799
AAAATATTATTAATGCTGAT	164	1532	1785	4061
AAAATCACCAAAGCCCACCG	223	1703	1658	2010
AAAATCACTCATTACTCTCT	344	806	1269	1047
AAAATCAGGCCCCAATACTC	162	290	388	173
AAAATCAGTTCTTTAGGTGC	192	662	1143	1693
AAAATCATACCTGATGGTGA	200	3066	2255	3715
AAAATCATCAGCCTCATTGC	280	1522	1537	2398
AAAATCCAAAAGGTGACAAT	123	75	202	169
AAAATCCTGACCTTCTTTCC	245	773	1068	2240
AAAATCGGCTCTGGAGAATT	210	87	296	602
AAAATCTACTAACATATTTG	313	2216	2428	3366
AAAATCTGCTATTTATCTTA	336	2328	2488	4016
AAAATCTGCTCCTTCTGCTG	344	4062	4480	7258
AAAATCTTCGAAATGCTTGA	172	2124	953	3325
AAAATCTTGGGACAGTCATA	189	387	454	778
AAAATCTTTGATGAGATTCT	207	158	88	398
AAAATGAAGGGCACGGCCTC	169	345	392	736
AAAATGAATCGAGGAATTAA	330	1672	2409	5270
AAAATGACTCATTCAGCTGC	219	2237	3595	4707
AAAATGATGAGACATCTAGG	128	255	129	1542
AAAATGATTGGGCTGAGGAA	264	318	643	1240
AAAATGCCATGAGAAAGTTA	265	681	1963	1582
AAAATGCGTTGCTGCTGCTG	534	281	116	493
AAAATGCTGCATGTGCTGGA	414	30	223	221
AAAATGCTGCTTGAATCAGG	431	372	873	892
AAAATGGAAATCATGATATT	197	133	130	42
AAAATGGCAAGAGAGAAAAG	86	0	0	0
AAAATGGCCAAAAACTGGAG	135	444	16	654
AAAATGGCCAGGCACACGAA	122	468	1116	2029
AAAATGGCTCACCGAGAGCC	148	1283	954	3267
AAAATGGCTTTCTTATTGGT	194	575	1262	1296
AAAATGGGAACCTGTTAAAT	89	1140	1039	1405
AAAATGGGTTGCCTAGAAGG	348	1128	3679	2217
AAAATGGTTGTGCAGCATCC	170	19	765	106
AAAATGTAAGGCCCCGTCAT	187	735	782	1818
AAAATGTCAAAATTTGGGGA	86	291	450	2402
AAAATGTCAAACAGGAAGTA	373	2733	3806	8327
AAAATGTCAAGAAGCAGGTG	154	834	781	1300
AAAATGTTGGTAAAAGGAGA	198	1527	1052	2866
AAAATTAACTTCCACGTGAT	237	2279	1766	2528
AAAATTACCTCAATGTTCCT	232	163	41	57
AAAATTAGATCAGTTAAAGC	139	54	134	742
AAAATTAGGATCGGTTGTTT	205	2032	2226	3889
AAAATTATTTCAGAAAACAA	179	1121	1300	1976
AAAATTCACCAAGATTTCAA	239	2988	1501	4683
AAAATTCACCCTACGGAAGT	174	1166	1817	2042
AAAATTCAGCTCCTGTAACA	337	100	48	1038
AAAATTCAGGGATGACTGCT	140	1336	1009	1374
AAAATTCAGTCCACTCTCAT	157	414	218	450
AAAATTCATCTGACTGAGAA	169	1908	1670	4652
AAAATTCCGCAGCGTCATGA	171	1710	906	1217
AAAATTGAATTTGTAGTTGT	154	730	406	326
AAAATTGACACACCTCAGCA	193	2384	3015	4056
AAAATTGGAGCATGTCGTCA	161	145	70	0
AAAATTGTCTGCAGTGCAAA	223	1538	1917	3860
AAAATTTCACAAAAACCAGT	117	594	833	1215
AAAATTTCTGCTGATACTAC	201	521	1170	2190
AAAATTTGACTTACAATCTT	330	3102	4179	2700
AAAATTTGATGAAGGGTACG	172	363	310	574
AAAATTTGTCTAATCCTCCA	333	652	736	1476
AAACAAAACCTGTATACACT	204	1895	1072	1729
AAACAAAAGCCCATGAATGT	88	62	361	0
AAACAAAAGTAGCGCATCGG	151	401	354	802
AAACAAACCACTTGATAATA	211	504	1044	2134
AAACAAACCTAAATGGATAT	124	592	1058	4994
AAACAAACCTGGCTAAACGT	115	514	60	1
AAACAAACGCGGCATAAGGA	169	1110	1245	2875
AAACAAAGATGGGTTCTGAT	163	1850	1551	4360
AAACAAAGCTGGTCACGCCA	169	2713	1828	2164
AAACAAAGGGCAAGGCCATT	86	784	105	574
AAACAAAGGTGATGAATCGA	171	691	647	1607
AAACAAATGGACTTGAACAC	135	8	346	33
AAACAACAAGAAATAGCTGC	102	598	645	894
AAACAAGACAAAGCAGATCT	198	1387	1134	2731
AAACAAGACCAAGCAATCAT	156	636	482	2784
AAACAAGACCGAGTGGGAAG	260	2963	1853	7295
AAACAAGAGGGACACCATGG	142	512	428	1469
AAACAAGAGGGGTTCAGAAG	133	355	227	1477
AAACAAGATGATAGCCCCTC	81	131	377	192
AAACAAGGCATATGCTGTGA	237	61	51	476
AAACAAGGCTCCAGGCTGCT	157	960	2072	2881
AAACAAGTGTTGGTTGCCCC	154	13	10	207
AAACAATCATAGAAGGTTGA	140	32	52	2
AAACAATCATGATTCCATAG	296	1229	1465	3349
AAACAATCCACCAAGCTTCT	264	2557	2847	4216
AAACAATCCTGTGGAAGAAT	95	283	334	318
AAACAATCTTCACCAGGCAG	186	157	372	192
AAACACACCCAGCAGTGCCG	160	1351	870	1502
AAACACACTACTCACAAGAA	243	1754	2968	5822
AAACACAGAAAAAGAAGAAA	103	372	231	1092
AAACACAGAAAGAAAAACAG	181	88	928	450
AAACACAGACACTTTATCTA	278	546	1109	3032
AAACACAGAGTAACCACCAT	142	232	243	124
AAACACAGCAATGGATGCAC	227	195	180	1486
AAACACATAAGGCACAGCTG	211	483	266	321
AAACACATACCAGTCTGCTA	392	313	140	369
AAACACATGACATACCGATT	152	979	989	3904
AAACACCAAGAATGAAATCT	72	413	631	1290
AAACACCACTCTAAACTTCT	194	2855	2267	2854
AAACACCAGAGAATACACAC	140	349	838	664
AAACACCCTGGAGCAAATTC	147	1482	2013	3812
AAACACCTCAGCATGGTCCC	390	2786	3001	5522
AAACACCTTTATCGTAGCAC	96	359	483	419
AAACACGAGCATGCCCACCA	157	1763	1772	2701
AAACACGCTACCACTGGAAG	304	1219	572	2335
AAACACGCTGACAGAGAGCG	155	1777	1153	2750
AAACACGGGCGTGGCAGAGG	92	395	154	738
AAACACGTGTAAGATGGAGG	355	660	605	1289
AAACACTCTAAAGGAGATGC	204	280	375	254
AAACACTCTGATAAACTCAA	158	80	59	16
AAACACTGACCAGTTATCTC	144	399	208	103
AAACACTGATGCCATGATGT	167	495	13	304
AAACACTTTCATTTGCTCAA	256	2728	661	1887
AAACAGAAACAGCCGAGATG	402	2263	1465	3292
AAACAGAAACAGCTTAGTGA	299	2877	1608	4974
AAACAGAAACCACACTGCCG	180	867	351	1221
AAACAGAAGCTCTCCCAGCT	115	591	1067	1553
AAACAGAATCTTTCCGGACA	250	192	30	2
AAACAGAATGATACCCCCAA	129	319	667	457
AAACAGACCCACTACAGCCC	144	184	238	145
AAACAGACTTGGTGCGGTGC	100	1291	546	1414
AAACAGAGCTCTGGAGGCAG	168	1109	592	1373
AAACAGAGGCATTAACACAC	105	1214	746	1956
AAACAGAGGGAATCTACGTT	151	608	891	1406
AAACAGCATCGTTAAACCAT	340	609	1257	784
AAACAGCATGCTCAGAAATG	196	188	218	233
AAACAGCCAAGGTCAACATT	368	635	343	582
AAACAGCCCCCCTCCTGTGT	146	1002	763	153
AAACAGCTATGGAAGGGGAA	176	2671	1947	3553
AAACAGCTGACACACTAGAT	104	1091	1008	317
AAACAGGAAGAAGTTGGTAC	155	82	107	176
AAACAGGAGCGAGAGCCTGT	252	211	403	773
AAACAGGCAGGTTGGCCATA	189	993	463	726
AAACAGGCTGTGGTGGCAGA	131	239	473	773
AAACAGGGAGGTCAAAACGG	184	1709	1184	2197
AAACAGGGAGTACATACCAC	222	348	658	2118
AAACAGGGATGTACTGGGTC	127	393	428	811
AAACAGTACCTGGTTTGGGA	265	223	460	1616
AAACAGTAGTACCTTATGAA	365	260	329	277
AAACAGTCCCGGAATTACAG	242	409	502	1264
AAACAGTGAGGATGATGGTG	145	336	1074	1877
AAACAGTGCTCTTCAGCATC	193	415	439	574
AAACAGTGGACAGCCCAAAA	98	133	285	89
AAACAGTGGTCTCTTACCGA	241	490	898	1454
AAACAGTTGGCTGTAGCTGA	329	821	1015	2844
AAACATAAGCCCAGTGTAAA	158	282	3	592
AAACATACAGATCCAGAGTC	209	2050	1829	4213
AAACATACCTGGGGAGAGCC	78	247	498	253
AAACATATCCCTTTGTATAA	298	1268	1754	1466
AAACATATTGACTTAACATC	188	182	45	165
AAACATCAAATGTGACCGGA	243	286	27	373
AAACATCAAGGGAAGCAGCC	161	2156	2966	4795
AAACATCAGCCTGAAGGTCT	289	245	656	313
AAACATCCCGCCCCCTTCCC	138	0	174	1
AAACATCCTGAAAGCCCACA	102	36	10	195
AAACATCCTTTAATCAGGTA	287	636	518	749
AAACATCTCTGAGAGCTCAG	168	197	222	3415
AAACATCTGGTTGAGGAAGC	305	513	554	433
AAACATGAAGAAAGGCTTGA	313	676	1188	2379
AAACATGAGGGATAATGAAA	162	1134	711	2262
AAACATGGATGAGAGTATGT	165	838	1210	2520
AAACATGGTCCCATATCAGA	392	4929	4522	13804
AAACATGTATTAGGCCGGAT	227	528	1372	587
AAACATGTCAGAAGAATCGG	232	2365	2105	2863
AAACATTCTACAGACATCCT	225	2271	2058	3534
AAACATTCTCAACAAGCTGC	163	117	42	659
AAACATTGATCATCTTCACG	332	361	792	2225
AAACATTGGTTTATGAAGCC	160	1976	934	1632
AAACCAAATGAGGAGTTCTT	140	1566	741	1922
AAACCAAATTCTCTGAAGCG	186	784	537	1538
AAACCAAGAAATCCACAATC	121	0	266	28
AAACCAAGAATCGCCGCAAA	194	554	550	939
AAACCAAGCTTAATCCTGTA	187	383	91	62
AAACCAAGCTTTGAACTTTC	392	1627	1328	3577
AAACCAATGACTTACCAATG	213	264	1008	799
AAACCAATGAGCAGCATTCC	125	31	286	0
AAACCAATGCTCCAGGTACA	182	552	363	1394
AAACCAATGTCCCTGGAGTG	241	456	1180	2014
AAACCAATTCAAAAATGTGA	384	860	972	2968
AAACCACAAGGGAAGATGCC	95	292	621	777
AAACCACAGTCTGAGAGGTA	293	39	126	455
AAACCACCTCTAGAAAAGCA	125	292	205	927
AAACCACGCTCGAGTGACAG	288	119	219	1115
AAACCACTCAGGATTGTCGA	187	387	460	369
AAACCACTTTATTTCAGACA	441	4628	3547	7056
AAACCAGAAGTCCAGTTTGA	416	981	1596	4279
AAACCAGAATCTTATCTCTG	283	1881	1789	4626
AAACCAGACCTACTACGTTC	196	227	13	15
AAACCAGCAGGTCTGCGGCG	132	808	938	1127
AAACCAGCATCATGTCCATG	279	2303	2732	4439
AAACCAGGTCGAGGGTCCAA	51	274	229	464
AAACCAGTACATAATAGGAG	315	2089	1711	1847
AAACCAGTATGATCTGTGCT	226	1561	2255	2836
AAACCATATAGAAATGAGGT	288	482	137	0
AAACCATCCCAAAAACCTTC	291	1923	3208	3947
AAACCATCTGTGTGCGTTTC	139	1651	1855	7003
AAACCATGAAGTGGGAAGCG	127	1533	1411	4719
AAACCATGCGGAGGAGGCAG	148	640	301	481
AAACCATGTACAAACCTATC	345	90	145	1901
AAACCATTCCTATCACATAC	185	83	207	59
AAACCCACCAAGGGAAGGAA	187	493	325	6
AAACCCACGGCCAGCAAGGT	111	1082	691	2792
AAACCCAGTGAGACCCTTTC	329	1958	2623	6172
AAACCCATGAAAAATAAACC	86	131	215	304
AAACCCATTCCTAGCTGATG	240	337	76	810
AAACCCCACTTGCCGGCGTC	204	1301	2194	5771
AAACCCCCTGAAGCCCCTAA	187	677	1126	446
AAACCCCTCCGGCAGTGGCC	98	549	879	1246
AAACCCTCCACCAACAAGAA	183	866	1800	2314
AAACCCTTAGGGATCTCTGC	259	590	373	376
AAACCGCGAGGTCTACCCCC	176	1067	1534	2928
AAACCGGAGCCCCTGCATGC	182	695	587	1638
AAACCGGAGTCACAGTTACT	126	147	140	5
AAACCGGCTTCCACTTCTGC	225	916	796	1494
AAACCGGTCATAGGCCATCA	247	313	53	61
AAACCGGTGATCTATTGTAG	316	2059	1986	6521
AAACCGGTTGCTCATCAGGT	212	3438	2671	5432
AAACCTAAATCCACTCCGTT	145	3	298	1060
AAACCTACCAGGGGATTGAT	177	2177	724	4923
AAACCTACCTGATGAGCAAC	106	892	904	1551
AAACCTACCTTAATTTAGAT	211	208	451	330
AAACCTAGAGTACCTGAACG	219	2064	2804	2280
AAACCTAGCACCACCAGCAG	196	1015	1554	5088
AAACCTAGGCCCAGCCTTTG	281	1900	2042	4149
AAACCTAGTGGCAGGAGTCA	147	1306	1194	2708
AAACCTATCAATCCCCTGGT	121	398	800	1622
AAACCTCAGCACCTCCTTCC	229	337	682	1020
AAACCTCAGGGCCTGCAGCA	120	597	966	534
AAACCTCATGACACTACAAT	189	107	242	604
AAACCTCCAAGCCACAAGTG	139	165	235	67
AAACCTCCACATCTGCGGTG	388	1191	752	2188
AAACCTCCCTTAAGGGATCT	87	902	980	662
AAACCTCCGCTTTAAAGAAG	131	64	39	12
AAACCTCGCGTGATCTGGAA	201	1567	1874	2099
AAACCTGAAAAGATACTCTA	219	1428	1689	1817
AAACCTGAATCCAAAGCAAA	191	2018	1696	3104
AAACCTGATCACAGTCACAC	152	1969	1592	3282
AAACCTGCCCAAATTCAGGA	295	171	616	45
AAACCTGCCCGGTACAGAAA	226	1210	1987	2896
AAACCTGGAATGTTCTGTGC	185	1525	1403	2218
AAACCTGGCTGCGGGTCAGG	240	65	413	0
AAACCTGGGATTTCAATGAC	95	492	248	988
AAACCTGGTTCCAGAACCGG	81	171	449	1014
AAACCTGTGTCTGTAGGACT	128	897	712	1502
AAACCTGTTTATGCAACCAT	424	2822	3624	6211
AAACCTTACACATATGCGTA	248	699	1193	4001
AAACCTTCAGTCAAGGTCAC	193	2692	3011	4025
AAACCTTCTGGATTCAAGTC	138	1568	1172	5293
AAACCTTTGAGTGCCCGTAG	295	87	40	212
AAACGAACCCTTTGGAGATT	140	1532	3177	3608
AAACGAAGAGGGGAATATTG	160	2505	2054	3093
AAACGAGCAGGGGCCCCAGT	95	229	267	276
AAACGAGCGTCTGGGGAGGC	78	886	347	1172
AAACGAGGCCAGTTACCCGG	222	1001	2154	3558
AAACGATCAGTTCGCGTGTA	200	1954	2203	2421
AAACGATGTCGCAGAAGAGA	241	121	109	681
AAACGCAGCAGCCGTTGCCA	107	581	914	1583
AAACGCCAAGTCCCTATAAG	304	1586	1668	3278
AAACGCCCACAGCCCACTGG	165	2443	1078	647
AAACGCCGATCTCGGTAATA	317	3710	3651	5068
AAACGCCTTGATTCATCTCC	220	1032	1166	3514
AAACGCTGGCATCAATTATC	211	1409	1097	2336
AAACGCTTCCAAGTGATAAA	172	146	198	153
AAACGGAGGCCCGTCCTCGA	119	336	164	610
AAACGGAGGTCCTGGTCCCC	99	357	453	376
AAACGGATTTGTGTGGGAGA	308	1486	1305	1936
AAACGGCAGCACCGTCCTAG	181	1808	1261	2872
AAACGGGAAGACTAAGGAGA	191	112	1320	657
AAACGGGCGTGCACGTTCGG	262	795	261	824
AAACGTACCTGTCCACAGCC	277	1648	2894	5318
AAACGTAGGTGATGAAGGAA	83	1062	583	1445
AAACGTATGCTTTCCTTCCA	359	1579	1302	3084
AAACGTCAACTTCTCAGGTG	184	783	1242	960
AAACGTCACACTGCCCAGGA	235	1825	2294	2358
AAACGTCACGATCGAACCGA	173	1798	2438	6620
AAACGTCCCACATGCCCACC	88	0	99	225
AAACGTGACGTCCATGGTGC	83	424	891	861
AAACGTTATACGACCGACGA	124	1124	2019	2033
AAACGTTGACCTATAATGCC	311	3299	1429	3512
AAACTAAAGAAACTTGGGTT	79	1022	1082	2840
AAACTAACAGTCCATTGATG	459	4009	4172	5347
AAACTACTCTGCCAGGGTTA	159	2027	853	2911
AAACTAGATCTAGTTCAGAA	222	39	53	165
AAACTAGCAGTGGTGGGAGT	231	797	1637	1839
AAACTATAGACCACTCATGA	289	1717	1960	4274
AAACTATATATCAGTGTTCA	350	2946	3282	8221
AAACTATGCAGAGCGGATAG	212	638	1513	3031
AAACTATTAGTCCCAGTGTT	196	254	460	935
AAACTCAACCATCTCCAGAG	380	3641	4212	10212
AAACTCAAGCTGGGCAAACT	86	7	3	28
AAACTCAAGCTTGATAAGGT	146	7	35	0
AAACTCAGCCACCATGAACC	176	1718	851	1207
AAACTCATTTCCACAACTCA	261	90	113	881
AAACTCGTCAGTGATGGTCT	163	298	518	797
AAACTCGTTCTCCTCGAAGT	300	2363	3441	2866
AAACTCTCTTCAGATGCTTG	399	90	193	123
AAACTGAAACACTTGATTGA	266	2191	2680	5299
AAACTGAGCTGGCGCCCGCG	89	493	573	2017
AAACTGATTCCCCAGGGACC	86	212	48	80
AAACTGCAAGGGTGAACAGT	120	1236	343	1811
AAACTGCACAAGTCTTCAAT	242	467	676	1625
AAACTGCACTTACATTGCCT	372	888	1252	2122
AAACTGCATTTGATATTGCC	183	392	226	676
AAACTGCGTTCTCTGGCCTT	122	1673	759	3757
AAACTGCTCACCTGGATTTC	189	1056	991	3392
AAACTGCTGGCAGAACTACC	214	16	75	369
AAACTGGAGCAGCCGGCGGC	64	0	17	111
AAACTGGCTTCTGGAAAACT	108	385	372	598
AAACTGGGCCACCTCGATTT	200	752	1163	3152
AAACTGGGGCTTCTGGTACA	89	1087	1232	1572
AAACTGTACCCACTTCATAT	271	232	548	686
AAACTGTATCTTTAGTTGCT	114	978	548	2688
AAACTGTCACAGTCGATTCC	177	301	113	802
AAACTGTCATCCACTTCTCC	188	776	863	3125
AAACTGTCATCCAGGTCTGC	169	1153	1602	2124
AAACTGTGGCCATGATAAGA	88	757	775	891
AAACTGTGGCTGTGCAGATT	225	1292	1870	2901
AAACTGTGTTTAAACGTCCC	156	199	316	143
AAACTGTTTGCAGTTATTAC	271	2613	2247	4088
AAACTTAGGCAAGCTCTTCA	334	1099	1187	2008
AAACTTATTCATGAAGGGGC	97	179	279	1590
AAACTTCATGGCATATCCCT	297	1337	1090	3307
AAACTTCCGAGTGAAGGTGA	177	1113	1589	2133
AAACTTCCTCACATTCTTCA	366	452	606	714
AAACTTCGAGGACATCGGCT	105	649	1426	1730
AAACTTCGCATATCGAAGAC	199	1106	1020	2026
AAACTTCTGCTAAATCTTCT	315	615	1251	1506
AAACTTGAGCTTCTCCAGGA	192	271	570	410
AAACTTGCCTGATCTTGTCT	306	1274	2823	4196
AAACTTGGCCACATTCTCCC	285	390	318	161
AAACTTGTAGAAGAAGGCCC	171	21	0	647
AAACTTGTCTCCAAAGGTGA	154	2283	1456	2554
AAACTTGTTATTTACCATGG	257	1822	1265	2702
AAACTTGTTGGCAGCAAGGT	129	1077	542	2237
AAACTTTCCTGCCAGAGCCT	120	1131	1625	4318
AAACTTTCCTGGGGAAGGTT	183	254	317	710
AAACTTTGTTGGCCCACCAG	267	460	558	366
AAAGAAAAAAGAGCCAGAAG	64	175	180	523
AAAGAAAAAGATCAAGCTCC	130	110	48	294
AAAGAAAAAGGAAATGATGA	194	941	924	807
AAAGAAAAGACAGCTGTGTC	72	830	1511	2959
AAAGAAAAGCAAGAAAGAAA	102	24	23	18
AAAGAAAAGGACAGGGCCAT	169	185	201	175
AAAGAAAAGGGAAGGAAGGA	46	0	23	5
AAAGAAAATGGAAAGAAACC	125	448	796	1934
AAAGAAAATTCATTGAAGAT	141	102	117	23
AAAGAAACAAAATTAAATTT	104	157	75	67
AAAGAAACCTATAAAGTACC	77	648	391	796
AAAGAAACGTCCTCCTCTCC	163	12	218	0
AAAGAAACTGGAGCAGCCGG	108	0	2	3
AAAGAAACTGTCAGGAACAG	311	135	243	370
AAAGAAAGAAAGTCATCAAG	159	529	313	283
AAAGAAAGATTCATGAGGAA	156	304	127	405
AAAGAAAGCCGGCCTGTCAG	97	310	298	535
AAAGAAAGGACCCATTGGTG	146	796	782	1550
AAAGAAATAGGAGTGGTTGT	146	2108	1443	2516
AAAGAAATATAATAACAAAA	78	1566	927	1783
AAAGAAATATGACACGGTGT	239	725	194	436
AAAGAAATCCGGGGAGAATG	174	62	32	297
AAAGAAATCCTATACCTGAG	66	418	110	793
AAAGAAATGAACAAAAAATG	85	647	461	2898
AAAGAAATGCTCCCTCATGT	351	201	599	594
AAAGAACAGGAGTCTAAAAA	63	72	131	375
AAAGAACATGGCAGTCTTGA	194	1530	1161	3163
AAAGAACATTCTTCTGATAA	187	605	628	1070
AAAGAACCCCAAGTACAGTC	156	428	210	335
AAAGAACGAAGAAGTCCCTG	177	1930	974	1460
AAAGAACGACAAAAAACAGC	70	509	600	2795
AAAGAACGGGAGCTGAAGTC	166	605	601	402
AAAGAACGGTACATCCATAA	225	2009	1990	4879
AAAGAACTCTCCAGGCAGAA	207	413	646	982
AAAGAACTGACTTCCTCTGG	299	615	327	1332
AAAGAACTGGAGTTCCAGAA	176	0	212	382
AAAGAAGAAAAAGAGAAAAA	83	23	1167	6
AAAGAAGAAGAATATGATTT	111	218	479	253
AAAGAAGCGGAAGCAGAATG	189	938	388	699
AAAGAAGCGGATAGTGTTTA	374	226	706	1188
AAAGAAGCTCTCGGCGGCCG	169	2023	1152	1244
AAAGAAGGATGCAAAGAAGA	177	1002	864	3937
AAAGAAGGCACGATAACAAA	193	2028	1890	1614
AAAGAAGGTAGAATATAAGA	134	890	1169	1643
AAAGAAGTGACCCCTGAGTC	154	6	28	142
AAAGAAGTGGCTCTTACAGC	233	1173	262	2001
AAAGAAGTTAGTGTACGAAC	136	1	313	73
AAAGAATACTCACTTGCAGT	153	326	498	806
AAAGAATAGATAGGGAACTG	140	1235	1172	3582
AAAGAATATTATGACCCTGA	175	1647	2044	3848
AAAGAATCCAATGCATTGGG	159	2771	1601	2168
AAAGAATTCCCTGTATCATC	248	107	438	682
AAAGAATTGTTTCTAACTCA	391	890	609	656
AAAGAATTTGGGTGAACCTG	202	1039	727	1594
AAAGACAACAAAGCTGCGAT	195	2094	1392	5012
AAAGACAATTTCAGCACTTC	213	316	686	419
AAAGACACGCCTAATTTCAT	187	470	898	2295
AAAGACACTGTAGGACGTGA	181	340	1065	1231
AAAGACAGAGCGCTTCTCGG	137	680	685	2681
AAAGACAGGCTAAAATACAG	91	43	0	366
AAAGACAGGTTGCTCAAAAG	153	79	791	865
AAAGACAGTTACATGATGTT	152	885	88	1579
AAAGACATGCCTAATTTCAT	265	933	344	1040
AAAGACATTACTGTAACTGG	333	2316	2393	2204
AAAGACCGTATCATATTTAA	93	92	95	343
AAAGACCTACTCAGTGATAA	104	890	666	567
AAAGACCTCCAGTATATCGC	259	1080	1759	1951
AAAGACCTTAGAAAAAGTCC	93	190	657	1627
AAAGACCTTCGGCTTACTGC	172	549	312	658
AAAGACCTTTGCATAAGTTT	195	1634	1960	4141
AAAGACGAGAACAGGCACAG	123	4	36	23
AAAGACGCGTAGGTTGTACC	155	2015	1123	1436
AAAGACTACCAGAATGTCCC	75	206	382	644
AAAGACTATTCCACCAGTAC	230	375	912	2026
AAAGACTCTGTGACTTGTGC	226	200	59	8
AAAGACTGAGGCCTGCCCGA	181	310	235	995
AAAGACTGCATGCTGGCGAA	298	377	1210	1874
AAAGACTTACTTTGAAAAAG	212	1030	1478	1784
AAAGACTTCATTGATTCACT	132	187	503	673
AAAGACTTGAAGCTCAGTGA	202	122	166	404
AAAGACTTTCCTTTGGTTTC	356	2847	4776	4363
AAAGACTTTGACATCTTTGG	401	383	410	674
AAAGAGAAAATTCAGGTCAT	160	1313	1115	2767
AAAGAGAAAGGAAAAGACGA	203	665	863	1156
AAAGAGAAGCATCCGCCTCC	220	215	134	712
AAAGAGAAGGTTGATGGGCC	153	1607	1275	1364
AAAGAGAATATGGATATAAG	92	669	758	1498
AAAGAGACACTGCCTGATTC	192	161	69	532
AAAGAGACCGTGCCTCGTTC	62	760	602	1445
AAAGAGATCTTGCTTGTAAA	122	342	837	1150
AAAGAGCAAATTGTTACAAT	130	3906	1527	2844
AAAGAGCACAAAAGAGGTCT	148	126	108	512
AAAGAGCACTCTTCACTGAC	124	511	520	118
AAAGAGCATCTAAGGAAAAG	170	67	3	44
AAAGAGCCACCACGTTGCCA	306	2248	2498	3191
AAAGAGCCCTTCGAGCACCA	252	662	216	184
AAAGAGCCTCTTAACCCAGG	199	1185	876	2838
AAAGAGCGACGGCAGTGAGG	185	745	1292	4349
AAAGAGCTACTGAGAATAGG	193	383	458	368
AAAGAGGAAAAAGATAAACA	103	306	264	3225
AAAGAGGAACACGTCAGGAG	205	207	0	498
AAAGAGGAAGCTGGAGATGG	138	136	46	964
AAAGAGGACAGCTCTGACAA	216	603	596	1268
AAAGAGGACTTCCATTTGGC	152	285	591	264
AAAGAGGAGGACCCTGCTAC	85	127	46	438
AAAGAGGATAAAGGACAACA	179	3211	1442	1988
AAAGAGGCAGCAGCAGACAG	165	77	176	563
AAAGAGGCATGAGAGTCTGT	151	31	87	82
AAAGAGGCCATGGAGAGAGG	111	39	84	7
AAAGAGGCCTTGCTCTAGCT	66	578	565	714
AAAGAGGTAAACAATTTGCT	174	971	2213	1912
AAAGAGGTCCCCAGAGTTGA	319	2991	1971	6749
AAAGAGTAGACGCAAAAGTC	133	228	0	94
AAAGAGTATTGACTTGGTTT	212	870	369	1266
AAAGAGTGGAATTCCAAAGA	130	896	531	2515
AAAGAGTGTTACTCCAAACA	169	1339	1645	2924
AAAGAGTTTATGGACAGACA	408	14	770	133
AAAGATAATGTGCATGGCTC	140	804	793	1808
AAAGATACGTGGTATCTCAT	101	538	1256	1795
AAAGATAGAAGATCAAAAAA	99	0	0	47
AAAGATAGTAAGATTGTACC	141	78	252	759
AAAGATCATGAAAACATCAA	235	284	596	507
AAAGATCATTCAGAGTGAAA	319	2017	2139	4273
AAAGATCCCCTTCTGGCCTC	217	63	229	98
AAAGATCGCCTTCAACCAGA	381	2252	1689	3540
AAAGATCTGTTTCAGAGAAT	285	213	244	191
AAAGATCTTGTTGTCCGACC	162	1088	1163	3037
AAAGATGACAAGGCTCTACC	205	3499	2367	4408
AAAGATGACCATCATTGTAA	172	82	402	216
AAAGATGAGGAGGGTTGCTC	92	0	0	83
AAAGATGCTCAGGTGGGTCC	103	217	641	1073
AAAGATGCTGTTCTCTGAGC	163	117	0	106
AAAGATGGCTACATTTCCAA	289	1282	834	2193
AAAGATGGGGTTCCAAGAAC	146	227	274	277
AAAGATGGTGTTGTTGACCA	250	268	372	189
AAAGATGTGGCCAGGAACAG	317	603	737	1327
AAAGATGTTCAGGGATAACT	86	0	398	1
AAAGATTAATCCAGAGACCT	214	1075	1537	2697
AAAGATTAGAACAAGCTGAT	184	1116	1643	1824
AAAGATTCATCTTATAAAAA	208	2913	3438	5732
AAAGATTGGACACCACGGAC	53	460	638	1080
AAAGATTTCTCATCCATGGG	130	900	708	2213
AAAGCAAAAACTGAAAACAA	137	224	162	712
AAAGCAAAATGTCAAAATTT	80	695	372	1026
AAAGCAAACACCACCCAGCC	300	2911	2170	3677
AAAGCAACAATTTCTAATGA	181	159	156	74
AAAGCAACACCACTGGGCAC	176	367	986	97
AAAGCAACTTCTAAACCAAT	92	150	502	498
AAAGCAAGTTCAGATAGCCC	79	309	483	750
AAAGCAATGAGATCCCGCTT	97	55	181	415
AAAGCAATGATGTCGCAATC	120	274	17	737
AAAGCAATGGCTCACCTTAC	205	762	472	1050
AAAGCACAACGTGCTAGGAC	210	295	154	39
AAAGCACAGATCCAAGTCTA	235	350	191	722
AAAGCACAGGAACGGACGTC	124	1571	2079	2268
AAAGCACATGACAGAGAAAA	152	1564	1768	3870
AAAGCACCCATTCAGGTTTG	177	285	145	691
AAAGCACGCCTACATCTGCC	148	2883	1403	2022
AAAGCACTATGTACCTAACC	321	2017	1700	4622
AAAGCACTCCGAGCTCCAGA	285	176	120	792
AAAGCACTGGTTTGTACCTG	331	266	168	652
AAAGCACTGTCATGCAGGGC	117	644	1073	2224
AAAGCACTGTCCTGGCCCTC	189	350	4	156
AAAGCAGACAGTACCTGGGG	99	161	63	670
AAAGCAGATGACTTGGGCAA	188	129	77	942
AAAGCAGCAGCAAGGAATCC	117	228	896	992
AAAGCAGCCATGAGGAGATT	161	1172	1355	4748
AAAGCAGCTGCTTTCAGAGG	248	949	240	362
AAAGCAGGCATAGGCAGAGC	102	25	23	7
AAAGCAGTAACATTCAGGTA	210	1755	1646	3131
AAAGCAGTATCTAACACATC	132	30	107	256
AAAGCAGTATTTGGGAAACA	372	5861	3171	8707
AAAGCAGTTACTCTTCAACA	232	392	267	748
AAAGCAGTTCCTACCTTAAT	252	287	300	250
AAAGCATCCAGCACTGGGGG	196	564	471	2025
AAAGCATCCTCAATCCCGAT	90	1014	758	1099
AAAGCATGTAGACATGGATC	220	1036	1291	1848
AAAGCCAACACATCCAATAG	328	2794	2724	2956
AAAGCCAACACTACTGACTT	289	1143	1773	1571
AAAGCCAACCTACTTTCGAG	203	1476	525	2194
AAAGCCAAGGACAAAGACAC	249	637	782	934
AAAGCCACACCTCTTCTCAA	190	237	322	38
AAAGCCACAGGGGTGTGGAG	135	1	46	114
AAAGCCACGAGGCCCAGCCA	142	1077	1306	867
AAAGCCAGCCTCCTCCAGGC	161	947	1227	2354
AAAGCCATGAGTGATCAAAC	151	619	379	798
AAAGCCATGGCTGCTGTGTC	68	761	461	1798
AAAGCCCCAACATTACAGAC	214	311	63	733
AAAGCCCCCAAGGTTGAGAA	130	1207	2578	3467
AAAGCCCGGGGGAAGAGAGT	134	0	0	0
AAAGCCCTGAAGAAGAAAGC	110	261	308	276
AAAGCCCTGGCCCCAGAGGT	110	67	17	200
AAAGCCGATGCCCAGGACTA	144	1285	1521	4510
AAAGCCGCACACAGGAGCTG	229	577	506	492
AAAGCCGGCCTCTGGGGCCG	112	1025	1094	2001
AAAGCCTGAAGAATAAGTCC	108	262	184	185
AAAGCCTGACGATAGGCCGC	126	396	181	308
AAAGCCTGCACCTCCATTGA	116	881	685	3693
AAAGCCTTCCATTGTGCGGT	150	1401	555	1436
AAAGCCTTTGCCCATATTAC	154	127	368	450
AAAGCGAATGCAACAGTGGA	121	251	286	263
AAAGCGAGGAGGAAGGCCAT	140	167	138	118
AAAGCGATGTCCTCGTAGGG	170	28	288	339
AAAGCGATTGAAGCAAGCCA	154	2193	2186	4090
AAAGCGCACAGATGTCTGGT	148	300	136	84
AAAGCGCACCACTCGTCCCA	446	515	146	89
AAAGCGCATGTGGTTGCGGA	156	1098	1	380
AAAGCGCCGCTCCAGCTCGT	127	883	1251	2277
AAAGCGCCGGGGTAACCAGT	86	148	87	421
AAAGCGCCTGGCCGAGTTCC	186	179	65	297
AAAGCGCTGTTTGTTGTAGC	167	1113	1278	1280
AAAGCGCTTTGCCATGAAGC	192	220	460	1133
AAAGCGGCCGAAGCCTGGCG	185	662	789	1955
AAAGCGGTCCCCAAAGACAA	189	286	902	1055
AAAGCGGTTGAACCAAAGCG	178	39	443	2333
AAAGCGTCACCTTGAAGAAC	223	415	730	14
AAAGCGTGAAGTTGATGATT	133	360	352	997
AAAGCGTGGAGAAGCGGCCG	96	1360	1113	2366
AAAGCTAAAGCCAAGGAGCT	149	0	53	261
AAAGCTAAATTCTTACCTGT	214	61	257	448
AAAGCTAATGGGAGGCCATC	156	81	19	335
AAAGCTATAACAATGCACTA	284	484	160	908
AAAGCTATTTATCGCGTCGT	221	2329	3062	4728
AAAGCTCACTTACCTTAGGC	207	115	129	305
AAAGCTCATCAAGCCAGAGC	137	1	36	397
AAAGCTCCTGTTGAATTTCC	191	298	368	583
AAAGCTCCTTCTTACCTGTG	257	1219	2404	5854
AAAGCTCGAATGATGATCTG	421	89	279	512
AAAGCTCTGGGCCTGATGCC	109	1885	1872	4331
AAAGCTGATATCTGATAAAA	121	56	2651	579
AAAGCTGCCAAGCGTTCGGA	145	114	71	243
AAAGCTGCGGGCCGAGCTTG	106	766	830	1509
AAAGCTGCTCACTATACATT	209	971	412	3101
AAAGCTGGATGTGCTCTCCT	211	501	17	480
AAAGCTGTAGTGGAAAAAAT	125	873	1217	635
AAAGCTGTCTGTGAAATTAA	210	101	38	286
AAAGCTGTGCCCACACTCGG	157	476	1325	3016
AAAGCTGTGGCCCCCCAGGG	92	481	765	1358
AAAGCTGTGTCTTATGGAGG	141	74	97	104
AAAGCTGTGTGGATCAAATA	175	412	34	193
AAAGCTTATGATAGGCAAAT	198	415	280	1174
AAAGCTTCAAGGAATAGCTG	216	681	1902	2183
AAAGCTTCAGAGTCTTTGAA	194	404	888	1017
AAAGCTTCGTTGTTACCTGA	217	318	397	585
AAAGCTTGTCTCATCCAATG	314	3444	2525	7037
AAAGGAAAAGCCATTAACAT	92	458	419	558
AAAGGAAAAGGAGGCCAGTC	126	32	0	0
AAAGGAAAGAAGGCTGCTGT	90	8	5	545
AAAGGAAAGCAGCTGGCAGT	148	37	10	314
AAAGGAACCTGTAACATCAG	151	246	507	3095
AAAGGAAGAAAAGTTCTCTA	275	480	542	697
AAAGGAAGACAACCTCCTGA	176	47	116	475
AAAGGAATATATTCATCGTG	263	243	64	110
AAAGGAATTAATCTATCCTC	219	243	98	767
AAAGGAATTTCTCCATGCCC	117	405	613	548
AAAGGACAAGGAGCAGAGAG	256	1052	1057	2748
AAAGGACACCAATGTCATGT	214	43	12	123
AAAGGACCTCCTTATCATGC	86	3	4	36
AAAGGACTCATCTGCTACTT	232	931	2923	2184
AAAGGACTTAATAGTATCTG	266	81	11	784
AAAGGACTTGTAGGAAGTGC	89	992	670	1204
AAAGGAGAACGTCTAACGAG	343	1555	829	1437
AAAGGAGATGAGAAGATGGG	240	227	335	95
AAAGGAGATGCAGGATGTTC	246	362	272	1024
AAAGGAGCAGCAGCATCTGG	150	551	1602	2207
AAAGGAGCTCCCGCTGATCA	183	341	391	70
AAAGGAGGAGAAGAATGTCC	45	934	214	293
AAAGGAGGAGAGCTTGATGG	163	1287	1065	2323
AAAGGAGGCGGAAGACTGCT	295	3478	3084	3132
AAAGGAGGGATATGTAACAC	151	459	487	947
AAAGGAGGTGGAGGAGTGAC	50	57	226	344
AAAGGAGTCGAGAACAACTC	86	842	1528	1171
AAAGGAGTGGCAGTCTAAGC	185	1284	1153	1329
AAAGGAGTTGGCAGGGGTCC	114	344	1042	2084
AAAGGATAAGGTTGCACTGC	115	597	281	599
AAAGGATATGAGCATGCTCG	250	70	218	316
AAAGGATGAAGCTGTGGCTC	317	1650	1156	2776
AAAGGATGGAGCCTGGACCC	101	245	448	814
AAAGGATGGTCTCTGGCTGG	166	3076	386	1729
AAAGGATTAATATTCACTTG	266	204	290	0
AAAGGATTCAAAGAAGGGCA	163	1590	2064	6904
AAAGGATTCATCTGCTGCTT	154	247	505	995
AAAGGATTTGACCAAACCTG	274	851	324	1633
AAAGGCAAAATGCCCTTGAG	250	286	256	369
AAAGGCAAAGCCACCATAGA	267	1833	690	4923
AAAGGCAAGGATATAGAGAA	227	2110	1149	4111
AAAGGCAATGTCAAGACACA	73	1319	756	1939
AAAGGCACATCACTAAACAC	52	835	822	2559
AAAGGCACTAGGGATGATAC	236	805	1488	2454
AAAGGCAGCAGGAGCAGCCA	101	186	133	42
AAAGGCAGGAAACCCATGCC	110	983	1372	1587
AAAGGCAGGATTTAAGAGGT	75	1	311	0
AAAGGCAGGCAAGGTGCCAA	70	102	109	896
AAAGGCATAGTAAACGTTCA	214	875	1165	1678
AAAGGCCAAGCTCCACACAG	254	36	55	0
AAAGGCCAGTAGCATACAAA	163	229	68	1101
AAAGGCCCTGTGCCCTACTC	171	290	509	530
AAAGGCCGTTAGAAGAACCG	228	1605	1353	1564
AAAGGCCTACCCAGGATCTC	162	868	448	743
AAAGGCCTCAGAAGAATGAA	223	4201	2587	4276
AAAGGCCTCAGCTGCCTTTC	218	2463	2119	5473
AAAGGCCTCATGACAGCACG	272	3079	2535	5999
AAAGGCCTCCTTGTAGGTGC	127	582	865	2380
AAAGGCGCTCTTTAACAGTT	221	706	353	1639
AAAGGCGGCTGGGGGTACAC	54	86	0	0
AAAGGCGTGCTGGACACCAC	150	765	478	682
AAAGGCTCTGGTGCATCACT	203	2421	2606	2549
AAAGGCTCTGTTAAGGCGAA	261	304	693	326
AAAGGCTGAGGAGCAGGCAA	264	2373	1734	4978
AAAGGCTGATCGAGACAGGC	118	896	659	2735
AAAGGCTGCAGAGCAGATTC	303	171	275	949
AAAGGCTGGAGAGACAAGGG	266	243	258	34
AAAGGCTGGCGAGAGTGGTG	152	715	712	1969
AAAGGCTGGGCTGCCCATCA	125	1196	827	1978
AAAGGCTTTAGAACACTTAT	107	510	497	984
AAAGGCTTTGTACTTGCCCT	190	213	448	1638
AAAGGGAAAAAGCAATTCAC	174	451	533	163
AAAGGGAAATCACGTGGTTT	187	705	995	1453
AAAGGGAACCATCCACTGGT	128	663	515	740
AAAGGGAACCTGGCACCTCA	150	1496	1522	2640
AAAGGGAAGCTGTTGGGGTG	286	1007	1244	2579
AAAGGGAATGCCCGCCTGGA	104	711	1088	2176
AAAGGGACACCAACATTCAT	124	558	1269	1503
AAAGGGACTCACCGTAGAGC	115	517	85	268
AAAGGGCAATCTTGGGATTG	307	44	268	357
AAAGGGCAGATTAAAGAAGA	110	132	82	237
AAAGGGCAGCTGTGTCCCCG	333	1318	1956	4160
AAAGGGCAGTCCCCACTGCG	219	1164	1015	3357
AAAGGGCATCCACCGGCTGG	177	1344	1537	3013
AAAGGGCCCCCACTGGGAGG	56	415	115	336
AAAGGGCCGGGATCGTGACC	94	647	541	1775
AAAGGGCTCAGTGGGGGCTT	39	1086	272	487
AAAGGGGAAACACCTCAGCA	101	745	1828	2063
AAAGGGGAACGAGGTGGTGG	107	401	252	616
AAAGGGGACTGAACCATCTA	237	1012	793	1659
AAAGGGGAGGTAACCGGTCG	161	667	481	180
AAAGGGGCCTCTTCAGCAGG	170	1261	1382	4185
AAAGGGGCTGCCCTGACAGC	74	103	335	1661
AAAGGGGGTGTCTGAGGTGG	166	203	395	1214
AAAGGGGTGATTTCCTGATG	210	1065	554	1338
AAAGGGGTGGGAGCCTGGAG	95	0	16	323
AAAGGGTACAGCAACGTAAG	259	2242	2719	5704
AAAGGGTACCACTGGCACTC	129	17	7	24
AAAGGGTATGAAGCTCCATA	141	3070	2270	3870
AAAGGGTCTGGGTAGATTTC	133	539	782	3299
AAAGGTACCCTCCTGTAACA	220	1124	835	2360
AAAGGTAGATACACTCACAG	164	1251	1026	2731
AAAGGTATAGTAACTGTATG	249	1704	2966	4751
AAAGGTCAGCGACTGCTCGA	233	868	1733	2326
AAAGGTCAGTGAGTCTAGGC	105	908	618	696
AAAGGTCCAAGAAATTAATA	117	127	86	182
AAAGGTCTCTTCTTGGGCAG	197	1469	1604	1831
AAAGGTCTTCCTTCCACTTG	381	549	898	2051
AAAGGTGAAAGTCTTCAACT	129	0	43	0
AAAGGTGACCAATGTGGATG	246	348	220	313
AAAGGTGACCTCGCTATCGT	169	192	778	817
AAAGGTGATGTAGAGTTTGC	128	790	502	2472
AAAGGTGGAAGAAGAAGATC	104	430	302	282
AAAGGTGGAAGAGGCAGATG	86	91	0	0
AAAGGTGGCATCTTGGCCAT	201	70	16	1
AAAGGTGGTGCTTGTGTTGT	395	847	1233	2491
AAAGGTTGCTACTTAGCCAC	157	48	270	15
AAAGTAAAAGGGCATGGTGA	293	1295	859	1911
AAAGTAAACGGAACCGGCGG	272	789	771	1522
AAAGTAACCACATTGGATAA	243	139	434	1558
AAAGTAACTTATGACATGAT	155	104	195	132
AAAGTAAGGAGATGTTCTTT	170	570	345	1433
AAAGTAATCAAGGAAGAAGA	132	243	320	169
AAAGTACACATCCTGTATGT	133	120	202	736
AAAGTACCTGGAGTACCGGG	143	181	508	1186
AAAGTACCTGGGTCAGAGGC	188	383	386	798
AAAGTACTTCAGGGAGTCAA	207	1	615	339
AAAGTAGAAGGTGGTGAGCT	55	0	95	0
AAAGTAGAGTTCACCCTCCC	125	77	344	509
AAAGTAGCAATCCATTGAGT	333	2343	1913	2712
AAAGTAGCAGAATCGTAGGA	130	1509	541	3377
AAAGTAGCTGAGGAACACAA	108	1413	1422	828
AAAGTAGCTGGTGGCTTTGA	219	1791	1627	1762
AAAGTAGGATTCCCATTCTT	157	45	242	638
AAAGTAGGGTACTTCCTGTA	169	94	125	0
AAAGTAGGTACTGACAGCCC	154	817	844	655
AAAGTATAAGGTGCAGACCA	195	761	518	3120
AAAGTATACTACACCATATG	341	4341	2120	5066
AAAGTATGAAGAGGAACAAT	191	1864	2134	2596
AAAGTATGACCACCATGAGG	263	942	1759	3746
AAAGTCAAACAGATTCCTGA	449	2787	3298	7586
AAAGTCAAACTTGTGCAGGA	155	1613	2155	3993
AAAGTCAAAGATACTATTGG	318	1580	2398	4730
AAAGTCAAGAGCATAACTTC	245	1334	1247	4679
AAAGTCAATATCCAAAGTGC	193	599	570	896
AAAGTCAATCAGTGTCTCCT	273	166	185	1696
AAAGTCAATGAGATGATTAT	161	142	44	11
AAAGTCACCGCAGGAGAGCG	60	894	797	959
AAAGTCACGGTATACCGAGC	121	115	376	182
AAAGTCAGCCATGTCAGCAC	155	1716	2012	2717
AAAGTCATACCTGAGTATTG	246	492	426	181
AAAGTCATAGGAGAGTTGGT	133	20	162	211
AAAGTCATCACCTCTTCTTC	298	2700	1570	3154
AAAGTCATCTTTATCCCATT	186	304	279	507
AAAGTCATGGTGGAATTGCT	138	360	760	276
AAAGTCATTGCTAGTGAACT	214	1909	219	510
AAAGTCCAGGTCTTTGCCAA	130	60	140	20
AAAGTCTCTCATGGGTATCC	178	0	117	0
AAAGTCTGGCTGAAAACTCT	164	1259	876	1998
AAAGTCTGGTCCTTAGGCTC	181	338	381	321
AAAGTCTTGGAGGAAGGCGC	138	371	1070	286
AAAGTCTTGTGTAATGAAGC	168	460	43	194
AAAGTGAAATCATATATACG	110	1039	653	2344
AAAGTGACCATCTCCTACCC	261	667	49	178
AAAGTGACTATGCATACCGA	250	1306	1042	1329
AAAGTGATGAGATGGGTGGT	223	183	101	12
AAAGTGATGTACACGAGGCT	162	757	630	2426
AAAGTGCAGGAAAGTTTGTG	206	1527	1412	4217
AAAGTGCGGGGCGCCGCGCG	91	667	1388	1534
AAAGTGCTCCTTCCACACCT	272	2379	1767	4181
AAAGTGCTCTTTCCAACTTT	206	122	468	627
AAAGTGCTTCGAAAGCTGCC	124	523	1006	611
AAAGTGGAAGGCACTGTTTG	203	131	479	135
AAAGTGGAGAAAGCCCAGGG	182	692	877	924
AAAGTGGATCATCCAACACT	125	321	596	1459
AAAGTGGATTACAACCGGCT	163	225	122	55
AAAGTGGCAATGGGAGCAGC	96	744	525	2489
AAAGTGGGAAGAACAGCATG	277	1666	1257	1422
AAAGTGGTACCTTTCAGGAC	94	582	1693	616
AAAGTGTCTTCTAGCCACAT	249	202	172	339
AAAGTGTTCAGAAAAATCCA	150	1294	1464	3181
AAAGTTAAAAAAGGATATCC	154	41	1	103
AAAGTTAAAGTGTACCTCCA	263	1869	3321	2975
AAAGTTACCAACCTTTCAAT	303	1019	1558	3687
AAAGTTACTTGGGCTTCCTG	301	38	228	903
AAAGTTATCGTCAGAATGTC	140	564	836	834
AAAGTTATTCTAGAGGATAC	202	694	2099	3160
AAAGTTATTCTAGAGGATAT	150	1827	2145	2923
AAAGTTCACCAGCATCTTAG	499	1287	897	3914
AAAGTTCAGGCAAGTGAAGT	184	54	95	174
AAAGTTCTCTCTATTTGCTG	464	1207	1876	3016
AAAGTTCTGCACAAATTCAC	126	90	12	387
AAAGTTGAAGTACTGGAAGC	208	222	170	542
AAAGTTGACCAAGTTCACAA	147	2651	1722	4956
AAAGTTGAGCACAGGGTACA	195	2166	1655	3643
AAAGTTGATGCATTCTGTGG	335	2397	1840	4868
AAAGTTGATGCTGAGACAGT	188	102	17	82
AAAGTTGCTAAAAAGTCAGG	118	144	28	1237
AAAGTTGGACACAGCAATAC	88	489	726	1300
AAAGTTTAAATGCTTCTTCC	159	340	568	741
AAAGTTTCATACTCAGGGGA	144	733	826	748
AAAGTTTCCGGACATATTCC	268	155	292	121
AAAGTTTGAAATCCATATAG	420	598	392	258
AAAGTTTGTGGCTGAAATGC	175	1070	842	1396
AAATAAAGAGTACCGTAGAG	201	434	489	204
AAATAAAGGACTGCGCATGC	95	460	419	1674
AAATAAATACCTGGGCATGG	85	93	103	1369
AAATAACACACCTGCCAAAC	65	110	283	347
AAATAACACTGTTAATATTT	280	239	228	1467
AAATAACATCAGGCGTTTGA	582	145	572	614
AAATAACCGTTCTCAGCCGG	177	1126	978	820
AAATAAGAACCGTGATAAGG	190	72	36	456
AAATAAGATCACAGAAATAA	250	2647	2905	5864
AAATAAGCAACCCTTCTGTG	145	45	250	329
AAATAAGCAGGAAGGGTGTT	290	183	342	163
AAATAAGCTGGAAGTGACTG	377	3266	2825	6681
AAATAAGCTTATGAACTAAA	300	645	236	537
AAATAAGGGTGGTGATAGAA	166	757	245	917
AAATAAGTTGCTCTCTGGAC	208	613	662	944
AAATAATAAATTACATCAAA	101	623	464	2597
AAATAATTATCAATGCTGTT	224	1056	111	519
AAATACAGGTTCTCTTAGCC	138	2494	1551	4769
AAATACAGTCTCCAAATCCT	266	253	149	1043
AAATACAGTGAAAGCGCGGG	171	38	130	0
AAATACATATCCCACAGGCA	350	1632	1096	1825
AAATACCACAGGAAAAAATG	214	524	409	1474
AAATACCAGGTTGACCATAT	192	1618	1597	4539
AAATACCTTTGTGAATTCAT	193	1178	255	71
AAATACGCATTCCCTCACAC	130	144	12	0
AAATACGGACGGGTAAAGCG	81	1512	952	822
AAATACTCAATAGTGAGGAA	245	1042	406	1845
AAATACTCACCTGTACTTTG	518	4405	3796	6274
AAATACTCGATCGACGACTA	340	2960	3908	11000
AAATACTTACAGATGCTGAC	229	1922	1815	4249
AAATACTTTAGATGCCACTA	370	220	90	63
AAATAGAACTGAAGAGCTAC	129	108	105	747
AAATAGAAGAACAAACACTA	139	1292	2335	1772
AAATAGACAAAGGATTTGAC	84	345	204	379
AAATAGCCACCAGGATCCAA	77	152	117	9
AAATAGCTGAAATGGAGAAA	117	46	1	560
AAATAGGTTTCCAAACTTTC	155	1036	960	2897
AAATAGTCCCAGTGACCTTT	313	47	173	1922
AAATAGTGCTGATAACAAGG	251	728	2842	1879
AAATAGTGTACCATGTGCGG	196	1260	1005	1183
AAATATAAAGTTAGCAAAGT	64	487	273	376
AAATATACATCTCAAATTGT	173	292	314	780
AAATATACTCTTCAAATAGA	170	130	258	35
AAATATACTTGACCATGTGC	138	448	451	1873
AAATATCAAATCAGCAAGGA	179	2445	1206	3662
AAATATCATCCTGGGCACTT	259	322	387	1117
AAATATCCACTCACCTCTGC	100	233	727	1579
AAATATCGAAGAGATCCTGA	209	279	110	512
AAATATCGACCGGCGTTCGA	180	2440	2366	6689
AAATATCTCAGCAGGAACCT	135	633	904	2031
AAATATGAATGGCTATACTA	108	2	64	347
AAATATGATCAGGGTGGGAA	206	1022	1907	1990
AAATATGGCCGAGCTCTCTA	289	474	606	2072
AAATATGGTCTGGTCTTCGC	168	248	115	46
AAATATGTCCAGCTCTTCTG	177	362	932	1816
AAATATGTTCCAGCTTTCTT	338	582	346	386
AAATATTAACAGTGTTATTT	129	335	378	257
AAATATTATTAATGCTGATC	198	498	266	756
AAATATTATTATCACGACAT	145	560	636	1889
AAATATTATTGCAGAGTCAG	248	3149	1564	4105
AAATCAAAAGATGCTGAAAA	346	4414	2887	11517
AAATCAAACTCAGAATGCCA	172	2779	515	584
AAATCAAAGGGCTTTGGATC	121	566	805	1573
AAATCAACATGACTGGAGAT	165	337	298	525
AAATCAACCAAAGCTGATAT	274	1692	730	1398
AAATCAAGTGGGGCATGAGC	165	777	260	975
AAATCAATCCCTGTTGACTT	160	93	50	164
AAATCAATCTCTTCTGGCGG	385	715	405	185
AAATCAATTAATAAAACAAA	121	128	75	862
AAATCACACTGCCCTGCCTC	220	2123	1550	2790
AAATCACGAACAAAGCGGTA	180	1411	845	2723
AAATCACTGACACCAACATG	224	37	305	123
AAATCACTGGAACCAGCAAC	119	235	268	285
AAATCACTTAGAAACTCAGC	183	59	131	346
AAATCAGAAGAGAATGTTGG	210	212	56	14
AAATCAGAAGTAAAGCTAGA	143	637	748	1461
AAATCAGCCAGTCACAGAAC	220	915	253	1412
AAATCAGGTCACAGAACAGC	176	1112	570	1329
AAATCAGTAAGTTACCTGCT	218	245	273	561
AAATCAGTTCTTTAGGTGCT	198	571	460	1974
AAATCATAGTGCTGATGCCT	285	954	1077	2741
AAATCATCCCAGTCGGAAAA	371	2257	3323	4699
AAATCATGCACAATGGTGAA	280	391	722	1836
AAATCCAAAGTTACCAGGTA	226	235	498	1218
AAATCCAACCCTCCCCAAAG	234	2516	1325	2444
AAATCCACAAAAAAGTAGAT	70	264	119	606
AAATCCACTCCGTTTGGATG	206	234	150	165
AAATCCACTGTATTAACCAA	383	1238	1244	1877
AAATCCCAAGATGCTGAGGT	254	238	95	116
AAATCCCTTGTCATACCATA	250	2555	1901	9058
AAATCCGTAGATGAGAAGCA	201	1163	1032	2115
AAATCCGTCAGGTAGCCTTT	422	361	532	797
AAATCCTGAATAGCCAGTGG	293	292	128	659
AAATCCTGGGTAGGGTCCGT	102	0	0	87
AAATCCTTGACACCACAGAC	118	1206	760	3089
AAATCCTTGCCCAAAGTACC	208	369	434	412
AAATCCTTTCTTGAGGCAAG	209	63	886	88
AAATCGACAAATTGAAATCC	196	787	473	425
AAATCGAGAGATATTCCACG	217	2429	2017	6537
AAATCGCATGGCATCGATCG	299	4474	3622	6083
AAATCGCTGGGACCTGCGTG	250	1948	2438	5482
AAATCTAAACGACGCGCGAT	101	1681	777	2457
AAATCTACAACATGGGACGG	196	105	388	1603
AAATCTACCCCAAGTTTCTC	322	245	78	249
AAATCTCATAAATACAGGCA	396	2667	2361	8664
AAATCTCATATCAGCCCTTG	200	108	165	269
AAATCTCATCAGTTTCACTT	302	1050	1187	2262
AAATCTCCTTACTGATCAGT	324	1091	1531	2725
AAATCTCTTTCAGACTTTGC	165	488	375	635
AAATCTGAACCATATACTGA	352	2538	2702	4020
AAATCTGATATGCCATCAGG	183	145	133	113
AAATCTGCAGCACGTGAATG	149	1616	1595	1919
AAATCTGCTCTTAGGGCTCA	204	58	165	859
AAATCTGTGATAGAGATTTC	176	569	823	2339
AAATCTGTTCGACCCTCGAC	190	202	93	276
AAATCTTTCTAGGACCAAGA	138	82	0	105
AAATGAAAATACAGGAAAGG	196	115	17	405
AAATGAAAATGACATTGCTT	179	1303	1016	3444
AAATGAACTTCTAAATAAAT	131	359	358	293
AAATGAAGAAAATATGCAAC	91	1436	312	751
AAATGAAGAAGAAAGCATGA	129	160	332	627
AAATGAAGAATTCCAGGACA	290	3087	3216	5624
AAATGAAGGCACAGGAGCAG	278	105	448	446
AAATGAAGTGGAAATATGAA	157	1280	874	1107
AAATGAATCCAGCAAGTCCA	284	1825	2827	7012
AAATGACAAATATGGAAGGA	243	227	324	685
AAATGACACCAATTACGATG	267	74	97	339
AAATGACACTGCTTTGGGAA	197	279	759	719
AAATGACCACGCTTCCTTTC	188	2813	4036	8190
AAATGAGAATGAGCTTGCTG	239	521	259	1056
AAATGAGACCGTGGAATCGA	375	828	1413	2650
AAATGAGCGCTTCCTGAACC	301	25	64	1097
AAATGAGTAGATTTCTTCTA	323	2084	1608	4508
AAATGAGTGACAGTCATGAT	143	974	507	1008
AAATGATACGGTTCTGGGGC	163	108	193	620
AAATGATCACCACAGGGATG	260	1601	616	2818
AAATGATCAGTTGTCAAATC	127	514	474	1369
AAATGATCCACTAAGGATGA	266	482	452	133
AAATGATCTAGACGCTTGCT	244	301	270	524
AAATGATGAATAGAAACTCT	254	861	1313	2187
AAATGATGAGATTGTCATAG	265	161	301	325
AAATGATGTGGTATCTATCT	185	413	668	342
AAATGATTGGGCTGAGGAAG	278	991	759	1553
AAATGCAATGGAATGTACCA	149	691	546	1976
AAATGCAGGATTAATTTGGA	354	350	3	844
AAATGCAGTACTTACCATGC	252	1043	1098	4378
AAATGCATTACATCTAAGCC	251	2148	1838	4115
AAATGCATTACTGGCCGCTC	116	784	320	9
AAATGCCCACAAGGGAAAGC	217	0	13	0
AAATGCCCATGAGCAAGCCC	126	64	76	813
AAATGCCTGGCATCATTCAA	177	855	1029	1793
AAATGCCTTGGAAAAAGCAA	131	639	1170	1952
AAATGCCTTGGTGGGGCTGC	103	691	277	318
AAATGCGCCGGCTGCGCGCA	103	1917	1208	1892
AAATGCTACCCAGCAGTTCA	165	1078	772	821
AAATGCTAGAAAAGAGAATA	90	1176	1217	2687
AAATGCTCACCAAAAAGAAA	205	2324	3072	4731
AAATGCTCATCAGCGATGGC	174	875	743	2612
AAATGCTCCCCGGAAATTCA	268	2341	1339	5890
AAATGCTGCATCTCCCTGAA	275	716	535	809
AAATGCTGCTTGAATCAGGT	172	448	692	1806
AAATGCTGGAAATTGCCCTG	181	476	16	629
AAATGGAACCCACTGCAGCC	196	1388	938	2665
AAATGGAAGAGAGAGGAGGG	124	381	77	43
AAATGGACATAGATGATGAA	113	969	905	2295
AAATGGAGAAAGGACCCCAC	130	479	862	3554
AAATGGAGACAGGACTCCAT	236	2544	2977	4993
AAATGGAGACAGGACTCCTT	77	2049	1717	3589
AAATGGAGATGTGCGAAAGA	368	212	116	470
AAATGGAGGAAGACAGAGAG	172	1295	1659	3115
AAATGGCAGGGCCTTCTGCA	139	146	229	415
AAATGGCATACTACCTAAGG	99	320	284	170
AAATGGCATTTACCAGCATG	310	1292	2083	3752
AAATGGCCATCTCTGATGCA	256	2773	3944	6359
AAATGGCCTTCTCAAAAATG	397	378	630	523
AAATGGCTCACCGAGAGCCT	112	659	578	1617
AAATGGCTTACTCAACCAAG	268	93	115	1562
AAATGGCTTCTTCACAGAGG	322	86	275	264
AAATGGGAAATGTGATCCAG	225	173	267	1534
AAATGGGACTAAGGAAGCTG	75	1227	1914	2943
AAATGGGCAAACGTAGTAGC	105	27	351	131
AAATGGGGGTTCCTGAGAGG	116	164	289	446
AAATGGGGTATCAGAGACCT	93	196	299	992
AAATGGGTCACCTTCAGCAG	215	626	558	597
AAATGGGTTGCCTAGAAGGA	221	1719	1717	2159
AAATGGTAAAACTGGGAAGT	192	1405	1240	1529
AAATGGTATCATGGAACACT	91	1624	551	1188
AAATGGTGAAAGTAAACACG	247	205	82	40
AAATGGTTCATTACGACTTT	320	741	1655	1410
AAATGTACATCATTTGTCTC	187	1852	759	4312
AAATGTATCTGTACTTTGTC	221	343	4	181
AAATGTCCATGAAGAGAGGA	134	2259	2772	6026
AAATGTCCCACTAGGGAATT	123	94	18	0
AAATGTCTCCCAATGAGTGA	186	204	139	131
AAATGTGTGAAACCTAATGT	126	0	17	1
AAATGTTATCGCCTTTATAC	164	108	178	358
AAATGTTCAAAAAGCACATA	189	1496	816	2343
AAATGTTGAACTCGATCTCC	173	1190	1761	2502
AAATGTTGATCTTTCCACCG	392	510	1372	1856
AAATGTTGGCTACGTGCAGG	117	0	86	347
AAATGTTGTCTGTTTCCCTT	246	43	241	623
AAATTAAAAGGCTGGGCAGG	150	907	589	3649
AAATTAAAGGTTGATCTTGC	336	271	97	114
AAATTAAGGTTCAGGGAGGT	150	27	338	458
AAATTAAGTACCTGACTTCA	131	1034	147	229
AAATTACACTGAGGTATGCT	114	1140	799	1361
AAATTACTACGCTGCATCTC	227	745	644	759
AAATTACTCACCTATCTCCC	230	847	291	540
AAATTAGAACGCAAAATCTC	145	38	11	700
AAATTAGCGTACCTTTACAA	216	41	264	213
AAATTAGCTCTATGAACTCA	465	4337	5246	12365
AAATTAGTTTCTTTCCATCC	133	209	118	74
AAATTCAACAGGAGCTTTCC	142	159	26	24
AAATTCAAGCTTGTAATTTG	245	1392	1525	2354
AAATTCAATCTTTCTTTCAG	296	699	1136	2475
AAATTCAATTGGTGAGAAAG	198	666	1153	860
AAATTCACAGCGTTACACCA	379	4318	3345	7799
AAATTCACATACAGAAGGTC	221	1313	1346	3273
AAATTCACCAAGATTTCAAA	189	1999	2039	4628
AAATTCAGAGCCAGAATGAC	107	323	340	873
AAATTCATCTGAAAATGGTG	254	840	387	1558
AAATTCATCTGACTGAGAAT	128	121	84	245
AAATTCATGAGATCGAATAC	162	794	832	1979
AAATTCCAAAGGCCTTCAGC	137	322	605	685
AAATTCCAAGTAAAGAACTG	288	149	428	209
AAATTCCAATGCTTATTAGA	297	77	163	218
AAATTCCAATGGATCATCCT	212	192	583	1881
AAATTCCACCATAGAGTACA	115	97	0	0
AAATTCCAGTGTCTGGGTAA	108	2124	1306	3981
AAATTCCATAAATATTCGAC	125	5	26	109
AAATTCCTGCTTCTGACCAT	296	2322	1669	4063
AAATTCCTTCCAGCTAAGCC	122	163	382	325
AAATTCCTTCTCATCTTATG	510	4185	3658	8975
AAATTCCTTTGGGTTATAGT	141	41	0	100
AAATTCGGTCGCACGCGAAT	214	3071	2536	4106
AAATTCTAATGTATTACCTC	303	164	217	158
AAATTCTACATCTATGTATT	367	807	257	752
AAATTCTATTTCTTCCTCCT	317	1014	1356	1666
AAATTCTCAGCCCCCTGTAC	139	544	944	570
AAATTCTGAATCGGCCAAAG	138	1999	1090	5112
AAATTCTGAGACAAGTTGGC	236	776	154	1271
AAATTCTTCAAGACATCCAA	319	1861	1687	2244
AAATTCTTGTAGTCTTTGTC	251	521	1179	1080
AAATTGAACCTCAGAGCAGC	151	2743	3396	4658
AAATTGAAGCATAAATCATC	256	2132	1569	2260
AAATTGAATTAAGAAAGCAT	127	0	33	11
AAATTGACACACCTCAGCAG	185	1550	1664	4602
AAATTGACATCCCCCACGTG	271	240	395	1420
AAATTGATCACCTTCTTCAG	326	418	785	1445
AAATTGATGATGCCCTGCAC	82	135	48	1313
AAATTGATGTTACCTTGAAG	351	109	240	410
AAATTGATTGCTGAAGTAAA	342	465	650	828
AAATTGCAACCGCAGATAAG	147	1887	1113	4812
AAATTGCAATTTGATGCATC	147	976	794	894
AAATTGCAGCGCTACATCGA	207	2877	1704	2455
AAATTGCGCAGTCCCACCTG	185	199	592	415
AAATTGCTCCAACCGCTCTC	382	2618	2376	2831
AAATTGCTCGCTTGCCAACT	140	450	181	240
AAATTGGAAGAGTTTGTTCA	343	2889	2351	5549
AAATTGTAGGTTGCTATCAC	246	1209	1030	1747
AAATTGTATTTAGAGATCTG	166	147	194	0
AAATTGTCTCCTTGCAGCAA	250	2677	1791	4496
AAATTGTGATCTCAGCCACC	191	653	1123	3675
AAATTTAGATGAGTTTGCTA	153	250	124	0
AAATTTAGGATGTACTGGCC	203	2205	1856	2027
AAATTTATCCAACCGAATAT	121	212	23	14
AAATTTCATTGGATTAACAG	88	156	58	1074
AAATTTCTCCACGACAAGAA	153	197	342	913
AAATTTCTCCCTTACAATGA	242	96	95	836
AAATTTCTTGCAGTTTGCTC	335	1028	1345	1697
AAATTTGAGGAAATCAATGA	145	834	686	2236
AAATTTGCCCTTGGACAGCA	245	1654	1508	4519
AAATTTGCCTGTTGCCAAAC	140	2644	2476	2094
AAATTTGGCGGTCCTCCTCC	241	1665	2146	4436
AAATTTGTAATCCATGCACC	335	279	121	789
AAATTTGTGAGACATGTGAA	143	652	469	277
AACAAAACCTGTATACACTG	238	1856	1410	1787
AACAAAACCTTTCTCTGACC	229	209	19	970
AACAAAACTATTGTGAGTCG	177	127	167	707
AACAAAAGAGCCTGTCACAA	134	816	1287	2758
AACAAAATCGGCAAGGTCTC	202	2881	2289	3429
AACAAAATGAGCAAGATTAC	94	328	487	320
AACAAAATGGCTGCATTGAG	267	1609	2891	4471
AACAAAATTCACAATGGATT	231	2597	3139	6309
AACAAACACTCCACAGAGCC	184	495	997	1209
AACAAACATACACTGATCCC	372	837	539	341
AACAAACCACTTGATAATAA	239	1026	968	1101
AACAAACCTAAATGGATATT	177	2209	2055	4148
AACAAACTCAACCAGTCCTC	105	121	272	273
AACAAACTCTGTCTCCCATG	272	1338	2452	2603
AACAAACTTACATGGATCCC	339	2254	3593	6418
AACAAACTTACGCTGATCCC	411	2326	1363	2667
AACAAAGAACTAGAAATGAG	288	1237	982	1928
AACAAAGAAGGGCAGGTTTC	161	1038	1322	3206
AACAAAGAATCCGGAGTAAA	142	0	0	667
AACAAAGAGGCCATGGAGAG	186	1681	921	2290
AACAAAGCTGCGATTGGAAA	192	4845	3590	4495
AACAAAGGGCAAGGCCATTG	160	828	1767	2350
AACAAAGTGGTCACTTGTGG	225	124	94	154
AACAAAGTTATGTTTAAAAT	123	243	1030	2474
AACAAATACACCGTAGACTC	151	727	1897	2070
AACAAATCCACACCTGGAGG	117	1360	362	1285
AACAAATCTATGTCAATACG	380	4583	4338	3531
AACAAATCTGATATGCCATC	239	123	54	348
AACAAATTAGAAGAGGGGAG	121	132	75	638
AACAACAACATCACAAAGAA	195	1294	1812	4520
AACAACAATAAAAATAGGCC	176	194	34	1
AACAACACGTTATCAGGTGC	83	845	836	2477
AACAACAGTGACAAGAACAG	176	985	600	1463
AACAACAGTTGTGATTCCAG	183	711	308	646
AACAACATCAGCCTGATGAA	433	84	476	880
AACAACCAGCTCTTTGCACC	96	440	442	647
AACAACCCACAAGTCTGTCG	166	826	1301	1543
AACAACCCACGGGCGCCCCT	117	96	304	612
AACAACCGCTGCCTGGACCT	300	2643	3571	8100
AACAACGATCCGCGCTTCGA	134	1279	1090	1465
AACAACTCTTACCTGTGCTG	283	164	146	380
AACAACTGAAAAGAATGACA	211	680	529	1380
AACAACTGAAAGAAGACAGC	180	371	419	245
AACAACTGGCAGAATTTGCT	199	185	80	249
AACAACTTATGAACACCCTA	223	213	231	203
AACAACTTCCCAAAGGTCTT	160	939	605	1160
AACAAGAATGGCTATATCCC	258	893	1387	1513
AACAAGACCGAGTGGGAAGT	119	1152	772	2912
AACAAGAGATTGGATCTTGC	147	47	238	0
AACAAGAGCGATCACGTGTC	239	1818	1625	2945
AACAAGCACAGAATGGGACC	134	249	226	766
AACAAGCTATTGTTATCCCG	340	1881	1380	5910
AACAAGGAAAAAGCACATTC	183	1019	1256	3922
AACAAGGAGGGAAGCACAGA	142	148	152	118
AACAAGTCAATACCCTTCTA	381	2308	1491	9401
AACAAGTCAGTGATTCTCGA	356	281	48	174
AACAAGTGCTAATTCCTCGG	155	117	39	118
AACAATAAATACCTCTTCCC	218	335	12	456
AACAATAGCACCCTCACCAT	212	4	568	315
AACAATAGGAGAATTGGCAC	168	429	160	523
AACAATAGGGACCATACCAT	219	1527	982	4439
AACAATAGGGTGAATGATCC	134	0	15	0
AACAATAGTATAAAACACAG	77	901	868	2183
AACAATAGTTTGCATGCGTA	245	239	86	493
AACAATATCATCAAGATTGT	282	623	368	143
AACAATATTTCTCGAATATT	232	1157	2146	3813
AACAATCCACCTCCTCAAAA	126	1377	1232	367
AACAATCTTCCAGACATGCA	248	835	766	1409
AACAATCTTCTGGATGCAGT	189	222	575	962
AACAATGATAGCAAAGGCTT	117	181	7	1194
AACAATGGACGTGGTGCTGG	101	1859	963	1343
AACAATGTCCCTATCGCATA	246	1629	1009	5295
AACAATGTCGCCAAAGCCCA	411	850	161	842
AACAATTCTCAACTGTTCTT	222	0	75	115
AACAATTTCTTCCACTCATT	225	2493	2205	4227
AACACAAATGGGGAAGAAGT	106	0	32	14
AACACAAGAATCAAGGCCCA	227	2523	1370	2190
AACACACAAAGGACTTGAGC	110	12	156	0
AACACACACACCTGATCTGC	288	395	140	43
AACACACACCTTCATCATCC	467	718	1320	2593
AACACACAGCTCCTGCCTGG	223	367	163	61
AACACACAGGCTTACCGAAA	271	84	280	357
AACACACATACACAGATCCC	164	111	148	235
AACACACCACAAGGGATGTG	346	1720	1624	5403
AACACACCCAGAGTTACTAC	183	393	555	806
AACACAGAAAAAGAAGAAAA	125	477	374	453
AACACAGACCTTGTGGCCAC	113	19	149	39
AACACAGCGCTGTTACGGAT	236	728	1358	2886
AACACAGCTATTTACCACCC	254	1382	888	2658
AACACAGGAGGGGGGCTGTT	112	417	258	128
AACACAGGATGGGAAGTATC	174	324	428	1315
AACACAGGCCAGTCCTCCGA	88	605	552	1005
AACACAGTCTAACTGTCCTT	249	450	818	565
AACACAGTTCCCATCAGCAA	398	1629	1026	3856
AACACATACCAGTCTGCTAT	185	193	167	137
AACACATCAAGGAGCCAATC	132	623	558	175
AACACATCCCGGACCATGCG	239	36	53	275
AACACATTCATCTGACGACC	279	25	35	521
AACACCAATATGAGAACCAC	177	2270	1510	3560
AACACCACACCATCCCCAGC	125	1716	2934	4353
AACACCACCACAATGGAAAA	177	1340	1683	3338
AACACCACTGTGAGGACTTC	198	583	517	1979
AACACCAGAGAGAGGCTCAA	112	1095	471	2096
AACACCAGCTCCCCAGGCCT	225	1977	1198	5204
AACACCAGCTTGACGTGGGC	224	3147	1577	3791
AACACCAGTTTCAACACAGT	227	2359	1842	3900
AACACCCAGAATGAGAGTAG	170	1253	3387	3973
AACACCCATGGTGTGGAACT	288	426	328	971
AACACCCTCAAGAGACTGAA	127	259	182	435
AACACCCTCATATCATATCG	379	2051	2939	4541
AACACCCTGCGCTGCCAGCT	129	519	492	319
AACACCGCACCATTCCCAGC	160	1419	826	1094
AACACCGTCAGCTTCCCACT	255	445	199	258
AACACCTCAGGAGGTGGATT	243	1635	1919	3496
AACACCTGAAAAGGGACCAC	168	341	241	424
AACACCTGTCAAGATTGGAG	197	137	747	568
AACACCTGTGGTTCTCATAT	369	4999	2864	3334
AACACCTTATGGTATGACAA	329	3813	3331	9907
AACACCTTGACCTGGTAGCC	155	1189	1759	2316
AACACGCACCAGGATGAAGG	145	2440	1887	4609
AACACGCTGCTGGACTCGAG	115	1350	1475	4810
AACACGTCCCCTTTGTCTCC	409	1305	574	2082
AACACGTTGAATGGCAAAGA	129	266	46	705
AACACTAAACAAGGTTTCTA	350	295	505	614
AACACTAAGAAAATAATACA	177	1231	723	887
AACACTAATTACGCGCGATA	281	1268	1811	4317
AACACTATGGTATTGGCACC	161	1139	499	1365
AACACTATTGTGTACGGATG	234	41	45	525
AACACTCCAGATGCTACAAA	197	1892	1393	4054
AACACTCCGGCCGCTGCCTC	80	7	223	0
AACACTCGCATCTCCTCAGC	307	386	566	1018
AACACTGAATCACCTTATAT	210	715	433	1536
AACACTGAGGCCATTGCTAG	416	2682	1557	3353
AACACTGATGGGCCTGAAAC	107	849	192	276
AACACTGCCGCCAAATACAC	154	712	574	1716
AACACTGCGTACTGTGTCCA	358	1264	1654	3019
AACACTGCTCCAGGTGGAAC	111	665	200	596
AACACTGGAAGTGCTGCTCT	309	512	473	1035
AACACTGGGGCAACCTGGGA	128	109	67	29
AACACTGTATTTGCCACCTG	456	778	859	1239
AACACTTAATATCCCGATGC	153	103	386	153
AACACTTGGGCACTGTTCAG	295	4	112	32
AACACTTGTGGGGTGGTAGC	67	542	1206	1006
AACACTTTACAGATGTTTAG	159	27	17	268
AACACTTTCTATTTCAAGAG	200	2072	2116	4223
AACAGAAAAGCCAACATGCT	153	1290	592	1423
AACAGAAACAGCCGAGATGT	161	703	1192	2279
AACAGAAACAGTACCTGGTT	135	117	66	79
AACAGAAAGGATGTGTATGA	160	606	877	2716
AACAGAAGATATAATAATTA	232	594	694	583
AACAGAAGTACCTCAGACAA	383	347	109	172
AACAGAAGTGGAAATGGAAA	136	897	442	1762
AACAGAAGTTCTCTGGCTGT	290	192	115	1133
AACAGAATGATACCCCCAAG	297	834	1428	824
AACAGACAGTGGAAAAAATC	168	364	967	777
AACAGACATACACAGATCCT	278	1049	1667	3656
AACAGACCCTACATCTCGAT	260	1505	1042	3146
AACAGACTCTGGTGCTTTAA	307	433	1200	959
AACAGACTGGCATGAAGGAA	173	183	40	110
AACAGAGACCAAGGCTCTGG	162	31	149	239
AACAGAGATCGTGTCTCAAC	137	426	481	581
AACAGAGCCCAATCTCCTCT	214	160	99	153
AACAGAGGCAAAAGAATCTA	82	647	277	881
AACAGAGGCATCAGCATCGA	466	4070	1602	6282
AACAGAGTATGAATTCTCCC	171	242	48	92
AACAGATAGGCTCTCCTATG	339	269	332	433
AACAGATGACCAAGGAAGTT	128	175	152	1
AACAGATGGAAGATGCTTAC	154	577	137	368
AACAGATGTCAACAAAGGAC	116	1750	1124	2469
AACAGATGTGGCAATAGCAG	374	3353	2695	6542
AACAGATTTAATATCTGGCC	159	1409	2841	2953
AACAGATTTCATAAAAATAG	98	638	659	713
AACAGCACGTCCTGCGCAGC	90	464	576	301
AACAGCAGCAACTGCATCTC	241	1670	2763	4281
AACAGCAGCCACTGGGACCT	234	1540	1087	4612
AACAGCAGGAGACATTCCTT	96	16	45	1204
AACAGCAGGGCCAGCCAGGG	233	1120	653	3165
AACAGCAGTCTCAGGAGAAG	264	1981	2153	4326
AACAGCATAGAGTTCTCCTG	374	4083	3597	5587
AACAGCATCATTAAATGGAG	175	103	129	37
AACAGCATGAAGGCAGACAA	198	3321	2356	7431
AACAGCATGCTCAGAAATGG	153	158	24	700
AACAGCATGTCAGATGGGGC	201	1607	1784	5003
AACAGCCAAGGTCAACATTT	257	365	265	629
AACAGCCAGAGTACACTATT	79	37	81	343
AACAGCCATTTATGAGATTC	335	935	399	1603
AACAGCCCCCCTCCTGTGTT	140	105	440	914
AACAGCCCTTGAAAAGTGTG	174	683	875	1092
AACAGCCTGGCTTCAGAGGA	299	3277	2174	3316
AACAGCCTTTGAATGATGCC	242	1284	1797	3463
AACAGCGGCTGCTCGTAAGC	146	290	451	75
AACAGCTATGAACCAATCCA	354	3499	5017	3757
AACAGCTGCCAGGGGCATCC	302	148	759	285
AACAGCTGGGCAAGAATCGA	260	1968	1860	4117
AACAGCTTCCTTAATAGCAA	219	97	1106	216
AACAGGAAATCCCTTCTTAT	235	66	147	136
AACAGGAACACAGGAGAGCT	113	313	862	188
AACAGGAAGGACCCAAAGAG	73	587	478	1980
AACAGGAAGTTCTTACCATC	283	394	225	781
AACAGGAATAACGTGGGCTG	286	111	374	513
AACAGGACCCATGTGATCTG	88	410	725	4635
AACAGGACCTAGAACAGATG	166	1386	1026	2200
AACAGGAGAGACAGCCTCTG	151	489	377	1255
AACAGGAGAGGATTGAGGAG	236	321	1299	2923
AACAGGAGATCCAGGCTACC	115	1127	235	105
AACAGGAGTGTGGTGATCAC	333	1039	1298	496
AACAGGCAGAACAAGAAGAG	122	20	28	168
AACAGGCAGCCGGGATACCA	180	987	368	1006
AACAGGCAGCCTCCGCTTCG	137	886	773	1805
AACAGGCAGGCAACGGGCAC	131	275	48	88
AACAGGCAGGCTTGGAAAAG	124	1448	289	1097
AACAGGCAGTGGTAAAACCC	119	26	245	37
AACAGGCATATGGTCCGAGC	53	241	256	152
AACAGGCCCACACACGTCTG	262	4195	2332	5214
AACAGGCGCTCGTCGACGAG	156	1110	2161	2837
AACAGGCTAGAGGAGCCTGG	289	907	1049	2161
AACAGGCTCGTTTCTGGCGC	117	636	561	1295
AACAGGCTGGAAAGTTTGGC	150	653	344	1750
AACAGGGCACAGGAGTCGGA	71	50	2	0
AACAGGGCCCACTTTGTCTA	321	274	118	771
AACAGGGGAGGCTTTGCACT	158	704	1784	2541
AACAGGGTCGCCGGGGCGGT	68	419	582	1571
AACAGGTCATCTACAGTGTC	208	46	448	256
AACAGGTCCAGGAAGTCAGG	251	1283	942	1593
AACAGGTCCCCAGGTGGCTT	261	1084	905	1630
AACAGGTCTCCAGCAGATGC	299	646	1286	4110
AACAGGTGAGTTCCTCCCTG	346	4745	7167	12182
AACAGGTGTAGTTCTGAGTG	179	712	1076	2898
AACAGTAATGCTATCCCTGA	310	3404	2532	4866
AACAGTACATAGGTGTGTGC	215	1217	1700	2511
AACAGTACCTCTTCCTTGTG	402	467	788	600
AACAGTACCTGGTTTGGGAG	300	656	353	465
AACAGTACCTTTCTTTCATG	366	346	267	310
AACAGTCAAGGGGGCTGAGA	237	953	1059	1117
AACAGTCAATAAACTATGGA	413	2188	2280	5857
AACAGTCACATTTAAAGGGC	156	82	461	654
AACAGTCACGTCCATAGAAC	111	62	2	2
AACAGTCCATGAAAGGTGAC	107	660	784	2620
AACAGTCGAGAAGACATTAT	245	2029	1354	6440
AACAGTCTAATACCTAACTG	309	1973	2024	5593
AACAGTGAAGTGAAAACCTC	208	1099	251	1434
AACAGTGAGTATATGCGGAA	217	801	960	2008
AACAGTGCCCAAAAGTAAAA	189	239	105	396
AACAGTGCTTGCCAATGAGC	297	307	505	1757
AACAGTGGATGGTCTTGAAC	322	0	96	53
AACAGTGGGGCCAAGACATT	77	222	218	1244
AACAGTGGTTCTCTCCCCCA	255	248	557	1016
AACAGTTCCCTTGGCTCAGA	427	2105	3271	4903
AACAGTTGGCTAAATTAAAG	193	204	270	509
AACAGTTGGCTGTAGCTGAG	257	1972	1435	3302
AACAGTTTACCCTGCCCTGG	350	2807	2458	6904
AACATAAAAAAATCCATACT	132	441	1213	1783
AACATAAGACCCATGTGCTT	340	40	722	171
AACATAATCCCAAACTTCCT	190	197	62	651
AACATAATGCGGTCACCAGT	138	721	1156	2818
AACATACCACAGGTAAGCCA	235	44	351	172
AACATACCGTGTGGCCTGGC	155	4191	4536	2951
AACATACTCCAGGACATCCT	352	256	73	1235
AACATACTGTGACCTGAATC	218	1529	1923	2318
AACATAGGATCGATATTCTG	117	81	59	1122
AACATATAATCATCTTGTCA	365	1864	1086	3484
AACATATCCCTTTGTATAAG	337	899	962	2848
AACATATTTCATTTCTTCAG	383	928	1333	1596
AACATCAAAAAAAGCAATAA	180	525	460	1229
AACATCAACTCCCCGCCCCC	166	779	1062	2683
AACATCACATCCTGTCTTGC	210	576	523	798
AACATCACTGCTATATCTGC	147	694	334	2771
AACATCAGCCTGAAGGTCTT	196	110	195	575
AACATCAGCCTGATGAAAGG	305	46	170	68
AACATCAGGCGTTTGATGGA	301	157	90	1327
AACATCAGGCTGAACCTTCT	258	1122	428	464
AACATCAGGTCTTCTGGAGT	138	565	636	833
AACATCATCTAGAATGTGGG	297	157	130	354
AACATCATGATCTGCACCCA	175	148	196	347
AACATCATTAATTTGATTAT	255	1461	765	796
AACATCATTGTGGCCACACC	143	56	45	121
AACATCCAGCAAAACATCAC	243	1107	1189	1735
AACATCCCAAGACACGTCGG	245	2381	1752	3157
AACATCCCCTGGAGCCTGGC	190	94	2	905
AACATCCCTGTCACCTTTCA	313	1576	1583	2658
AACATCCTGAAAGCCCACAT	245	41	36	69
AACATCGAGATGTCAGTGGA	198	1972	1794	2664
AACATCGTCACCACCAGCAC	150	1113	481	870
AACATCTGCATCCCACACTC	294	498	258	634
AACATCTTCAATGATTAAAC	159	45	210	9
AACATCTTTGTTGAAACCAG	180	105	225	1068
AACATGAAGATGGCTATATG	218	297	194	374
AACATGAAGCGCTCCCGCGG	284	3242	2407	4177
AACATGACTATTTCAAGGGG	252	645	495	1244
AACATGAGAACTGGAGCAGG	137	861	648	483
AACATGAGAGACAGAGCACA	256	1258	1443	4015
AACATGATACCCCCAACGTA	291	1659	1414	3488
AACATGATCTTTGATGGCTC	149	344	764	811
AACATGATGATGGGCGGAGG	191	0	330	505
AACATGCACTTCCGGACATC	240	1456	1528	2267
AACATGCAGGTGCCAGTCAG	294	2933	3203	4019
AACATGCTAATGAGTCCCCG	286	2343	2482	2542
AACATGCTCTAAAGACTGAC	246	895	960	1516
AACATGCTGATAGGTGTCAT	120	1672	969	2714
AACATGCTTCATATCTTGCC	320	2782	2380	4687
AACATGGATGGCTTTGTCCT	182	0	43	780
AACATGGCACCCTGCCCAAG	400	2698	2400	5739
AACATGGCATCAGTCCTAGT	251	2336	2479	2369
AACATGGCGGCCCCCGAGTC	107	372	643	2250
AACATGGCTGCTGGCAGATG	92	131	52	118
AACATGGGTAACATTAAACT	315	3396	2225	2904
AACATGGTCAGCCAGAACTG	249	973	652	1578
AACATGGTCTTCCCACAGCC	264	44	33	76
AACATGTATGTGTGAAGCAT	181	779	828	996
AACATGTCAACTACCTTTCC	255	1415	2060	4671
AACATGTCCTGAGGCTCTCA	221	223	325	1241
AACATTAAGGACTTGGAGTT	177	1287	2135	2494
AACATTAGATGTTGTATTAG	268	470	366	1512
AACATTATATAATTAGAGAT	273	432	717	941
AACATTCCTCTAGAGGATAT	176	1514	1620	4889
AACATTCTTGTTAGTCTAAA	456	4520	4841	7771
AACATTGAGGAACTGTACAA	205	1504	1503	3501
AACATTGAGTCGGTGGAGGA	153	437	208	336
AACATTGATCATCTTCACGT	347	298	47	140
AACATTGTGTAAATGAATCT	190	132	75	35
AACATTGTTGCTGTCACCAA	332	666	420	3155
AACATTTCTATTCTAGTTGA	328	1593	1033	1695
AACCAAAGAACTAATTGCAG	245	949	786	3016
AACCAAAGCTTACAGCAAAG	160	834	917	1060
AACCAAAGGAGAACACAGTG	97	315	339	1214
AACCAAATATCGAACAAAGA	224	1033	1091	3963
AACCAAATTCTCTGAAGCGT	136	167	399	447
AACCAAGAAATCCACAATCT	159	175	434	19
AACCAAGAACAAGAAAGGAC	111	102	41	0
AACCAAGCGGCAGAGATTCT	98	44	139	0
AACCAAGCGTTGGGGGCCAC	128	941	484	803
AACCAAGCTTTGAACTTTCT	329	2579	1659	6444
AACCAATCTGCATCTAGCAC	203	1630	1119	3850
AACCAATCTTATTAACACAT	351	1065	1111	2191
AACCAATGATGTTCCCAAGG	381	156	23	379
AACCAATGTAGGTGTCTGGG	162	285	13	0
AACCAATGTGCAGAGTCTCC	127	266	128	135
AACCAATGTGTGGCTCAAAC	202	2174	1443	6140
AACCACAAAGCTTCATGACA	200	965	860	1807
AACCACAAGGGAAGATGCCT	109	603	781	1134
AACCACACTGCCAATCACCC	227	121	361	390
AACCACACTGGTAAAGACAG	261	2783	627	2224
AACCACAGAATGCTTTCTCT	413	1571	1412	2052
AACCACAGTCAGTGGGCGGA	120	378	974	1001
AACCACATCACCTGTAAGCG	162	399	479	662
AACCACATGGAGGAGGGAGG	146	300	214	420
AACCACATGGGTAGGCTTAA	273	305	378	1402
AACCACCACAGCCGCCTGCC	82	1395	141	239
AACCACCAGCAACCAGCGTG	206	539	526	468
AACCACCCCTGTGTGGTCCA	248	3597	1798	4478
AACCACCGCCGAGAACGAGC	91	52	252	964
AACCACCTGGTGCTCGTGCC	76	1090	1714	3004
AACCACGAATCATGCGCGAC	305	3543	2920	5687
AACCACGATCCCAAAGATGC	158	705	1043	1357
AACCACGCGGCGCACACCGT	255	1221	1766	3229
AACCACGGACTAGAAATTGA	170	1126	1515	3801
AACCACGGGGGCGTGCCGAG	116	1090	836	2276
AACCACTCTGGTGAGGGCCC	92	1	37	313
AACCACTGGAGTCACTGCCT	259	1337	2329	5372
AACCACTGTCTTTACCAGTG	194	1229	1642	3337
AACCAGAAACTGCCAAATTT	300	362	435	1837
AACCAGAACCTACAACAGCT	194	1976	1136	5335
AACCAGAAGTCCAGTTTGAA	210	240	754	1339
AACCAGACTTTGAATAGCAG	270	1392	1178	4230
AACCAGAGAATCCGCTACTC	213	560	547	2384
AACCAGATAGCCAAGTTTGT	283	716	791	1169
AACCAGATCACATGGTCCTG	208	336	275	75
AACCAGATCTTGACCTGCGT	134	283	238	1486
AACCAGATGAAGTTAAGCAG	363	615	985	884
AACCAGCAGCTGGGGGTACA	275	493	891	1251
AACCAGCATCATGTCCATGA	213	1168	561	862
AACCAGCCCTCTTCTGATAG	202	699	820	2182
AACCAGCGCACAGTGGGTTC	128	714	1923	2044
AACCAGCTCTTTGCACCTGG	188	266	261	662
AACCAGGAGGCCACAGAGGC	121	494	429	1100
AACCAGGGCCAAAGCCGCCA	145	276	415	0
AACCAGGGCTGCCAGCTTCC	111	184	91	97
AACCAGGTACTACTTACCTT	271	267	294	118
AACCAGGTAGCCTCCTGTCT	198	228	188	180
AACCAGGTCAGACGCAGAAA	169	211	956	1127
AACCAGTATGATCTGTGCTG	323	2041	1236	2802
AACCAGTCCAGCCTCTCCTG	335	583	660	1016
AACCAGTGCAGCATTGACTT	163	2446	1325	2608
AACCAGTGGAGGACTGTCCA	97	398	1138	2837
AACCATAAAGTGACACCTTC	303	519	596	544
AACCATAGAAATGAAAGCAG	257	691	866	1966
AACCATCAGAACAGGAACAC	245	377	527	2026
AACCATCATCATCCTGGACA	576	4138	3234	6233
AACCATCCAGCAGCAATGCT	291	512	590	1338
AACCATCCTCCCCCACTAGA	121	939	512	621
AACCATCGACTGTGCTGGAG	127	187	103	676
AACCATCGTGGCGGCGGCGG	183	1753	1429	3572
AACCATCTCTCCTAACAAGT	244	2425	1315	3379
AACCATGATGTGCGTGAGCT	220	1984	1969	3932
AACCATTATAAATCTCATAA	298	1556	1523	2828
AACCATTCAGTGAGCTTCTT	262	1497	1728	2053
AACCATTGAGAAGTTGGCAT	230	1231	2374	3441
AACCATTGTTTGAGTTTGTA	418	3204	3494	7838
AACCATTTAGATGTTGATAT	285	1120	934	2288
AACCATTTCTGCTACCATAT	384	2251	2929	2040
AACCCAAATCTTGGGCATGT	333	1748	1661	3335
AACCCAACATAGCAGAATCT	299	1961	891	1658
AACCCAATGAGTTCTAGAAA	111	75	176	886
AACCCACAACGGAGGGGCCA	139	552	507	1216
AACCCACACACAAAGAGGAA	129	57	169	908
AACCCACACACATCACCACA	391	766	880	2039
AACCCACATCTATATTCAGA	198	32	1	413
AACCCACCCAGGCCTTGGGC	178	645	771	607
AACCCAGAGCTGGAACCTGC	113	593	556	3733
AACCCAGATACCCAGAGGCA	229	1065	988	2125
AACCCAGATTAACTTTCTCA	481	3360	2683	7167
AACCCAGCATCAGTTACCCA	326	213	178	371
AACCCAGTGGAGTCCCGGCT	137	69	319	372
AACCCAGTGTCCCTCACCTC	305	50	5	395
AACCCATCCAACTGTGTCCA	185	614	1176	2356
AACCCATCCATCCTCACCCC	335	3496	1864	4467
AACCCATCCTTGATCAAAGA	161	296	320	940
AACCCATTCAGCTCGGCCAG	287	568	828	1173
AACCCATTCCTCTTTGTGTG	269	500	674	804
AACCCCAAAACTTACATTCA	219	1611	1268	5777
AACCCCAAGAAGTGGTGTTA	219	318	833	1885
AACCCCACAGTTAAATGTTC	362	48	193	335
AACCCCAGGAAAACACACAA	243	2054	2237	5950
AACCCCAGGAAAAGCCTTAA	296	353	303	8
AACCCCATCCTTCAGCCTAA	436	457	409	501
AACCCCCCACGCCCTTGATG	379	1818	4197	6541
AACCCCCTTGGCCCTTCCAA	122	157	220	1791
AACCCCGGCTCACCCTCTGG	222	538	297	1381
AACCCCTGAAGATGAGGCTC	111	944	1117	1411
AACCCCTGGACTTCCACACA	433	6912	3803	7605
AACCCGAACTCAATTCGTTG	214	2402	2557	3634
AACCCGCTACTGGGGTCCTC	187	1400	2234	2615
AACCCGCTGGCCCGCGCGCA	276	1192	1055	2593
AACCCGGATCCGGGACACTC	128	34	105	296
AACCCTCACACCCATCTCAG	174	145	236	738
AACCCTCAGGGAAGAGGAGG	126	274	25	42
AACCCTGAGCTGCTGACCTG	192	448	858	1206
AACCCTGCAGGGACCGCTCA	478	5669	6125	11875
AACCCTGGGCGCCTTACCAA	314	554	29	775
AACCCTGTGTGAAGAGCAGC	136	1458	856	3776
AACCCTTACAGTCCCGGGTC	194	878	980	2896
AACCCTTACCTTCTACCGAA	262	28	216	336
AACCCTTGGAGGACGGGGTG	291	3113	3181	6909
AACCGAACTGATGGGTTTCG	249	408	591	1969
AACCGAACTTTGCAGTAGCT	137	375	519	520
AACCGAAGAAATGCAGTGCC	199	158	387	1499
AACCGAAGAAGCAATATCGA	110	180	106	214
AACCGAGAAAGAAGAAGAGG	227	1548	959	1978
AACCGAGATCTTCCCGCTAC	134	96	318	347
AACCGAGTGGTGGGCAGTGT	173	201	36	32
AACCGATGCAGGCGGGGACC	153	232	564	4026
AACCGCAATGTACCTGTCGA	294	2697	3420	2343
AACCGCAGACTTCTTTGCAA	244	2186	1628	2196
AACCGCAGCTGAGGCCATAA	105	767	1529	2610
AACCGCATGAGGCGCAAGTA	164	1406	484	570
AACCGCCATCCGTGCTCTTC	279	594	389	462
AACCGCCCTCAACACTACAC	114	1302	994	1984
AACCGCGACCTATCCATCCG	241	3104	968	2177
AACCGCGAGGTCTACCCCCG	121	1193	975	678
AACCGCTATGTGTTAGAAGA	291	1685	1870	6479
AACCGCTCGTGTGTGGCCTG	201	942	1743	3086
AACCGCTCTCGCGCGTGCTC	291	1484	802	1441
AACCGCTTCTGTCACCTCCC	324	380	696	1962
AACCGGACTTGTTATCTACC	225	241	228	918
AACCGGCACCTGCGCACCAA	377	1048	935	2399
AACCGGCTCCTTAATCCAAG	397	1740	2078	3635
AACCGGCTCTGGTCAGCCTG	131	35	41	63
AACCGGCTTCCACTTCTGCG	527	3931	2642	4615
AACCGGGGTCGTGGTCGGGG	225	250	269	800
AACCGTCAGCTTCCGGCGTT	110	438	1138	2466
AACCGTGTGCGCTTCTCAGA	252	692	742	1410
AACCTAAGATGGAAACCATG	226	1591	960	5074
AACCTACAAAGCTATTGAAA	154	504	386	793
AACCTACCTAAGAGGAATTC	191	181	0	10
AACCTACTGGATGTTAGCTC	217	1275	1490	1175
AACCTACTTGTTAGGAGAGA	124	1418	1400	3242
AACCTAGCCACAAATTGGCC	73	333	1123	2841
AACCTAGGCCCAGCCTTTGC	196	1363	1780	4106
AACCTATGACATCAGCTATG	151	393	1036	1365
AACCTCAGATTTGCTTCATC	267	450	615	325
AACCTCAGCTGCTTCCCCAG	136	569	117	1770
AACCTCATCAAGGGCGTGGG	111	561	1108	1083
AACCTCATTCTGTTGGATCT	222	1989	1559	2836
AACCTCCACCTCGACTCCAG	141	354	1385	3140
AACCTCCACCTCTGGGGTTC	238	1068	1069	2921
AACCTCCAGTAAAAGATGGA	99	1912	1347	2125
AACCTCCCTTAAGGGATCTA	182	1190	1052	2001
AACCTCCGAAAGCTTATTTA	322	303	469	794
AACCTCCGCTTTAAAGAAGA	140	318	161	178
AACCTCCTCAAGATGCGGCA	359	1318	1153	2127
AACCTCCTTGTTACCTTCAC	183	1281	2008	2182
AACCTCGCGTGATCTGGAAG	240	966	778	5147
AACCTCGTTTCAGCAACTGC	154	197	39	607
AACCTCTACGTTGCGGAGTC	218	3798	3798	9077
AACCTCTGCCAGTGCTATAT	249	700	1	96
AACCTCTTCCTTCTCCTTCT	323	931	863	394
AACCTCTTCTTCCTGCCGGG	182	443	724	1163
AACCTGAAAAGATACTCTAA	222	577	1511	3146
AACCTGAAGATTCTGCAAAT	147	2567	1632	3275
AACCTGAGTGCCAACATTAC	162	217	785	1473
AACCTGCCCAAATTCAGGAT	134	87	256	117
AACCTGCTGGGGAGGTTCTG	100	2226	1597	3013
AACCTGGACAAGCTGTACCA	344	54	875	90
AACCTGGACTGCCGACTCCC	196	1283	577	253
AACCTGGAGCCCATCCTCGA	188	2335	1963	2924
AACCTGGCACCTCAAGGATC	164	2387	865	1569
AACCTGGCTCTCTGGATTTG	245	1575	2533	3216
AACCTGGGAGACCACCTGGT	163	17	82	0
AACCTGGGGAGCCGGGGTGC	75	223	472	106
AACCTGGTTATGATCAGGAA	158	185	67	270
AACCTGTCCTTCTCCGGCGC	110	598	477	2572
AACCTTAAGTTACTTGCTTT	228	748	1550	3726
AACCTTAATAACTTGCTACC	152	158	36	33
AACCTTACCTCGAGTCCTAA	211	1549	1560	1872
AACCTTCAAGAAGCTGTTCC	121	351	549	1067
AACCTTCCTGGCCAAAGTCT	161	128	0	25
AACCTTCTCCACCGTAAGCT	252	1432	2964	1823
AACCTTCTGACCAGCCTCAT	279	880	1226	1874
AACCTTCTGATTGTCCTAAC	166	546	845	921
AACCTTCTGCAGAGCAGCCA	407	1182	499	1719
AACCTTGGAACAAATGTCTG	163	1834	1265	2014
AACCTTTAGAGGCTTCAACC	174	139	123	175
AACCTTTCATGGTCCTAGCA	375	4553	3821	8309
AACCTTTGAGTGCCCGTAGC	85	32	179	4
AACCTTTGGCAATCACTCTT	243	1406	1022	2710
AACGAACAGGCTGGAAAGTT	102	334	453	383
AACGAAGAGGGGAATATTGA	109	1181	1455	1412
AACGAAGCCGCCGTGTGGTA	129	1980	1642	3888
AACGAAGGTAAAGAGGATAA	186	1894	2724	6882
AACGAATGAGCCATAGTATG	211	235	147	758
AACGACAATACGAGCCTAGC	61	683	676	940
AACGACAGCGCTGGAGTTGC	289	1295	682	1611
AACGACAGGGACCTCCTGCT	209	28	251	0
AACGACATCTCCTTCTTCAT	361	1103	1532	5847
AACGACCTGCCAAGACGTCG	172	873	619	2164
AACGACGGTCTGTCCACTCA	345	200	720	571
AACGACTCCGACTCCGGGAT	311	1093	1565	2813
AACGAGAAGAAGAACCAGAA	128	1128	803	339
AACGAGACTAGGATAAGCCA	276	580	295	217
AACGAGGATGACATCAGGTG	171	2675	1021	3847
AACGAGGTAGCAGTGGAGGG	143	61	286	370
AACGAGGTCTTCAGACAGCT	215	311	169	700
AACGAGGTGGTGGGGGGGGC	70	200	847	2496
AACGAGTAAGTCCTCCCCCT	155	234	165	15
AACGAGTGGAAGACGGTTGT	288	33	194	458
AACGATCCGACTGGACATGC	207	912	1552	1219
AACGATGAGCTCAGCTTCGT	88	357	6	0
AACGATGCTGTTTGAGCACA	317	2133	2225	4418
AACGATTACAAAGACACCCT	145	1231	338	912
AACGCAAGGAGGCGGCCTCC	161	2346	1973	3559
AACGCACCCAAGGTGGCCAA	219	1934	1322	5475
AACGCAGACGGAGTAAGCAC	178	774	676	783
AACGCAGTCAGCATCGTCTG	255	3127	3685	5339
AACGCAGTCCAGGAGCAGTT	99	1615	871	2100
AACGCCACCTGTCAACACCC	110	620	659	830
AACGCCAGGAGTTTCCTGAT	196	1833	1590	5320
AACGCCCTGCGTTTGCTGCC	126	1658	1923	4542
AACGCCTTGATTCATCTCCA	394	3478	2075	6441
AACGCGGACCGTCTGCGTCA	279	233	0	383
AACGCGGCTGGAAGGGCGAG	90	2737	1544	4341
AACGCGTACTATCCGACGAA	251	2203	2937	4184
AACGCTATGGGGGCTTCTTG	237	1288	1141	5184
AACGCTCAACACTCATGGGA	426	824	1105	2060
AACGCTCCAGGAGATGGTAA	341	10246	10617	28196
AACGCTCCTGGGTGTCTGGA	217	2772	2047	3197
AACGCTCTGATCGCTGGAGC	105	0	12	17
AACGCTGAAGAAGAAAAAAG	168	1038	552	1168
AACGCTGACAGCTGCATACA	315	677	202	137
AACGCTGGTCACCGTGGCGG	224	981	502	1026
AACGCTGTCCTTGTCCGACT	136	613	573	1240
AACGCTTCCTCAATGATCCC	179	0	147	458
AACGGAAGTAAGATAAGTAG	158	104	308	2519
AACGGACACGTCAAATCTCT	103	755	258	1336
AACGGACCAGAAACCTCAAT	178	1127	473	1065
AACGGAGGTACAAAGATCCC	129	1195	1248	815
AACGGCAAGGGGAACGAGCC	44	78	49	189
AACGGCAGTGCCGAGGCAGG	129	1756	1658	4361
AACGGCAGTTGAGGAAGTGC	128	606	461	371
AACGGCCCTCCCAGCCTGAG	216	262	406	1440
AACGGCGACGCTCCCGCTCC	119	379	393	710
AACGGCGGAGCGGCGGATTC	209	3781	4098	9091
AACGGCGGCCACTTCTACGA	174	1042	1046	1321
AACGGCGGCCGCAACCGCGG	123	655	581	2192
AACGGCTGCGCTCCCACCAA	330	204	98	33
AACGGCTGCTGCGTTTGGCA	183	216	670	667
AACGGGAAGCTACAGAGTCC	131	40	109	462
AACGGGAAGGCACCTACCGT	95	232	94	963
AACGGGCGAGGCCGCGGCCG	135	1191	1645	2451
AACGGGTATAATTGGTTCTT	239	155	470	414
AACGGGTTGTGGCGCAGCTC	100	1216	535	1418
AACGGGTTTCACAGGTTCCC	204	1135	939	2387
AACGGTCCTGGAAGGCTCTC	238	700	897	570
AACGGTGCCACTGCTGACAA	156	208	563	986
AACGGTGTACAATGTACATG	212	12	196	1
AACGGTTACATTTCTCACAA	284	1288	1197	990
AACGTAAGGGGCAAGCGACA	152	666	1010	1586
AACGTACCTGTCCACAGCCC	251	86	0	28
AACGTAGAGGCCGACATCAA	188	1141	897	1724
AACGTAGCTGTTTAGCACTA	343	2125	2329	6408
AACGTAGGTGATGAAGGAAA	123	483	1229	2701
AACGTAGTACAGAGTTTGTC	122	479	626	1528
AACGTATGCTTTCCTTCCAA	239	1188	258	1386
AACGTATTATGCAACTGTCT	376	306	176	514
AACGTATTTCTGCTGACCCA	231	1267	974	1947
AACGTCAACAGAATAGCATC	122	1227	1234	1626
AACGTCACAGCAACAGGCGC	103	767	569	1060
AACGTCACAGGTCACTGCAT	138	274	876	1401
AACGTCATCTATGACACGAT	143	1205	1045	2278
AACGTCATTCGAGTCTGTGA	166	350	384	146
[truncated: 82,612 more rows]

## Sheet: DeWeirdt_2020_tracr_read_counts
Cell line	pDNA	A375	A375	A375
Condition	pDNA	Dropout	Dropout	Dropout
sgRNA Sequence	pDNA	RepA	RepB	RepC
AAAAAAAAGCACTGTCATGC	205	1358	1758	4033
AAAAAAAGCACTGTCATGCA	135	1517	552	3215
AAAAAAAGGGAGGACCACTG	92	165	297	409
AAAAAAAGGGCTGCCCCAAA	277	1654	1147	2488
AAAAAAAGTAGTGTGAAGTC	198	356	304	543
AAAAAAATGGGGACATTGGA	160	898	700	2139
AAAAAACAAAAGTAGCGCAT	113	212	94	204
AAAAAACAAAGAAGGCAATA	148	75	26	113
AAAAAACAGAATGGAGCAAT	104	141	206	339
AAAAAACAGCAGGGGATGGC	115	230	382	1037
AAAAAACCTGTTGTCATCAT	302	1723	645	2275
AAAAAACTCTCTCCGGGTCA	390	1954	1975	3056
AAAAAAGACAGGCAGAAAAA	122	240	362	559
AAAAAAGCAGCTGCTTTCAG	125	433	207	215
AAAAAAGCAGTACAGGCGCT	89	69	123	189
AAAAAAGCATCATATTCCAG	257	76	224	243
AAAAAAGGAGGAGGAGAAAA	116	202	524	414
AAAAAAGGCACCTGCTGCTA	328	475	636	1600
AAAAAAGGGAGGACCACTGC	120	115	341	324
AAAAAAGGGGATTGTTCTAG	142	944	803	2090
AAAAAAGTATGACCACCATG	143	957	902	3225
AAAAAAGTTACTCCTATGGT	219	1039	1084	1853
AAAAAAGTTTCTCCAAGCAA	149	1713	1439	2182
AAAAAATAATAGAACTGAAA	194	1131	1009	3236
AAAAAATAATGACATCCAAA	183	1574	1130	2022
AAAAAATGCTGGTGTAAAAA	142	1104	1527	4044
AAAAAATGGCCAAGGCTACT	103	27	74	213
AAAAAATGTGAACAGGGTAA	235	1815	1791	5188
AAAAAATTAGCCAGGTGTGT	138	120	118	112
AAAAAATTAGCCGGGCATGG	84	3	26	47
AAAAAATTATCCTGGGCAAG	126	612	696	968
AAAAAATTCCTGGAAAACCC	214	547	397	843
AAAAACAACTTTCTTACTTT	229	2183	1808	3564
AAAAACAAGAAATGCAGTTC	195	1134	1116	2854
AAAAACACAGACATTCTATA	172	1481	919	2941
AAAAACAGGATCTCTATATG	250	323	214	305
AAAAACAGGTTTCTGCTGCG	244	799	531	2045
AAAAACAGTTCTTGCTGGGA	129	782	787	1670
AAAAACCAAAGAATCAATTA	156	754	629	1885
AAAAACCAGAATCTTATCTC	149	1046	666	1772
AAAAACCCCAAACTGGAAGC	80	76	93	152
AAAAACGAAAGAGAAGTTAG	83	107	38	380
AAAAACGCAAACATCGTGCA	312	2671	2208	3957
AAAAACTACAGTGTCTCTGC	137	633	725	1393
AAAAACTCAGCTGAGTTCAC	156	158	116	92
AAAAACTCCACTCACATTCC	185	296	186	349
AAAAACTCGGCCACTAGTCC	255	540	641	2683
AAAAACTCTAAGCAGAGAGC	114	86	36	333
AAAAACTGCCACCAGAGCCA	204	1237	388	1663
AAAAACTTCGGAGACAAACA	182	121	140	365
AAAAACTTCTTGAAACTCTG	180	2552	1504	4705
AAAAACTTGTCTATCTCCTG	308	1043	999	3112
AAAAAGAAAAACAAGGCCTC	204	427	388	1380
AAAAAGAAACGAAATAGATG	117	307	477	669
AAAAAGAACCACGAAGAGGT	244	970	1073	3550
AAAAAGAACGCTACCGAGAA	249	2172	2541	4137
AAAAAGAACGGGAGAGAGAA	99	351	577	888
AAAAAGAAGACCTTAGATTG	168	517	439	917
AAAAAGAAGAGGATCCTGAA	138	1338	868	2569
AAAAAGAAGGTTGGAGAAAT	97	788	786	1823
AAAAAGACAAAAGAAGAGGT	206	769	617	1883
AAAAAGACACCTGGAATATA	155	435	271	882
AAAAAGACTCAAGGCTATTT	288	2344	1580	4258
AAAAAGACTGCAGTGAAAGG	89	487	186	363
AAAAAGAGACATTACAAGAG	137	453	268	1004
AAAAAGATCAAAGCAAAATT	179	842	1278	2262
AAAAAGATTACTTACCTGTC	123	559	451	1283
AAAAAGCAAAGCAGGAACAG	186	89	72	427
AAAAAGCAAGGAGAGCACAT	87	909	610	1494
AAAAAGCGAGGAGGTGGTGG	93	257	114	479
AAAAAGCGGCCGAAGCCTGG	185	118	203	277
AAAAAGCGGTTTCAGCTATT	115	857	501	1525
AAAAAGCTACCTTTGATGCC	160	1144	1417	2850
AAAAAGCTATTTACCTTAGC	210	409	303	721
AAAAAGCTGAAGCAGAGTCA	194	272	37	89
AAAAAGGAAAATGCTTTGGC	92	118	252	307
AAAAAGGAACTCCTACAGAA	175	563	494	788
AAAAAGGAGCCATTGTATGT	144	57	108	151
AAAAAGGAGGTGCTCAGCCT	218	1640	1596	5746
AAAAAGGGGAACGAGGTGGT	53	277	143	371
AAAAAGGGTACAGCAACGTA	218	1370	1433	4188
AAAAAGGGTGGAGGAAGAAC	164	501	303	1028
AAAAAGTGTCTAAACGACGT	139	1005	685	1787
AAAAAGTTGATAAGGCAACA	108	409	319	1866
AAAAATAAGAACCGTGATAA	134	147	96	968
AAAAATACAAAAAATTAGCC	166	94	15	53
AAAAATACAGGAAGCCTTGG	151	356	792	2004
AAAAATATGTCCAGCTCTTC	170	974	650	1849
AAAAATCATTAGTGTATTTG	114	1057	818	3267
AAAAATCCAAGGAATTCTCT	190	610	577	1853
AAAAATCTTGGGACAGTCAT	158	507	493	1416
AAAAATGAAGCTTGTGAGGA	252	2096	2490	7923
AAAAATGACATCAGTCCACC	180	1217	1046	2831
AAAAATGGAATGTGGTGTCG	182	993	951	2201
AAAAATGGATCCAGGGACAC	243	571	1005	2524
AAAAATGGCACTGTCAAAGA	112	207	248	435
AAAAATGGTCACTTACCCAC	210	1497	888	3072
AAAAATGTAGAAGATTTCAC	76	44	84	342
AAAAATGTGGGTGTGAGGCC	136	448	489	568
AAAAATGTTGGTCAATTTCC	164	768	711	1044
AAAAATGTTTGGGAAAAATC	200	2012	1020	2401
AAAAATTAGGTAGTTGAGAG	289	1789	1628	3563
AAAAATTCCAGAATTGGAGA	159	197	67	240
AAAAATTGAATGAAAACATC	145	1766	1339	4144
AAAAATTGGTGCTGTTGAGG	90	197	104	366
AAAAATTTACCTTCGCATAC	177	1955	907	2232
AAAACAAAACCTGTATACAC	121	601	446	597
AAAACAAAAGCCCATGAATG	226	488	166	962
AAAACAAAGGGCAAGGCCAT	142	926	742	775
AAAACAACATACAAGACCAC	155	1380	1335	2211
AAAACAAGAAATGCAGTTCA	121	1118	1322	2416
AAAACAAGACAAAGCAGATC	186	745	712	2016
AAAACAAGACCAAGCAATCA	266	1080	1214	3064
AAAACAAGGCTCCAGGCTGC	72	409	724	1351
AAAACAAGTGTGTTCGTCAC	270	2502	1751	2392
AAAACAATCCGTTGCGCGAC	233	2524	2126	3504
AAAACAATCCTGTGGAAGAA	145	1237	710	1886
AAAACAATCTCAGCTTCCAA	179	1283	1429	2051
AAAACAATGGCCAGTCAGGG	113	204	252	854
AAAACAATTTAATTAGTATA	145	259	168	563
AAAACACAGATCTCGAAGTC	135	463	160	1037
AAAACACCAATCTCTGACCC	112	802	606	664
AAAACACGGATCATATCTGA	189	79	85	108
AAAACACTGATGCCATGATG	249	65	68	144
AAAACACTTGTAGAGCATGT	285	814	538	1085
AAAACACTTTGTGTGACTGC	304	879	993	1690
AAAACAGAAGAAAAGCAAAA	108	860	899	2412
AAAACAGAATTGTAAGGATT	154	403	220	815
AAAACAGAGGATATTCTCCA	184	778	393	1033
AAAACAGAGTTTCCTCAAGC	208	618	589	1719
AAAACAGATAGATGATCGAA	126	130	44	226
AAAACAGCAGCTGTTGATTG	338	321	377	496
AAAACAGCATGCTCAGAAAT	238	267	219	584
AAAACAGCTCCATGCGGGCC	141	1364	1234	2382
AAAACAGCTTAACCGACACC	170	793	1126	2341
AAAACAGCTTCCTGGAGGCT	262	2171	1658	4098
AAAACAGGCTTGGGTACTCC	162	331	537	831
AAAACAGTACCGCTTTCCTG	140	842	551	2179
AAAACAGTGTTCAGTTACCA	138	237	36	345
AAAACATTAAGTGGTTTCCC	177	243	55	428
AAAACCAAAAGCACCAGCAA	220	658	718	1970
AAAACCAAACGGAAGAATGA	150	354	156	227
AAAACCAACCCCTTGGGCTG	232	1648	1318	2380
AAAACCAATTGACCAGAGAT	179	105	98	297
AAAACCACCTGTAAAAATGA	177	1300	1468	2730
AAAACCAGAATCTTATCTCT	305	1554	1257	4329
AAAACCAGGCTGGTGCCCGA	175	682	740	1016
AAAACCAGTATGATCTGTGC	303	804	923	3548
AAAACCCCTTAGGGTGGCGA	221	530	774	2146
AAAACCCTCATACTGAACTC	223	41	59	229
AAAACCGCGAGGTCTACCCC	346	1157	527	2722
AAAACCGGCTTCCACTTCTG	216	533	708	1593
AAAACCGTCGTTAAGTTGCA	220	1239	1194	3024
AAAACCTGCAGAGGCAGGAT	135	454	69	1265
AAAACCTGCTTTATTCTTAG	256	2046	1455	3395
AAAACCTGTACCAATGTCTG	190	1118	844	3743
AAAACCTGTGAAGAAAGAGA	106	439	259	523
AAAACCTTCTAAGGGTACAG	139	171	20	144
AAAACGATGTCGCAGAAGAG	268	81	189	859
AAAACGCACCTGCAGCAGAA	220	1620	1341	2958
AAAACGCCGAACTATCGTAT	273	2268	2073	4747
AAAACGCTAATCACGATGCT	168	1228	1022	2473
AAAACGGATTTGTGTGGGAG	137	788	1212	1634
AAAACGGCTCTCTCAACCTA	170	231	166	434
AAAACGTGTGTCCCAAATGA	166	40	38	71
AAAACTAAAACGACACCAAC	105	46	70	505
AAAACTAAAGCAGCTGCCCC	218	81	157	247
AAAACTACGTTACCGCTCGA	345	2932	2075	6902
AAAACTAGCTCTGCAGAACC	190	1505	934	3137
AAAACTCACCTTGCAAAGGC	142	1191	1285	1965
AAAACTCGACCGGCGAAACG	106	718	387	1844
AAAACTGCCACCAGAGCCAC	268	904	791	2363
AAAACTGGTCAATGTGGTTG	271	1516	2440	3313
AAAACTGGTTCCAGACCTTT	292	232	185	357
AAAACTGTATTAAATAAAAT	191	982	1132	1723
AAAACTGTCCCTATTAATCC	181	551	742	1434
AAAACTTACCAGATAAAAAG	156	111	161	315
AAAACTTCACAGCCTCTAGG	385	3484	2803	5277
AAAACTTCCCTGAAAATCCA	252	1323	1700	2821
AAAACTTCTTACCTTTGTCT	287	1608	1732	2747
AAAACTTGAGGCGCTGGTCA	165	321	279	252
AAAACTTGGAGAGAGTGTCC	111	310	243	613
AAAACTTGTTAAAAAGATAA	191	1623	1759	1822
AAAACTTTAGTGTTGCTCCT	260	348	311	571
AAAACTTTCATTATCCACAT	381	2756	2200	4445
AAAACTTTGAAGAATTTACT	217	1277	742	2724
AAAACTTTGAATCTGGTCCT	221	455	363	606
AAAAGAAAAAAGAGCCAGAA	112	214	72	149
AAAAGAAAAACAAGGCCTCA	150	224	160	281
AAAAGAAAAACTGAAGAAAA	77	620	321	950
AAAAGAAAAAGAAAAGGAAA	151	164	116	64
AAAAGAAAACATTCGTCTTT	206	2063	1607	4861
AAAAGAAAAGGAAAAAAAGG	208	113	95	344
AAAAGAAAGATGAACTCTGC	154	75	137	160
AAAAGAACACCAAGAATCGA	88	521	550	1667
AAAAGAACATTAGAGAATGC	247	964	265	1218
AAAAGAACCCTCTGAAAAAT	265	1534	1547	3335
AAAAGAACGCTACCGAGAAT	140	239	126	147
AAAAGAACGGGAGAGAGAAA	99	95	307	125
AAAAGAACTAAATGAATTCC	172	514	659	1671
AAAAGAAGCATTACAGTTAA	165	552	324	924
AAAAGAAGCCTGGGTCAGCC	99	1184	747	2064
AAAAGAAGGCCAGTCACTCC	133	343	97	894
AAAAGAAGGTAGAATATAAG	133	954	940	1786
AAAAGAAGTCAAGTTAGTTG	224	2207	1875	4338
AAAAGAAGTTCAATGCTGCT	258	1700	1519	2934
AAAAGAATCTAAGGAGAATA	119	797	740	1759
AAAAGAATGACACGGTTGCC	119	1129	934	2035
AAAAGACGAAGAAAAGGTGA	155	1582	1402	2047
AAAAGACTGCTCACCGGGAA	115	104	51	377
AAAAGAGAAATAGAGCTGTA	214	269	105	554
AAAAGAGAAATGATTTGTCA	227	431	617	975
AAAAGAGAACAGTTCAGTAG	161	113	279	782
AAAAGAGAATATGGATATAA	200	1037	1198	2261
AAAAGAGAATTTGTCGAAGA	157	369	514	1492
AAAAGAGACCGAGCGGACCG	107	181	153	424
AAAAGAGTAGCAGAGACTGA	325	1662	1597	3110
AAAAGAGTGTGGAAAAATCC	79	391	541	382
AAAAGAGTTCAGGATCTCTG	142	43	49	204
AAAAGAGTTCTTAAGAGGCA	105	347	285	879
AAAAGATAAGTACCGTGAAT	125	251	302	681
AAAAGATGACCATCATTGTA	270	134	61	208
AAAAGATGCTGTTCTCTGAG	174	126	103	73
AAAAGATTACTTACCTGTCT	250	534	1022	1947
AAAAGATTCAAAAGGAGCGT	102	339	339	685
AAAAGATTCAAAGAAAGGCA	170	1352	1002	1687
AAAAGCAAAATGTCAAAATT	118	721	869	2295
AAAAGCAAACAGGAAGAAGT	52	113	65	547
AAAAGCAAATTTAAATGCAC	230	2076	1665	5025
AAAAGCACACCAGTATTGTC	319	111	130	92
AAAAGCACACTCACGGCTTC	180	1657	1253	4022
AAAAGCACTTAAATTATTTG	318	3446	2846	7668
AAAAGCAGCTAAAACCCTGG	162	998	475	2114
AAAAGCAGCTAAGAACAGTG	82	203	259	403
AAAAGCCAAATTCACATGCC	169	385	237	886
AAAAGCCACGAGGCCCAGCC	144	1405	929	1688
AAAAGCCACTTGTGACTACA	160	123	82	8
AAAAGCCAGGCGCTATGCGT	320	1203	1261	2506
AAAAGCCAGTGCCTCTGGAG	85	944	477	2501
AAAAGCCATTAACATTGGGC	96	54	89	89
AAAAGCCCCAGCTCCGAGGT	88	23	3	182
AAAAGCCCTGGACCTGCATT	147	297	186	303
AAAAGCCTACAGAAAACCTG	197	1554	1234	3213
AAAAGCGATGCTTTCAGGCC	155	1507	1235	2415
AAAAGCGCACCACTCGTCCC	157	164	141	543
AAAAGCGGCCGAAGCCTGGC	101	291	253	390
AAAAGCGGCTACCTTCTCCA	340	1638	1857	3521
AAAAGCTAAGCAACCTTCCT	374	162	403	565
AAAAGCTCAGCAGGATGGCT	170	122	18	204
AAAAGCTCAGGCTGTTTGAG	235	300	334	616
AAAAGCTGCTGCTGACAGCC	249	2089	1433	3521
AAAAGCTGCTTGTTTGAACG	328	1437	887	1613
AAAAGCTGGCTCTCTGGGAT	91	151	181	588
AAAAGCTGGTCCCAGTCAGG	209	1558	845	3163
AAAAGCTGTGCACACAACAA	238	726	599	2331
AAAAGCTTATGATAGGCAAA	248	973	812	2105
AAAAGGAAAATCCTTTCTTG	311	219	58	170
AAAAGGAAAATGCTTTGGCA	248	71	114	683
AAAAGGAACTGGTGCGGCGG	187	767	605	964
AAAAGGACGGGCTGCAGTTC	172	993	643	1641
AAAAGGAGAACCCTGAAAAG	128	151	158	530
AAAAGGAGAGGAAGAAGAAG	127	42	15	64
AAAAGGAGGACCATCATAGA	99	20	35	122
AAAAGGATACAGCTCTTGAA	176	102	71	109
AAAAGGATGGTCTCTGGCTG	141	1928	1240	3904
AAAAGGATTTCGTAGTTATG	186	147	369	458
AAAAGGCAAAAAGCAGGAAT	129	50	47	76
AAAAGGCACACAGTTCCCCT	175	738	649	1358
AAAAGGCCAAAGCCCCTGAG	68	429	318	468
AAAAGGCCCTGTGCCCTACT	201	232	258	475
AAAAGGCCTCAGAAGAATGA	183	1424	811	2997
AAAAGGCCTGGTGGCAGCAA	133	474	218	1472
AAAAGGCTGGGGCCACCTTT	219	140	216	241
AAAAGGCTTCACTAAGTGGC	276	275	344	1074
AAAAGGGAAGGAAGGAAGGA	67	28	35	153
AAAAGGGAGCCAGTTGCAGA	143	872	875	2036
AAAAGGGCAGACTCTGTGAC	152	1198	1191	3801
AAAAGGGCCGGGATCGTGAC	77	473	628	896
AAAAGGGGAACGAGGTGGTG	152	598	422	1481
AAAAGGGTACAGCAACGTAA	174	1094	932	1988
AAAAGGGTAGCTGTGAGTGA	246	126	98	1073
AAAAGGTATAGTAACTGTAT	162	770	1057	2178
AAAAGGTATCTGAATCACTG	185	453	493	1100
AAAAGGTGTACTTACCATTC	223	43	48	89
AAAAGTAATCAAGGAAGAAG	259	125	70	190
AAAAGTACATCACCTGCAAA	126	751	409	2360
AAAAGTACATGGGGGTGTGG	134	292	205	331
AAAAGTATGAAGAGGAACAA	89	485	405	1814
AAAAGTATGATACTCACACT	107	53	133	106
AAAAGTCAAGTCAGGGTCAC	178	1280	1375	2837
AAAAGTCATACCTTCAACCA	170	1401	1454	3563
AAAAGTCCCATAGAAAAAAG	92	422	371	93
AAAAGTCCCCAAACTCGCCC	251	894	1224	2185
AAAAGTCTCCTTGCCTTGCT	148	126	63	304
AAAAGTCTGACAGAGTGATA	158	94	122	218
AAAAGTGAAGTTGGAGACAT	159	321	668	1222
AAAAGTGAGCAATTCCACTA	223	111	45	79
AAAAGTGATGTTTGGTCCTT	134	321	346	296
AAAAGTGCTACAGTCTCTCT	243	92	91	432
AAAAGTGGATCATCCAACAC	168	271	67	252
AAAAGTGTATGGTAGGCCCC	131	717	1427	1994
AAAAGTGTGACATAGGTCGT	111	1074	784	1811
AAAAGTTAGCGAACTCATTA	246	1000	1033	2990
AAAAGTTATCGTCAGAATGT	145	816	617	1729
AAAAGTTATTGTAACTGGTC	152	984	1018	2381
AAAAGTTCTGTGCACCAACC	116	392	290	767
AAAAGTTGAAATGTCTCCAG	174	239	280	752
AAAAGTTGATAAGGCAACAC	89	158	90	288
AAAAGTTGCCTTGTCGTCCT	236	989	956	1169
AAAATAACAGTAATATTACT	188	321	220	787
AAAATAAGAACCGTGATAAG	119	66	40	79
AAAATAAGCAGGAAGGGTGT	253	364	154	500
AAAATAATAGTCAAAACGAG	112	134	213	529
AAAATACTCCACAAAATAGC	151	67	224	413
AAAATAGAAAGAAGTACATG	163	1320	981	2442
AAAATAGCAAGAACACAGCA	97	946	675	1594
AAAATAGCCAGCCAGAGGCA	132	32	176	377
AAAATAGCTGAAATGGAGAA	210	97	219	357
AAAATAGTCCAGTCTTCCCC	210	1203	1480	3419
AAAATATACATCTCAAATTG	133	304	371	700
AAAATATCCATTCGATTACC	188	953	479	2440
AAAATATCCCCCATGGCCTT	166	1216	1235	2950
AAAATATCCTCCATGCGTGA	324	1849	1489	3024
AAAATATCTCGTTGCGAACA	343	2323	1831	5650
AAAATATGCCCGGTCGAACG	200	1943	1219	4008
AAAATATGTCCAGCTCTTCT	311	593	767	1757
AAAATATTATTAATGCTGAT	236	1753	1250	2498
AAAATCACCAAAGCCCACCG	161	1432	999	2719
AAAATCACTCATTACTCTCT	330	913	859	2376
AAAATCAGGCCCCAATACTC	222	193	177	682
AAAATCAGTTCTTTAGGTGC	224	2197	1132	2725
AAAATCATACCTGATGGTGA	209	1123	797	2211
AAAATCATCAGCCTCATTGC	234	1396	1273	2349
AAAATCCAAAAGGTGACAAT	121	169	177	385
AAAATCCTGACCTTCTTTCC	309	614	682	1543
AAAATCGGCTCTGGAGAATT	137	70	33	126
AAAATCTACTAACATATTTG	219	1832	976	3433
AAAATCTGCTATTTATCTTA	297	3308	2605	6805
AAAATCTGCTCCTTCTGCTG	281	3489	3113	7760
AAAATCTTCGAAATGCTTGA	181	1047	1106	3031
AAAATCTTGGGACAGTCATA	158	122	454	1061
AAAATCTTTGATGAGATTCT	190	291	100	140
AAAATGAAGGGCACGGCCTC	121	513	354	1216
AAAATGAATCGAGGAATTAA	210	1055	1044	3339
AAAATGACTCATTCAGCTGC	280	2350	1912	4648
AAAATGATGAGACATCTAGG	141	75	208	355
AAAATGATTGGGCTGAGGAA	222	293	832	454
AAAATGCCATGAGAAAGTTA	183	1264	1508	2388
AAAATGCGTTGCTGCTGCTG	505	496	306	535
AAAATGCTGCATGTGCTGGA	364	304	106	82
AAAATGCTGCTTGAATCAGG	347	432	574	925
AAAATGGAAATCATGATATT	215	85	103	296
AAAATGGCAAGAGAGAAAAG	86	38	3	98
AAAATGGCCAAAAACTGGAG	114	12	153	275
AAAATGGCCAGGCACACGAA	140	657	412	1467
AAAATGGCTCACCGAGAGCC	190	2966	1520	3482
AAAATGGCTTTCTTATTGGT	161	1129	1007	1607
AAAATGGGAACCTGTTAAAT	118	1333	623	1346
AAAATGGGTTGCCTAGAAGG	305	1666	1635	3849
AAAATGGTTGTGCAGCATCC	161	195	41	304
AAAATGTAAGGCCCCGTCAT	228	1115	1169	1556
AAAATGTCAAAATTTGGGGA	99	353	388	1792
AAAATGTCAAACAGGAAGTA	256	2589	1879	4381
AAAATGTCAAGAAGCAGGTG	124	270	516	1297
AAAATGTTGGTAAAAGGAGA	163	1416	673	2114
AAAATTAACTTCCACGTGAT	223	1144	1062	2345
AAAATTACCTCAATGTTCCT	174	115	43	539
AAAATTAGATCAGTTAAAGC	120	162	121	424
AAAATTAGGATCGGTTGTTT	210	1345	1308	2351
AAAATTATTTCAGAAAACAA	144	1042	919	2142
AAAATTCACCAAGATTTCAA	194	978	879	2326
AAAATTCACCCTACGGAAGT	213	1585	1466	2314
AAAATTCAGCTCCTGTAACA	258	172	158	410
AAAATTCAGGGATGACTGCT	118	507	348	1379
AAAATTCAGTCCACTCTCAT	214	157	151	522
AAAATTCATCTGACTGAGAA	125	1330	1191	3920
AAAATTCCGCAGCGTCATGA	174	465	655	1484
AAAATTGAATTTGTAGTTGT	151	1127	781	1411
AAAATTGACACACCTCAGCA	165	1802	1449	4084
AAAATTGGAGCATGTCGTCA	173	43	62	254
AAAATTGTCTGCAGTGCAAA	305	1244	1266	3380
AAAATTTCACAAAAACCAGT	104	603	397	1060
AAAATTTCTGCTGATACTAC	223	816	645	966
AAAATTTGACTTACAATCTT	357	2261	2053	4309
AAAATTTGATGAAGGGTACG	193	95	231	712
AAAATTTGTCTAATCCTCCA	285	820	776	2432
AAACAAAACCTGTATACACT	197	1453	1316	2975
AAACAAAAGCCCATGAATGT	90	136	168	501
AAACAAAAGTAGCGCATCGG	176	319	179	453
AAACAAACCACTTGATAATA	160	473	444	1080
AAACAAACCTAAATGGATAT	102	580	507	2579
AAACAAACCTGGCTAAACGT	115	61	10	73
AAACAAACGCGGCATAAGGA	131	687	1221	2159
AAACAAAGATGGGTTCTGAT	242	2838	2089	4563
AAACAAAGCTGGTCACGCCA	181	1523	1381	2737
AAACAAAGGGCAAGGCCATT	93	355	272	780
AAACAAAGGTGATGAATCGA	99	646	600	1591
AAACAAATGGACTTGAACAC	131	147	165	153
AAACAACAAGAAATAGCTGC	134	324	172	456
AAACAAGACAAAGCAGATCT	248	1122	970	2725
AAACAAGACCAAGCAATCAT	139	946	792	1673
AAACAAGACCGAGTGGGAAG	204	1919	1125	4104
AAACAAGAGGGACACCATGG	129	653	518	849
AAACAAGAGGGGTTCAGAAG	104	248	396	636
AAACAAGATGATAGCCCCTC	111	216	277	477
AAACAAGGCATATGCTGTGA	253	335	329	373
AAACAAGGCTCCAGGCTGCT	151	970	1052	1705
AAACAAGTGTTGGTTGCCCC	180	84	42	190
AAACAATCATAGAAGGTTGA	129	71	154	339
AAACAATCATGATTCCATAG	222	990	1118	3027
AAACAATCCACCAAGCTTCT	355	1439	1605	4414
AAACAATCCTGTGGAAGAAT	73	248	246	476
AAACAATCTTCACCAGGCAG	173	93	422	567
AAACACACCCAGCAGTGCCG	160	729	651	1430
AAACACACTACTCACAAGAA	209	1720	1319	4069
AAACACAGAAAAAGAAGAAA	93	152	176	472
AAACACAGAAAGAAAAACAG	113	134	64	214
AAACACAGACACTTTATCTA	214	498	730	1578
AAACACAGAGTAACCACCAT	136	51	128	975
AAACACAGCAATGGATGCAC	236	770	321	538
AAACACATAAGGCACAGCTG	180	91	121	437
AAACACATACCAGTCTGCTA	355	246	404	460
AAACACATGACATACCGATT	200	2544	1088	3091
AAACACCAAGAATGAAATCT	88	353	218	851
AAACACCACTCTAAACTTCT	234	1747	1911	4165
AAACACCAGAGAATACACAC	184	525	578	1663
AAACACCCTGGAGCAAATTC	240	1399	971	2476
AAACACCTCAGCATGGTCCC	263	2191	1839	3494
AAACACCTTTATCGTAGCAC	101	208	523	620
AAACACGAGCATGCCCACCA	169	1148	995	1857
AAACACGCTACCACTGGAAG	314	972	785	1734
AAACACGCTGACAGAGAGCG	145	969	553	3344
AAACACGGGCGTGGCAGAGG	86	423	175	466
AAACACGTGTAAGATGGAGG	210	831	525	701
AAACACTCTAAAGGAGATGC	164	248	284	871
AAACACTCTGATAAACTCAA	156	80	143	156
AAACACTGACCAGTTATCTC	172	422	265	918
AAACACTGATGCCATGATGT	153	17	124	53
AAACACTTTCATTTGCTCAA	235	1209	1270	2494
AAACAGAAACAGCCGAGATG	286	1133	1093	2161
AAACAGAAACAGCTTAGTGA	205	921	1187	2686
AAACAGAAACCACACTGCCG	166	375	265	406
AAACAGAAGCTCTCCCAGCT	65	584	317	2025
AAACAGAATCTTTCCGGACA	163	83	78	452
AAACAGAATGATACCCCCAA	138	289	536	1141
AAACAGACCCACTACAGCCC	160	93	35	115
AAACAGACTTGGTGCGGTGC	177	545	453	740
AAACAGAGCTCTGGAGGCAG	179	386	520	1578
AAACAGAGGCATTAACACAC	154	557	395	1170
AAACAGAGGGAATCTACGTT	203	309	436	815
AAACAGCATCGTTAAACCAT	292	562	595	1657
AAACAGCATGCTCAGAAATG	202	411	204	659
AAACAGCCAAGGTCAACATT	367	423	528	632
AAACAGCCCCCCTCCTGTGT	210	741	546	998
AAACAGCTATGGAAGGGGAA	137	1123	1286	2549
AAACAGCTGACACACTAGAT	150	601	594	712
AAACAGGAAGAAGTTGGTAC	123	87	79	74
AAACAGGAGCGAGAGCCTGT	199	236	149	350
AAACAGGCAGGTTGGCCATA	193	511	612	815
AAACAGGCTGTGGTGGCAGA	140	404	245	621
AAACAGGGAGGTCAAAACGG	156	770	986	3227
AAACAGGGAGTACATACCAC	190	311	329	762
AAACAGGGATGTACTGGGTC	158	331	271	1201
AAACAGTACCTGGTTTGGGA	182	632	269	986
AAACAGTAGTACCTTATGAA	259	22	204	594
AAACAGTCCCGGAATTACAG	184	314	191	668
AAACAGTGAGGATGATGGTG	176	826	607	834
AAACAGTGCTCTTCAGCATC	185	469	349	1122
AAACAGTGGACAGCCCAAAA	152	269	174	547
AAACAGTGGTCTCTTACCGA	261	462	567	801
AAACAGTTGGCTGTAGCTGA	256	692	580	1739
AAACATAAGCCCAGTGTAAA	112	106	205	187
AAACATACAGATCCAGAGTC	222	2105	1227	2846
AAACATACCTGGGGAGAGCC	115	489	372	1183
AAACATATCCCTTTGTATAA	266	968	1526	2590
AAACATATTGACTTAACATC	182	139	150	426
AAACATCAAATGTGACCGGA	168	458	214	342
AAACATCAAGGGAAGCAGCC	173	1283	1282	2133
AAACATCAGCCTGAAGGTCT	228	229	199	713
AAACATCCCGCCCCCTTCCC	117	47	57	338
AAACATCCTGAAAGCCCACA	106	40	219	123
AAACATCCTTTAATCAGGTA	287	284	587	1354
AAACATCTCTGAGAGCTCAG	183	270	116	438
AAACATCTGGTTGAGGAAGC	292	414	248	552
AAACATGAAGAAAGGCTTGA	204	524	695	1506
AAACATGAGGGATAATGAAA	162	588	719	1370
AAACATGGATGAGAGTATGT	200	720	810	1561
AAACATGGTCCCATATCAGA	387	3532	2913	8726
AAACATGTATTAGGCCGGAT	167	570	654	983
AAACATGTCAGAAGAATCGG	206	1502	2081	2825
AAACATTCTACAGACATCCT	229	797	893	1421
AAACATTCTCAACAAGCTGC	168	184	75	341
AAACATTGATCATCTTCACG	392	408	639	1492
AAACATTGGTTTATGAAGCC	175	1686	1194	4360
AAACCAAATGAGGAGTTCTT	147	537	461	1949
AAACCAAATTCTCTGAAGCG	146	929	911	3245
AAACCAAGAAATCCACAATC	143	30	97	66
AAACCAAGAATCGCCGCAAA	243	473	349	2144
AAACCAAGCTTAATCCTGTA	201	24	286	380
AAACCAAGCTTTGAACTTTC	350	1606	1429	2587
AAACCAATGACTTACCAATG	146	265	224	154
AAACCAATGAGCAGCATTCC	171	110	167	81
AAACCAATGCTCCAGGTACA	121	391	280	1031
AAACCAATGTCCCTGGAGTG	214	739	663	959
AAACCAATTCAAAAATGTGA	337	903	868	2295
AAACCACAAGGGAAGATGCC	133	549	413	1259
AAACCACAGTCTGAGAGGTA	256	76	90	226
AAACCACCTCTAGAAAAGCA	135	271	123	518
AAACCACGCTCGAGTGACAG	291	101	259	199
AAACCACTCAGGATTGTCGA	190	193	350	532
AAACCACTTTATTTCAGACA	419	3333	2756	6826
AAACCAGAAGTCCAGTTTGA	312	910	1351	2331
AAACCAGAATCTTATCTCTG	213	1990	1043	2229
AAACCAGACCTACTACGTTC	154	71	235	233
AAACCAGCAGGTCTGCGGCG	126	478	495	604
AAACCAGCATCATGTCCATG	200	2481	1763	3387
AAACCAGGTCGAGGGTCCAA	103	591	269	342
AAACCAGTACATAATAGGAG	303	1099	550	2119
AAACCAGTATGATCTGTGCT	243	1649	1049	3715
AAACCATATAGAAATGAGGT	237	220	258	248
AAACCATCCCAAAAACCTTC	190	1662	1472	3237
AAACCATCTGTGTGCGTTTC	172	1870	1070	3652
AAACCATGAAGTGGGAAGCG	204	1276	1308	2186
AAACCATGCGGAGGAGGCAG	136	202	323	343
AAACCATGTACAAACCTATC	322	322	238	448
AAACCATTCCTATCACATAC	134	28	42	30
AAACCCACCAAGGGAAGGAA	174	143	66	172
AAACCCACGGCCAGCAAGGT	159	1150	598	1650
AAACCCAGTGAGACCCTTTC	297	1984	1118	3366
AAACCCATGAAAAATAAACC	108	223	239	374
AAACCCATTCCTAGCTGATG	219	123	142	352
AAACCCCACTTGCCGGCGTC	221	1699	1331	3366
AAACCCCCTGAAGCCCCTAA	103	588	457	725
AAACCCCTCCGGCAGTGGCC	104	510	858	1687
AAACCCTCCACCAACAAGAA	131	1245	1014	2488
AAACCCTTAGGGATCTCTGC	320	260	248	1005
AAACCGCGAGGTCTACCCCC	210	1089	837	2973
AAACCGGAGCCCCTGCATGC	150	986	732	1400
AAACCGGAGTCACAGTTACT	166	221	209	166
AAACCGGCTTCCACTTCTGC	274	815	555	2128
AAACCGGTCATAGGCCATCA	176	79	79	93
AAACCGGTGATCTATTGTAG	302	1454	1324	3584
AAACCGGTTGCTCATCAGGT	350	2116	1736	4101
AAACCTAAATCCACTCCGTT	244	133	22	84
AAACCTACCAGGGGATTGAT	204	1732	900	2730
AAACCTACCTGATGAGCAAC	80	416	719	1517
AAACCTACCTTAATTTAGAT	216	341	290	1124
AAACCTAGAGTACCTGAACG	205	1309	934	1750
AAACCTAGCACCACCAGCAG	239	1639	807	2085
AAACCTAGGCCCAGCCTTTG	237	2194	1543	2560
AAACCTAGTGGCAGGAGTCA	93	1208	436	1446
AAACCTATCAATCCCCTGGT	108	736	583	1090
AAACCTCAGCACCTCCTTCC	217	142	270	568
AAACCTCAGGGCCTGCAGCA	131	341	281	643
AAACCTCATGACACTACAAT	185	231	372	462
AAACCTCCAAGCCACAAGTG	105	64	83	258
AAACCTCCACATCTGCGGTG	383	550	1119	1334
AAACCTCCCTTAAGGGATCT	138	816	608	1234
AAACCTCCGCTTTAAAGAAG	136	140	29	108
AAACCTCGCGTGATCTGGAA	163	1135	1059	2668
AAACCTGAAAAGATACTCTA	185	967	974	2163
AAACCTGAATCCAAAGCAAA	158	1038	701	2576
AAACCTGATCACAGTCACAC	177	1577	1159	4468
AAACCTGCCCAAATTCAGGA	194	164	182	666
AAACCTGCCCGGTACAGAAA	186	1173	1197	2062
AAACCTGGAATGTTCTGTGC	152	835	744	1439
AAACCTGGCTGCGGGTCAGG	242	298	87	619
AAACCTGGGATTTCAATGAC	111	352	173	634
AAACCTGGTTCCAGAACCGG	98	152	93	314
AAACCTGTGTCTGTAGGACT	154	978	535	1000
AAACCTGTTTATGCAACCAT	410	3670	3458	4465
AAACCTTACACATATGCGTA	198	1047	1373	2896
AAACCTTCAGTCAAGGTCAC	248	2122	1501	3682
AAACCTTCTGGATTCAAGTC	218	1656	1336	3978
AAACCTTTGAGTGCCCGTAG	341	386	180	134
AAACGAACCCTTTGGAGATT	145	765	1008	2704
AAACGAAGAGGGGAATATTG	201	1788	1755	3357
AAACGAGCAGGGGCCCCAGT	133	511	277	993
AAACGAGCGTCTGGGGAGGC	90	564	656	1452
AAACGAGGCCAGTTACCCGG	218	1220	1585	3433
AAACGATCAGTTCGCGTGTA	163	1441	1336	2850
AAACGATGTCGCAGAAGAGA	166	218	28	281
AAACGCAGCAGCCGTTGCCA	97	437	250	1015
AAACGCCAAGTCCCTATAAG	227	1567	1301	2133
AAACGCCCACAGCCCACTGG	105	1088	524	2054
AAACGCCGATCTCGGTAATA	277	3351	3186	5058
AAACGCCTTGATTCATCTCC	239	1394	914	2453
AAACGCTGGCATCAATTATC	191	1379	915	2143
AAACGCTTCCAAGTGATAAA	181	70	52	289
AAACGGAGGCCCGTCCTCGA	94	124	170	593
AAACGGAGGTCCTGGTCCCC	91	743	455	1943
AAACGGATTTGTGTGGGAGA	166	1084	647	2325
AAACGGCAGCACCGTCCTAG	120	687	354	1626
AAACGGGAAGACTAAGGAGA	121	240	241	621
AAACGGGCGTGCACGTTCGG	196	287	186	354
AAACGTACCTGTCCACAGCC	204	1441	2428	3239
AAACGTAGGTGATGAAGGAA	120	716	696	1885
AAACGTATGCTTTCCTTCCA	440	1449	1408	2172
AAACGTCAACTTCTCAGGTG	156	868	1049	1609
AAACGTCACACTGCCCAGGA	138	1754	1714	4197
AAACGTCACGATCGAACCGA	175	1331	1431	2979
AAACGTCCCACATGCCCACC	122	189	19	56
AAACGTGACGTCCATGGTGC	119	368	410	913
AAACGTTATACGACCGACGA	97	1613	438	3211
AAACGTTGACCTATAATGCC	274	2303	2027	4071
AAACTAAAGAAACTTGGGTT	80	689	460	916
AAACTAACAGTCCATTGATG	285	3120	1969	5412
AAACTACTCTGCCAGGGTTA	152	674	705	1608
AAACTAGATCTAGTTCAGAA	170	206	68	69
AAACTAGCAGTGGTGGGAGT	195	802	858	2015
AAACTATAGACCACTCATGA	253	1337	1252	2817
AAACTATATATCAGTGTTCA	310	2320	3069	5773
AAACTATGCAGAGCGGATAG	148	1178	678	2050
AAACTATTAGTCCCAGTGTT	144	399	450	1235
AAACTCAACCATCTCCAGAG	289	2669	2328	6056
AAACTCAAGCTGGGCAAACT	101	158	151	333
AAACTCAAGCTTGATAAGGT	151	3	178	287
AAACTCAGCCACCATGAACC	141	926	1059	3195
AAACTCATTTCCACAACTCA	203	172	351	301
AAACTCGTCAGTGATGGTCT	130	291	182	1152
AAACTCGTTCTCCTCGAAGT	361	2663	2466	5041
AAACTCTCTTCAGATGCTTG	366	220	190	737
AAACTGAAACACTTGATTGA	274	2001	1712	4410
AAACTGAGCTGGCGCCCGCG	119	519	480	668
AAACTGATTCCCCAGGGACC	169	152	245	645
AAACTGCAAGGGTGAACAGT	110	776	643	2064
AAACTGCACAAGTCTTCAAT	253	659	330	728
AAACTGCACTTACATTGCCT	287	740	1219	1807
AAACTGCATTTGATATTGCC	184	247	311	944
AAACTGCGTTCTCTGGCCTT	118	1622	1284	3541
AAACTGCTCACCTGGATTTC	183	990	1345	2383
AAACTGCTGGCAGAACTACC	125	163	98	47
AAACTGGAGCAGCCGGCGGC	116	100	72	144
AAACTGGCTTCTGGAAAACT	131	101	281	748
AAACTGGGCCACCTCGATTT	283	1880	1394	3132
AAACTGGGGCTTCTGGTACA	196	1478	945	2855
AAACTGTACCCACTTCATAT	279	385	345	1039
AAACTGTATCTTTAGTTGCT	141	1548	1455	2180
AAACTGTCACAGTCGATTCC	173	142	148	471
AAACTGTCATCCACTTCTCC	187	1580	1240	1871
AAACTGTCATCCAGGTCTGC	123	843	589	2393
AAACTGTGGCCATGATAAGA	82	448	696	1324
AAACTGTGGCTGTGCAGATT	215	1295	1105	2879
AAACTGTGTTTAAACGTCCC	130	136	175	306
AAACTGTTTGCAGTTATTAC	306	2116	1971	4402
AAACTTAGGCAAGCTCTTCA	294	990	864	3430
AAACTTATTCATGAAGGGGC	126	328	293	1022
AAACTTCATGGCATATCCCT	315	1047	811	1920
AAACTTCCGAGTGAAGGTGA	184	419	121	535
AAACTTCCTCACATTCTTCA	378	339	426	1094
AAACTTCGAGGACATCGGCT	133	1084	904	1960
AAACTTCGCATATCGAAGAC	225	979	882	3168
AAACTTCTGCTAAATCTTCT	302	585	646	1178
AAACTTGAGCTTCTCCAGGA	185	90	125	207
AAACTTGCCTGATCTTGTCT	366	2942	1721	4148
AAACTTGGCCACATTCTCCC	277	84	151	382
AAACTTGTAGAAGAAGGCCC	95	179	33	64
AAACTTGTCTCCAAAGGTGA	129	877	582	1127
AAACTTGTTATTTACCATGG	226	1103	1213	1590
AAACTTGTTGGCAGCAAGGT	182	554	714	1279
AAACTTTCCTGCCAGAGCCT	173	1280	1057	4157
AAACTTTCCTGGGGAAGGTT	149	195	131	581
AAACTTTGTTGGCCCACCAG	176	445	346	1099
AAAGAAAAAAGAGCCAGAAG	65	37	142	359
AAAGAAAAAGATCAAGCTCC	130	113	326	62
AAAGAAAAAGGAAATGATGA	157	661	383	800
AAAGAAAAGACAGCTGTGTC	109	852	1038	1916
AAAGAAAAGCAAGAAAGAAA	94	70	25	207
AAAGAAAAGGACAGGGCCAT	109	575	331	705
AAAGAAAAGGGAAGGAAGGA	68	1	22	88
AAAGAAAATGGAAAGAAACC	102	192	186	765
AAAGAAAATTCATTGAAGAT	167	33	185	97
AAAGAAACAAAATTAAATTT	212	271	102	426
AAAGAAACCTATAAAGTACC	144	463	454	632
AAAGAAACGTCCTCCTCTCC	148	138	57	493
AAAGAAACTGGAGCAGCCGG	132	32	17	33
AAAGAAACTGTCAGGAACAG	276	148	225	264
AAAGAAAGAAAGTCATCAAG	121	442	225	373
AAAGAAAGATTCATGAGGAA	96	185	87	433
AAAGAAAGCCGGCCTGTCAG	114	105	152	197
AAAGAAAGGACCCATTGGTG	134	699	612	1699
AAAGAAATAGGAGTGGTTGT	184	921	628	1491
AAAGAAATATAATAACAAAA	82	528	803	1021
AAAGAAATATGACACGGTGT	143	201	195	305
AAAGAAATCCGGGGAGAATG	208	138	95	429
AAAGAAATCCTATACCTGAG	43	104	56	86
AAAGAAATGAACAAAAAATG	120	680	711	1065
AAAGAAATGCTCCCTCATGT	315	104	170	360
AAAGAACAGGAGTCTAAAAA	101	278	111	521
AAAGAACATGGCAGTCTTGA	164	1023	839	2605
AAAGAACATTCTTCTGATAA	225	367	741	1736
AAAGAACCCCAAGTACAGTC	167	183	163	366
AAAGAACGAAGAAGTCCCTG	180	873	698	2240
AAAGAACGACAAAAAACAGC	57	800	432	1090
AAAGAACGGGAGCTGAAGTC	242	1313	477	1183
AAAGAACGGTACATCCATAA	211	1215	1139	1116
AAAGAACTCTCCAGGCAGAA	128	478	553	1174
AAAGAACTGACTTCCTCTGG	325	454	413	1290
AAAGAACTGGAGTTCCAGAA	164	42	15	384
AAAGAAGAAAAAGAGAAAAA	103	118	69	77
AAAGAAGAAGAATATGATTT	116	338	390	621
AAAGAAGCGGAAGCAGAATG	214	317	294	497
AAAGAAGCGGATAGTGTTTA	327	489	465	1738
AAAGAAGCTCTCGGCGGCCG	141	1238	1073	2668
AAAGAAGGATGCAAAGAAGA	141	664	567	1565
AAAGAAGGCACGATAACAAA	188	1013	1164	2439
AAAGAAGGTAGAATATAAGA	151	440	461	994
AAAGAAGTGACCCCTGAGTC	179	141	88	287
AAAGAAGTGGCTCTTACAGC	228	570	564	671
AAAGAAGTTAGTGTACGAAC	138	11	31	70
AAAGAATACTCACTTGCAGT	154	125	394	476
AAAGAATAGATAGGGAACTG	118	631	718	2964
AAAGAATATTATGACCCTGA	223	935	913	2838
AAAGAATCCAATGCATTGGG	127	879	1362	1803
AAAGAATTCCCTGTATCATC	254	94	85	269
AAAGAATTGTTTCTAACTCA	349	646	565	994
AAAGAATTTGGGTGAACCTG	150	886	304	1192
AAAGACAACAAAGCTGCGAT	187	1475	1307	3749
AAAGACAATTTCAGCACTTC	250	674	424	889
AAAGACACGCCTAATTTCAT	269	1057	571	1630
AAAGACACTGTAGGACGTGA	172	279	610	743
AAAGACAGAGCGCTTCTCGG	134	505	248	750
AAAGACAGGCTAAAATACAG	115	100	146	50
AAAGACAGGTTGCTCAAAAG	89	113	111	752
AAAGACAGTTACATGATGTT	180	177	201	859
AAAGACATGCCTAATTTCAT	263	800	582	1370
AAAGACATTACTGTAACTGG	234	1557	1361	2819
AAAGACCGTATCATATTTAA	134	122	131	591
AAAGACCTACTCAGTGATAA	110	621	495	1671
AAAGACCTCCAGTATATCGC	161	823	741	2298
AAAGACCTTAGAAAAAGTCC	114	616	310	1085
AAAGACCTTCGGCTTACTGC	166	354	255	755
AAAGACCTTTGCATAAGTTT	186	969	1495	3519
AAAGACGAGAACAGGCACAG	122	127	42	156
AAAGACGCGTAGGTTGTACC	161	963	820	1841
AAAGACTACCAGAATGTCCC	93	311	116	501
AAAGACTATTCCACCAGTAC	227	568	623	542
AAAGACTCTGTGACTTGTGC	197	234	22	889
AAAGACTGAGGCCTGCCCGA	126	347	173	636
AAAGACTGCATGCTGGCGAA	134	485	664	1377
AAAGACTTACTTTGAAAAAG	208	1384	1220	1899
AAAGACTTCATTGATTCACT	186	270	177	451
AAAGACTTGAAGCTCAGTGA	219	96	174	563
AAAGACTTTCCTTTGGTTTC	336	2348	2890	6400
AAAGACTTTGACATCTTTGG	348	434	314	1025
AAAGAGAAAATTCAGGTCAT	129	604	605	1752
AAAGAGAAAGGAAAAGACGA	125	382	428	532
AAAGAGAAGCATCCGCCTCC	165	84	148	290
AAAGAGAAGGTTGATGGGCC	150	1268	1149	3868
AAAGAGAATATGGATATAAG	92	475	248	1851
AAAGAGACACTGCCTGATTC	166	162	172	366
AAAGAGACCGTGCCTCGTTC	100	386	432	945
AAAGAGATCTTGCTTGTAAA	171	443	404	967
AAAGAGCAAATTGTTACAAT	128	1237	1517	2416
AAAGAGCACAAAAGAGGTCT	136	236	93	467
AAAGAGCACTCTTCACTGAC	150	213	136	560
AAAGAGCATCTAAGGAAAAG	173	156	82	190
AAAGAGCCACCACGTTGCCA	237	1502	1160	2776
AAAGAGCCCTTCGAGCACCA	219	126	59	264
AAAGAGCCTCTTAACCCAGG	206	1312	1068	2500
AAAGAGCGACGGCAGTGAGG	149	860	1127	1038
AAAGAGCTACTGAGAATAGG	179	423	275	1831
AAAGAGGAAAAAGATAAACA	75	186	106	880
AAAGAGGAACACGTCAGGAG	191	237	77	122
AAAGAGGAAGCTGGAGATGG	106	185	149	262
AAAGAGGACAGCTCTGACAA	257	394	270	784
AAAGAGGACTTCCATTTGGC	112	316	367	1008
AAAGAGGAGGACCCTGCTAC	66	123	235	262
AAAGAGGATAAAGGACAACA	216	1477	935	2941
AAAGAGGCAGCAGCAGACAG	129	21	6	524
AAAGAGGCATGAGAGTCTGT	163	58	108	221
AAAGAGGCCATGGAGAGAGG	100	82	146	322
AAAGAGGCCTTGCTCTAGCT	135	426	263	1284
AAAGAGGTAAACAATTTGCT	170	1087	766	2047
AAAGAGGTCCCCAGAGTTGA	303	1889	1817	3634
AAAGAGTAGACGCAAAAGTC	107	37	53	376
AAAGAGTATTGACTTGGTTT	179	759	638	1783
AAAGAGTGGAATTCCAAAGA	145	1112	1277	1680
AAAGAGTGTTACTCCAAACA	141	991	832	2001
AAAGAGTTTATGGACAGACA	336	335	416	242
AAAGATAATGTGCATGGCTC	140	634	618	835
AAAGATACGTGGTATCTCAT	87	882	598	1133
AAAGATAGAAGATCAAAAAA	86	18	6	105
AAAGATAGTAAGATTGTACC	128	240	168	451
AAAGATCATGAAAACATCAA	228	748	478	1655
AAAGATCATTCAGAGTGAAA	346	1951	1512	4299
AAAGATCCCCTTCTGGCCTC	128	251	272	1542
AAAGATCGCCTTCAACCAGA	333	1584	728	2137
AAAGATCTGTTTCAGAGAAT	243	128	54	263
AAAGATCTTGTTGTCCGACC	159	694	493	1390
AAAGATGACAAGGCTCTACC	237	1464	1638	2624
AAAGATGACCATCATTGTAA	121	88	74	177
AAAGATGAGGAGGGTTGCTC	102	8	0	149
AAAGATGCTCAGGTGGGTCC	61	166	204	583
AAAGATGCTGTTCTCTGAGC	106	37	106	217
AAAGATGGCTACATTTCCAA	198	787	557	1273
AAAGATGGGGTTCCAAGAAC	153	224	328	629
AAAGATGGTGTTGTTGACCA	223	35	140	184
AAAGATGTGGCCAGGAACAG	306	524	467	1668
AAAGATGTTCAGGGATAACT	135	23	47	135
AAAGATTAATCCAGAGACCT	184	1174	1102	2396
AAAGATTAGAACAAGCTGAT	118	1056	946	2859
AAAGATTCATCTTATAAAAA	281	2469	2477	3951
AAAGATTGGACACCACGGAC	66	212	275	837
AAAGATTTCTCATCCATGGG	158	1007	482	1739
AAAGCAAAAACTGAAAACAA	168	298	330	551
AAAGCAAAATGTCAAAATTT	104	495	490	1144
AAAGCAAACACCACCCAGCC	263	3210	3216	6781
AAAGCAACAATTTCTAATGA	171	518	155	147
AAAGCAACACCACTGGGCAC	137	484	320	1516
AAAGCAACTTCTAAACCAAT	104	84	92	380
AAAGCAAGTTCAGATAGCCC	88	400	443	1101
AAAGCAATGAGATCCCGCTT	96	62	54	86
AAAGCAATGATGTCGCAATC	148	18	82	423
AAAGCAATGGCTCACCTTAC	183	1019	650	1782
AAAGCACAACGTGCTAGGAC	264	88	23	76
AAAGCACAGATCCAAGTCTA	136	133	94	586
AAAGCACAGGAACGGACGTC	126	884	860	1849
AAAGCACATGACAGAGAAAA	142	942	665	2476
AAAGCACCCATTCAGGTTTG	164	268	346	857
AAAGCACGCCTACATCTGCC	142	628	758	2573
AAAGCACTATGTACCTAACC	247	1646	1221	3358
AAAGCACTCCGAGCTCCAGA	244	136	133	373
AAAGCACTGGTTTGTACCTG	269	423	257	642
AAAGCACTGTCATGCAGGGC	148	884	687	2154
AAAGCACTGTCCTGGCCCTC	187	100	95	205
AAAGCAGACAGTACCTGGGG	136	309	78	459
AAAGCAGATGACTTGGGCAA	126	232	78	280
AAAGCAGCAGCAAGGAATCC	114	355	490	580
AAAGCAGCCATGAGGAGATT	145	344	649	1060
AAAGCAGCTGCTTTCAGAGG	253	327	183	632
AAAGCAGGCATAGGCAGAGC	109	42	67	39
AAAGCAGTAACATTCAGGTA	256	1246	2023	2432
AAAGCAGTATCTAACACATC	135	184	60	521
AAAGCAGTATTTGGGAAACA	246	2599	2551	4872
AAAGCAGTTACTCTTCAACA	200	219	100	409
AAAGCAGTTCCTACCTTAAT	249	80	36	858
AAAGCATCCAGCACTGGGGG	182	415	529	782
AAAGCATCCTCAATCCCGAT	108	700	602	1487
AAAGCATGTAGACATGGATC	199	598	340	768
AAAGCCAACACATCCAATAG	276	1841	1365	3948
AAAGCCAACACTACTGACTT	254	1032	1323	2068
AAAGCCAACCTACTTTCGAG	128	515	378	1171
AAAGCCAAGGACAAAGACAC	250	424	270	1066
AAAGCCACACCTCTTCTCAA	174	65	50	335
AAAGCCACAGGGGTGTGGAG	121	85	104	414
AAAGCCACGAGGCCCAGCCA	126	762	343	1635
AAAGCCAGCCTCCTCCAGGC	253	1155	1314	2301
AAAGCCATGAGTGATCAAAC	92	356	646	2171
AAAGCCATGGCTGCTGTGTC	79	419	353	1154
AAAGCCCCAACATTACAGAC	180	179	135	322
AAAGCCCCCAAGGTTGAGAA	103	875	1056	1334
AAAGCCCGGGGGAAGAGAGT	95	10	175	239
AAAGCCCTGAAGAAGAAAGC	114	196	375	1054
AAAGCCCTGGCCCCAGAGGT	99	89	234	640
AAAGCCGATGCCCAGGACTA	143	941	882	3155
AAAGCCGCACACAGGAGCTG	211	94	218	97
AAAGCCGGCCTCTGGGGCCG	128	1074	906	1669
AAAGCCTGAAGAATAAGTCC	56	199	74	292
AAAGCCTGACGATAGGCCGC	154	546	254	513
AAAGCCTGCACCTCCATTGA	189	540	1169	2261
AAAGCCTTCCATTGTGCGGT	125	905	647	1616
AAAGCCTTTGCCCATATTAC	155	70	104	106
AAAGCGAATGCAACAGTGGA	134	141	130	239
AAAGCGAGGAGGAAGGCCAT	128	145	25	228
AAAGCGATGTCCTCGTAGGG	196	173	160	132
AAAGCGATTGAAGCAAGCCA	151	450	738	1437
AAAGCGCACAGATGTCTGGT	194	0	233	525
AAAGCGCACCACTCGTCCCA	337	133	75	354
AAAGCGCATGTGGTTGCGGA	146	71	15	454
AAAGCGCCGCTCCAGCTCGT	151	501	697	1516
AAAGCGCCGGGGTAACCAGT	115	65	63	85
AAAGCGCCTGGCCGAGTTCC	136	214	255	149
AAAGCGCTGTTTGTTGTAGC	211	1413	1133	3005
AAAGCGCTTTGCCATGAAGC	190	860	705	2066
AAAGCGGCCGAAGCCTGGCG	190	462	253	813
AAAGCGGTCCCCAAAGACAA	213	535	498	1661
AAAGCGGTTGAACCAAAGCG	195	361	116	288
AAAGCGTCACCTTGAAGAAC	258	202	196	652
AAAGCGTGAAGTTGATGATT	92	248	162	523
AAAGCGTGGAGAAGCGGCCG	66	650	496	1392
AAAGCTAAAGCCAAGGAGCT	106	75	29	68
AAAGCTAAATTCTTACCTGT	258	65	92	27
AAAGCTAATGGGAGGCCATC	165	329	62	165
AAAGCTATAACAATGCACTA	202	24	102	196
AAAGCTATTTATCGCGTCGT	182	1052	1087	2520
AAAGCTCACTTACCTTAGGC	197	166	107	112
AAAGCTCATCAAGCCAGAGC	146	196	37	216
AAAGCTCCTGTTGAATTTCC	250	337	194	735
AAAGCTCCTTCTTACCTGTG	196	1188	940	2571
AAAGCTCGAATGATGATCTG	351	280	300	405
AAAGCTCTGGGCCTGATGCC	144	1468	731	2187
AAAGCTGATATCTGATAAAA	94	40	85	396
AAAGCTGCCAAGCGTTCGGA	186	200	170	155
AAAGCTGCGGGCCGAGCTTG	110	642	349	973
AAAGCTGCTCACTATACATT	213	1235	1017	2500
AAAGCTGGATGTGCTCTCCT	119	76	115	91
AAAGCTGTAGTGGAAAAAAT	80	728	489	1514
AAAGCTGTCTGTGAAATTAA	95	83	259	584
AAAGCTGTGCCCACACTCGG	148	771	789	1506
AAAGCTGTGGCCCCCCAGGG	156	1072	564	1219
AAAGCTGTGTCTTATGGAGG	127	118	109	220
AAAGCTGTGTGGATCAAATA	136	109	23	81
AAAGCTTATGATAGGCAAAT	247	130	331	537
AAAGCTTCAAGGAATAGCTG	173	393	401	1101
AAAGCTTCAGAGTCTTTGAA	163	539	188	696
AAAGCTTCGTTGTTACCTGA	176	125	241	237
AAAGCTTGTCTCATCCAATG	268	2323	1805	4012
AAAGGAAAAGCCATTAACAT	94	274	322	686
AAAGGAAAAGGAGGCCAGTC	122	119	55	89
AAAGGAAAGAAGGCTGCTGT	102	27	55	995
AAAGGAAAGCAGCTGGCAGT	235	39	155	586
AAAGGAACCTGTAACATCAG	77	309	409	529
AAAGGAAGAAAAGTTCTCTA	244	613	392	1026
AAAGGAAGACAACCTCCTGA	200	105	166	318
AAAGGAATATATTCATCGTG	220	61	142	500
AAAGGAATTAATCTATCCTC	167	42	72	224
AAAGGAATTTCTCCATGCCC	175	582	304	446
AAAGGACAAGGAGCAGAGAG	182	542	751	1310
AAAGGACACCAATGTCATGT	129	71	226	6
AAAGGACCTCCTTATCATGC	123	38	27	144
AAAGGACTCATCTGCTACTT	227	681	1155	1504
AAAGGACTTAATAGTATCTG	173	51	242	262
AAAGGACTTGTAGGAAGTGC	92	141	477	1405
AAAGGAGAACGTCTAACGAG	212	491	536	1392
AAAGGAGATGAGAAGATGGG	149	55	110	244
AAAGGAGATGCAGGATGTTC	242	345	657	655
AAAGGAGCAGCAGCATCTGG	127	379	416	1022
AAAGGAGCTCCCGCTGATCA	182	54	65	393
AAAGGAGGAGAAGAATGTCC	67	234	249	284
AAAGGAGGAGAGCTTGATGG	145	996	911	1747
AAAGGAGGCGGAAGACTGCT	205	1923	1531	3923
AAAGGAGGGATATGTAACAC	105	541	318	639
AAAGGAGGTGGAGGAGTGAC	79	213	79	551
AAAGGAGTCGAGAACAACTC	81	758	445	1439
AAAGGAGTGGCAGTCTAAGC	185	618	934	1634
AAAGGAGTTGGCAGGGGTCC	151	731	902	3025
AAAGGATAAGGTTGCACTGC	145	664	511	1059
AAAGGATATGAGCATGCTCG	286	255	60	439
AAAGGATGAAGCTGTGGCTC	207	926	1159	3485
AAAGGATGGAGCCTGGACCC	136	525	427	335
AAAGGATGGTCTCTGGCTGG	195	1504	983	2342
AAAGGATTAATATTCACTTG	250	98	59	241
AAAGGATTCAAAGAAGGGCA	137	894	1042	3805
AAAGGATTCATCTGCTGCTT	216	681	423	810
AAAGGATTTGACCAAACCTG	270	413	305	501
AAAGGCAAAATGCCCTTGAG	258	464	358	717
AAAGGCAAAGCCACCATAGA	289	1179	1325	1831
AAAGGCAAGGATATAGAGAA	147	1076	1039	2191
AAAGGCAATGTCAAGACACA	87	615	913	3353
AAAGGCACATCACTAAACAC	104	486	837	1752
AAAGGCACTAGGGATGATAC	257	1269	1286	2533
AAAGGCAGCAGGAGCAGCCA	61	27	1	362
AAAGGCAGGAAACCCATGCC	100	694	487	1774
AAAGGCAGGATTTAAGAGGT	107	127	19	79
AAAGGCAGGCAAGGTGCCAA	92	90	285	322
AAAGGCATAGTAAACGTTCA	165	737	591	1377
AAAGGCCAAGCTCCACACAG	292	221	59	243
AAAGGCCAGTAGCATACAAA	129	246	208	206
AAAGGCCCTGTGCCCTACTC	181	280	323	469
AAAGGCCGTTAGAAGAACCG	239	1217	1487	4228
AAAGGCCTACCCAGGATCTC	195	478	484	1729
AAAGGCCTCAGAAGAATGAA	310	1412	1452	3005
AAAGGCCTCAGCTGCCTTTC	233	2441	1483	2289
AAAGGCCTCATGACAGCACG	304	1815	1459	3569
AAAGGCCTCCTTGTAGGTGC	203	541	333	695
AAAGGCGCTCTTTAACAGTT	200	249	151	736
AAAGGCGGCTGGGGGTACAC	102	6	38	49
AAAGGCGTGCTGGACACCAC	104	248	189	628
AAAGGCTCTGGTGCATCACT	188	1454	1478	2738
AAAGGCTCTGTTAAGGCGAA	270	409	198	624
AAAGGCTGAGGAGCAGGCAA	265	1170	854	2969
AAAGGCTGATCGAGACAGGC	125	367	263	1263
AAAGGCTGCAGAGCAGATTC	263	146	396	862
AAAGGCTGGAGAGACAAGGG	214	104	77	251
AAAGGCTGGCGAGAGTGGTG	108	883	588	1793
AAAGGCTGGGCTGCCCATCA	181	640	894	1888
AAAGGCTTTAGAACACTTAT	147	589	461	1129
AAAGGCTTTGTACTTGCCCT	200	607	729	1188
AAAGGGAAAAAGCAATTCAC	133	221	163	605
AAAGGGAAATCACGTGGTTT	155	749	641	2188
AAAGGGAACCATCCACTGGT	132	250	330	536
AAAGGGAACCTGGCACCTCA	137	1036	1103	4839
AAAGGGAAGCTGTTGGGGTG	242	1146	930	2375
AAAGGGAATGCCCGCCTGGA	188	1015	618	2699
AAAGGGACACCAACATTCAT	119	652	636	1775
AAAGGGACTCACCGTAGAGC	90	128	67	302
AAAGGGCAATCTTGGGATTG	261	381	619	1299
AAAGGGCAGATTAAAGAAGA	111	146	199	325
AAAGGGCAGCTGTGTCCCCG	268	1685	1463	4344
AAAGGGCAGTCCCCACTGCG	194	873	777	1488
AAAGGGCATCCACCGGCTGG	128	1275	763	1624
AAAGGGCCCCCACTGGGAGG	60	146	160	286
AAAGGGCCGGGATCGTGACC	78	505	529	1098
AAAGGGCTCAGTGGGGGCTT	121	560	303	1684
AAAGGGGAAACACCTCAGCA	80	802	595	1732
AAAGGGGAACGAGGTGGTGG	198	264	358	539
AAAGGGGACTGAACCATCTA	184	702	355	1092
AAAGGGGAGGTAACCGGTCG	180	1088	939	1693
AAAGGGGCCTCTTCAGCAGG	151	1104	848	2013
AAAGGGGCTGCCCTGACAGC	61	603	389	827
AAAGGGGGTGTCTGAGGTGG	127	253	397	781
AAAGGGGTGATTTCCTGATG	166	373	534	1227
AAAGGGGTGGGAGCCTGGAG	119	42	77	61
AAAGGGTACAGCAACGTAAG	198	1724	1415	5005
AAAGGGTACCACTGGCACTC	147	68	28	158
AAAGGGTATGAAGCTCCATA	122	1159	648	2670
AAAGGGTCTGGGTAGATTTC	84	495	482	1875
AAAGGTACCCTCCTGTAACA	134	728	466	1550
AAAGGTAGATACACTCACAG	175	1120	780	2355
AAAGGTATAGTAACTGTATG	210	1794	2177	5525
AAAGGTCAGCGACTGCTCGA	128	1013	912	1840
AAAGGTCAGTGAGTCTAGGC	106	444	524	843
AAAGGTCCAAGAAATTAATA	133	90	119	203
AAAGGTCTCTTCTTGGGCAG	196	1123	755	2375
AAAGGTCTTCCTTCCACTTG	302	924	531	1904
AAAGGTGAAAGTCTTCAACT	169	325	197	1
AAAGGTGACCAATGTGGATG	227	421	484	787
AAAGGTGACCTCGCTATCGT	213	674	646	963
AAAGGTGATGTAGAGTTTGC	102	557	474	933
AAAGGTGGAAGAAGAAGATC	96	608	412	630
AAAGGTGGAAGAGGCAGATG	93	0	128	20
AAAGGTGGCATCTTGGCCAT	169	48	117	263
AAAGGTGGTGCTTGTGTTGT	301	2245	984	3265
AAAGGTTGCTACTTAGCCAC	195	181	51	90
AAAGTAAAAGGGCATGGTGA	261	373	578	1156
AAAGTAAACGGAACCGGCGG	223	502	764	2005
AAAGTAACCACATTGGATAA	229	186	235	457
AAAGTAACTTATGACATGAT	166	223	138	25
AAAGTAAGGAGATGTTCTTT	193	557	298	1327
AAAGTAATCAAGGAAGAAGA	122	38	49	15
AAAGTACACATCCTGTATGT	145	194	156	309
AAAGTACCTGGAGTACCGGG	98	515	360	616
AAAGTACCTGGGTCAGAGGC	184	131	191	319
AAAGTACTTCAGGGAGTCAA	163	140	179	385
AAAGTAGAAGGTGGTGAGCT	82	160	3	99
AAAGTAGAGTTCACCCTCCC	88	325	518	1309
AAAGTAGCAATCCATTGAGT	230	1304	1421	2207
AAAGTAGCAGAATCGTAGGA	102	639	525	2273
AAAGTAGCTGAGGAACACAA	99	994	660	1138
AAAGTAGCTGGTGGCTTTGA	182	1350	734	1587
AAAGTAGGATTCCCATTCTT	166	170	235	319
AAAGTAGGGTACTTCCTGTA	160	57	46	24
AAAGTAGGTACTGACAGCCC	129	379	376	932
AAAGTATAAGGTGCAGACCA	161	605	791	1502
AAAGTATACTACACCATATG	410	2087	2100	3377
AAAGTATGAAGAGGAACAAT	204	1349	1178	3845
AAAGTATGACCACCATGAGG	216	1163	981	1865
AAAGTCAAACAGATTCCTGA	314	1644	1957	5108
AAAGTCAAACTTGTGCAGGA	149	1175	1172	2102
AAAGTCAAAGATACTATTGG	209	482	576	918
AAAGTCAAGAGCATAACTTC	217	1175	910	1295
AAAGTCAATATCCAAAGTGC	121	422	278	1277
AAAGTCAATCAGTGTCTCCT	283	246	186	760
AAAGTCAATGAGATGATTAT	138	158	21	1067
AAAGTCACCGCAGGAGAGCG	79	705	231	829
AAAGTCACGGTATACCGAGC	124	60	79	205
AAAGTCAGCCATGTCAGCAC	148	1101	777	1525
AAAGTCATACCTGAGTATTG	192	106	189	369
AAAGTCATAGGAGAGTTGGT	128	75	27	87
AAAGTCATCACCTCTTCTTC	328	1580	1207	3123
AAAGTCATCTTTATCCCATT	175	588	310	1096
AAAGTCATGGTGGAATTGCT	113	207	271	538
AAAGTCATTGCTAGTGAACT	201	209	213	798
AAAGTCCAGGTCTTTGCCAA	124	31	34	150
AAAGTCTCTCATGGGTATCC	191	160	22	139
AAAGTCTGGCTGAAAACTCT	133	1125	638	1171
AAAGTCTGGTCCTTAGGCTC	266	334	142	1076
AAAGTCTTGGAGGAAGGCGC	77	489	366	282
AAAGTCTTGTGTAATGAAGC	156	384	49	152
AAAGTGAAATCATATATACG	146	1274	516	2106
AAAGTGACCATCTCCTACCC	268	201	212	353
AAAGTGACTATGCATACCGA	181	552	913	1541
AAAGTGATGAGATGGGTGGT	202	123	121	628
AAAGTGATGTACACGAGGCT	210	1148	1604	2193
AAAGTGCAGGAAAGTTTGTG	143	1401	975	3779
AAAGTGCGGGGCGCCGCGCG	95	802	606	821
AAAGTGCTCCTTCCACACCT	288	836	1309	2330
AAAGTGCTCTTTCCAACTTT	266	182	215	933
AAAGTGCTTCGAAAGCTGCC	99	384	321	564
AAAGTGGAAGGCACTGTTTG	156	213	87	867
AAAGTGGAGAAAGCCCAGGG	151	563	689	1219
AAAGTGGATCATCCAACACT	158	222	268	334
AAAGTGGATTACAACCGGCT	191	69	132	65
AAAGTGGCAATGGGAGCAGC	87	661	630	1654
AAAGTGGGAAGAACAGCATG	224	904	663	1499
AAAGTGGTACCTTTCAGGAC	84	242	319	860
AAAGTGTCTTCTAGCCACAT	285	241	161	979
AAAGTGTTCAGAAAAATCCA	162	864	1268	2124
AAAGTTAAAAAAGGATATCC	145	41	65	0
AAAGTTAAAGTGTACCTCCA	265	1378	1078	4236
AAAGTTACCAACCTTTCAAT	300	1620	1149	2359
AAAGTTACTTGGGCTTCCTG	231	104	292	126
AAAGTTATCGTCAGAATGTC	132	595	544	1520
AAAGTTATTCTAGAGGATAC	192	1409	1206	3290
AAAGTTATTCTAGAGGATAT	141	1167	1437	4521
AAAGTTCACCAGCATCTTAG	360	1303	1193	2457
AAAGTTCAGGCAAGTGAAGT	145	251	214	143
AAAGTTCTCTCTATTTGCTG	361	1579	1178	2267
AAAGTTCTGCACAAATTCAC	149	22	11	229
AAAGTTGAAGTACTGGAAGC	230	511	529	1297
AAAGTTGACCAAGTTCACAA	154	2228	1264	3363
AAAGTTGAGCACAGGGTACA	153	1322	706	1552
AAAGTTGATGCATTCTGTGG	267	1711	1679	3873
AAAGTTGATGCTGAGACAGT	161	125	144	222
AAAGTTGCTAAAAAGTCAGG	113	113	79	348
AAAGTTGGACACAGCAATAC	120	819	814	1306
AAAGTTTAAATGCTTCTTCC	173	411	429	1469
AAAGTTTCATACTCAGGGGA	182	510	636	1350
AAAGTTTCCGGACATATTCC	232	206	181	419
AAAGTTTGAAATCCATATAG	341	387	252	1135
AAAGTTTGTGGCTGAAATGC	202	437	529	1502
AAATAAAGAGTACCGTAGAG	230	55	93	429
AAATAAAGGACTGCGCATGC	60	524	408	884
AAATAAATACCTGGGCATGG	117	261	193	402
AAATAACACACCTGCCAAAC	96	161	365	555
AAATAACACTGTTAATATTT	199	77	86	214
AAATAACATCAGGCGTTTGA	438	533	267	872
AAATAACCGTTCTCAGCCGG	155	468	414	962
AAATAAGAACCGTGATAAGG	114	26	123	365
AAATAAGATCACAGAAATAA	208	1717	1670	3401
AAATAAGCAACCCTTCTGTG	167	158	148	298
AAATAAGCAGGAAGGGTGTT	290	329	472	543
AAATAAGCTGGAAGTGACTG	367	3145	2791	4746
AAATAAGCTTATGAACTAAA	270	191	139	200
AAATAAGGGTGGTGATAGAA	187	161	492	676
AAATAAGTTGCTCTCTGGAC	176	363	723	1961
AAATAATAAATTACATCAAA	172	402	325	1270
AAATAATTATCAATGCTGTT	292	219	359	686
AAATACAGGTTCTCTTAGCC	191	2155	1071	3937
AAATACAGTCTCCAAATCCT	276	277	369	786
AAATACAGTGAAAGCGCGGG	185	145	87	42
AAATACATATCCCACAGGCA	288	911	612	2172
AAATACCACAGGAAAAAATG	177	565	318	950
AAATACCAGGTTGACCATAT	219	1175	916	2088
AAATACCTTTGTGAATTCAT	197	108	99	348
AAATACGCATTCCCTCACAC	202	143	63	172
AAATACGGACGGGTAAAGCG	123	1009	927	1187
AAATACTCAATAGTGAGGAA	332	730	348	1219
AAATACTCACCTGTACTTTG	407	3196	2541	4916
AAATACTCGATCGACGACTA	305	2642	2502	7282
AAATACTTACAGATGCTGAC	211	1176	712	3338
AAATACTTTAGATGCCACTA	359	80	172	634
AAATAGAACTGAAGAGCTAC	104	178	264	527
AAATAGAAGAACAAACACTA	189	1152	600	2991
AAATAGACAAAGGATTTGAC	140	207	181	425
AAATAGCCACCAGGATCCAA	132	52	39	87
AAATAGCTGAAATGGAGAAA	146	124	58	22
AAATAGGTTTCCAAACTTTC	198	1138	1260	2657
AAATAGTCCCAGTGACCTTT	279	207	230	980
AAATAGTGCTGATAACAAGG	159	1478	1597	3211
AAATAGTGTACCATGTGCGG	134	643	394	1023
AAATATAAAGTTAGCAAAGT	98	642	395	978
AAATATACATCTCAAATTGT	191	652	233	369
AAATATACTCTTCAAATAGA	183	358	59	159
AAATATACTTGACCATGTGC	194	357	486	2238
AAATATCAAATCAGCAAGGA	185	1194	1185	1813
AAATATCATCCTGGGCACTT	238	338	339	2434
AAATATCCACTCACCTCTGC	154	364	347	1237
AAATATCGAAGAGATCCTGA	196	256	131	585
AAATATCGACCGGCGTTCGA	219	2008	1423	2778
AAATATCTCAGCAGGAACCT	103	598	403	1170
AAATATGAATGGCTATACTA	183	115	4	138
AAATATGATCAGGGTGGGAA	191	928	987	2676
AAATATGGCCGAGCTCTCTA	228	319	343	849
AAATATGGTCTGGTCTTCGC	195	55	298	122
AAATATGTCCAGCTCTTCTG	226	1174	621	1814
AAATATGTTCCAGCTTTCTT	252	171	348	441
AAATATTAACAGTGTTATTT	171	430	350	1032
AAATATTATTAATGCTGATC	291	320	623	1799
AAATATTATTATCACGACAT	177	630	309	1157
AAATATTATTGCAGAGTCAG	249	1575	929	2524
AAATCAAAAGATGCTGAAAA	335	2556	2956	7898
AAATCAAACTCAGAATGCCA	212	578	345	715
AAATCAAAGGGCTTTGGATC	98	282	433	2224
AAATCAACATGACTGGAGAT	140	660	334	545
AAATCAACCAAAGCTGATAT	238	606	806	1232
AAATCAAGTGGGGCATGAGC	145	437	478	980
AAATCAATCCCTGTTGACTT	174	98	54	277
AAATCAATCTCTTCTGGCGG	284	170	102	678
AAATCAATTAATAAAACAAA	163	152	199	494
AAATCACACTGCCCTGCCTC	200	1485	1409	3536
AAATCACGAACAAAGCGGTA	130	718	688	1621
AAATCACTGACACCAACATG	206	39	95	68
AAATCACTGGAACCAGCAAC	108	106	103	141
AAATCACTTAGAAACTCAGC	176	174	242	454
AAATCAGAAGAGAATGTTGG	123	308	150	32
AAATCAGAAGTAAAGCTAGA	133	598	514	833
AAATCAGCCAGTCACAGAAC	255	471	344	1131
AAATCAGGTCACAGAACAGC	162	496	377	1068
AAATCAGTAAGTTACCTGCT	262	162	92	357
AAATCAGTTCTTTAGGTGCT	218	1116	660	1765
AAATCATAGTGCTGATGCCT	167	881	1252	2763
AAATCATCCCAGTCGGAAAA	296	2183	1966	3554
AAATCATGCACAATGGTGAA	261	535	463	1317
AAATCCAAAGTTACCAGGTA	196	443	552	794
AAATCCAACCCTCCCCAAAG	250	1166	1167	2939
AAATCCACAAAAAAGTAGAT	200	257	282	497
AAATCCACTCCGTTTGGATG	242	196	241	377
AAATCCACTGTATTAACCAA	385	518	855	1310
AAATCCCAAGATGCTGAGGT	272	165	51	152
AAATCCCTTGTCATACCATA	235	2830	2233	4200
AAATCCGTAGATGAGAAGCA	242	937	1150	2782
AAATCCGTCAGGTAGCCTTT	334	208	551	639
AAATCCTGAATAGCCAGTGG	254	138	217	1075
AAATCCTGGGTAGGGTCCGT	108	90	47	87
AAATCCTTGACACCACAGAC	115	1041	545	3314
AAATCCTTGCCCAAAGTACC	231	617	451	965
AAATCCTTTCTTGAGGCAAG	133	149	61	326
AAATCGACAAATTGAAATCC	136	107	354	707
AAATCGAGAGATATTCCACG	205	1325	1318	3628
AAATCGCATGGCATCGATCG	179	1711	2114	3201
AAATCGCTGGGACCTGCGTG	188	1521	1575	4011
AAATCTAAACGACGCGCGAT	110	953	811	1929
AAATCTACAACATGGGACGG	155	249	336	694
AAATCTACCCCAAGTTTCTC	322	203	172	539
AAATCTCATAAATACAGGCA	260	2383	1889	4444
AAATCTCATATCAGCCCTTG	219	86	136	185
AAATCTCATCAGTTTCACTT	371	1454	1401	2934
AAATCTCCTTACTGATCAGT	305	1372	1153	3273
AAATCTCTTTCAGACTTTGC	176	297	305	1485
AAATCTGAACCATATACTGA	222	1441	1050	3749
AAATCTGATATGCCATCAGG	153	71	74	220
AAATCTGCAGCACGTGAATG	178	1246	772	2210
AAATCTGCTCTTAGGGCTCA	130	182	47	600
AAATCTGTGATAGAGATTTC	120	713	1112	1727
AAATCTGTTCGACCCTCGAC	170	252	244	131
AAATCTTTCTAGGACCAAGA	198	121	50	606
AAATGAAAATACAGGAAAGG	163	78	117	104
AAATGAAAATGACATTGCTT	179	1167	1092	3960
AAATGAACTTCTAAATAAAT	151	276	427	1227
AAATGAAGAAAATATGCAAC	114	225	528	693
AAATGAAGAAGAAAGCATGA	119	279	218	376
AAATGAAGAATTCCAGGACA	226	1436	1094	2402
AAATGAAGGCACAGGAGCAG	228	245	63	276
AAATGAAGTGGAAATATGAA	151	913	367	2277
AAATGAATCCAGCAAGTCCA	226	2188	1535	2732
AAATGACAAATATGGAAGGA	153	331	143	679
AAATGACACCAATTACGATG	219	234	250	36
AAATGACACTGCTTTGGGAA	157	565	601	1310
AAATGACCACGCTTCCTTTC	249	2614	1789	4265
AAATGAGAATGAGCTTGCTG	271	257	159	569
AAATGAGACCGTGGAATCGA	338	624	400	932
AAATGAGCGCTTCCTGAACC	312	226	259	720
AAATGAGTAGATTTCTTCTA	288	1377	1882	3272
AAATGAGTGACAGTCATGAT	116	745	586	829
AAATGATACGGTTCTGGGGC	119	195	256	482
AAATGATCACCACAGGGATG	200	1024	581	1979
AAATGATCAGTTGTCAAATC	207	834	528	1509
AAATGATCCACTAAGGATGA	179	252	291	349
AAATGATCTAGACGCTTGCT	234	195	96	1136
AAATGATGAATAGAAACTCT	196	602	654	1282
AAATGATGAGATTGTCATAG	205	232	530	173
AAATGATGTGGTATCTATCT	184	1573	785	1255
AAATGATTGGGCTGAGGAAG	264	1204	753	1174
AAATGCAATGGAATGTACCA	119	399	931	981
AAATGCAGGATTAATTTGGA	330	154	466	934
AAATGCAGTACTTACCATGC	176	906	1192	2354
AAATGCATTACATCTAAGCC	268	2028	2276	3596
AAATGCATTACTGGCCGCTC	165	180	151	665
AAATGCCCACAAGGGAAAGC	156	9	160	36
AAATGCCCATGAGCAAGCCC	85	63	5	55
AAATGCCTGGCATCATTCAA	190	1364	723	2503
AAATGCCTTGGAAAAAGCAA	143	692	1144	2150
AAATGCCTTGGTGGGGCTGC	105	765	740	1484
AAATGCGCCGGCTGCGCGCA	139	1578	1233	1963
AAATGCTACCCAGCAGTTCA	145	718	387	600
AAATGCTAGAAAAGAGAATA	102	638	623	1572
AAATGCTCACCAAAAAGAAA	248	1475	1128	3849
AAATGCTCATCAGCGATGGC	196	372	665	1376
AAATGCTCCCCGGAAATTCA	190	1508	1561	3562
AAATGCTGCATCTCCCTGAA	225	229	181	760
AAATGCTGCTTGAATCAGGT	314	421	381	657
AAATGCTGGAAATTGCCCTG	170	158	100	162
AAATGGAACCCACTGCAGCC	153	1583	873	2727
AAATGGAAGAGAGAGGAGGG	126	60	176	65
AAATGGACATAGATGATGAA	106	470	558	1201
AAATGGAGAAAGGACCCCAC	144	482	1111	2005
AAATGGAGACAGGACTCCAT	217	2468	2347	5101
AAATGGAGACAGGACTCCTT	95	868	972	2367
AAATGGAGATGTGCGAAAGA	325	139	182	305
AAATGGAGGAAGACAGAGAG	238	1834	1202	2596
AAATGGCAGGGCCTTCTGCA	155	180	148	395
AAATGGCATACTACCTAAGG	99	163	334	616
AAATGGCATTTACCAGCATG	250	1518	1403	2603
AAATGGCCATCTCTGATGCA	249	1558	2069	5847
AAATGGCCTTCTCAAAAATG	307	307	201	997
AAATGGCTCACCGAGAGCCT	131	768	690	1593
AAATGGCTTACTCAACCAAG	212	185	24	49
AAATGGCTTCTTCACAGAGG	309	335	140	678
AAATGGGAAATGTGATCCAG	193	376	156	698
AAATGGGACTAAGGAAGCTG	149	1313	753	2267
AAATGGGCAAACGTAGTAGC	98	131	11	329
AAATGGGGGTTCCTGAGAGG	130	194	177	326
AAATGGGGTATCAGAGACCT	120	570	325	658
AAATGGGTCACCTTCAGCAG	304	840	475	800
AAATGGGTTGCCTAGAAGGA	237	1567	1377	3702
AAATGGTAAAACTGGGAAGT	137	1258	914	2284
AAATGGTATCATGGAACACT	91	830	688	1369
AAATGGTGAAAGTAAACACG	224	182	100	43
AAATGGTTCATTACGACTTT	262	693	466	1448
AAATGTACATCATTTGTCTC	167	1801	1101	3642
AAATGTATCTGTACTTTGTC	230	138	148	570
AAATGTCCATGAAGAGAGGA	177	1244	1229	3041
AAATGTCCCACTAGGGAATT	159	243	118	693
AAATGTCTCCCAATGAGTGA	154	67	153	273
AAATGTGTGAAACCTAATGT	142	33	5	97
AAATGTTATCGCCTTTATAC	220	187	191	533
AAATGTTCAAAAAGCACATA	129	614	971	2134
AAATGTTGAACTCGATCTCC	260	1000	780	2303
AAATGTTGATCTTTCCACCG	327	806	724	1401
AAATGTTGGCTACGTGCAGG	105	89	239	300
AAATGTTGTCTGTTTCCCTT	258	41	11	281
AAATTAAAAGGCTGGGCAGG	121	787	666	1925
AAATTAAAGGTTGATCTTGC	314	107	71	578
AAATTAAGGTTCAGGGAGGT	141	147	101	183
AAATTAAGTACCTGACTTCA	153	161	171	305
AAATTACACTGAGGTATGCT	150	1005	979	2075
AAATTACTACGCTGCATCTC	348	426	649	1027
AAATTACTCACCTATCTCCC	241	126	146	505
AAATTAGAACGCAAAATCTC	130	66	95	21
AAATTAGCGTACCTTTACAA	207	66	42	125
AAATTAGCTCTATGAACTCA	341	3082	2464	5430
AAATTAGTTTCTTTCCATCC	102	268	104	261
AAATTCAACAGGAGCTTTCC	108	241	192	108
AAATTCAAGCTTGTAATTTG	282	864	1269	2285
AAATTCAATCTTTCTTTCAG	233	662	570	1410
AAATTCAATTGGTGAGAAAG	131	616	727	760
AAATTCACAGCGTTACACCA	328	2156	2354	6000
AAATTCACATACAGAAGGTC	217	933	691	1770
AAATTCACCAAGATTTCAAA	210	1940	1239	2990
AAATTCAGAGCCAGAATGAC	170	389	310	1175
AAATTCATCTGAAAATGGTG	149	511	286	543
AAATTCATCTGACTGAGAAT	166	208	75	36
AAATTCATGAGATCGAATAC	165	563	540	1347
AAATTCCAAAGGCCTTCAGC	128	122	139	181
AAATTCCAAGTAAAGAACTG	289	162	294	221
AAATTCCAATGCTTATTAGA	237	186	308	603
AAATTCCAATGGATCATCCT	224	276	143	128
AAATTCCACCATAGAGTACA	115	38	68	90
AAATTCCAGTGTCTGGGTAA	135	715	647	1235
AAATTCCATAAATATTCGAC	84	313	29	225
AAATTCCTGCTTCTGACCAT	372	1774	1242	3332
AAATTCCTTCCAGCTAAGCC	168	255	133	324
AAATTCCTTCTCATCTTATG	382	2480	2772	6192
AAATTCCTTTGGGTTATAGT	143	68	64	274
AAATTCGGTCGCACGCGAAT	222	1498	1852	3934
AAATTCTAATGTATTACCTC	278	225	121	629
AAATTCTACATCTATGTATT	382	578	1014	1264
AAATTCTATTTCTTCCTCCT	381	688	899	1597
AAATTCTCAGCCCCCTGTAC	163	660	467	798
AAATTCTGAATCGGCCAAAG	160	1297	1955	3861
AAATTCTGAGACAAGTTGGC	138	469	280	763
AAATTCTTCAAGACATCCAA	230	658	666	1482
AAATTCTTGTAGTCTTTGTC	218	1356	970	1724
AAATTGAACCTCAGAGCAGC	206	1772	1600	4116
AAATTGAAGCATAAATCATC	261	1349	1227	3016
AAATTGAATTAAGAAAGCAT	140	27	43	155
AAATTGACACACCTCAGCAG	131	748	703	2013
AAATTGACATCCCCCACGTG	358	427	594	1420
AAATTGATCACCTTCTTCAG	431	465	469	1262
AAATTGATGATGCCCTGCAC	128	53	67	210
AAATTGATGTTACCTTGAAG	268	220	81	316
AAATTGATTGCTGAAGTAAA	318	218	431	657
AAATTGCAACCGCAGATAAG	135	1072	792	2008
AAATTGCAATTTGATGCATC	199	362	509	772
AAATTGCAGCGCTACATCGA	166	852	931	1638
AAATTGCGCAGTCCCACCTG	213	162	79	644
AAATTGCTCCAACCGCTCTC	322	2294	1688	4822
AAATTGCTCGCTTGCCAACT	179	259	214	676
AAATTGGAAGAGTTTGTTCA	302	2596	2048	5977
AAATTGTAGGTTGCTATCAC	210	799	833	3763
AAATTGTATTTAGAGATCTG	175	245	93	510
AAATTGTCTCCTTGCAGCAA	224	1550	1233	3386
AAATTGTGATCTCAGCCACC	185	833	439	1830
AAATTTAGATGAGTTTGCTA	128	51	368	594
AAATTTAGGATGTACTGGCC	180	2289	1205	3754
AAATTTATCCAACCGAATAT	141	80	88	97
AAATTTCATTGGATTAACAG	158	35	36	256
AAATTTCTCCACGACAAGAA	206	219	213	442
AAATTTCTCCCTTACAATGA	272	161	105	266
AAATTTCTTGCAGTTTGCTC	357	953	659	2085
AAATTTGAGGAAATCAATGA	173	589	752	1622
AAATTTGCCCTTGGACAGCA	214	1453	1309	2822
AAATTTGCCTGTTGCCAAAC	212	1602	1053	3809
AAATTTGGCGGTCCTCCTCC	244	1533	1238	3068
AAATTTGTAATCCATGCACC	240	136	332	441
AAATTTGTGAGACATGTGAA	194	1283	430	464
AACAAAACCTGTATACACTG	132	950	837	1656
AACAAAACCTTTCTCTGACC	182	155	526	372
AACAAAACTATTGTGAGTCG	165	30	86	173
AACAAAAGAGCCTGTCACAA	117	871	567	1587
AACAAAATCGGCAAGGTCTC	191	2012	1515	3057
AACAAAATGAGCAAGATTAC	96	366	378	593
AACAAAATGGCTGCATTGAG	254	1685	1581	4282
AACAAAATTCACAATGGATT	287	2613	2350	5138
AACAAACACTCCACAGAGCC	150	936	1018	2759
AACAAACATACACTGATCCC	313	757	703	1106
AACAAACCACTTGATAATAA	274	821	630	1435
AACAAACCTAAATGGATATT	257	2030	1632	2935
AACAAACTCAACCAGTCCTC	148	213	105	336
AACAAACTCTGTCTCCCATG	208	1538	1029	3673
AACAAACTTACATGGATCCC	310	2778	2966	5352
AACAAACTTACGCTGATCCC	337	1252	812	2699
AACAAAGAACTAGAAATGAG	221	675	758	1463
AACAAAGAAGGGCAGGTTTC	85	818	388	1767
AACAAAGAATCCGGAGTAAA	129	109	4	9
AACAAAGAGGCCATGGAGAG	169	945	918	2423
AACAAAGCTGCGATTGGAAA	231	2524	2129	4226
AACAAAGGGCAAGGCCATTG	243	1390	889	2207
AACAAAGTGGTCACTTGTGG	148	99	65	195
AACAAAGTTATGTTTAAAAT	140	408	543	1056
AACAAATACACCGTAGACTC	188	885	944	1772
AACAAATCCACACCTGGAGG	131	771	607	1134
AACAAATCTATGTCAATACG	347	3704	3570	9039
AACAAATCTGATATGCCATC	173	259	189	704
AACAAATTAGAAGAGGGGAG	74	157	118	613
AACAACAACATCACAAAGAA	111	1428	1464	2648
AACAACAATAAAAATAGGCC	216	84	125	359
AACAACACGTTATCAGGTGC	113	464	305	1282
AACAACAGTGACAAGAACAG	146	711	491	1779
AACAACAGTTGTGATTCCAG	162	370	402	561
AACAACATCAGCCTGATGAA	290	143	82	746
AACAACCAGCTCTTTGCACC	167	150	182	895
AACAACCCACAAGTCTGTCG	166	842	794	1434
AACAACCCACGGGCGCCCCT	139	304	269	407
AACAACCGCTGCCTGGACCT	285	3026	2008	4915
AACAACGATCCGCGCTTCGA	117	426	780	1556
AACAACTCTTACCTGTGCTG	287	242	77	367
AACAACTGAAAAGAATGACA	119	735	260	568
AACAACTGAAAGAAGACAGC	214	160	217	509
AACAACTGGCAGAATTTGCT	178	173	308	346
AACAACTTATGAACACCCTA	182	62	162	693
AACAACTTCCCAAAGGTCTT	177	438	381	563
AACAAGAATGGCTATATCCC	109	858	665	1841
AACAAGACCGAGTGGGAAGT	117	468	874	1860
AACAAGAGATTGGATCTTGC	166	106	130	284
AACAAGAGCGATCACGTGTC	183	1191	1039	1968
AACAAGCACAGAATGGGACC	90	290	441	427
AACAAGCTATTGTTATCCCG	409	2030	1498	2882
AACAAGGAAAAAGCACATTC	168	848	702	2186
AACAAGGAGGGAAGCACAGA	121	84	93	267
AACAAGTCAATACCCTTCTA	237	1186	1420	3517
AACAAGTCAGTGATTCTCGA	267	133	98	306
AACAAGTGCTAATTCCTCGG	153	40	59	85
AACAATAAATACCTCTTCCC	183	200	68	69
AACAATAGCACCCTCACCAT	248	140	52	75
AACAATAGGAGAATTGGCAC	220	112	258	551
AACAATAGGGACCATACCAT	197	1156	1258	2532
AACAATAGGGTGAATGATCC	133	109	83	96
AACAATAGTATAAAACACAG	137	479	799	1759
AACAATAGTTTGCATGCGTA	269	168	178	754
AACAATATCATCAAGATTGT	318	241	143	784
AACAATATTTCTCGAATATT	310	1606	1296	4284
AACAATCCACCTCCTCAAAA	108	847	695	1041
AACAATCTTCCAGACATGCA	263	873	732	909
AACAATCTTCTGGATGCAGT	198	184	292	341
AACAATGATAGCAAAGGCTT	109	0	182	244
AACAATGGACGTGGTGCTGG	161	555	686	1455
AACAATGTCCCTATCGCATA	200	1337	764	3034
AACAATGTCGCCAAAGCCCA	296	309	354	613
AACAATTCTCAACTGTTCTT	261	88	69	87
AACAATTTCTTCCACTCATT	179	1600	940	4334
AACACAAATGGGGAAGAAGT	96	19	94	86
AACACAAGAATCAAGGCCCA	221	1121	516	2209
AACACACAAAGGACTTGAGC	108	37	42	100
AACACACACACCTGATCTGC	205	105	91	276
AACACACACCTTCATCATCC	448	835	822	1236
AACACACAGCTCCTGCCTGG	265	145	249	617
AACACACAGGCTTACCGAAA	222	237	259	1158
AACACACATACACAGATCCC	179	144	488	601
AACACACCACAAGGGATGTG	164	1058	1735	3462
AACACACCCAGAGTTACTAC	174	578	339	979
AACACAGAAAAAGAAGAAAA	156	250	191	342
AACACAGACCTTGTGGCCAC	129	80	136	281
AACACAGCGCTGTTACGGAT	290	1931	756	2471
AACACAGCTATTTACCACCC	319	1229	865	2133
AACACAGGAGGGGGGCTGTT	128	192	214	1258
AACACAGGATGGGAAGTATC	118	494	570	1764
AACACAGGCCAGTCCTCCGA	175	593	434	1326
AACACAGTCTAACTGTCCTT	288	537	417	539
AACACAGTTCCCATCAGCAA	297	866	707	2329
AACACATACCAGTCTGCTAT	195	177	8	420
AACACATCAAGGAGCCAATC	143	446	346	1209
AACACATCCCGGACCATGCG	219	450	70	317
AACACATTCATCTGACGACC	252	169	84	980
AACACCAATATGAGAACCAC	151	1420	1013	1776
AACACCACACCATCCCCAGC	157	1228	1341	3652
AACACCACCACAATGGAAAA	111	1302	1263	2347
AACACCACTGTGAGGACTTC	164	515	331	1614
AACACCAGAGAGAGGCTCAA	92	757	377	1920
AACACCAGCTCCCCAGGCCT	181	1891	1148	4158
AACACCAGCTTGACGTGGGC	168	1160	1322	3297
AACACCAGTTTCAACACAGT	221	1709	858	2149
AACACCCAGAATGAGAGTAG	246	1408	1696	3184
AACACCCATGGTGTGGAACT	211	363	367	780
AACACCCTCAAGAGACTGAA	186	69	22	126
AACACCCTCATATCATATCG	286	1367	1670	3382
AACACCCTGCGCTGCCAGCT	120	502	269	724
AACACCGCACCATTCCCAGC	234	1099	732	3373
AACACCGTCAGCTTCCCACT	330	359	706	512
AACACCTCAGGAGGTGGATT	340	1672	1410	4086
AACACCTGAAAAGGGACCAC	148	657	396	1260
AACACCTGTCAAGATTGGAG	172	151	142	196
AACACCTGTGGTTCTCATAT	267	2748	1835	3890
AACACCTTATGGTATGACAA	310	2942	2060	4913
AACACCTTGACCTGGTAGCC	160	1993	998	3909
AACACGCACCAGGATGAAGG	126	1116	1338	1789
AACACGCTGCTGGACTCGAG	190	1510	1707	3204
AACACGTCCCCTTTGTCTCC	354	598	743	1950
AACACGTTGAATGGCAAAGA	148	78	86	68
AACACTAAACAAGGTTTCTA	333	129	147	752
AACACTAAGAAAATAATACA	145	967	882	2206
AACACTAATTACGCGCGATA	286	2250	1742	5432
AACACTATGGTATTGGCACC	165	808	665	1919
AACACTATTGTGTACGGATG	193	187	197	406
AACACTCCAGATGCTACAAA	203	1231	1212	2312
AACACTCCGGCCGCTGCCTC	128	33	135	312
AACACTCGCATCTCCTCAGC	293	381	475	2136
AACACTGAATCACCTTATAT	235	313	185	649
AACACTGAGGCCATTGCTAG	315	2269	1722	3815
AACACTGATGGGCCTGAAAC	126	403	341	885
AACACTGCCGCCAAATACAC	130	629	313	1298
AACACTGCGTACTGTGTCCA	269	1435	952	2636
AACACTGCTCCAGGTGGAAC	115	173	482	781
AACACTGGAAGTGCTGCTCT	359	315	396	1005
AACACTGGGGCAACCTGGGA	109	85	69	185
AACACTGTATTTGCCACCTG	390	599	374	1921
AACACTTAATATCCCGATGC	148	87	35	246
AACACTTGGGCACTGTTCAG	219	68	132	488
AACACTTGTGGGGTGGTAGC	81	579	314	1928
AACACTTTACAGATGTTTAG	171	52	144	401
AACACTTTCTATTTCAAGAG	206	1401	2415	4259
AACAGAAAAGCCAACATGCT	152	714	453	518
AACAGAAACAGCCGAGATGT	229	972	606	2329
AACAGAAACAGTACCTGGTT	175	277	227	236
AACAGAAAGGATGTGTATGA	179	899	1611	2006
AACAGAAGATATAATAATTA	222	231	385	1140
AACAGAAGTACCTCAGACAA	288	231	197	38
AACAGAAGTGGAAATGGAAA	145	383	269	718
AACAGAAGTTCTCTGGCTGT	270	385	180	854
AACAGAATGATACCCCCAAG	267	705	521	1947
AACAGACAGTGGAAAAAATC	270	732	594	1615
AACAGACATACACAGATCCT	183	1238	1212	2696
AACAGACCCTACATCTCGAT	234	862	778	1886
AACAGACTCTGGTGCTTTAA	181	481	370	1073
AACAGACTGGCATGAAGGAA	168	204	111	0
AACAGAGACCAAGGCTCTGG	192	244	96	115
AACAGAGATCGTGTCTCAAC	98	690	627	916
AACAGAGCCCAATCTCCTCT	175	185	48	128
AACAGAGGCAAAAGAATCTA	113	361	356	629
AACAGAGGCATCAGCATCGA	305	1317	1257	3220
AACAGAGTATGAATTCTCCC	139	219	288	266
AACAGATAGGCTCTCCTATG	270	208	74	343
AACAGATGACCAAGGAAGTT	98	35	69	739
AACAGATGGAAGATGCTTAC	156	209	264	404
AACAGATGTCAACAAAGGAC	154	1447	1015	1784
AACAGATGTGGCAATAGCAG	290	1694	1573	4638
AACAGATTTAATATCTGGCC	233	2080	1702	5343
AACAGATTTCATAAAAATAG	126	637	423	787
AACAGCACGTCCTGCGCAGC	152	1015	267	722
AACAGCAGCAACTGCATCTC	224	1551	1278	3304
AACAGCAGCCACTGGGACCT	241	1695	1122	4908
AACAGCAGGAGACATTCCTT	78	6	13	164
AACAGCAGGGCCAGCCAGGG	180	882	1147	1933
AACAGCAGTCTCAGGAGAAG	270	1671	1065	2857
AACAGCATAGAGTTCTCCTG	371	1979	1647	3550
AACAGCATCATTAAATGGAG	142	88	14	118
AACAGCATGAAGGCAGACAA	195	2080	1688	3970
AACAGCATGCTCAGAAATGG	181	172	101	1110
AACAGCATGTCAGATGGGGC	205	839	1105	2524
AACAGCCAAGGTCAACATTT	277	308	240	342
AACAGCCAGAGTACACTATT	132	70	3	274
AACAGCCATTTATGAGATTC	389	567	736	1943
AACAGCCCCCCTCCTGTGTT	161	593	621	1024
AACAGCCCTTGAAAAGTGTG	162	543	435	1332
AACAGCCTGGCTTCAGAGGA	252	1834	1648	3050
AACAGCCTTTGAATGATGCC	191	1652	1564	3656
AACAGCGGCTGCTCGTAAGC	105	174	100	1064
AACAGCTATGAACCAATCCA	308	2196	2046	5799
AACAGCTGCCAGGGGCATCC	270	80	132	660
AACAGCTGGGCAAGAATCGA	216	1883	1524	3021
AACAGCTTCCTTAATAGCAA	181	288	151	91
AACAGGAAATCCCTTCTTAT	177	494	38	211
AACAGGAACACAGGAGAGCT	155	512	382	1337
AACAGGAAGGACCCAAAGAG	112	519	780	1442
AACAGGAAGTTCTTACCATC	307	183	128	113
AACAGGAATAACGTGGGCTG	174	417	211	545
AACAGGACCCATGTGATCTG	136	793	554	2825
AACAGGACCTAGAACAGATG	169	1302	630	1764
AACAGGAGAGACAGCCTCTG	127	294	510	488
AACAGGAGAGGATTGAGGAG	125	933	714	2525
AACAGGAGATCCAGGCTACC	156	342	210	382
AACAGGAGTGTGGTGATCAC	244	606	277	1175
AACAGGCAGAACAAGAAGAG	95	66	111	251
AACAGGCAGCCGGGATACCA	141	159	280	383
AACAGGCAGCCTCCGCTTCG	153	722	627	2380
AACAGGCAGGCAACGGGCAC	114	98	58	216
AACAGGCAGGCTTGGAAAAG	106	424	845	1799
AACAGGCAGTGGTAAAACCC	107	9	22	50
AACAGGCATATGGTCCGAGC	53	375	386	405
AACAGGCCCACACACGTCTG	237	1836	2197	3404
AACAGGCGCTCGTCGACGAG	110	1216	886	2783
AACAGGCTAGAGGAGCCTGG	264	697	772	2332
AACAGGCTCGTTTCTGGCGC	103	608	435	2497
AACAGGCTGGAAAGTTTGGC	168	442	319	889
AACAGGGCACAGGAGTCGGA	79	87	55	20
AACAGGGCCCACTTTGTCTA	209	95	127	489
AACAGGGGAGGCTTTGCACT	199	1290	714	2686
AACAGGGTCGCCGGGGCGGT	125	572	353	1003
AACAGGTCATCTACAGTGTC	261	153	181	258
AACAGGTCCAGGAAGTCAGG	202	637	686	2861
AACAGGTCCCCAGGTGGCTT	207	856	783	2305
AACAGGTCTCCAGCAGATGC	223	854	517	1837
AACAGGTGAGTTCCTCCCTG	423	3513	3409	7346
AACAGGTGTAGTTCTGAGTG	132	697	839	1881
AACAGTAATGCTATCCCTGA	285	2566	2381	3075
AACAGTACATAGGTGTGTGC	253	1791	1580	3107
AACAGTACCTCTTCCTTGTG	337	441	432	988
AACAGTACCTGGTTTGGGAG	161	216	515	758
AACAGTACCTTTCTTTCATG	399	977	481	942
AACAGTCAAGGGGGCTGAGA	217	935	410	1557
AACAGTCAATAAACTATGGA	402	2461	1897	4397
AACAGTCACATTTAAAGGGC	154	418	381	965
AACAGTCACGTCCATAGAAC	127	71	40	103
AACAGTCCATGAAAGGTGAC	91	720	274	845
AACAGTCGAGAAGACATTAT	287	1378	1689	2839
AACAGTCTAATACCTAACTG	330	2141	2176	4044
AACAGTGAAGTGAAAACCTC	102	190	183	275
AACAGTGAGTATATGCGGAA	284	943	806	1094
AACAGTGCCCAAAAGTAAAA	140	82	108	165
AACAGTGCTTGCCAATGAGC	189	19	109	535
AACAGTGGATGGTCTTGAAC	355	188	132	203
AACAGTGGGGCCAAGACATT	138	656	320	699
AACAGTGGTTCTCTCCCCCA	232	469	519	544
AACAGTTCCCTTGGCTCAGA	472	3042	2734	8052
AACAGTTGGCTAAATTAAAG	152	215	82	165
AACAGTTGGCTGTAGCTGAG	221	685	1121	1258
AACAGTTTACCCTGCCCTGG	349	1554	1768	2806
AACATAAAAAAATCCATACT	178	1402	1100	2234
AACATAAGACCCATGTGCTT	373	276	224	498
AACATAATCCCAAACTTCCT	210	180	83	433
AACATAATGCGGTCACCAGT	209	857	1064	1411
AACATACCACAGGTAAGCCA	247	124	159	92
AACATACCGTGTGGCCTGGC	165	1827	1509	2026
AACATACTCCAGGACATCCT	340	210	135	500
AACATACTGTGACCTGAATC	205	1171	988	3209
AACATAGGATCGATATTCTG	116	177	167	322
AACATATAATCATCTTGTCA	325	655	982	2543
AACATATCCCTTTGTATAAG	264	1675	1288	2178
AACATATTTCATTTCTTCAG	332	1010	1055	1945
AACATCAAAAAAAGCAATAA	166	392	565	729
AACATCAACTCCCCGCCCCC	188	1625	1240	2939
AACATCACATCCTGTCTTGC	176	427	521	986
AACATCACTGCTATATCTGC	212	473	439	557
AACATCAGCCTGAAGGTCTT	314	176	199	282
AACATCAGCCTGATGAAAGG	222	63	166	585
AACATCAGGCGTTTGATGGA	221	102	79	238
AACATCAGGCTGAACCTTCT	380	357	461	901
AACATCAGGTCTTCTGGAGT	198	448	279	674
AACATCATCTAGAATGTGGG	253	113	150	502
AACATCATGATCTGCACCCA	190	129	183	498
AACATCATTAATTTGATTAT	304	1261	589	2315
AACATCATTGTGGCCACACC	120	21	11	93
AACATCCAGCAAAACATCAC	222	1129	650	1672
AACATCCCAAGACACGTCGG	182	1515	970	2837
AACATCCCCTGGAGCCTGGC	138	120	137	412
AACATCCCTGTCACCTTTCA	334	1540	900	3021
AACATCCTGAAAGCCCACAT	127	56	53	102
AACATCGAGATGTCAGTGGA	179	1652	994	2443
AACATCGTCACCACCAGCAC	226	727	443	1178
AACATCTGCATCCCACACTC	298	457	349	1007
AACATCTTCAATGATTAAAC	163	58	129	144
AACATCTTTGTTGAAACCAG	223	86	85	396
AACATGAAGATGGCTATATG	154	226	191	255
AACATGAAGCGCTCCCGCGG	238	1520	1571	3321
AACATGACTATTTCAAGGGG	292	503	206	603
AACATGAGAACTGGAGCAGG	124	271	443	642
AACATGAGAGACAGAGCACA	184	1071	1218	1359
AACATGATACCCCCAACGTA	235	1176	1185	2264
AACATGATCTTTGATGGCTC	198	380	243	1031
AACATGATGATGGGCGGAGG	207	117	86	395
AACATGCACTTCCGGACATC	291	1001	972	1917
AACATGCAGGTGCCAGTCAG	239	2050	2050	3293
AACATGCTAATGAGTCCCCG	180	1238	1288	2630
AACATGCTCTAAAGACTGAC	208	793	1066	2707
AACATGCTGATAGGTGTCAT	177	869	833	2306
AACATGCTTCATATCTTGCC	394	2800	1959	5537
AACATGGATGGCTTTGTCCT	169	19	50	524
AACATGGCACCCTGCCCAAG	413	2612	1744	4798
AACATGGCATCAGTCCTAGT	276	1876	2184	5746
AACATGGCGGCCCCCGAGTC	131	636	363	1126
AACATGGCTGCTGGCAGATG	74	11	45	101
AACATGGGTAACATTAAACT	272	1771	1590	2572
AACATGGTCAGCCAGAACTG	216	375	348	1218
AACATGGTCTTCCCACAGCC	208	235	214	491
AACATGTATGTGTGAAGCAT	150	512	719	1025
AACATGTCAACTACCTTTCC	229	1044	1535	2966
AACATGTCCTGAGGCTCTCA	184	166	131	502
AACATTAAGGACTTGGAGTT	194	1366	1270	3437
AACATTAGATGTTGTATTAG	237	443	262	928
AACATTATATAATTAGAGAT	254	543	269	873
AACATTCCTCTAGAGGATAT	165	1386	1368	3016
AACATTCTTGTTAGTCTAAA	422	2586	2446	7373
AACATTGAGGAACTGTACAA	243	1395	1993	4976
AACATTGAGTCGGTGGAGGA	195	383	507	733
AACATTGATCATCTTCACGT	337	125	113	462
AACATTGTGTAAATGAATCT	238	51	31	298
AACATTGTTGCTGTCACCAA	229	355	497	1430
AACATTTCTATTCTAGTTGA	360	848	497	1593
AACCAAAGAACTAATTGCAG	212	1172	851	1836
AACCAAAGCTTACAGCAAAG	118	551	326	726
AACCAAAGGAGAACACAGTG	126	396	503	671
AACCAAATATCGAACAAAGA	183	1794	905	3864
AACCAAATTCTCTGAAGCGT	118	86	322	234
AACCAAGAAATCCACAATCT	169	192	22	179
AACCAAGAACAAGAAAGGAC	119	114	158	412
AACCAAGCGGCAGAGATTCT	87	10	131	178
AACCAAGCGTTGGGGGCCAC	187	560	177	1271
AACCAAGCTTTGAACTTTCT	376	2364	1692	5118
AACCAATCTGCATCTAGCAC	231	1309	1041	1882
AACCAATCTTATTAACACAT	336	747	1015	1588
AACCAATGATGTTCCCAAGG	229	149	164	459
AACCAATGTAGGTGTCTGGG	105	40	34	5
AACCAATGTGCAGAGTCTCC	186	68	91	99
AACCAATGTGTGGCTCAAAC	176	1440	1541	3693
AACCACAAAGCTTCATGACA	174	670	823	1768
AACCACAAGGGAAGATGCCT	103	409	307	764
AACCACACTGCCAATCACCC	319	98	148	481
AACCACACTGGTAAAGACAG	206	931	900	2363
AACCACAGAATGCTTTCTCT	325	362	803	1791
AACCACAGTCAGTGGGCGGA	116	570	819	2484
AACCACATCACCTGTAAGCG	174	390	321	1106
AACCACATGGAGGAGGGAGG	165	98	514	777
AACCACATGGGTAGGCTTAA	318	445	337	1290
AACCACCACAGCCGCCTGCC	107	345	472	736
AACCACCAGCAACCAGCGTG	161	187	61	398
AACCACCCCTGTGTGGTCCA	172	1962	1552	3869
AACCACCGCCGAGAACGAGC	94	402	216	365
AACCACCTGGTGCTCGTGCC	129	1700	1220	2309
AACCACGAATCATGCGCGAC	235	2370	1462	3794
AACCACGATCCCAAAGATGC	155	519	599	1185
AACCACGCGGCGCACACCGT	269	1177	1080	1539
AACCACGGACTAGAAATTGA	167	960	762	3545
AACCACGGGGGCGTGCCGAG	161	638	406	1713
AACCACTCTGGTGAGGGCCC	95	279	170	146
AACCACTGGAGTCACTGCCT	249	1828	1595	4064
AACCACTGTCTTTACCAGTG	213	1079	978	2336
AACCAGAAACTGCCAAATTT	252	269	335	1626
AACCAGAACCTACAACAGCT	202	1370	931	2259
AACCAGAAGTCCAGTTTGAA	161	386	251	826
AACCAGACTTTGAATAGCAG	313	1384	1092	3317
AACCAGAGAATCCGCTACTC	225	910	550	2217
AACCAGATAGCCAAGTTTGT	274	976	982	1210
AACCAGATCACATGGTCCTG	199	271	178	409
AACCAGATCTTGACCTGCGT	215	612	308	979
AACCAGATGAAGTTAAGCAG	266	118	127	1083
AACCAGCAGCTGGGGGTACA	225	405	295	579
AACCAGCATCATGTCCATGA	159	763	579	824
AACCAGCCCTCTTCTGATAG	201	705	684	2324
AACCAGCGCACAGTGGGTTC	193	1009	808	1908
AACCAGCTCTTTGCACCTGG	185	180	230	481
AACCAGGAGGCCACAGAGGC	60	604	292	1836
AACCAGGGCCAAAGCCGCCA	187	39	176	106
AACCAGGGCTGCCAGCTTCC	101	215	84	268
AACCAGGTACTACTTACCTT	186	132	90	258
AACCAGGTAGCCTCCTGTCT	183	77	42	232
AACCAGGTCAGACGCAGAAA	111	690	561	544
AACCAGTATGATCTGTGCTG	252	818	1519	1419
AACCAGTCCAGCCTCTCCTG	303	404	460	776
AACCAGTGCAGCATTGACTT	125	1090	911	3467
AACCAGTGGAGGACTGTCCA	121	865	525	1095
AACCATAAAGTGACACCTTC	254	334	196	436
AACCATAGAAATGAAAGCAG	276	1229	443	1487
AACCATCAGAACAGGAACAC	263	263	378	1208
AACCATCATCATCCTGGACA	430	2040	2135	4162
AACCATCCAGCAGCAATGCT	318	427	394	1144
AACCATCCTCCCCCACTAGA	181	492	439	830
AACCATCGACTGTGCTGGAG	120	364	148	296
AACCATCGTGGCGGCGGCGG	133	1856	1490	2229
AACCATCTCTCCTAACAAGT	229	1042	1617	3207
AACCATGATGTGCGTGAGCT	216	2204	1384	3023
AACCATTATAAATCTCATAA	193	1588	1060	1989
AACCATTCAGTGAGCTTCTT	321	1243	760	1812
AACCATTGAGAAGTTGGCAT	230	1506	1353	3301
AACCATTGTTTGAGTTTGTA	281	2400	2958	3079
AACCATTTAGATGTTGATAT	212	1172	761	2303
AACCATTTCTGCTACCATAT	371	1595	1107	2950
AACCCAAATCTTGGGCATGT	368	1252	1329	3571
AACCCAACATAGCAGAATCT	280	907	1148	2119
AACCCAATGAGTTCTAGAAA	126	147	128	185
AACCCACAACGGAGGGGCCA	230	478	251	796
AACCCACACACAAAGAGGAA	112	198	191	292
AACCCACACACATCACCACA	273	799	487	1100
AACCCACATCTATATTCAGA	174	148	167	240
AACCCACCCAGGCCTTGGGC	155	477	904	1044
AACCCAGAGCTGGAACCTGC	114	984	473	789
AACCCAGATACCCAGAGGCA	141	1137	784	2241
AACCCAGATTAACTTTCTCA	545	2614	1670	5058
AACCCAGCATCAGTTACCCA	297	345	156	750
AACCCAGTGGAGTCCCGGCT	127	156	210	440
AACCCAGTGTCCCTCACCTC	384	124	212	471
AACCCATCCAACTGTGTCCA	200	948	934	2565
AACCCATCCATCCTCACCCC	297	1994	1646	4225
AACCCATCCTTGATCAAAGA	245	364	195	481
AACCCATTCAGCTCGGCCAG	207	626	451	1407
AACCCATTCCTCTTTGTGTG	226	791	948	2193
AACCCCAAAACTTACATTCA	258	1373	1520	3428
AACCCCAAGAAGTGGTGTTA	174	544	355	1082
AACCCCACAGTTAAATGTTC	266	220	109	485
AACCCCAGGAAAACACACAA	217	1852	1956	5128
AACCCCAGGAAAAGCCTTAA	203	59	128	253
AACCCCATCCTTCAGCCTAA	268	696	643	909
AACCCCCCACGCCCTTGATG	357	1893	2174	4854
AACCCCCTTGGCCCTTCCAA	135	285	451	554
AACCCCGGCTCACCCTCTGG	161	408	180	664
AACCCCTGAAGATGAGGCTC	136	984	1052	1370
AACCCCTGGACTTCCACACA	326	3455	3332	5644
AACCCGAACTCAATTCGTTG	224	1135	1199	3264
AACCCGCTACTGGGGTCCTC	241	1579	1594	2735
AACCCGCTGGCCCGCGCGCA	300	871	796	2137
AACCCGGATCCGGGACACTC	134	93	231	388
AACCCTCACACCCATCTCAG	191	24	21	89
AACCCTCAGGGAAGAGGAGG	200	190	241	235
AACCCTGAGCTGCTGACCTG	182	270	376	926
AACCCTGCAGGGACCGCTCA	328	3871	3366	8081
AACCCTGGGCGCCTTACCAA	297	267	304	1292
AACCCTGTGTGAAGAGCAGC	159	602	807	1167
AACCCTTACAGTCCCGGGTC	218	935	759	2116
AACCCTTACCTTCTACCGAA	212	49	64	713
AACCCTTGGAGGACGGGGTG	209	2504	2854	6062
AACCGAACTGATGGGTTTCG	231	549	767	1545
AACCGAACTTTGCAGTAGCT	155	465	732	874
AACCGAAGAAATGCAGTGCC	201	433	509	842
AACCGAAGAAGCAATATCGA	128	19	12	269
AACCGAGAAAGAAGAAGAGG	154	445	460	1541
AACCGAGATCTTCCCGCTAC	144	40	83	32
AACCGAGTGGTGGGCAGTGT	186	41	85	79
AACCGATGCAGGCGGGGACC	155	604	728	1105
AACCGCAATGTACCTGTCGA	167	1303	1104	2219
AACCGCAGACTTCTTTGCAA	197	898	701	2160
AACCGCAGCTGAGGCCATAA	136	679	504	906
AACCGCATGAGGCGCAAGTA	184	357	354	626
AACCGCCATCCGTGCTCTTC	276	118	274	411
AACCGCCCTCAACACTACAC	155	725	391	1583
AACCGCGACCTATCCATCCG	169	1109	834	1981
AACCGCGAGGTCTACCCCCG	108	627	690	1313
AACCGCTATGTGTTAGAAGA	271	1314	1315	3156
AACCGCTCGTGTGTGGCCTG	242	1506	749	1938
AACCGCTCTCGCGCGTGCTC	182	451	486	925
AACCGCTTCTGTCACCTCCC	309	308	405	798
AACCGGACTTGTTATCTACC	203	421	478	910
AACCGGCACCTGCGCACCAA	363	718	784	1390
AACCGGCTCCTTAATCCAAG	375	1375	1321	3026
AACCGGCTCTGGTCAGCCTG	121	75	32	494
AACCGGCTTCCACTTCTGCG	381	2460	2093	5364
AACCGGGGTCGTGGTCGGGG	184	455	252	1031
AACCGTCAGCTTCCGGCGTT	150	1358	844	1839
AACCGTGTGCGCTTCTCAGA	174	921	493	1570
AACCTAAGATGGAAACCATG	152	1285	1055	1529
AACCTACAAAGCTATTGAAA	151	449	394	560
AACCTACCTAAGAGGAATTC	184	129	121	278
AACCTACTGGATGTTAGCTC	148	668	931	1827
AACCTACTTGTTAGGAGAGA	104	937	898	2398
AACCTAGCCACAAATTGGCC	131	973	1300	2354
AACCTAGGCCCAGCCTTTGC	203	759	790	2302
AACCTATGACATCAGCTATG	211	656	397	1054
AACCTCAGATTTGCTTCATC	266	598	288	1033
AACCTCAGCTGCTTCCCCAG	131	111	206	127
AACCTCATCAAGGGCGTGGG	179	740	963	2406
AACCTCATTCTGTTGGATCT	215	1647	812	3456
AACCTCCACCTCGACTCCAG	142	661	475	1188
AACCTCCACCTCTGGGGTTC	271	1509	1665	4200
AACCTCCAGTAAAAGATGGA	147	751	792	1552
AACCTCCCTTAAGGGATCTA	199	1184	766	1693
AACCTCCGAAAGCTTATTTA	225	431	329	681
AACCTCCGCTTTAAAGAAGA	153	209	262	368
AACCTCCTCAAGATGCGGCA	238	546	841	1448
AACCTCCTTGTTACCTTCAC	229	1358	1346	3019
AACCTCGCGTGATCTGGAAG	156	530	504	1701
AACCTCGTTTCAGCAACTGC	175	159	112	375
AACCTCTACGTTGCGGAGTC	184	1658	1022	4039
AACCTCTGCCAGTGCTATAT	230	75	69	128
AACCTCTTCCTTCTCCTTCT	273	1006	1109	1790
AACCTCTTCTTCCTGCCGGG	205	787	692	1624
AACCTGAAAAGATACTCTAA	256	691	654	1987
AACCTGAAGATTCTGCAAAT	115	999	1252	3488
AACCTGAGTGCCAACATTAC	200	560	622	977
AACCTGCCCAAATTCAGGAT	106	187	48	38
AACCTGCTGGGGAGGTTCTG	113	900	908	2727
AACCTGGACAAGCTGTACCA	279	126	65	129
AACCTGGACTGCCGACTCCC	155	485	334	726
AACCTGGAGCCCATCCTCGA	203	1789	1597	3287
AACCTGGCACCTCAAGGATC	118	1001	1901	2686
AACCTGGCTCTCTGGATTTG	224	2559	1829	3082
AACCTGGGAGACCACCTGGT	125	116	84	95
AACCTGGGGAGCCGGGGTGC	99	315	244	1042
AACCTGGTTATGATCAGGAA	168	209	70	1772
AACCTGTCCTTCTCCGGCGC	146	527	640	905
AACCTTAAGTTACTTGCTTT	256	1783	1694	3258
AACCTTAATAACTTGCTACC	162	275	49	218
AACCTTACCTCGAGTCCTAA	257	1267	1364	2197
AACCTTCAAGAAGCTGTTCC	140	584	418	2112
AACCTTCCTGGCCAAAGTCT	141	104	54	86
AACCTTCTCCACCGTAAGCT	314	789	952	2160
AACCTTCTGACCAGCCTCAT	333	744	736	1408
AACCTTCTGATTGTCCTAAC	136	557	572	1570
AACCTTCTGCAGAGCAGCCA	244	411	315	1305
AACCTTGGAACAAATGTCTG	176	1279	971	2898
AACCTTTAGAGGCTTCAACC	123	31	31	299
AACCTTTCATGGTCCTAGCA	283	3037	2572	5608
AACCTTTGAGTGCCCGTAGC	90	39	43	28
AACCTTTGGCAATCACTCTT	145	1673	904	1944
AACGAACAGGCTGGAAAGTT	96	333	243	1097
AACGAAGAGGGGAATATTGA	87	1079	901	1533
AACGAAGCCGCCGTGTGGTA	150	1318	1294	2834
AACGAAGGTAAAGAGGATAA	145	1522	1680	3241
AACGAATGAGCCATAGTATG	144	184	200	305
AACGACAATACGAGCCTAGC	84	549	425	1501
AACGACAGCGCTGGAGTTGC	205	507	224	1422
AACGACAGGGACCTCCTGCT	151	245	75	151
AACGACATCTCCTTCTTCAT	310	1544	1120	1465
AACGACCTGCCAAGACGTCG	177	518	630	718
AACGACGGTCTGTCCACTCA	349	278	384	595
AACGACTCCGACTCCGGGAT	264	1685	1198	3010
AACGAGAAGAAGAACCAGAA	93	625	386	950
AACGAGACTAGGATAAGCCA	219	208	256	934
AACGAGGATGACATCAGGTG	153	988	830	1735
AACGAGGTAGCAGTGGAGGG	128	203	185	694
AACGAGGTCTTCAGACAGCT	141	309	334	496
AACGAGGTGGTGGGGGGGGC	77	418	625	1085
AACGAGTAAGTCCTCCCCCT	170	56	142	378
AACGAGTGGAAGACGGTTGT	199	215	142	703
AACGATCCGACTGGACATGC	217	888	658	1464
AACGATGAGCTCAGCTTCGT	113	50	111	119
AACGATGCTGTTTGAGCACA	238	1759	1164	3473
AACGATTACAAAGACACCCT	117	557	383	979
AACGCAAGGAGGCGGCCTCC	176	1491	1617	3723
AACGCACCCAAGGTGGCCAA	195	1662	1264	2392
AACGCAGACGGAGTAAGCAC	152	399	386	962
AACGCAGTCAGCATCGTCTG	251	1496	1003	3544
AACGCAGTCCAGGAGCAGTT	136	1068	512	2110
AACGCCACCTGTCAACACCC	97	358	429	480
AACGCCAGGAGTTTCCTGAT	137	1153	1026	3567
AACGCCCTGCGTTTGCTGCC	145	1434	1102	2998
AACGCCTTGATTCATCTCCA	334	2712	2067	3852
AACGCGGACCGTCTGCGTCA	174	89	77	481
AACGCGGCTGGAAGGGCGAG	141	945	956	2701
AACGCGTACTATCCGACGAA	223	1767	1479	2854
AACGCTATGGGGGCTTCTTG	210	972	815	3370
AACGCTCAACACTCATGGGA	255	684	369	1510
AACGCTCCAGGAGATGGTAA	287	3120	2146	5560
AACGCTCCTGGGTGTCTGGA	228	1976	1422	4936
AACGCTCTGATCGCTGGAGC	146	4	33	428
AACGCTGAAGAAGAAAAAAG	138	574	377	676
AACGCTGACAGCTGCATACA	257	63	50	167
AACGCTGGTCACCGTGGCGG	180	320	770	778
AACGCTGTCCTTGTCCGACT	127	790	567	1073
AACGCTTCCTCAATGATCCC	187	67	18	196
AACGGAAGTAAGATAAGTAG	101	141	310	417
AACGGACACGTCAAATCTCT	155	568	189	1049
AACGGACCAGAAACCTCAAT	189	251	311	813
AACGGAGGTACAAAGATCCC	144	1357	672	1664
AACGGCAAGGGGAACGAGCC	98	106	34	80
AACGGCAGTGCCGAGGCAGG	138	587	601	1803
AACGGCAGTTGAGGAAGTGC	147	617	522	484
AACGGCCCTCCCAGCCTGAG	136	179	98	746
AACGGCGACGCTCCCGCTCC	115	325	514	854
AACGGCGGAGCGGCGGATTC	211	3098	1964	5533
AACGGCGGCCACTTCTACGA	194	559	490	1829
AACGGCGGCCGCAACCGCGG	118	558	483	1211
AACGGCTGCGCTCCCACCAA	293	101	269	581
AACGGCTGCTGCGTTTGGCA	156	217	147	244
AACGGGAAGCTACAGAGTCC	108	173	131	183
AACGGGAAGGCACCTACCGT	115	276	408	439
AACGGGCGAGGCCGCGGCCG	116	866	625	1858
AACGGGTATAATTGGTTCTT	223	247	95	346
AACGGGTTGTGGCGCAGCTC	117	400	286	551
AACGGGTTTCACAGGTTCCC	165	1083	647	1965
AACGGTCCTGGAAGGCTCTC	217	784	610	1535
AACGGTGCCACTGCTGACAA	184	449	206	906
AACGGTGTACAATGTACATG	194	203	38	262
AACGGTTACATTTCTCACAA	204	1032	949	2174
AACGTAAGGGGCAAGCGACA	145	698	466	1938
AACGTACCTGTCCACAGCCC	276	145	196	359
AACGTAGAGGCCGACATCAA	134	600	381	972
AACGTAGCTGTTTAGCACTA	260	1944	2044	3802
AACGTAGGTGATGAAGGAAA	107	390	635	1434
AACGTAGTACAGAGTTTGTC	118	369	503	954
AACGTATGCTTTCCTTCCAA	294	323	340	408
AACGTATTATGCAACTGTCT	303	250	313	591
AACGTATTTCTGCTGACCCA	202	1088	771	1406
AACGTCAACAGAATAGCATC	152	770	767	1757
AACGTCACAGCAACAGGCGC	168	502	497	1427
AACGTCACAGGTCACTGCAT	138	247	357	737
AACGTCATCTATGACACGAT	189	818	578	944
AACGTCATTCGAGTCTGTGA	196	57	139	1025
[truncated: 82,612 more rows]

## Sheet: Library annotation
Target Gene Symbol	Target Gene ID	Target Transcript	CRISPR Mechanism	Target Domain	Reference Sequence	Strand of Target	Strand of sgRNA	Orientation	sgRNA Cut Position (1-based)	sgRNA Sequence	sgRNA Context Sequence	PAM Sequence	Exon Number	Target Cut Length	Target Total Length	Target Cut %	Rule Set 2 score	RS3 Sequence Score (Hsu2013 tracr)	RS3 Sequence Score (Chen2013 tracr)	AA Index	Transcript Base	Missing translation information	Missing conservation information	Target Score	RS3 Sequence (Hsu2013 tracr) + Target Score	RS3 Sequence (Chen2013 tracr) + Target Score	Low pDNA abundance	Category
ATP5F1B	ENSG00000110955	ENST00000262030.8	CRISPRko	CDS	NC_000012.12	-	-	sense	56638325	TGAAGAGCATTCATCGTGAG	TGGCTGAAGAGCATTCATCGTGAGGGGTCT	GGG	10	1588	1590	99.9	0.6801	0.309733	-0.22229	530	ENST00000262030	0	0	-0.963343	-0.65361	-1.18563	No	Essential
ATP5F1B	ENSG00000110955	ENST00000262030.8	CRISPRko	CDS	NC_000012.12	-	-	sense	56640003	GCATTACGATGTTGCCCGTG	GTGAGCATTACGATGTTGCCCGTGGGGTGC	GGG	8	1264	1590	79.5	0.6783	0.732661	0.41634	422	ENST00000262030	0	0	0.0205327	0.753194	0.436873	No	Essential
ATP5F1B	ENSG00000110955	ENST00000262030.8	CRISPRko	CDS	NC_000012.12	-	-	sense	56640004	AGCATTACGATGTTGCCCGT	AGTGAGCATTACGATGTTGCCCGTGGGGTG	GGG	8	1263	1590	79.4	0.6242	0.547141	0.534532	421	ENST00000262030	0	0	0.0601077	0.607249	0.59464	No	Essential
ATP5F1B	ENSG00000110955	ENST00000262030.8	CRISPRko	CDS	NC_000012.12	-	-	sense	56645255	GGTGGACGTCCAGTTTGATG	CAGTGGTGGACGTCCAGTTTGATGAGGGAC	AGG	2	226	1590	14.2	0.6243	0.750288	0.280994	76	ENST00000262030	0	0	-0.0822338	0.668054	0.19876	No	Essential
ATP5F1B	ENSG00000110955	ENST00000262030.8	CRISPRko	CDS	NC_000012.12	-	+	antisense	56643512	CAAACACAGAGTAACCACCA	CCAGCAAACACAGAGTAACCACCATGGGCT	TGG	5	683	1590	43	0.7585	0.742989	0.616539	228	ENST00000262030	0	0	0.210275	0.953265	0.826814	No	Essential
ATP5F1B	ENSG00000110955	ENST00000262030.8	CRISPRko	CDS	NC_000012.12	-	+	antisense	56640150	ATGGGCAAACGTAGTAGCAG	CCAAATGGGCAAACGTAGTAGCAGGGGCAG	GGG	8	1117	1590	70.3	0.6418	0.618613	0.226612	373	ENST00000262030	0	0	0.239216	0.857829	0.465828	No	Essential
ATP5F1B	ENSG00000110955	ENST00000262030.8	CRISPRko	CDS	NC_000012.12	-	-	sense	56644862	GCACCAATCAAAATTCCTGT	TGGTGCACCAATCAAAATTCCTGTTGGTCC	TGG	3	404	1590	25.4	0.6199	-0.505299	-0.549815	135	ENST00000262030	0	0	-0.0375493	-0.542848	-0.587364	No	Essential
ATP5F1B	ENSG00000110955	ENST00000262030.8	CRISPRko	CDS	NC_000012.12	-	-	sense	56638388	AGAACAGGCCTTCTATATGG	TCCCAGAACAGGCCTTCTATATGGTGGGAC	TGG	10	1525	1590	95.9	0.613	0.564924	0.539086	509	ENST00000262030	0	0	-0.0406234	0.524301	0.498463	No	Essential
ATP5F1B	ENSG00000110955	ENST00000262030.8	CRISPRko	CDS	NC_000012.12	-	-	sense	56639164	AGGTCTTCACAGGTCATATG	GCTGAGGTCTTCACAGGTCATATGGGGAAG	GGG	9	1431	1590	90	0.6109	0.998589	0.868166	477	ENST00000262030	0	0	0.152486	1.15107	1.02065	No	Essential
ATP5F1B	ENSG00000110955	ENST00000262030.8	CRISPRko	CDS	NC_000012.12	-	-	sense	56643473	GTTGGTGAGAGGACCCGTGA	TGGTGTTGGTGAGAGGACCCGTGAAGGCAA	AGG	5	722	1590	45.4	0.6581	0.872241	0.934238	241	ENST00000262030	0	0	-0.0005906	0.87165	0.933648	No	Essential
ATP5F1B	ENSG00000110955	ENST00000262030.8	CRISPRko	CDS	NC_000012.12	-	-	sense	56643851	CTAGCTCCCTATGCCAAGGG	TCTGCTAGCTCCCTATGCCAAGGGTGGCAA	TGG	4	593	1590	37.3	0.6373	0.612298	0.116161	198	ENST00000262030	0	0	-0.0970534	0.515245	0.0191073	No	Essential
ATP5F1B	ENSG00000110955	ENST00000262030.8	CRISPRko	CDS	NC_000012.12	-	-	sense	56642484	AAGAATTACCACTACCAAGA	AGGAAAGAATTACCACTACCAAGAAGGGAT	AGG	7	1048	1590	65.9	0.6167	0.277316	0.496979	350	ENST00000262030	0	0	-0.000797518	0.276518	0.496181	No	Essential
ATP5F1B	ENSG00000110955	ENST00000262030.8	CRISPRko	CDS	NC_000012.12	-	-	sense	56638326	CTGAAGAGCATTCATCGTGA	CTGGCTGAAGAGCATTCATCGTGAGGGGTC	GGG	10	1587	1590	99.8	0.6081	0.121673	0.109826	529	ENST00000262030	0	0	-0.930042	-0.808369	-0.820216	No	Essential
ATP5F1B	ENSG00000110955	ENST00000262030.8	CRISPRko	CDS	NC_000012.12	-	+	antisense	56640051	GTTGGGATCCATGATACGAG	CAATGTTGGGATCCATGATACGAGAGGTGG	AGG	8	1216	1590	76.5	0.7204	1.07859	0.53564	406	ENST00000262030	0	0	0.0557195	1.13431	0.591359	No	Essential
ATP5F1B	ENSG00000110955	ENST00000262030.8	CRISPRko	CDS	NC_000012.12	-	+	antisense	56640054	GGGATCCATGATACGAGAGG	TGTTGGGATCCATGATACGAGAGGTGGAGT	TGG	8	1213	1590	76.3	0.7138	0.805439	0.18883	405	ENST00000262030	0	0	0.108341	0.91378	0.297171	No	Essential
ATP5F1B	ENSG00000110955	ENST00000262030.8	CRISPRko	CDS	NC_000012.12	-	-	sense	56638387	GAACAGGCCTTCTATATGGT	CCCAGAACAGGCCTTCTATATGGTGGGACC	GGG	10	1526	1590	96	0.6238	0.562607	0.611885	509	ENST00000262030	0	0	-0.0809466	0.48166	0.530938	No	Essential
ATP5F1B	ENSG00000110955	ENST00000262030.8	CRISPRko	CDS	NC_000012.12	-	+	antisense	56645177	ACTCTACTTACCCAAATGCT	ACAAACTCTACTTACCCAAATGCTGGGCCA	GGG	2	304	1590	19.1	0.6237	0.53311	0.602305	102	ENST00000262030	0	0	-0.0321358	0.500975	0.570169	No	Essential
ATP5F1B	ENSG00000110955	ENST00000262030.8	CRISPRko	CDS	NC_000012.12	-	+	antisense	56642520	CTGCATAGTACCCATGTCAG	TTTCCTGCATAGTACCCATGTCAGTGGCCA	TGG	7	1012	1590	63.6	0.6162	0.609679	0.271214	338	ENST00000262030	0	0	0.162905	0.772584	0.434119	No	Essential
ATP5F1B	ENSG00000110955	ENST00000262030.8	CRISPRko	CDS	NC_000012.12	-	+	antisense	56645912	TGAAGGGGTGAGTCTCCGCA	ACGCTGAAGGGGTGAGTCTCCGCAAGGCCC	AGG	1	52	1590	3.3	0.6458	0.760584	0.494783	18	ENST00000262030	0	0	-0.279485	0.481099	0.215298	No	Essential
ATP5F1B	ENSG00000110955	ENST00000262030.8	CRISPRko	CDS	NC_000012.12	-	+	antisense	56643513	AAACACAGAGTAACCACCAT	CAGCAAACACAGAGTAACCACCATGGGCTT	GGG	5	682	1590	42.9	0.6251	0.079222	0.301852	228	ENST00000262030	0	0	0.226603	0.305825	0.528454	No	Essential
ATP5F1B	ENSG00000110955	ENST00000262030.8	CRISPRko	CDS	NC_000012.12	-	+	antisense	56642780	CAGCCCAGTCAGAGCTACCC	CAGTCAGCCCAGTCAGAGCTACCCGGGCAC	GGG	6	844	1590	53.1	0.6062	0.765134	1.0571	282	ENST00000262030	0	0	0.0850851	0.850219	1.14218	No	Essential
ATP5F1B	ENSG00000110955	ENST00000262030.8	CRISPRko	CDS	NC_000012.12	-	+	antisense	56645850	TTACCAGGATGGACCGCCGT	GCACTTACCAGGATGGACCGCCGTCGGAGC	CGG	1	114	1590	7.2	0.689	0.547374	0.276875	38	ENST00000262030	0	0	-0.225389	0.321984	0.0514857	No	Essential
ATP5F1B	ENSG00000110955	ENST00000262030.8	CRISPRko	CDS	NC_000012.12	-	-	sense	56643855	TCTGCTAGCTCCCTATGCCA	TCGATCTGCTAGCTCCCTATGCCAAGGGTG	AGG	4	589	1590	37	0.5443	0.800693	0.620039	197	ENST00000262030	0	0	-0.0952118	0.705481	0.524828	No	Essential
ATP5F1B	ENSG00000110955	ENST00000262030.8	CRISPRko	CDS	NC_000012.12	-	-	sense	56639227	AGTTGACCGTGTCCCGTGCA	GACAAGTTGACCGTGTCCCGTGCACGGAAA	CGG	9	1368	1590	86	0.6176	0.826204	0.567853	456	ENST00000262030	0	0	0.149197	0.975401	0.71705	No	Essential
ATP5F1B	ENSG00000110955	ENST00000262030.8	CRISPRko	CDS	NC_000012.12	-	+	antisense	56640117	AATGGCACGCGACAGTACAG	CAGCAATGGCACGCGACAGTACAGTGGTAG	TGG	8	1150	1590	72.3	0.6767	1.26549	0.878084	384	ENST00000262030	0	0	-0.0566953	1.2088	0.821389	No	Essential
ATP5F1B	ENSG00000110955	ENST00000262030.8	CRISPRko	CDS	NC_000012.12	-	-	sense	56640078	GCTGGGCATCTATCCAGCTG	CTGAGCTGGGCATCTATCCAGCTGTGGATC	TGG	8	1189	1590	74.8	0.5919	-0.158625	-0.280058	397	ENST00000262030	0	0	0.0367142	-0.121911	-0.243344	No	Essential
ATP5F1B	ENSG00000110955	ENST00000262030.8	CRISPRko	CDS	NC_000012.12	-	+	antisense	56640064	ATACGAGAGGTGGAGTCTAG	CATGATACGAGAGGTGGAGTCTAGAGGATC	AGG	8	1203	1590	75.7	0.604	0.420396	0.470477	401	ENST00000262030	0	0	0.0568935	0.477289	0.52737	No	Essential
ATP5F1B	ENSG00000110955	ENST00000262030.8	CRISPRko	CDS	NC_000012.12	-	-	sense	56640005	GAGCATTACGATGTTGCCCG	CAGTGAGCATTACGATGTTGCCCGTGGGGT	TGG	8	1262	1590	79.4	0.5406	0.619357	-0.179614	421	ENST00000262030	0	0	0.0601077	0.679465	-0.119506	No	Essential
ATP5F1B	ENSG00000110955	ENST00000262030.8	CRISPRko	CDS	NC_000012.12	-	+	antisense	56642684	TCTTACCTCTGAACCAGCCT	TCCCTCTTACCTCTGAACCAGCCTGGGTGA	GGG	6	940	1590	59.1	0.5697	-0.108645	-0.362044	314	ENST00000262030	0	0	0.236093	0.127447	-0.125951	No	Essential
ATP5F1B	ENSG00000110955	ENST00000262030.8	CRISPRko	CDS	NC_000012.12	-	-	sense	56643515	AATGTCGCCAAAGCCCATGG	CAACAATGTCGCCAAAGCCCATGGTGGTTA	TGG	5	680	1590	42.8	0.7212	1.01977	0.694755	227	ENST00000262030	0	0	0.171942	1.19171	0.866697	No	Essential
ATP5F1B	ENSG00000110955	ENST00000262030.8	CRISPRko	CDS	NC_000012.12	-	-	sense	56644919	ATTGCTATGGATGGTACAGA	GACTATTGCTATGGATGGTACAGAAGGCTT	AGG	3	347	1590	21.8	0.6284	0.490378	0.636701	116	ENST00000262030	0	0	-0.0750216	0.415356	0.561679	No	Essential
ATP5F1B	ENSG00000110955	ENST00000262030.8	CRISPRko	CDS	NC_000012.12	-	-	sense	56642800	GGTCAAATGAATGAACCACC	ATATGGTCAAATGAATGAACCACCTGGTGC	TGG	6	824	1590	51.8	0.6357	0.719063	0.567123	275	ENST00000262030	0	0	0.0816055	0.800668	0.648728	No	Essential
ATP5F1B	ENSG00000110955	ENST00000262030.8	CRISPRko	CDS	NC_000012.12	-	+	antisense	56643408	CTCAATGCTTACCTTAGAGG	TTAGCTCAATGCTTACCTTAGAGGTGGCAT	TGG	5	787	1590	49.5	0.5544	0.501563	0.175547	263	ENST00000262030	0	0	0.0660353	0.567598	0.241582	No	Essential
ATP5F1B	ENSG00000110955	ENST00000262030.8	CRISPRko	CDS	NC_000012.12	-	-	sense	56639295	ATAGGACTACAAATCCCTCC	TCTCATAGGACTACAAATCCCTCCAGGATA	AGG	9	1300	1590	81.8	0.5376	0.627062	0.939614	434	ENST00000262030	0	0	0.0343142	0.661377	0.973928	No	Essential
ATP5F1B	ENSG00000110955	ENST00000262030.8	CRISPRko	CDS	NC_000012.12	-	+	antisense	56645960	CCGACCCACAAACCCCAACA	CCACCCGACCCACAAACCCCAACATGGCGT	TGG	1	4	1590	0.3	0.6586	0.849613	0.762718	2	ENST00000262030	0	0	-0.341213	0.5084	0.421505	No	Essential
ATP5F1B	ENSG00000110955	ENST00000262030.8	CRISPRko	CDS	NC_000012.12	-	-	sense	56642772	GTGCCCGGGTAGCTCTGACT	GCTCGTGCCCGGGTAGCTCTGACTGGGCTG	GGG	6	852	1590	53.6	0.535	0.122472	0.508975	284	ENST00000262030	0	0	0.0185845	0.141057	0.527559	No	Essential
ATP5F1B	ENSG00000110955	ENST00000262030.8	CRISPRko	CDS	NC_000012.12	-	-	sense	56645963	CCACCCGGACTACGCCATGT	GTCTCCACCCGGACTACGCCATGTTGGGGT	TGG	1	1	1590	0.1	0.4953	-0.241004	-0.0669074	1	ENST00000262030	0	0	-0.28704	-0.528043	-0.353947	No	Essential
ATP5F1B	ENSG00000110955	ENST00000262030.8	CRISPRko	CDS	NC_000012.12	-	+	antisense	56645297	AATGACCGCCACGATGCGCC	CGCCAATGACCGCCACGATGCGCCCGGTGG	CGG	2	184	1590	11.6	0.5635	0.395849	0.0471386	62	ENST00000262030	0	0	-0.131423	0.264426	-0.0842839	No	Essential
ATP5F1B	ENSG00000110955	ENST00000262030.8	CRISPRko	CDS	NC_000012.12	-	-	sense	56645345	TCTGTTAGTCAGGGACTATG	TTTGTCTGTTAGTCAGGGACTATGCGGCGC	CGG	2	136	1590	8.6	0.5972	0.885044	0.713835	46	ENST00000262030	0	0	-0.247812	0.637232	0.466024	No	Essential
ATP5F1B	ENSG00000110955	ENST00000262030.8	CRISPRko	CDS	NC_000012.12	-	-	sense	56639132	CCCCTGAAGGAGACCATCAA	GGTACCCCTGAAGGAGACCATCAAAGGATT	AGG	9	1463	1590	92	0.6206	-0.524798	-0.383777	488	ENST00000262030	0	0	0.0178772	-0.506921	-0.3659	No	Essential
ATP5F1B	ENSG00000110955	ENST00000262030.8	CRISPRko	CDS	NC_000012.12	-	-	sense	56638327	GCTGAAGAGCATTCATCGTG	GCTGGCTGAAGAGCATTCATCGTGAGGGGT	AGG	10	1586	1590	99.7	0.6096	0.759504	0.400119	529	ENST00000262030	0	0	-0.92474	-0.165237	-0.524622	No	Essential
ATP5F1B	ENSG00000110955	ENST00000262030.8	CRISPRko	CDS	NC_000012.12	-	-	sense	56644945	TAACAGGTGAGAGCACAGTA	TATCTAACAGGTGAGAGCACAGTAAGGACT	AGG	3	321	1590	20.2	0.5998	0.675774	0.967546	107	ENST00000262030	0	0	-0.0641307	0.611643	0.903416	No	Essential
ATP5F1B	ENSG00000110955	ENST00000262030.8	CRISPRko	CDS	NC_000012.12	-	-	sense	56642508	CACTGACATGGGTACTATGC	TGGCCACTGACATGGGTACTATGCAGGAAA	AGG	7	1024	1590	64.4	0.5556	-0.165766	0.142438	342	ENST00000262030	0	0	0.153038	-0.012728	0.295476	No	Essential
ATP5F1B	ENSG00000110955	ENST00000262030.8	CRISPRko	CDS	NC_000012.12	-	-	sense	56644805	GGAGAACCTATTGATGAAAG	CATTGGAGAACCTATTGATGAAAGAGGTCC	AGG	3	461	1590	29	0.6396	0.713658	0.0594705	154	ENST00000262030	0	0	-0.0842554	0.629402	-0.0247849	No	Essential
ATP5F1B	ENSG00000110955	ENST00000262030.8	CRISPRko	CDS	NC_000012.12	-	-	sense	56644928	GTAAGGACTATTGCTATGGA	CACAGTAAGGACTATTGCTATGGATGGTAC	TGG	3	338	1590	21.3	0.57	1.11077	1.04751	113	ENST00000262030	0	0	-0.0350875	1.07568	1.01243	No	Essential
ATP5F1B	ENSG00000110955	ENST00000262030.8	CRISPRko	CDS	NC_000012.12	-	-	sense	56645961	ACCCGGACTACGCCATGTTG	CTCCACCCGGACTACGCCATGTTGGGGTTT	GGG	1	3	1590	0.2	0.5436	1.03117	0.758834	1	ENST00000262030	0	0	-0.28704	0.744134	0.471794	No	Essential
ATP5F1B	ENSG00000110955	ENST00000262030.8	CRISPRko	CDS	NC_000012.12	-	+	antisense	56639270	CAGAAAGTTCATCCATACCC	TCCTCAGAAAGTTCATCCATACCCAGGATG	AGG	9	1325	1590	83.3	0.6267	0.621654	0.558593	442	ENST00000262030	0	0	0.12421	0.745864	0.682803	No	Essential
ATP5F1B	ENSG00000110955	ENST00000262030.8	CRISPRko	CDS	NC_000012.12	-	-	sense	56644932	CACAGTAAGGACTATTGCTA	AGAGCACAGTAAGGACTATTGCTATGGATG	TGG	3	334	1590	21	0.5026	-0.266485	-0.00246164	112	ENST00000262030	0	0	0.0194041	-0.247081	0.0169424	No	Essential
ATP5F1B	ENSG00000110955	ENST00000262030.8	CRISPRko	CDS	NC_000012.12	-	+	antisense	56640132	TACAGTGGTAGCATCCAAAT	ACAGTACAGTGGTAGCATCCAAATGGGCAA	GGG	8	1135	1590	71.4	0.4761	-0.256936	0.643878	379	ENST00000262030	0	0	0.127109	-0.129827	0.770987	No	Essential
ATP5F1B	ENSG00000110955	ENST00000262030.8	CRISPRko	CDS	NC_000012.12	-	+	antisense	56645921	GAGTCTCCGCAAGGCCCCGG	GGGTGAGTCTCCGCAAGGCCCCGGAGGCCG	AGG	1	43	1590	2.7	0.6191	1.10804	0.423755	15	ENST00000262030	0	0	-0.449842	0.658193	-0.0260868	No	Essential
ATP5F1B	ENSG00000110955	ENST00000262030.8	CRISPRko	CDS	NC_000012.12	-	-	sense	56645855	CTTACTGCGGGCCGCTCCGA	AGCTCTTACTGCGGGCCGCTCCGACGGCGG	CGG	1	109	1590	6.9	0.5217	0.393933	0.263584	37	ENST00000262030	0	0	-0.212653	0.18128	0.0509314	No	Essential
ATP5F1B	ENSG00000110955	ENST00000262030.8	CRISPRko	CDS	NC_000012.12	-	-	sense	56642737	GAATACTTCAGAGACCAAGA	GGCTGAATACTTCAGAGACCAAGAAGGTCA	AGG	6	887	1590	55.8	0.7359	0.974971	1.09724	296	ENST00000262030	0	0	0.134651	1.10962	1.23189	No	Essential
ATP5F1B	ENSG00000110955	ENST00000262030.8	CRISPRko	CDS	NC_000012.12	-	+	antisense	56642779	TCAGCCCAGTCAGAGCTACC	ACAGTCAGCCCAGTCAGAGCTACCCGGGCA	CGG	6	845	1590	53.1	0.5883	0.182125	0.592871	282	ENST00000262030	0	0	0.107738	0.289863	0.700609	No	Essential
ATP5F1B	ENSG00000110955	ENST00000262030.8	CRISPRko	CDS	NC_000012.12	-	+	antisense	56638391	AATGGGTCCCACCATATAGA	CTTCAATGGGTCCCACCATATAGAAGGCCT	AGG	10	1522	1590	95.7	0.4764	0.208565	0.726605	508	ENST00000262030	0	0	-0.000435564	0.208129	0.726169	No	Essential
ATP5F1B	ENSG00000110955	ENST00000262030.8	CRISPRko	CDS	NC_000012.12	-	+	antisense	56642796	ACCCGGGCACGAGCACCAGG	AGCTACCCGGGCACGAGCACCAGGTGGTTC	TGG	6	828	1590	52.1	0.6747	0.639134	0.335147	276	ENST00000262030	0	0	0.14498	0.784114	0.480127	No	Essential
ATP5F1B	ENSG00000110955	ENST00000262030.8	CRISPRko	CDS	NC_000012.12	-	-	sense	56642762	AGCTCTGACTGGGCTGACTG	GGGTAGCTCTGACTGGGCTGACTGTGGCTG	TGG	6	862	1590	54.2	0.611	0.642325	-0.271183	288	ENST00000262030	0	0	0.0689699	0.711295	-0.202213	No	Essential
ATP5F1B	ENSG00000110955	ENST00000262030.8	CRISPRko	CDS	NC_000012.12	-	-	sense	56639256	GGGTATGGATGAACTTTCTG	TCCTGGGTATGGATGAACTTTCTGAGGAAG	AGG	9	1339	1590	84.2	0.6389	0.511497	-0.05301	447	ENST00000262030	0	0	0.135218	0.646715	0.0822082	No	Essential
ATP5F1B	ENSG00000110955	ENST00000262030.8	CRISPRko	CDS	NC_000012.12	-	+	antisense	56645300	GACCGCCACGATGCGCCCGG	CAATGACCGCCACGATGCGCCCGGTGGCGG	TGG	2	181	1590	11.4	0.6709	1.20133	0.0528246	61	ENST00000262030	0	0	-0.164241	1.03709	-0.111416	No	Essential
ATP5F1B	ENSG00000110955	ENST00000262030.8	CRISPRko	CDS	NC_000012.12	-	+	antisense	56645176	AACTCTACTTACCCAAATGC	AACAAACTCTACTTACCCAAATGCTGGGCC	TGG	2	305	1590	19.2	0.45	0.0542387	0.116176	102	ENST00000262030	0	0	-0.0581693	-0.00393065	0.0580071	No	Essential
ATP5F1B	ENSG00000110955	ENST00000262030.8	CRISPRko	CDS	NC_000012.12	-	-	sense	56645867	CCCAGCTCAGCTCTTACTGC	TGCCCCCAGCTCAGCTCTTACTGCGGGCCG	GGG	1	97	1590	6.1	0.4769	-0.401848	-0.462917	33	ENST00000262030	0	0	-0.270866	-0.672714	-0.733783	No	Essential
ATP5F1B	ENSG00000110955	ENST00000262030.8	CRISPRko	CDS	NC_000012.12	-	-	sense	56639165	GAGGTCTTCACAGGTCATAT	TGCTGAGGTCTTCACAGGTCATATGGGGAA	GGG	9	1430	1590	89.9	0.4703	-0.506925	0.343474	477	ENST00000262030	0	0	0.139096	-0.367828	0.48257	No	Essential
ATP5F1B	ENSG00000110955	ENST00000262030.8	CRISPRko	CDS	NC_000012.12	-	-	sense	56644826	GGCAGAATCATGAATGTCAT	TTTGGGCAGAATCATGAATGTCATTGGAGA	TGG	3	440	1590	27.7	0.4947	-0.805606	-0.781361	147	ENST00000262030	0	0	0.0362533	-0.769352	-0.745107	No	Essential
ATP5F1B	ENSG00000110955	ENST00000262030.8	CRISPRko	CDS	NC_000012.12	-	-	sense	56645254	GTGGACGTCCAGTTTGATGA	AGTGGTGGACGTCCAGTTTGATGAGGGACT	GGG	2	227	1590	14.3	0.638	0.786528	0.322337	76	ENST00000262030	0	0	-0.0726886	0.713839	0.249648	No	Essential
ATP5F1B	ENSG00000110955	ENST00000262030.8	CRISPRko	CDS	NC_000012.12	-	+	antisense	56645839	GAGAAAAGCACTTACCAGGA	CCTAGAGAAAAGCACTTACCAGGATGGACC	TGG	1	125	1590	7.9	0.6084	0.343306	0.149461	42	ENST00000262030	0	0	-0.149218	0.194088	0.000242105	No	Essential
ATP5F1B	ENSG00000110955	ENST00000262030.8	CRISPRko	CDS	NC_000012.12	-	+	antisense	56639292	GATGGCAATGATATCCTGGA	CCAGGATGGCAATGATATCCTGGAGGGATT	GGG	9	1303	1590	81.9	0.6552	0.706234	0.586995	435	ENST00000262030	0	0	0.0243064	0.73054	0.611302	No	Essential
ATP5F1B	ENSG00000110955	ENST00000262030.8	CRISPRko	CDS	NC_000012.12	-	-	sense	56643909	CATGGAAATGAGTGTTGAGC	AGTTCATGGAAATGAGTGTTGAGCAGGAAA	AGG	4	535	1590	33.6	0.5301	-0.103488	-0.122691	179	ENST00000262030	0	0	-0.104781	-0.208269	-0.227472	No	Essential
ATP5F1B	ENSG00000110955	ENST00000262030.8	CRISPRko	CDS	NC_000012.12	-	-	sense	56644847	CCTGTTGGTCCTGAGACTTT	AATTCCTGTTGGTCCTGAGACTTTGGGCAG	GGG	3	419	1590	26.4	0.4233	-0.794556	-0.178541	140	ENST00000262030	0	0	-0.038284	-0.83284	-0.216825	No	Essential
ATP5F1B	ENSG00000110955	ENST00000262030.8	CRISPRko	CDS	NC_000012.12	-	-	sense	56638367	GGGACCCATTGAAGAAGCTG	TGGTGGGACCCATTGAAGAAGCTGTGGCAA	TGG	10	1546	1590	97.2	0.6657	0.925331	0.179477	516	ENST00000262030	0	0	-0.712169	0.213162	-0.532692	No	Essential
ATP5F1B	ENSG00000110955	ENST00000262030.8	CRISPRko	CDS	NC_000012.12	-	+	antisense	56640148	AAATGGGCAAACGTAGTAGC	ATCCAAATGGGCAAACGTAGTAGCAGGGGC	AGG	8	1119	1590	70.4	0.4282	-0.283082	0.0455273	373	ENST00000262030	0	0	0.0825258	-0.200556	0.128053	No	Essential
ATP5F1B	ENSG00000110955	ENST00000262030.8	CRISPRko	CDS	NC_000012.12	-	-	sense	56642821	CTGCAGGTAGCGCTGGTATA	ATTACTGCAGGTAGCGCTGGTATATGGTCA	TGG	6	803	1590	50.5	0.3947	-0.633229	0.0807759	268	ENST00000262030	0	0	0.0573516	-0.575877	0.138127	No	Essential
ATP5F1B	ENSG00000110955	ENST00000262030.8	CRISPRko	CDS	NC_000012.12	-	-	sense	56644907	GGTACAGAAGGCTTGGTTAG	GGATGGTACAGAAGGCTTGGTTAGAGGCCA	AGG	3	359	1590	22.6	0.5091	0.228253	0.211247	120	ENST00000262030	0	0	-0.103607	0.124646	0.10764	No	Essential
ATP5F1B	ENSG00000110955	ENST00000262030.8	CRISPRko	CDS	NC_000012.12	-	-	sense	56642550	GGGCCGAATCCCTTCTGCTG	TATTGGGCCGAATCCCTTCTGCTGTGGGCT	TGG	7	982	1590	61.8	0.4974	0.299418	-0.309352	328	ENST00000262030	0	0	0.109517	0.408935	-0.199835	No	Essential
ATP5F1B	ENSG00000110955	ENST00000262030.8	CRISPRko	CDS	NC_000012.12	-	+	antisense	56642481	AGAGGTGATAGATCCCTTCT	GTACAGAGGTGATAGATCCCTTCTTGGTAG	TGG	7	1051	1590	66.1	0.435	-0.483527	0.850427	351	ENST00000262030	0	0	0.10985	-0.373677	0.960277	No	Essential
ATP5F1B	ENSG00000110955	ENST00000262030.8	CRISPRko	CDS	NC_000012.12	-	+	antisense	56640155	CAAACGTAGTAGCAGGGGCA	TGGGCAAACGTAGTAGCAGGGGCAGGGTCA	GGG	8	1112	1590	69.9	0.5789	-0.122667	-0.390889	371	ENST00000262030	0	0	0.0806114	-0.0420553	-0.310277	No	Essential
ATP5F1B	ENSG00000110955	ENST00000262030.8	CRISPRko	CDS	NC_000012.12	-	-	sense	56645213	TGCCCTGGAAGTGCAAGGCA	TAAATGCCCTGGAAGTGCAAGGCAGGGAGA	GGG	2	268	1590	16.9	0.635	0.417873	0.145099	90	ENST00000262030	0	0	-0.0203124	0.39756	0.124787	No	Essential
ATP5F1B	ENSG00000110955	ENST00000262030.8	CRISPRko	CDS	NC_000012.12	-	+	antisense	56640076	GAGTCTAGAGGATCCACAGC	GGTGGAGTCTAGAGGATCCACAGCTGGATA	TGG	8	1191	1590	74.9	0.5304	0.350141	0.409809	397	ENST00000262030	0	0	0.0240216	0.374162	0.433831	No	Essential
ATP5F1B	ENSG00000110955	ENST00000262030.8	CRISPRko	CDS	NC_000012.12	-	+	antisense	56643928	ACACTCATTTCCATGAACTC	CTCAACACTCATTTCCATGAACTCTGGAGC	TGG	4	516	1590	32.5	0.5146	0.341135	0.43911	172	ENST00000262030	0	0	-0.044292	0.296843	0.394818	No	Essential
ATP5F1B	ENSG00000110955	ENST00000262030.8	CRISPRko	CDS	NC_000012.12	-	-	sense	56645228	ACCACCAATTCTAAATGCCC	GACTACCACCAATTCTAAATGCCCTGGAAG	TGG	2	253	1590	15.9	0.4872	0.67033	0.51283	85	ENST00000262030	0	0	-0.00609673	0.664233	0.506733	No	Essential
ATP5F1B	ENSG00000110955	ENST00000262030.8	CRISPRko	CDS	NC_000012.12	-	-	sense	56642690	TAACATCTTTCGCTTCACCC	TTGATAACATCTTTCGCTTCACCCAGGCTG	AGG	6	934	1590	58.7	0.6036	0.751317	0.559052	312	ENST00000262030	0	0	0.20339	0.954707	0.762442	No	Essential
ATP5F1B	ENSG00000110955	ENST00000262030.8	CRISPRko	CDS	NC_000012.12	-	-	sense	56643942	ATTTGCTCCCATTCATGCTG	ACAGATTTGCTCCCATTCATGCTGAGGCTC	AGG	4	502	1590	31.6	0.5636	0.107987	-0.284996	168	ENST00000262030	0	0	-0.109485	-0.00149805	-0.394481	No	Essential
ATP5F1B	ENSG00000110955	ENST00000262030.8	CRISPRko	CDS	NC_000012.12	-	-	sense	56645317	ACATCTCCTTCGCCAAAAGC	GCAAACATCTCCTTCGCCAAAAGCAGGCGC	AGG	2	164	1590	10.3	0.5157	0.329107	0.326471	55	ENST00000262030	0	0	-0.215366	0.113741	0.111105	No	Essential
ATP5F1B	ENSG00000110955	ENST00000262030.8	CRISPRko	CDS	NC_000012.12	-	-	sense	56645273	GGCGGTCATTGGCGCAGTGG	TCGTGGCGGTCATTGGCGCAGTGGTGGACG	TGG	2	208	1590	13.1	0.5175	0.480972	0.0727049	70	ENST00000262030	0	0	0.0111838	0.492156	0.0838887	No	Essential
ATP5F1B	ENSG00000110955	ENST00000262030.8	CRISPRko	CDS	NC_000012.12	-	+	antisense	56645880	CGCAGTAAGAGCTGAGCTGG	GGCCCGCAGTAAGAGCTGAGCTGGGGGCAG	GGG	1	84	1590	5.3	0.5964	0.434597	-0.130609	28	ENST00000262030	0	0	-0.39127	0.0433275	-0.521879	No	Essential
ATP5F1B	ENSG00000110955	ENST00000262030.8	CRISPRko	CDS	NC_000012.12	-	-	sense	56638349	TGTGGCAAAAGCTGATAAGC	AAGCTGTGGCAAAAGCTGATAAGCTGGCTG	TGG	10	1564	1590	98.4	0.5255	-0.215091	0.133389	522	ENST00000262030	0	0	-0.71879	-0.933881	-0.585401	No	Essential
ATP5F1B	ENSG00000110955	ENST00000262030.8	CRISPRko	CDS	NC_000012.12	-	+	antisense	56642487	GATAGATCCCTTCTTGGTAG	AGGTGATAGATCCCTTCTTGGTAGTGGTAA	TGG	7	1045	1590	65.7	0.524	0.145965	-0.0598053	349	ENST00000262030	0	0	0.0668062	0.212771	0.00700091	No	Essential
ATP5F1B	ENSG00000110955	ENST00000262030.8	CRISPRko	CDS	NC_000012.12	-	-	sense	56639276	CAGGATATCATTGCCATCCT	CCTCCAGGATATCATTGCCATCCTGGGTAT	GGG	9	1319	1590	83	0.5273	0.0470584	0.394041	440	ENST00000262030	0	0	0.0236583	0.0707167	0.417699	No	Essential
ATP5F1B	ENSG00000110955	ENST00000262030.8	CRISPRko	CDS	NC_000012.12	-	+	antisense	56645879	CCGCAGTAAGAGCTGAGCTG	CGGCCCGCAGTAAGAGCTGAGCTGGGGGCA	GGG	1	85	1590	5.3	0.6205	0.986509	0.716307	29	ENST00000262030	0	0	-0.37725	0.609258	0.339057	No	Essential
ATP5F1B	ENSG00000110955	ENST00000262030.8	CRISPRko	CDS	NC_000012.12	-	-	sense	56645868	CCCCAGCTCAGCTCTTACTG	CTGCCCCCAGCTCAGCTCTTACTGCGGGCC	CGG	1	96	1590	6	0.4909	0.196383	-0.102293	32	ENST00000262030	0	0	-0.298496	-0.102113	-0.400789	No	Essential
ATP5F1B	ENSG00000110955	ENST00000262030.8	CRISPRko	CDS	NC_000012.12	-	+	antisense	56643471	GTATAAATCATTGCCTTCAC	CATGGTATAAATCATTGCCTTCACGGGTCC	GGG	5	724	1590	45.5	0.5732	-0.474679	-0.00634242	242	ENST00000262030	0	0	0.0899474	-0.384731	0.083605	No	Essential
ATP5F1B	ENSG00000110955	ENST00000262030.8	CRISPRko	CDS	NC_000012.12	-	-	sense	56645294	CGCCGCCACCGGGCGCATCG	CAGGCGCCGCCACCGGGCGCATCGTGGCGG	TGG	2	187	1590	11.8	0.6334	0.00675108	-0.605385	63	ENST00000262030	0	0	-0.144504	-0.137753	-0.749889	No	Essential
ATP5F1B	ENSG00000110955	ENST00000262030.8	CRISPRko	CDS	NC_000012.12	-	+	antisense	56645303	CGCCACGATGCGCCCGGTGG	TGACCGCCACGATGCGCCCGGTGGCGGCGC	CGG	2	178	1590	11.2	0.378	0.330389	-0.295216	60	ENST00000262030	0	0	-0.141968	0.188421	-0.437184	No	Essential
ATP5F1B	ENSG00000110955	ENST00000262030.8	CRISPRko	CDS	NC_000012.12	-	-	sense	56642483	AGAATTACCACTACCAAGAA	GGAAAGAATTACCACTACCAAGAAGGGATC	GGG	7	1049	1590	66	0.5504	0.0554506	0.239542	350	ENST00000262030	0	0	0.028339	0.0837896	0.267881	No	Essential
ATP5F1B	ENSG00000110955	ENST00000262030.8	CRISPRko	CDS	NC_000012.12	-	-	sense	56644914	TATGGATGGTACAGAAGGCT	TTGCTATGGATGGTACAGAAGGCTTGGTTA	TGG	3	352	1590	22.1	0.5501	0.419622	0.178361	118	ENST00000262030	0	0	-0.0195389	0.400083	0.158822	No	Essential
ATP5F1B	ENSG00000110955	ENST00000262030.8	CRISPRko	CDS	NC_000012.12	-	-	sense	56642549	GGCCGAATCCCTTCTGCTGT	ATTGGGCCGAATCCCTTCTGCTGTGGGCTA	GGG	7	983	1590	61.8	0.5067	-0.252843	-0.498447	328	ENST00000262030	0	0	0.104087	-0.148756	-0.39436	No	Essential
ATP5F1B	ENSG00000110955	ENST00000262030.8	CRISPRko	CDS	NC_000012.12	-	-	sense	56639174	CAGGTTGCTGAGGTCTTCAC	ATTCCAGGTTGCTGAGGTCTTCACAGGTCA	AGG	9	1421	1590	89.4	0.5056	-0.118369	0.439686	474	ENST00000262030	0	0	0.180238	0.0618691	0.619924	No	Essential
ATP5F1B	ENSG00000110955	ENST00000262030.8	CRISPRko	CDS	NC_000012.12	-	+	antisense	56639291	GGATGGCAATGATATCCTGG	CCCAGGATGGCAATGATATCCTGGAGGGAT	AGG	9	1304	1590	82	0.6873	0.827256	0.308182	435	ENST00000262030	0	0	0.0254009	0.852657	0.333583	No	Essential
ATP5F1B	ENSG00000110955	ENST00000262030.8	CRISPRko	CDS	NC_000012.12	-	-	sense	56643549	TGGCAAGACTGTACTGATCA	GAGTTGGCAAGACTGTACTGATCATGGAGT	TGG	5	646	1590	40.6	0.5215	-0.0985915	-0.435911	216	ENST00000262030	0	0	0.041621	-0.0569705	-0.39429	No	Essential
ATP5F1B	ENSG00000110955	ENST00000262030.8	CRISPRko	CDS	NC_000012.12	-	-	sense	56645852	ACTGCGGGCCGCTCCGACGG	TCTTACTGCGGGCCGCTCCGACGGCGGTCC	CGG	1	112	1590	7	0.5525	1.18249	0.169129	38	ENST00000262030	0	0	-0.230204	0.952282	-0.0610753	No	Essential
ATP5F1B	ENSG00000110955	ENST00000262030.8	CRISPRko	CDS	NC_000012.12	-	+	antisense	56640034	TGCTCACTGCCAACAATGTT	GTAATGCTCACTGCCAACAATGTTGGGATC	GGG	8	1233	1590	77.5	0.3766	-0.774111	-0.408311	411	ENST00000262030	0	0	0.0258197	-0.748291	-0.382491	No	Essential
ATP5F1B	ENSG00000110955	ENST00000262030.8	CRISPRko	CDS	NC_000012.12	-	-	sense	56645842	GCTCCGACGGCGGTCCATCC	GGCCGCTCCGACGGCGGTCCATCCTGGTAA	TGG	1	122	1590	7.7	0.4183	-0.0299565	0.254671	41	ENST00000262030	0	0	-0.241111	-0.271068	0.0135594	No	Essential
ATP5F1B	ENSG00000110955	ENST00000262030.8	CRISPRko	CDS	NC_000012.12	-	-	sense	56643484	TGTTTGCTGGTGTTGGTGAG	TCTGTGTTTGCTGGTGTTGGTGAGAGGACC	AGG	5	711	1590	44.7	0.6189	0.433942	0.00712161	237	ENST00000262030	0	0	0.0276341	0.461576	0.0347557	No	Essential
ATP5F1B	ENSG00000110955	ENST00000262030.8	CRISPRko	CDS	NC_000012.12	-	-	sense	56639166	TGAGGTCTTCACAGGTCATA	TTGCTGAGGTCTTCACAGGTCATATGGGGA	TGG	9	1429	1590	89.9	0.3641	-0.799511	-0.160635	477	ENST00000262030	0	0	0.173618	-0.625893	0.0129828	No	Essential
ATP5F1B	ENSG00000110955	ENST00000262030.8	CRISPRko	CDS	NC_000012.12	-	-	sense	56645276	CGTGGCGGTCATTGGCGCAG	GCATCGTGGCGGTCATTGGCGCAGTGGTGG	TGG	2	205	1590	12.9	0.5612	0.632886	-0.00690007	69	ENST00000262030	0	0	-0.0116671	0.621219	-0.0185672	No	Essential
ATP5F1B	ENSG00000110955	ENST00000262030.8	CRISPRko	CDS	NC_000012.12	-	+	antisense	56640099	ATAGATGCCCAGCTCAGCAA	CTGGATAGATGCCCAGCTCAGCAATGGCAC	TGG	8	1168	1590	73.5	0.5883	1.17697	1.20242	390	ENST00000262030	0	0	0.103808	1.28078	1.30623	No	Essential
ATP5F1B	ENSG00000110955	ENST00000262030.8	CRISPRko	CDS	NC_000012.12	-	-	sense	56642786	ACCACCTGGTGCTCGTGCCC	ATGAACCACCTGGTGCTCGTGCCCGGGTAG	GGG	6	838	1590	52.7	0.5076	0.483475	0.463171	280	ENST00000262030	0	0	0.137762	0.621237	0.600933	No	Essential
ATP5F1B	ENSG00000110955	ENST00000262030.8	CRISPRko	CDS	NC_000012.12	-	-	sense	56639985	TGGGGTGCAAAAGATCCTGC	CCCGTGGGGTGCAAAAGATCCTGCAGGTGA	AGG	8	1282	1590	80.6	0.5752	0.533216	0.448521	428	ENST00000262030	0	0	-0.0383753	0.494841	0.410146	No	Essential
ATP5F1B	ENSG00000110955	ENST00000262030.8	CRISPRko	CDS	NC_000012.12	-	-	sense	56643518	AACAATGTCGCCAAAGCCCA	AATCAACAATGTCGCCAAAGCCCATGGTGG	TGG	5	677	1590	42.6	0.5217	0.130379	-0.112646	226	ENST00000262030	0	0	0.229565	0.359944	0.116919	No	Essential
ATP5F1B	ENSG00000110955	ENST00000262030.8	CRISPRko	CDS	NC_000012.12	-	+	antisense	56644895	CACCAGAATCCAGTACTTTC	GGTGCACCAGAATCCAGTACTTTCTGGCCT	TGG	3	371	1590	23.3	0.2904	-1.61732	-0.381445	124	ENST00000262030	0	0	-0.08848	-1.7058	-0.469925	No	Essential
ATP5F1B	ENSG00000110955	ENST00000262030.8	CRISPRko	CDS	NC_000012.12	-	+	antisense	56644810	ATGGGACCTCTTTCATCAAT	TTTGATGGGACCTCTTTCATCAATAGGTTC	AGG	3	456	1590	28.7	0.3194	-1.17786	-0.403598	152	ENST00000262030	0	0	0.00501349	-1.17285	-0.398584	No	Essential
ATP5F1B	ENSG00000110955	ENST00000262030.8	CRISPRko	CDS	NC_000012.12	-	+	antisense	56642525	TAGTACCCATGTCAGTGGCC	TGCATAGTACCCATGTCAGTGGCCAGGGTA	AGG	7	1007	1590	63.3	0.4978	-0.453987	-0.767264	336	ENST00000262030	0	0	0.219606	-0.234381	-0.547657	No	Essential
ATP5F1B	ENSG00000110955	ENST00000262030.8	CRISPRko	CDS	NC_000012.12	-	-	sense	56640048	AGACTCCACCTCTCGTATCA	CTCTAGACTCCACCTCTCGTATCATGGATC	TGG	8	1219	1590	76.7	0.4213	-0.152849	0.312045	407	ENST00000262030	0	0	0.0492996	-0.10355	0.361344	No	Essential
ATP5F1B	ENSG00000110955	ENST00000262030.8	CRISPRko	CDS	NC_000012.12	-	-	sense	56639145	GGGGAAGCTGGTACCCCTGA	ATATGGGGAAGCTGGTACCCCTGAAGGAGA	AGG	9	1450	1590	91.2	0.5613	0.263003	0.281275	484	ENST00000262030	0	0	0.0563387	0.319342	0.337614	No	Essential
ATP5F1B	ENSG00000110955	ENST00000262030.8	CRISPRko	CDS	NC_000012.12	-	-	sense	56639184	TCAGCCATTCCAGGTTGCTG	TGTCTCAGCCATTCCAGGTTGCTGAGGTCT	AGG	9	1411	1590	88.7	0.5769	0.282918	-0.172049	471	ENST00000262030	0	0	0.273678	0.556596	0.10163	No	Essential
ATP5F1B	ENSG00000110955	ENST00000262030.8	CRISPRko	CDS	NC_000012.12	-	-	sense	56643854	CTGCTAGCTCCCTATGCCAA	CGATCTGCTAGCTCCCTATGCCAAGGGTGG	GGG	4	590	1590	37.1	0.6183	0.0910065	-0.152371	197	ENST00000262030	0	0	-0.0930314	-0.00202495	-0.245402	No	Essential
ATP5F1B	ENSG00000110955	ENST00000262030.8	CRISPRko	CDS	NC_000012.12	-	-	sense	56638391	CCCAGAACAGGCCTTCTATA	ATCTCCCAGAACAGGCCTTCTATATGGTGG	TGG	10	1522	1590	95.7	0.366	-0.787221	0.272624	508	ENST00000262030	0	0	-0.00585903	-0.79308	0.266765	No	Essential
ATP5F1B	ENSG00000110955	ENST00000262030.8	CRISPRko	CDS	NC_000012.12	-	+	antisense	56643519	AGAGTAACCACCATGGGCTT	ACACAGAGTAACCACCATGGGCTTTGGCGA	TGG	5	676	1590	42.5	0.4798	0.0818	0.108924	226	ENST00000262030	0	0	0.251053	0.332853	0.359977	No	Essential
ATP5F1B	ENSG00000110955	ENST00000262030.8	CRISPRko	CDS	NC_000012.12	-	-	sense	56643885	AATTCTGGTGACTGGTATCA	AGGAAATTCTGGTGACTGGTATCAAGGTTG	AGG	4	559	1590	35.2	0.4449	0.133849	0.549253	187	ENST00000262030	0	0	-0.0416205	0.0922282	0.507632	No	Essential
ATP5F1B	ENSG00000110955	ENST00000262030.8	CRISPRko	CDS	NC_000012.12	-	-	sense	56645954	CTACGCCATGTTGGGGTTTG	CGGACTACGCCATGTTGGGGTTTGTGGGTC	TGG	1	10	1590	0.6	0.382	-1.1507	-1.15178	4	ENST00000262030	0	0	-0.490016	-1.64071	-1.6418	No	Essential
ATP5F1B	ENSG00000110955	ENST00000262030.8	CRISPRko	CDS	NC_000012.12	-	+	antisense	56645896	CTGGGGGCAGCGACGCTGAA	TGAGCTGGGGGCAGCGACGCTGAAGGGGTG	GGG	1	68	1590	4.3	0.4654	-0.565625	-0.546184	23	ENST00000262030	0	0	-0.504856	-1.07048	-1.05104	No	Essential
ATP5F1B	ENSG00000110955	ENST00000262030.8	CRISPRko	CDS	NC_000012.12	-	+	antisense	56642558	AGCCCACAGCAGAAGGGATT	TGATAGCCCACAGCAGAAGGGATTCGGCCC	CGG	7	974	1590	61.3	0.3765	-0.532119	0.183535	325	ENST00000262030	0	0	0.107982	-0.424137	0.291517	No	Essential
ATP5F1B	ENSG00000110955	ENST00000262030.8	CRISPRko	CDS	NC_000012.12	-	+	antisense	56639143	CCTTTGATGGTCTCCTTCAG	GAATCCTTTGATGGTCTCCTTCAGGGGTAC	GGG	9	1452	1590	91.3	0.5318	0.215137	0.0195901	484	ENST00000262030	0	0	0.0822624	0.2974	0.101852	No	Essential
ATP5F1B	ENSG00000110955	ENST00000262030.8	CRISPRko	CDS	NC_000012.12	-	+	antisense	56639981	ATAGTAATATACTCACCTGC	CCACATAGTAATATACTCACCTGCAGGATC	AGG	8	1286	1590	80.9	0.541	0.286179	0.515543	429	ENST00000262030	0	0	0.076363	0.362542	0.591906	No	Essential
ATP5F1B	ENSG00000110955	ENST00000262030.8	CRISPRko	CDS	NC_000012.12	-	+	antisense	56645855	AGGATGGACCGCCGTCGGAG	TACCAGGATGGACCGCCGTCGGAGCGGCCC	CGG	1	109	1590	6.9	0.6068	0.314223	-0.165749	37	ENST00000262030	0	0	-0.225803	0.0884201	-0.391553	No	Essential
ATP5F1B	ENSG00000110955	ENST00000262030.8	CRISPRko	CDS	NC_000012.12	-	+	antisense	56642552	GCTGATAGCCCACAGCAGAA	GTAGGCTGATAGCCCACAGCAGAAGGGATT	GGG	7	980	1590	61.6	0.6403	0.618985	0.637637	327	ENST00000262030	0	0	0.108283	0.727268	0.74592	No	Essential
ATP5F1B	ENSG00000110955	ENST00000262030.8	CRISPRko	CDS	NC_000012.12	-	-	sense	56642787	AACCACCTGGTGCTCGTGCC	AATGAACCACCTGGTGCTCGTGCCCGGGTA	CGG	6	837	1590	52.6	0.3958	-0.689533	-0.843532	279	ENST00000262030	0	0	0.0623601	-0.627173	-0.781172	No	Essential
ATP5F1B	ENSG00000110955	ENST00000262030.8	CRISPRko	CDS	NC_000012.12	-	+	antisense	56643946	TCTGGAGCCTCAGCATGAAT	GAACTCTGGAGCCTCAGCATGAATGGGAGC	GGG	4	498	1590	31.3	0.4018	-0.0289931	0.423122	166	ENST00000262030	0	0	-0.182943	-0.211936	0.240179	No	Essential
ATP5F1B	ENSG00000110955	ENST00000262030.8	CRISPRko	CDS	NC_000012.12	-	-	sense	56639277	CCAGGATATCATTGCCATCC	CCCTCCAGGATATCATTGCCATCCTGGGTA	TGG	9	1318	1590	82.9	0.425	-0.253685	-0.0519059	440	ENST00000262030	0	0	0.0664756	-0.18721	0.0145697	No	Essential
ATP5F1B	ENSG00000110955	ENST00000262030.8	CRISPRko	CDS	NC_000012.12	-	+	antisense	56640033	ATGCTCACTGCCAACAATGT	CGTAATGCTCACTGCCAACAATGTTGGGAT	TGG	8	1234	1590	77.6	0.4848	-0.105479	-0.0643158	412	ENST00000262030	0	0	0.0274788	-0.0780007	-0.036837	No	Essential
ATP5F1B	ENSG00000110955	ENST00000262030.8	CRISPRko	CDS	NC_000012.12	-	+	antisense	56642793	GCTACCCGGGCACGAGCACC	CAGAGCTACCCGGGCACGAGCACCAGGTGG	AGG	6	831	1590	52.3	0.4548	0.335481	0.207979	277	ENST00000262030	0	0	0.150136	0.485618	0.358115	No	Essential
ATP5F1B	ENSG00000110955	ENST00000262030.8	CRISPRko	CDS	NC_000012.12	-	+	antisense	56642526	AGTACCCATGTCAGTGGCCA	GCATAGTACCCATGTCAGTGGCCAGGGTAG	GGG	7	1006	1590	63.3	0.5322	0.0356404	-0.12018	336	ENST00000262030	0	0	0.218273	0.253913	0.098093	No	Essential
ATP5F1B	ENSG00000110955	ENST00000262030.8	CRISPRko	CDS	NC_000012.12	-	+	antisense	56644782	AATAAGAGCAACTTACTGTT	ATGCAATAAGAGCAACTTACTGTTTGGTTT	TGG	3	484	1590	30.4	0.4038	-0.301452	0.688863	162	ENST00000262030	0	0	-0.0909482	-0.3924	0.597915	No	Essential
ATP5F1B	ENSG00000110955	ENST00000262030.8	CRISPRko	CDS	NC_000012.12	-	-	sense	56640135	TGCTACTACGTTTGCCCATT	CCCCTGCTACTACGTTTGCCCATTTGGATG	TGG	8	1132	1590	71.2	0.2519	-1.56633	-1.07486	378	ENST00000262030	0	0	0.0885501	-1.47778	-0.986309	No	Essential
ATP5F1B	ENSG00000110955	ENST00000262030.8	CRISPRko	CDS	NC_000012.12	-	+	antisense	56640175	GGGTCAGTCAAGTCATCAGC	GGCAGGGTCAGTCAAGTCATCAGCAGGCAC	AGG	8	1092	1590	68.7	0.5518	0.481401	0.463505	364	ENST00000262030	0	0	0.0458205	0.527221	0.509325	No	Essential
ATP5F1B	ENSG00000110955	ENST00000262030.8	CRISPRko	CDS	NC_000012.12	-	+	antisense	56645238	TCCAGGGCATTTAGAATTGG	CACTTCCAGGGCATTTAGAATTGGTGGTAG	TGG	2	243	1590	15.3	0.4774	0.238266	0.092226	81	ENST00000262030	0	0	0.00969294	0.247959	0.101919	No	Essential
ATP5F1B	ENSG00000110955	ENST00000262030.8	CRISPRko	CDS	NC_000012.12	-	+	antisense	56640149	AATGGGCAAACGTAGTAGCA	TCCAAATGGGCAAACGTAGTAGCAGGGGCA	GGG	8	1118	1590	70.3	0.6109	0.446905	0.60216	373	ENST00000262030	0	0	0.216707	0.663612	0.818867	No	Essential
ATP5F1B	ENSG00000110955	ENST00000262030.8	CRISPRko	CDS	NC_000012.12	-	-	sense	56645962	CACCCGGACTACGCCATGTT	TCTCCACCCGGACTACGCCATGTTGGGGTT	GGG	1	2	1590	0.1	0.3408	-0.41788	0.133241	1	ENST00000262030	0	0	-0.28704	-0.704919	-0.153798	No	Essential
ATP5F1B	ENSG00000110955	ENST00000262030.8	CRISPRko	CDS	NC_000012.12	-	-	sense	56642678	CTTCACCCAGGCTGGTTCAG	TTCGCTTCACCCAGGCTGGTTCAGAGGTAA	AGG	6	946	1590	59.5	0.5927	-0.0141093	-0.206168	316	ENST00000262030	0	0	0.245019	0.23091	0.0388512	No	Essential
ATP5F1B	ENSG00000110955	ENST00000262030.8	CRISPRko	CDS	NC_000012.12	-	-	sense	56645945	GTTGGGGTTTGTGGGTCGGG	CCATGTTGGGGTTTGTGGGTCGGGTGGCCG	TGG	1	19	1590	1.2	0.5609	0.0982131	-0.36029	7	ENST00000262030	0	0	-0.523075	-0.424862	-0.883365	No	Essential
ATP5F1B	ENSG00000110955	ENST00000262030.8	CRISPRko	CDS	NC_000012.12	-	+	antisense	56638402	CCATATAGAAGGCCTGTTCT	CCCACCATATAGAAGGCCTGTTCTGGGAGA	GGG	10	1511	1590	95	0.455	-0.63729	0.106998	504	ENST00000262030	0	0	0.0185978	-0.618693	0.125596	No	Essential
ATP5F1B	ENSG00000110955	ENST00000262030.8	CRISPRko	CDS	NC_000012.12	-	+	antisense	56643449	CACCAGATTCAATCATTTCA	ATAACACCAGATTCAATCATTTCATGGTAT	TGG	5	746	1590	46.9	0.4017	-1.39667	-0.853652	249	ENST00000262030	0	0	0.172234	-1.22444	-0.681418	No	Essential
ATP5F1B	ENSG00000110955	ENST00000262030.8	CRISPRko	CDS	NC_000012.12	-	+	antisense	56642683	CTCTTACCTCTGAACCAGCC	TTCCCTCTTACCTCTGAACCAGCCTGGGTG	TGG	6	941	1590	59.2	0.37	-0.999147	-1.09185	314	ENST00000262030	0	0	0.211433	-0.787713	-0.880421	No	Essential
ATP5F1B	ENSG00000110955	ENST00000262030.8	CRISPRko	CDS	NC_000012.12	-	-	sense	56642828	ATGATTACTGCAGGTAGCGC	ATGTATGATTACTGCAGGTAGCGCTGGTAT	TGG	6	796	1590	50.1	0.4934	0.653707	0.667032	266	ENST00000262030	0	0	-0.032729	0.620978	0.634303	No	Essential
ATP5F1B	ENSG00000110955	ENST00000262030.8	CRISPRko	CDS	NC_000012.12	-	-	sense	56644848	TCCTGTTGGTCCTGAGACTT	AAATTCCTGTTGGTCCTGAGACTTTGGGCA	TGG	3	418	1590	26.3	0.3531	-1.02904	-1.07578	140	ENST00000262030	0	0	-0.0362473	-1.06529	-1.11203	No	Essential
ATP5F1B	ENSG00000110955	ENST00000262030.8	CRISPRko	CDS	NC_000012.12	-	+	antisense	56639274	AAGTTCATCCATACCCAGGA	CAGAAAGTTCATCCATACCCAGGATGGCAA	TGG	9	1321	1590	83.1	0.6025	0.724687	0.658223	441	ENST00000262030	0	0	0.0568501	0.781537	0.715073	No	Essential
ATP5F1B	ENSG00000110955	ENST00000262030.8	CRISPRko	CDS	NC_000012.12	-	-	sense	56639157	CACAGGTCATATGGGGAAGC	TCTTCACAGGTCATATGGGGAAGCTGGTAC	TGG	9	1438	1590	90.4	0.4819	-0.279489	-0.247865	480	ENST00000262030	0	0	0.0244219	-0.255067	-0.223443	No	Essential
ATP5F1B	ENSG00000110955	ENST00000262030.8	CRISPRko	CDS	NC_000012.12	-	-	sense	56642519	CCTACCCTGGCCACTGACAT	TCAGCCTACCCTGGCCACTGACATGGGTAC	GGG	7	1013	1590	63.7	0.5885	0.182256	0.285752	338	ENST00000262030	0	0	0.152058	0.334315	0.43781	No	Essential
ATP5F1B	ENSG00000110955	ENST00000262030.8	CRISPRko	CDS	NC_000012.12	-	+	antisense	56645918	GGTGAGTCTCCGCAAGGCCC	AAGGGGTGAGTCTCCGCAAGGCCCCGGAGG	CGG	1	46	1590	2.9	0.4928	0.889454	0.61518	16	ENST00000262030	0	0	-0.335953	0.553502	0.279227	No	Essential
ATP5F1B	ENSG00000110955	ENST00000262030.8	CRISPRko	CDS	NC_000012.12	-	+	antisense	56639191	AAGACCTCAGCAACCTGGAA	TGTGAAGACCTCAGCAACCTGGAATGGCTG	TGG	9	1404	1590	88.3	0.5471	0.194207	0.44574	468	ENST00000262030	0	0	0.312451	0.506658	0.758191	No	Essential
ATP5F1B	ENSG00000110955	ENST00000262030.8	CRISPRko	CDS	NC_000012.12	-	+	antisense	56645897	TGGGGGCAGCGACGCTGAAG	GAGCTGGGGGCAGCGACGCTGAAGGGGTGA	GGG	1	67	1590	4.2	0.5301	0.618367	0.353401	23	ENST00000262030	0	0	-0.505781	0.112586	-0.152381	No	Essential
ATP5F1B	ENSG00000110955	ENST00000262030.8	CRISPRko	CDS	NC_000012.12	-	-	sense	56640095	TCGCGTGCCATTGCTGAGCT	ACTGTCGCGTGCCATTGCTGAGCTGGGCAT	GGG	8	1172	1590	73.7	0.4579	-0.18764	-0.419473	391	ENST00000262030	0	0	0.0597264	-0.127914	-0.359746	No	Essential
ATP5F1B	ENSG00000110955	ENST00000262030.8	CRISPRko	CDS	NC_000012.12	-	-	sense	56642532	TGTGGGCTATCAGCCTACCC	CTGCTGTGGGCTATCAGCCTACCCTGGCCA	TGG	7	1000	1590	62.9	0.5911	-0.663637	-0.444281	334	ENST00000262030	0	0	0.158047	-0.50559	-0.286234	No	Essential
ATP5F1B	ENSG00000110955	ENST00000262030.8	CRISPRko	CDS	NC_000012.12	-	+	antisense	56640154	GCAAACGTAGTAGCAGGGGC	ATGGGCAAACGTAGTAGCAGGGGCAGGGTC	AGG	8	1113	1590	70	0.4522	-0.0870025	-0.320191	371	ENST00000262030	0	0	0.0837744	-0.00322815	-0.236417	No	Essential
ATP5F1B	ENSG00000110955	ENST00000262030.8	CRISPRko	CDS	NC_000012.12	-	+	antisense	56639186	CTGTGAAGACCTCAGCAACC	TGACCTGTGAAGACCTCAGCAACCTGGAAT	TGG	9	1409	1590	88.6	0.5344	0.0784944	0.0254947	470	ENST00000262030	0	0	0.252653	0.331147	0.278147	No	Essential
ATP5F1B	ENSG00000110955	ENST00000262030.8	CRISPRko	CDS	NC_000012.12	-	+	antisense	56639288	CCAGGATGGCAATGATATCC	ATACCCAGGATGGCAATGATATCCTGGAGG	TGG	9	1307	1590	82.2	0.3933	0.018586	0.386615	436	ENST00000262030	0	0	0.0116041	0.03019	0.398219	No	Essential
ATP5F1B	ENSG00000110955	ENST00000262030.8	CRISPRko	CDS	NC_000012.12	-	+	antisense	56643945	CTCTGGAGCCTCAGCATGAA	TGAACTCTGGAGCCTCAGCATGAATGGGAG	TGG	4	499	1590	31.4	0.3196	-0.818134	-0.824068	167	ENST00000262030	0	0	-0.112224	-0.930358	-0.936292	No	Essential
ATP5F1B	ENSG00000110955	ENST00000262030.8	CRISPRko	CDS	NC_000012.12	-	-	sense	56645214	ATGCCCTGGAAGTGCAAGGC	CTAAATGCCCTGGAAGTGCAAGGCAGGGAG	AGG	2	267	1590	16.8	0.4605	-0.63986	-0.526531	89	ENST00000262030	0	0	-0.0767766	-0.716636	-0.603308	No	Essential
ATP5F1B	ENSG00000110955	ENST00000262030.8	CRISPRko	CDS	NC_000012.12	-	+	antisense	56645895	GCTGGGGGCAGCGACGCTGA	CTGAGCTGGGGGCAGCGACGCTGAAGGGGT	AGG	1	69	1590	4.3	0.499	0.270784	0.151792	23	ENST00000262030	0	0	-0.504856	-0.234072	-0.353064	No	Essential
ATP5F1B	ENSG00000110955	ENST00000262030.8	CRISPRko	CDS	NC_000012.12	-	+	antisense	56640131	GTACAGTGGTAGCATCCAAA	GACAGTACAGTGGTAGCATCCAAATGGGCA	TGG	8	1136	1590	71.4	0.5387	-0.439064	-0.0198042	379	ENST00000262030	0	0	-0.00155528	-0.440619	-0.0213595	No	Essential
ATP5F1B	ENSG00000110955	ENST00000262030.8	CRISPRko	CDS	NC_000012.12	-	-	sense	56643893	GAGCAGGAAATTCTGGTGAC	TGTTGAGCAGGAAATTCTGGTGACTGGTAT	TGG	4	551	1590	34.7	0.5466	0.55906	0.614954	184	ENST00000262030	0	0	-0.106353	0.452707	0.508601	No	Essential
ATP5F1B	ENSG00000110955	ENST00000262030.8	CRISPRko	CDS	NC_000012.12	-	-	sense	56645218	CTAAATGCCCTGGAAGTGCA	AATTCTAAATGCCCTGGAAGTGCAAGGCAG	AGG	2	263	1590	16.5	0.5841	0.396862	0.184827	88	ENST00000262030	0	0	-0.0259148	0.370947	0.158912	No	Essential
ATP5F1B	ENSG00000110955	ENST00000262030.8	CRISPRko	CDS	NC_000012.12	-	+	antisense	56642530	CCCATGTCAGTGGCCAGGGT	AGTACCCATGTCAGTGGCCAGGGTAGGCTG	AGG	7	1002	1590	63	0.5711	0.161296	0.0820299	334	ENST00000262030	0	0	0.183457	0.344753	0.265487	No	Essential
ATP5F1B	ENSG00000110955	ENST00000262030.8	CRISPRko	CDS	NC_000012.12	-	-	sense	56643497	GGTGGTTACTCTGTGTTTGC	CCATGGTGGTTACTCTGTGTTTGCTGGTGT	TGG	5	698	1590	43.9	0.3071	-0.58101	-0.303377	233	ENST00000262030	0	0	0.0612424	-0.519767	-0.242134	No	Essential
ATP5F1B	ENSG00000110955	ENST00000262030.8	CRISPRko	CDS	NC_000012.12	-	-	sense	56638403	ATATGACCATCTCCCAGAAC	GTGAATATGACCATCTCCCAGAACAGGCCT	AGG	10	1510	1590	95	0.4775	-0.102874	0.312375	504	ENST00000262030	0	0	-0.0693331	-0.172207	0.243041	No	Essential
ATP5F1B	ENSG00000110955	ENST00000262030.8	CRISPRko	CDS	NC_000012.12	-	-	sense	56645916	CTCCGGCCTCCGGGGCCTTG	GCTGCTCCGGCCTCCGGGGCCTTGCGGAGA	CGG	1	48	1590	3	0.5116	-0.344217	-0.782144	16	ENST00000262030	0	0	-0.329383	-0.6736	-1.11153	No	Essential
ATP5F1B	ENSG00000110955	ENST00000262030.8	CRISPRko	CDS	NC_000012.12	-	-	sense	56645177	TTTGGAGGTGGCCCAGCATT	TGGTTTTGGAGGTGGCCCAGCATTTGGGTA	TGG	2	304	1590	19.1	0.2349	-1.01246	-0.542956	102	ENST00000262030	0	0	-0.0671145	-1.07958	-0.610071	No	Essential
ATP5F1B	ENSG00000110955	ENST00000262030.8	CRISPRko	CDS	NC_000012.12	-	+	antisense	56638401	ACCATATAGAAGGCCTGTTC	TCCCACCATATAGAAGGCCTGTTCTGGGAG	TGG	10	1512	1590	95.1	0.2938	-0.777145	0.045989	504	ENST00000262030	0	0	0.0149947	-0.76215	0.0609837	No	Essential
ATP5F1B	ENSG00000110955	ENST00000262030.8	CRISPRko	CDS	NC_000012.12	-	+	antisense	56639130	AATCTGCTGGAATCCTTTGA	CCAAAATCTGCTGGAATCCTTTGATGGTCT	TGG	9	1465	1590	92.1	0.4137	-0.469088	0.207757	489	ENST00000262030	0	0	0.0414687	-0.427619	0.249226	No	Essential
ATP5F1B	ENSG00000110955	ENST00000262030.8	CRISPRko	CDS	NC_000012.12	-	+	antisense	56643405	TAGCTCAATGCTTACCTTAG	CAATTAGCTCAATGCTTACCTTAGAGGTGG	AGG	5	790	1590	49.7	0.3187	0.0329738	0.0969652	264	ENST00000262030	0	0	0.0786111	0.111585	0.175576	No	Essential
ATP5F1B	ENSG00000110955	ENST00000262030.8	CRISPRko	CDS	NC_000012.12	-	-	sense	56645924	GGCCGCTGCTCCGGCCTCCG	GGGTGGCCGCTGCTCCGGCCTCCGGGGCCT	GGG	1	40	1590	2.5	0.4795	-0.493232	-0.926908	14	ENST00000262030	0	0	-0.460159	-0.953391	-1.38707	No	Essential
ATP5F1B	ENSG00000110955	ENST00000262030.8	CRISPRko	CDS	NC_000012.12	-	-	sense	56645953	TACGCCATGTTGGGGTTTGT	GGACTACGCCATGTTGGGGTTTGTGGGTCG	GGG	1	11	1590	0.7	0.3743	-0.346081	0.0589493	4	ENST00000262030	0	0	-0.484373	-0.830454	-0.425424	No	Essential
ATP5F1B	ENSG00000110955	ENST00000262030.8	CRISPRko	CDS	NC_000012.12	-	-	sense	56645291	CGCCACCGGGCGCATCGTGG	GCGCCGCCACCGGGCGCATCGTGGCGGTCA	CGG	2	190	1590	11.9	0.4604	0.538537	-0.14563	64	ENST00000262030	0	0	-0.123817	0.41472	-0.269446	No	Essential
ATP5F1B	ENSG00000110955	ENST00000262030.8	CRISPRko	CDS	NC_000012.12	-	-	sense	56645933	GGGTCGGGTGGCCGCTGCTC	TTGTGGGTCGGGTGGCCGCTGCTCCGGCCT	CGG	1	31	1590	1.9	0.4231	0.107913	0.230596	11	ENST00000262030	0	0	-0.428573	-0.32066	-0.197977	No	Essential
ATP5F1B	ENSG00000110955	ENST00000262030.8	CRISPRko	CDS	NC_000012.12	-	+	antisense	56638374	TTTGCCACAGCTTCTTCAAT	AGCTTTTGCCACAGCTTCTTCAATGGGTCC	GGG	10	1539	1590	96.8	0.38	-1.31601	-1.01103	513	ENST00000262030	0	0	-0.479054	-1.79506	-1.49008	No	Essential
ATP5F1B	ENSG00000110955	ENST00000262030.8	CRISPRko	CDS	NC_000012.12	-	-	sense	56645201	GCAAGGCAGGGAGACCAGAC	AAGTGCAAGGCAGGGAGACCAGACTGGTTT	TGG	2	280	1590	17.6	0.5606	0.487785	0.829239	94	ENST00000262030	0	0	-0.0630428	0.424743	0.766196	No	Essential
ATP5F1B	ENSG00000110955	ENST00000262030.8	CRISPRko	CDS	NC_000012.12	-	-	sense	56645949	CCATGTTGGGGTTTGTGGGT	TACGCCATGTTGGGGTTTGTGGGTCGGGTG	CGG	1	15	1590	0.9	0.397	-0.455414	-0.484537	5	ENST00000262030	0	0	-0.486464	-0.941878	-0.971002	No	Essential
ATP5F1B	ENSG00000110955	ENST00000262030.8	CRISPRko	CDS	NC_000012.12	-	+	antisense	56645222	CTCCCTGCCTTGCACTTCCA	TGGTCTCCCTGCCTTGCACTTCCAGGGCAT	GGG	2	259	1590	16.3	0.4493	-0.415091	-0.333704	87	ENST00000262030	0	0	0.0132497	-0.401841	-0.320454	No	Essential
ATP5F1B	ENSG00000110955	ENST00000262030.8	CRISPRko	CDS	NC_000012.12	-	-	sense	56645284	GGGCGCATCGTGGCGGTCAT	CACCGGGCGCATCGTGGCGGTCATTGGCGC	TGG	2	197	1590	12.4	0.397	-1.01264	-0.704013	66	ENST00000262030	0	0	-0.0905755	-1.10321	-0.794588	No	Essential
ATP5F1B	ENSG00000110955	ENST00000262030.8	CRISPRko	CDS	NC_000012.12	-	-	sense	56644886	GGCCAGAAAGTACTGGATTC	TAGAGGCCAGAAAGTACTGGATTCTGGTGC	TGG	3	380	1590	23.9	0.4121	-0.608556	-0.0350086	127	ENST00000262030	0	0	-0.0284261	-0.636983	-0.0634347	No	Essential
ATP5F1B	ENSG00000110955	ENST00000262030.8	CRISPRko	CDS	NC_000012.12	-	-	sense	56643491	TACTCTGTGTTTGCTGGTGT	TGGTTACTCTGTGTTTGCTGGTGTTGGTGA	TGG	5	704	1590	44.3	0.307	-0.282892	-0.846238	235	ENST00000262030	0	0	0.0794524	-0.20344	-0.766785	No	Essential
ATP5F1B	ENSG00000110955	ENST00000262030.8	CRISPRko	CDS	NC_000012.12	-	-	sense	56639271	TATCATTGCCATCCTGGGTA	AGGATATCATTGCCATCCTGGGTATGGATG	TGG	9	1324	1590	83.3	0.4751	-0.143604	-0.32981	442	ENST00000262030	0	0	0.103413	-0.040191	-0.226396	No	Essential
ATP5F1B	ENSG00000110955	ENST00000262030.8	CRISPRko	CDS	NC_000012.12	-	+	antisense	56645257	GTGGTAGTCCCTCATCAAAC	ATTGGTGGTAGTCCCTCATCAAACTGGACG	TGG	2	224	1590	14.1	0.5191	-0.189776	0.451619	75	ENST00000262030	0	0	-0.0461061	-0.235882	0.405513	No	Essential
ATP5F1B	ENSG00000110955	ENST00000262030.8	CRISPRko	CDS	NC_000012.12	-	-	sense	56642463	GGGATCTATCACCTCTGTAC	AGAAGGGATCTATCACCTCTGTACAGGTAA	AGG	7	1069	1590	67.2	0.5157	0.451866	1.06084	357	ENST00000262030	0	0	0.0197089	0.471575	1.08055	No	Essential
ATP5F1B	ENSG00000110955	ENST00000262030.8	CRISPRko	CDS	NC_000012.12	-	-	sense	56645176	TTGGAGGTGGCCCAGCATTT	GGTTTTGGAGGTGGCCCAGCATTTGGGTAA	GGG	2	305	1590	19.2	0.2727	-0.791452	0.266193	102	ENST00000262030	0	0	-0.0931481	-0.8846	0.173045	No	Essential
ATP5F1B	ENSG00000110955	ENST00000262030.8	CRISPRko	CDS	NC_000012.12	-	+	antisense	56645878	CCCGCAGTAAGAGCTGAGCT	GCGGCCCGCAGTAAGAGCTGAGCTGGGGGC	GGG	1	86	1590	5.4	0.437	0.372508	0.190533	29	ENST00000262030	0	0	-0.37725	-0.00474253	-0.186717	No	Essential
ATP5F1B	ENSG00000110955	ENST00000262030.8	CRISPRko	CDS	NC_000012.12	-	+	antisense	56643470	GGTATAAATCATTGCCTTCA	TCATGGTATAAATCATTGCCTTCACGGGTC	CGG	5	725	1590	45.6	0.4337	-1.1176	-0.613279	242	ENST00000262030	0	0	0.0984318	-1.01917	-0.514847	No	Essential
ATP5F1B	ENSG00000110955	ENST00000262030.8	CRISPRko	CDS	NC_000012.12	-	-	sense	56644893	GGTTAGAGGCCAGAAAGTAC	GCTTGGTTAGAGGCCAGAAAGTACTGGATT	TGG	3	373	1590	23.5	0.5042	0.240121	0.79407	125	ENST00000262030	0	0	-0.0376795	0.202441	0.75639	No	Essential
ATP5F1B	ENSG00000110955	ENST00000262030.8	CRISPRko	CDS	NC_000012.12	-	-	sense	56639115	CAAAGGATTCCAGCAGATTT	CCATCAAAGGATTCCAGCAGATTTTGGCAG	TGG	9	1480	1590	93.1	0.2924	-1.29349	-0.665788	494	ENST00000262030	0	0	-0.000293476	-1.29378	-0.666082	No	Essential
ATP5F1B	ENSG00000110955	ENST00000262030.8	CRISPRko	CDS	NC_000012.12	-	+	antisense	56642551	GGCTGATAGCCCACAGCAGA	GGTAGGCTGATAGCCCACAGCAGAAGGGAT	AGG	7	981	1590	61.7	0.5061	-0.079561	-0.251961	327	ENST00000262030	0	0	0.145903	0.0663421	-0.106058	No	Essential
ATP5F1B	ENSG00000110955	ENST00000262030.8	CRISPRko	CDS	NC_000012.12	-	+	antisense	56645877	GCCCGCAGTAAGAGCTGAGC	AGCGGCCCGCAGTAAGAGCTGAGCTGGGGG	TGG	1	87	1590	5.5	0.4247	0.00176896	0.181567	29	ENST00000262030	0	0	-0.358599	-0.35683	-0.177032	No	Essential
ATP5F1B	ENSG00000110955	ENST00000262030.8	CRISPRko	CDS	NC_000012.12	-	-	sense	56642520	GCCTACCCTGGCCACTGACA	ATCAGCCTACCCTGGCCACTGACATGGGTA	TGG	7	1012	1590	63.6	0.4989	0.386298	0.5253	338	ENST00000262030	0	0	0.137494	0.523793	0.662795	No	Essential
ATP5F1B	ENSG00000110955	ENST00000262030.8	CRISPRko	CDS	NC_000012.12	-	+	antisense	56638408	AGAAGGCCTGTTCTGGGAGA	ATATAGAAGGCCTGTTCTGGGAGATGGTCA	TGG	10	1505	1590	94.7	0.5066	0.4855	0.419491	502	ENST00000262030	0	0	-0.216571	0.268929	0.20292	No	Essential
ATP5F1B	ENSG00000110955	ENST00000262030.8	CRISPRko	CDS	NC_000012.12	-	-	sense	56640032	ATCATGGATCCCAACATTGT	TCGTATCATGGATCCCAACATTGTTGGCAG	TGG	8	1235	1590	77.7	0.4795	-0.0995281	0.359397	412	ENST00000262030	0	0	0.0101334	-0.0893947	0.36953	No	Essential
ATP5F1B	ENSG00000110955	ENST00000262030.8	CRISPRko	CDS	NC_000012.12	-	+	antisense	56644849	ATGATTCTGCCCAAAGTCTC	ATTCATGATTCTGCCCAAAGTCTCAGGACC	AGG	3	417	1590	26.2	0.4733	-0.412282	-0.102492	139	ENST00000262030	0	0	-0.0118569	-0.424139	-0.114349	No	Essential
ATP5F1B	ENSG00000110955	ENST00000262030.8	CRISPRko	CDS	NC_000012.12	-	+	antisense	56645198	GGCCACCTCCAAAACCAGTC	GCTGGGCCACCTCCAAAACCAGTCTGGTCT	TGG	2	283	1590	17.8	0.4648	-0.237505	0.0324502	95	ENST00000262030	0	0	-0.00432404	-0.241829	0.0281262	No	Essential
ATP5F1B	ENSG00000110955	ENST00000262030.8	CRISPRko	CDS	NC_000012.12	-	-	sense	56643927	TGCTGAGGCTCCAGAGTTCA	TTCATGCTGAGGCTCCAGAGTTCATGGAAA	TGG	4	517	1590	32.5	0.3868	-0.984776	-0.612576	173	ENST00000262030	0	0	0.00631846	-0.978457	-0.606257	No	Essential
ATP5F1B	ENSG00000110955	ENST00000262030.8	CRISPRko	CDS	NC_000012.12	-	-	sense	56643900	GAGTGTTGAGCAGGAAATTC	AAATGAGTGTTGAGCAGGAAATTCTGGTGA	TGG	4	544	1590	34.2	0.3368	-0.761534	-0.0769351	182	ENST00000262030	0	0	-0.0721588	-0.833693	-0.149094	No	Essential
ATP5F1B	ENSG00000110955	ENST00000262030.8	CRISPRko	CDS	NC_000012.12	-	+	antisense	56645235	ACTTCCAGGGCATTTAGAAT	TTGCACTTCCAGGGCATTTAGAATTGGTGG	TGG	2	246	1590	15.5	0.4039	-0.767038	-0.0462795	82	ENST00000262030	0	0	0.0248101	-0.742228	-0.0214694	No	Essential
ATP5F1B	ENSG00000110955	ENST00000262030.8	CRISPRko	CDS	NC_000012.12	-	-	sense	56640096	GTCGCGTGCCATTGCTGAGC	TACTGTCGCGTGCCATTGCTGAGCTGGGCA	TGG	8	1171	1590	73.6	0.2768	-0.986925	-0.89493	391	ENST00000262030	0	0	0.0844811	-0.902444	-0.810448	No	Essential
ATP5F1B	ENSG00000110955	ENST00000262030.8	CRISPRko	CDS	NC_000012.12	-	-	sense	56643408	CTTAAAAGATGCCACCTCTA	TCAACTTAAAAGATGCCACCTCTAAGGTAA	AGG	5	787	1590	49.5	0.4179	-0.608461	-0.190137	263	ENST00000262030	0	0	0.0287471	-0.579714	-0.16139	No	Essential
ATP5F1B	ENSG00000110955	ENST00000262030.8	CRISPRko	CDS	NC_000012.12	-	+	antisense	56645925	CTCCGCAAGGCCCCGGAGGC	GAGTCTCCGCAAGGCCCCGGAGGCCGGAGC	CGG	1	39	1590	2.5	0.3761	-0.874478	-1.06144	13	ENST00000262030	0	0	-0.400602	-1.27508	-1.46204	No	Essential
ATP5F1B	ENSG00000110955	ENST00000262030.8	CRISPRko	CDS	NC_000012.12	-	+	antisense	56644858	CCCAAAGTCTCAGGACCAAC	TCTGCCCAAAGTCTCAGGACCAACAGGAAT	AGG	3	408	1590	25.7	0.4391	-0.823483	-0.557865	136	ENST00000262030	0	0	-0.0869674	-0.91045	-0.644833	No	Essential
ATP5F1B	ENSG00000110955	ENST00000262030.8	CRISPRko	CDS	NC_000012.12	-	-	sense	56645304	CAAAAGCAGGCGCCGCCACC	TCGCCAAAAGCAGGCGCCGCCACCGGGCGC	GGG	2	177	1590	11.1	0.4145	-0.1713	-0.0254727	59	ENST00000262030	0	0	-0.117406	-0.288707	-0.142879	No	Essential
ATP5F1B	ENSG00000110955	ENST00000262030.8	CRISPRko	CDS	NC_000012.12	-	-	sense	56642686	ATCTTTCGCTTCACCCAGGC	TAACATCTTTCGCTTCACCCAGGCTGGTTC	TGG	6	938	1590	59	0.4427	-0.933218	-0.762198	313	ENST00000262030	0	0	0.176568	-0.75665	-0.58563	No	Essential
ATP5F1B	ENSG00000110955	ENST00000262030.8	CRISPRko	CDS	NC_000012.12	-	-	sense	56645925	TGGCCGCTGCTCCGGCCTCC	CGGGTGGCCGCTGCTCCGGCCTCCGGGGCC	GGG	1	39	1590	2.5	0.3271	-0.785729	-0.629296	13	ENST00000262030	0	0	-0.394032	-1.17976	-1.02333	No	Essential
ATP5F1B	ENSG00000110955	ENST00000262030.8	CRISPRko	CDS	NC_000012.12	-	+	antisense	56642734	GCAGTACATCTTGACCTTCT	AATAGCAGTACATCTTGACCTTCTTGGTCT	TGG	6	890	1590	56	0.2741	-1.20152	0.00937911	297	ENST00000262030	0	0	0.122982	-1.07853	0.132361	No	Essential
ATP5F1B	ENSG00000110955	ENST00000262030.8	CRISPRko	CDS	NC_000012.12	-	-	sense	56645948	CATGTTGGGGTTTGTGGGTC	ACGCCATGTTGGGGTTTGTGGGTCGGGTGG	GGG	1	16	1590	1	0.3751	-0.562337	-0.751222	6	ENST00000262030	0	0	-0.471641	-1.03398	-1.22286	No	Essential
ATP5F1B	ENSG00000110955	ENST00000262030.8	CRISPRko	CDS	NC_000012.12	-	+	antisense	56639142	TCCTTTGATGGTCTCCTTCA	GGAATCCTTTGATGGTCTCCTTCAGGGGTA	GGG	9	1453	1590	91.4	0.3472	-0.814279	-0.30148	485	ENST00000262030	0	0	0.0535902	-0.760689	-0.24789	No	Essential
ATP5F1B	ENSG00000110955	ENST00000262030.8	CRISPRko	CDS	NC_000012.12	-	-	sense	56645926	GTGGCCGCTGCTCCGGCCTC	TCGGGTGGCCGCTGCTCCGGCCTCCGGGGC	CGG	1	38	1590	2.4	0.2972	-0.680084	-0.806646	13	ENST00000262030	0	0	-0.394032	-1.07412	-1.20068	No	Essential
ATP5F1B	ENSG00000110955	ENST00000262030.8	CRISPRko	CDS	NC_000012.12	-	-	sense	56645195	CAGGGAGACCAGACTGGTTT	AAGGCAGGGAGACCAGACTGGTTTTGGAGG	TGG	2	286	1590	18	0.3008	-0.778956	-0.603764	96	ENST00000262030	0	0	-0.00697958	-0.785936	-0.610744	No	Essential
ATP5F1B	ENSG00000110955	ENST00000262030.8	CRISPRko	CDS	NC_000012.12	-	-	sense	56643440	TACCATGAAATGATTGAATC	TTTATACCATGAAATGATTGAATCTGGTGT	TGG	5	755	1590	47.5	0.4012	-1.24741	-0.814202	252	ENST00000262030	0	0	0.18698	-1.06043	-0.627223	No	Essential
ATP5F1B	ENSG00000110955	ENST00000262030.8	CRISPRko	CDS	NC_000012.12	-	-	sense	56645305	CCAAAAGCAGGCGCCGCCAC	TTCGCCAAAAGCAGGCGCCGCCACCGGGCG	CGG	2	176	1590	11.1	0.3253	-0.0821221	-0.206005	59	ENST00000262030	0	0	-0.117406	-0.199528	-0.323412	No	Essential
ATP5F1B	ENSG00000110955	ENST00000262030.8	CRISPRko	CDS	NC_000012.12	-	+	antisense	56645933	GGCCCCGGAGGCCGGAGCAG	GCAAGGCCCCGGAGGCCGGAGCAGCGGCCA	CGG	1	31	1590	1.9	0.3298	-0.856931	-1.01169	11	ENST00000262030	0	0	-0.43391	-1.29084	-1.4456	No	Essential
ATP5F1B	ENSG00000110955	ENST00000262030.8	CRISPRko	CDS	NC_000012.12	-	-	sense	56643842	TATGCCAAGGGTGGCAAAAT	TCCCTATGCCAAGGGTGGCAAAATTGGTAT	TGG	4	602	1590	37.9	0.3066	-0.433047	0.236598	201	ENST00000262030	0	0	-0.121403	-0.55445	0.115195	No	Essential
ATP5F1B	ENSG00000110955	ENST00000262030.8	CRISPRko	CDS	NC_000012.12	-	+	antisense	56645316	CCGGTGGCGGCGCCTGCTTT	GCGCCCGGTGGCGGCGCCTGCTTTTGGCGA	TGG	2	165	1590	10.4	0.2697	-0.965764	-0.725017	55	ENST00000262030	0	0	-0.196359	-1.16212	-0.921376	No	Essential
ATP5F1B	ENSG00000110955	ENST00000262030.8	CRISPRko	CDS	NC_000012.12	-	-	sense	56642773	CGTGCCCGGGTAGCTCTGAC	TGCTCGTGCCCGGGTAGCTCTGACTGGGCT	TGG	6	851	1590	53.5	0.3005	-0.268876	-0.267565	284	ENST00000262030	0	0	0.0132411	-0.255635	-0.254324	No	Essential
ATP5F1B	ENSG00000110955	ENST00000262030.8	CRISPRko	CDS	NC_000012.12	-	-	sense	56639193	TTTCTTGTCTCAGCCATTCC	AGCGTTTCTTGTCTCAGCCATTCCAGGTTG	AGG	9	1402	1590	88.2	0.2813	-0.659872	-0.244761	468	ENST00000262030	0	0	0.220647	-0.439225	-0.0241142	No	Essential
ATP5F1B	ENSG00000110955	ENST00000262030.8	CRISPRko	CDS	NC_000012.12	-	+	antisense	56639141	ATCCTTTGATGGTCTCCTTC	TGGAATCCTTTGATGGTCTCCTTCAGGGGT	AGG	9	1454	1590	91.4	0.246	-1.31829	-0.575382	485	ENST00000262030	0	0	0.0654512	-1.25284	-0.509931	No	Essential
ILK	ENSG00000166333	ENST00000396751.6	CRISPRko	CDS	NC_000011.10	+	+	sense	6604356	CGGAGAACGACCTCAACCAG	AACACGGAGAACGACCTCAACCAGGGGTGA	GGG	1	84	1359	6.2	0.7104	1.02871	0.368145	28	ENST00000396751	0	0	0.348361	1.37707	0.716506	No	Essential
ILK	ENSG00000166333	ENST00000396751.6	CRISPRko	CDS	NC_000011.10	+	+	sense	6604355	ACGGAGAACGACCTCAACCA	CAACACGGAGAACGACCTCAACCAGGGGTG	GGG	1	83	1359	6.1	0.7321	1.17669	0.857417	28	ENST00000396751	0	0	0.287965	1.46466	1.14538	No	Essential
ILK	ENSG00000166333	ENST00000396751.6	CRISPRko	CDS	NC_000011.10	+	-	antisense	6610511	CATGAGCTTACACACATGAG	TCTTCATGAGCTTACACACATGAGGGGAAA	GGG	12	1258	1359	92.6	0.7095	1.22503	0.988284	420	ENST00000396751	0	0	0.232006	1.45704	1.22029	No	Essential
ILK	ENSG00000166333	ENST00000396751.6	CRISPRko	CDS	NC_000011.10	+	+	sense	6608150	GATCAATGTAATGAACCGTG	CACGGATCAATGTAATGAACCGTGGGGATG	GGG	2	193	1359	14.2	0.7531	1.42272	0.871334	65	ENST00000396751	0	0	0.0709577	1.49368	0.942292	No	Essential
ILK	ENSG00000166333	ENST00000396751.6	CRISPRko	CDS	NC_000011.10	+	+	sense	6608433	TCAATGCAGTGAATGAACAC	GACATCAATGCAGTGAATGAACACGGGAAT	GGG	3	294	1359	21.6	0.7166	0.91102	0.652752	98	ENST00000396751	0	0	0.0729068	0.983927	0.725659	No	Essential
ILK	ENSG00000166333	ENST00000396751.6	CRISPRko	CDS	NC_000011.10	+	+	sense	6604336	TCGCCTGTGGCTGGACAACA	CCGTTCGCCTGTGGCTGGACAACACGGAGA	CGG	1	64	1359	4.7	0.6581	0.123685	0.112294	22	ENST00000396751	0	0	0.138309	0.261994	0.250603	No	Essential
ILK	ENSG00000166333	ENST00000396751.6	CRISPRko	CDS	NC_000011.10	+	-	antisense	6610513	TTCATGAGCTTACACACATG	GATCTTCATGAGCTTACACACATGAGGGGA	AGG	12	1260	1359	92.7	0.6522	-0.0719514	-0.409367	420	ENST00000396751	0	0	0.247353	0.175402	-0.162014	No	Essential
ILK	ENSG00000166333	ENST00000396751.6	CRISPRko	CDS	NC_000011.10	+	+	sense	6608148	CGGATCAATGTAATGAACCG	GGCACGGATCAATGTAATGAACCGTGGGGA	TGG	2	191	1359	14.1	0.6662	-0.0874882	-0.721594	64	ENST00000396751	0	0	0.102241	0.014753	-0.619353	No	Essential
ILK	ENSG00000166333	ENST00000396751.6	CRISPRko	CDS	NC_000011.10	+	-	antisense	6604321	GTTGTCCAGCCACAGGCGAA	CCGTGTTGTCCAGCCACAGGCGAACGGCGA	CGG	1	49	1359	3.6	0.6227	0.622486	0.515603	17	ENST00000396751	0	0	0.0240493	0.646535	0.539652	No	Essential
ILK	ENSG00000166333	ENST00000396751.6	CRISPRko	CDS	NC_000011.10	+	-	antisense	6608097	ACATCTCAACCACAGCAGAG	ATCAACATCTCAACCACAGCAGAGCGGCCC	CGG	2	140	1359	10.3	0.7947	0.87427	0.426513	47	ENST00000396751	0	0	0.283273	1.15754	0.709786	No	Essential
ILK	ENSG00000166333	ENST00000396751.6	CRISPRko	CDS	NC_000011.10	+	-	antisense	6610246	ATATTGGAGAGGTCAGCAAA	CTCCATATTGGAGAGGTCAGCAAAGGGTAC	GGG	11	1176	1359	86.5	0.6783	0.486813	0.99932	392	ENST00000396751	0	0	0.190715	0.677527	1.19003	No	Essential
ILK	ENSG00000166333	ENST00000396751.6	CRISPRko	CDS	NC_000011.10	+	+	sense	6610192	ACAGACGCTCAGCAGACATG	ACAAACAGACGCTCAGCAGACATGTGGAGT	TGG	11	1122	1359	82.6	0.6516	1.20702	0.851698	374	ENST00000396751	0	0	0.184711	1.39173	1.03641	No	Essential
ILK	ENSG00000166333	ENST00000396751.6	CRISPRko	CDS	NC_000011.10	+	+	sense	6608207	ACACCGTGATATTGTACAGA	ATGGACACCGTGATATTGTACAGAAGGTAC	AGG	2	250	1359	18.4	0.6145	0.314368	0.540848	84	ENST00000396751	0	0	0.118546	0.432914	0.659394	No	Essential
ILK	ENSG00000166333	ENST00000396751.6	CRISPRko	CDS	NC_000011.10	+	-	antisense	6610512	TCATGAGCTTACACACATGA	ATCTTCATGAGCTTACACACATGAGGGGAA	GGG	12	1259	1359	92.6	0.6471	-0.111859	-0.208104	420	ENST00000396751	0	0	0.24562	0.133762	0.0375162	No	Essential
ILK	ENSG00000166333	ENST00000396751.6	CRISPRko	CDS	NC_000011.10	+	+	sense	6610229	TCTGTGGGAACTGGTGACAC	TGCTTCTGTGGGAACTGGTGACACGGGAGG	GGG	11	1159	1359	85.3	0.6669	0.838373	0.396213	387	ENST00000396751	0	0	0.238773	1.07715	0.634986	No	Essential
ILK	ENSG00000166333	ENST00000396751.6	CRISPRko	CDS	NC_000011.10	+	+	sense	6608404	GGTCCAGCTATTGCAGTACA	ATGGGGTCCAGCTATTGCAGTACAAGGCAG	AGG	3	265	1359	19.5	0.6353	0.875149	0.753319	89	ENST00000396751	0	0	0.136704	1.01185	0.890023	No	Essential
ILK	ENSG00000166333	ENST00000396751.6	CRISPRko	CDS	NC_000011.10	+	-	antisense	6610257	TTCCAATCTCCATATTGGAG	TTCATTCCAATCTCCATATTGGAGAGGTCA	AGG	11	1187	1359	87.3	0.6091	-0.0335246	-0.435995	396	ENST00000396751	0	0	0.322604	0.289079	-0.113391	No	Essential
ILK	ENSG00000166333	ENST00000396751.6	CRISPRko	CDS	NC_000011.10	+	-	antisense	6608451	CAAAAACAGGCATAGTGCAG	GCCCCAAAAACAGGCATAGTGCAGGGGCAC	GGG	3	312	1359	23	0.6487	0.849017	0.590917	104	ENST00000396751	0	0	0.0937986	0.942816	0.684715	No	Essential
ILK	ENSG00000166333	ENST00000396751.6	CRISPRko	CDS	NC_000011.10	+	+	sense	6604323	ACGCAGTCGCCGTTCGCCTG	GGCAACGCAGTCGCCGTTCGCCTGTGGCTG	TGG	1	51	1359	3.8	0.5568	0.679332	-0.0351562	17	ENST00000396751	0	0	0.0161216	0.695453	-0.0190346	No	Essential
ILK	ENSG00000166333	ENST00000396751.6	CRISPRko	CDS	NC_000011.10	+	+	sense	6608149	GGATCAATGTAATGAACCGT	GCACGGATCAATGTAATGAACCGTGGGGAT	GGG	2	192	1359	14.1	0.6217	0.309286	0.119168	64	ENST00000396751	0	0	0.102241	0.411527	0.221409	No	Essential
ILK	ENSG00000166333	ENST00000396751.6	CRISPRko	CDS	NC_000011.10	+	+	sense	6608121	GTTGAGATGTTGATCATGCG	TGTGGTTGAGATGTTGATCATGCGGGGGGC	GGG	2	164	1359	12.1	0.596	0.719259	0.23376	55	ENST00000396751	0	0	0.233525	0.952784	0.467285	No	Essential
ILK	ENSG00000166333	ENST00000396751.6	CRISPRko	CDS	NC_000011.10	+	+	sense	6604354	CACGGAGAACGACCTCAACC	ACAACACGGAGAACGACCTCAACCAGGGGT	AGG	1	82	1359	6	0.5645	0.562232	0.422693	28	ENST00000396751	0	0	0.37089	0.933121	0.793583	No	Essential
ILK	ENSG00000166333	ENST00000396751.6	CRISPRko	CDS	NC_000011.10	+	-	antisense	6610498	ACATGAGGGGAAATACCTGG	ACACACATGAGGGGAAATACCTGGTGGGAT	TGG	12	1245	1359	91.6	0.7184	0.679213	0.356878	415	ENST00000396751	0	0	0.274073	0.953286	0.630951	No	Essential
ILK	ENSG00000166333	ENST00000396751.6	CRISPRko	CDS	NC_000011.10	+	-	antisense	6610482	CTGGTGGGATGGTAGGCCGA	ATACCTGGTGGGATGGTAGGCCGAAGGCCT	AGG	12	1229	1359	90.4	0.6109	0.490103	0.382809	410	ENST00000396751	0	0	0.176554	0.666656	0.559363	No	Essential
ILK	ENSG00000166333	ENST00000396751.6	CRISPRko	CDS	NC_000011.10	+	+	sense	6608432	ATCAATGCAGTGAATGAACA	AGACATCAATGCAGTGAATGAACACGGGAA	CGG	3	293	1359	21.6	0.5804	-0.485893	-0.624006	98	ENST00000396751	0	0	0.0783017	-0.407591	-0.545705	No	Essential
ILK	ENSG00000166333	ENST00000396751.6	CRISPRko	CDS	NC_000011.10	+	-	antisense	6608069	TCGGCAGGCCCAGTGCAAGG	CCTCTCGGCAGGCCCAGTGCAAGGGGGAGA	GGG	2	112	1359	8.2	0.6705	1.34267	0.638062	38	ENST00000396751	0	0	0.339743	1.68242	0.977806	No	Essential
ILK	ENSG00000166333	ENST00000396751.6	CRISPRko	CDS	NC_000011.10	+	+	sense	6608123	TGAGATGTTGATCATGCGGG	TGGTTGAGATGTTGATCATGCGGGGGGCAC	GGG	2	166	1359	12.2	0.6595	0.880871	0.224557	56	ENST00000396751	0	0	0.303436	1.18431	0.527993	No	Essential
ILK	ENSG00000166333	ENST00000396751.6	CRISPRko	CDS	NC_000011.10	+	-	antisense	6608199	GTACCTTCTGTACAATATCA	GTACGTACCTTCTGTACAATATCACGGTGT	CGG	2	242	1359	17.8	0.6085	0.620802	0.932881	81	ENST00000396751	0	0	0.153734	0.774536	1.08662	No	Essential
ILK	ENSG00000166333	ENST00000396751.6	CRISPRko	CDS	NC_000011.10	+	+	sense	6610232	GTGGGAACTGGTGACACGGG	TTCTGTGGGAACTGGTGACACGGGAGGTAC	AGG	11	1162	1359	85.5	0.6376	1.11763	0.551813	388	ENST00000396751	0	0	0.125863	1.24349	0.677676	No	Essential
ILK	ENSG00000166333	ENST00000396751.6	CRISPRko	CDS	NC_000011.10	+	-	antisense	6608452	CCAAAAACAGGCATAGTGCA	GGCCCCAAAAACAGGCATAGTGCAGGGGCA	GGG	3	313	1359	23	0.5972	-0.280773	-0.482607	105	ENST00000396751	0	0	0.100176	-0.180597	-0.38243	No	Essential
ILK	ENSG00000166333	ENST00000396751.6	CRISPRko	CDS	NC_000011.10	+	-	antisense	6609839	GTGGCCTCACCATTACACTA	GCTTGTGGCCTCACCATTACACTACGGCTA	CGG	9	971	1359	71.4	0.6615	1.03777	1.19492	324	ENST00000396751	0	0	0.104068	1.14184	1.29899	No	Essential
ILK	ENSG00000166333	ENST00000396751.6	CRISPRko	CDS	NC_000011.10	+	-	antisense	6608168	ACTGGCTGCCAGATGCAGGG	CATGACTGGCTGCCAGATGCAGGGGGGTGT	GGG	2	211	1359	15.5	0.6448	1.17602	0.583738	71	ENST00000396751	0	0	0.162496	1.33852	0.746234	No	Essential
ILK	ENSG00000166333	ENST00000396751.6	CRISPRko	CDS	NC_000011.10	+	-	antisense	6604361	CAACCGTTTCAGCTCACCCC	CCACCAACCGTTTCAGCTCACCCCTGGTTG	TGG	1	89	1359	6.5	0.5187	0.863483	0.800966	30	ENST00000396751	0	0	0.487027	1.35051	1.28799	No	Essential
ILK	ENSG00000166333	ENST00000396751.6	CRISPRko	CDS	NC_000011.10	+	-	antisense	6610588	TCCTGCATCTTCTCAAGGAT	CTTGTCCTGCATCTTCTCAAGGATAGGCAC	AGG	12	1335	1359	98.2	0.5633	0.0599523	0.147664	445	ENST00000396751	0	0	-0.0191503	0.0408019	0.128513	No	Essential
ILK	ENSG00000166333	ENST00000396751.6	CRISPRko	CDS	NC_000011.10	+	+	sense	6608052	CTTCCTCAAAGGGACGATCA	GCCCCTTCCTCAAAGGGACGATCATGGCTT	TGG	2	95	1359	7	0.5406	-0.0350518	0.0394844	32	ENST00000396751	0	0	0.108926	0.0738739	0.14841	No	Essential
ILK	ENSG00000166333	ENST00000396751.6	CRISPRko	CDS	NC_000011.10	+	+	sense	6608122	TTGAGATGTTGATCATGCGG	GTGGTTGAGATGTTGATCATGCGGGGGGCA	GGG	2	165	1359	12.1	0.5947	0.779738	0.310417	55	ENST00000396751	0	0	0.261674	1.04141	0.572091	No	Essential
ILK	ENSG00000166333	ENST00000396751.6	CRISPRko	CDS	NC_000011.10	+	-	antisense	6608154	GCAGGGGGGTGTCATCCCCA	AGATGCAGGGGGGTGTCATCCCCACGGTTC	CGG	2	197	1359	14.5	0.6346	-0.282034	-0.274227	66	ENST00000396751	0	0	0.188592	-0.0934418	-0.0856349	No	Essential
ILK	ENSG00000166333	ENST00000396751.6	CRISPRko	CDS	NC_000011.10	+	+	sense	6610598	GCCTATCCTTGAGAAGATGC	TTGTGCCTATCCTTGAGAAGATGCAGGACA	AGG	12	1345	1359	99	0.5618	0.613691	0.298591	449	ENST00000396751	0	0	-0.657906	-0.0442149	-0.359315	No	Essential
ILK	ENSG00000166333	ENST00000396751.6	CRISPRko	CDS	NC_000011.10	+	-	antisense	6610554	CAAATTTGGGTCGCTTTGCA	ATGTCAAATTTGGGTCGCTTTGCAGGGTCT	GGG	12	1301	1359	95.7	0.5289	-0.710489	-0.619585	434	ENST00000396751	0	0	0.298748	-0.411742	-0.320837	No	Essential
ILK	ENSG00000166333	ENST00000396751.6	CRISPRko	CDS	NC_000011.10	+	-	antisense	6610501	CACACATGAGGGGAAATACC	CTTACACACATGAGGGGAAATACCTGGTGG	TGG	12	1248	1359	91.8	0.5389	-0.0179607	0.233896	416	ENST00000396751	0	0	0.25421	0.236249	0.488106	No	Essential
ILK	ENSG00000166333	ENST00000396751.6	CRISPRko	CDS	NC_000011.10	+	-	antisense	6609819	CGGCTATTGAGTGCATGTCG	ACTACGGCTATTGAGTGCATGTCGTGGGAT	TGG	9	951	1359	70	0.6717	0.514013	-0.00140502	317	ENST00000396751	0	0	-0.0512916	0.462722	-0.0526967	No	Essential
ILK	ENSG00000166333	ENST00000396751.6	CRISPRko	CDS	NC_000011.10	+	+	sense	6610494	CTTCGGCCTACCATCCCACC	AGGCCTTCGGCCTACCATCCCACCAGGTAT	AGG	12	1241	1359	91.3	0.5587	0.631587	0.712151	414	ENST00000396751	0	0	0.196674	0.828261	0.908825	No	Essential
ILK	ENSG00000166333	ENST00000396751.6	CRISPRko	CDS	NC_000011.10	+	+	sense	6609846	ATAGCCGTAGTGTAATGGTG	CTCAATAGCCGTAGTGTAATGGTGAGGCCA	AGG	9	978	1359	72	0.6836	1.15868	0.845233	326	ENST00000396751	0	0	0.131224	1.2899	0.976457	No	Essential
ILK	ENSG00000166333	ENST00000396751.6	CRISPRko	CDS	NC_000011.10	+	+	sense	6610228	TTCTGTGGGAACTGGTGACA	GTGCTTCTGTGGGAACTGGTGACACGGGAG	CGG	11	1158	1359	85.2	0.5525	-0.0502817	-0.131003	386	ENST00000396751	0	0	0.252949	0.202667	0.121945	No	Essential
ILK	ENSG00000166333	ENST00000396751.6	CRISPRko	CDS	NC_000011.10	+	+	sense	6610607	TGAGAAGATGCAGGACAAGT	TCCTTGAGAAGATGCAGGACAAGTAGGACT	AGG	12	1354	1359	99.6	0.6166	0.779049	0.789791	452	ENST00000396751	0	0	-0.383709	0.39534	0.406082	No	Essential
ILK	ENSG00000166333	ENST00000396751.6	CRISPRko	CDS	NC_000011.10	+	-	antisense	6609810	AGTGCATGTCGTGGGATGAG	ATTGAGTGCATGTCGTGGGATGAGGGGCTC	GGG	9	942	1359	69.3	0.6477	1.21011	0.869789	314	ENST00000396751	0	0	0.00798067	1.21809	0.87777	No	Essential
ILK	ENSG00000166333	ENST00000396751.6	CRISPRko	CDS	NC_000011.10	+	+	sense	6608485	GGGCCAAGATCAAGTGGCAG	TTTGGGGCCAAGATCAAGTGGCAGAGGTGA	AGG	3	346	1359	25.5	0.551	0.286502	-0.233757	116	ENST00000396751	0	0	0.0625229	0.349025	-0.171234	No	Essential
ILK	ENSG00000166333	ENST00000396751.6	CRISPRko	CDS	NC_000011.10	+	-	antisense	6610247	CATATTGGAGAGGTCAGCAA	TCTCCATATTGGAGAGGTCAGCAAAGGGTA	AGG	11	1177	1359	86.6	0.6119	0.246082	0.166644	393	ENST00000396751	0	0	0.155173	0.401254	0.321816	No	Essential
ILK	ENSG00000166333	ENST00000396751.6	CRISPRko	CDS	NC_000011.10	+	-	antisense	6609606	ACATTGTAGAGGGATCCATA	TAGTACATTGTAGAGGGATCCATACGGCAT	CGG	8	822	1359	60.5	0.6248	0.510563	1.66454	274	ENST00000396751	0	0	0.14194	0.652503	1.80648	No	Essential
ILK	ENSG00000166333	ENST00000396751.6	CRISPRko	CDS	NC_000011.10	+	+	sense	6608786	CCCCTGAGAGAGCTTCTCCG	GGCACCCCTGAGAGAGCTTCTCCGAGGTCC	AGG	4	443	1359	32.6	0.6812	1.10364	0.363583	148	ENST00000396751	0	0	-0.285247	0.818391	0.0783358	No	Essential
ILK	ENSG00000166333	ENST00000396751.6	CRISPRko	CDS	NC_000011.10	+	-	antisense	6609576	TGTGTGATGAGAGTAGGATG	CCAGTGTGTGATGAGAGTAGGATGAGGAGC	AGG	8	792	1359	58.3	0.6669	1.18467	0.615207	264	ENST00000396751	0	0	0.0620579	1.24673	0.677265	No	Essential
ILK	ENSG00000166333	ENST00000396751.6	CRISPRko	CDS	NC_000011.10	+	+	sense	6604327	AGTCGCCGTTCGCCTGTGGC	ACGCAGTCGCCGTTCGCCTGTGGCTGGACA	TGG	1	55	1359	4	0.4714	-0.382286	-0.885509	19	ENST00000396751	0	0	0.115093	-0.267192	-0.770416	No	Essential
ILK	ENSG00000166333	ENST00000396751.6	CRISPRko	CDS	NC_000011.10	+	-	antisense	6608775	CCTCGGAGAAGCTCTCTCAG	TGGACCTCGGAGAAGCTCTCTCAGGGGTGC	GGG	4	432	1359	31.8	0.7015	1.06398	0.602188	144	ENST00000396751	0	0	-0.197708	0.866269	0.40448	No	Essential
ILK	ENSG00000166333	ENST00000396751.6	CRISPRko	CDS	NC_000011.10	+	-	antisense	6604355	TTTCAGCTCACCCCTGGTTG	ACCGTTTCAGCTCACCCCTGGTTGAGGTCG	AGG	1	83	1359	6.1	0.4686	-0.00491789	-0.198441	28	ENST00000396751	0	0	0.351923	0.347005	0.153482	No	Essential
ILK	ENSG00000166333	ENST00000396751.6	CRISPRko	CDS	NC_000011.10	+	+	sense	6608084	CTTGCACTGGGCCTGCCGAG	CCCCCTTGCACTGGGCCTGCCGAGAGGGCC	AGG	2	127	1359	9.3	0.5459	0.478438	0.107121	43	ENST00000396751	0	0	0.269339	0.747778	0.37646	No	Essential
ILK	ENSG00000166333	ENST00000396751.6	CRISPRko	CDS	NC_000011.10	+	-	antisense	6608396	CTGCCTTGTACTGCAATAGC	ATGTCTGCCTTGTACTGCAATAGCTGGACC	TGG	3	257	1359	18.9	0.4932	-0.951329	-0.700792	86	ENST00000396751	0	0	0.174826	-0.776503	-0.525966	No	Essential
ILK	ENSG00000166333	ENST00000396751.6	CRISPRko	CDS	NC_000011.10	+	-	antisense	6610493	AGGGGAAATACCTGGTGGGA	CATGAGGGGAAATACCTGGTGGGATGGTAG	TGG	12	1240	1359	91.2	0.5531	0.040298	0.0617373	414	ENST00000396751	0	0	0.229684	0.269982	0.291422	No	Essential
ILK	ENSG00000166333	ENST00000396751.6	CRISPRko	CDS	NC_000011.10	+	+	sense	6610274	CAATATGGAGATTGGAATGA	TCTCCAATATGGAGATTGGAATGAAGGTGA	AGG	11	1204	1359	88.6	0.4958	0.260929	0.232271	402	ENST00000396751	0	0	0.239416	0.500345	0.471688	No	Essential
ILK	ENSG00000166333	ENST00000396751.6	CRISPRko	CDS	NC_000011.10	+	-	antisense	6608186	AATATCACGGTGTCCATGAC	GTACAATATCACGGTGTCCATGACTGGCTG	TGG	2	229	1359	16.9	0.5243	0.371532	0.640857	77	ENST00000396751	0	0	0.187348	0.55888	0.828205	No	Essential
ILK	ENSG00000166333	ENST00000396751.6	CRISPRko	CDS	NC_000011.10	+	+	sense	6609964	CATGACTGCCCGAATTAGCA	AGGACATGACTGCCCGAATTAGCATGGCTG	TGG	10	1006	1359	74	0.5907	0.25919	0.306961	336	ENST00000396751	0	0	0.0904463	0.349636	0.397407	No	Essential
ILK	ENSG00000166333	ENST00000396751.6	CRISPRko	CDS	NC_000011.10	+	+	sense	6610470	TATTCGCAGGTGGCATTGGA	CTTGTATTCGCAGGTGGCATTGGAAGGCCT	AGG	12	1217	1359	89.6	0.5591	0.19419	0.20407	406	ENST00000396751	0	0	0.211401	0.405591	0.415471	No	Essential
ILK	ENSG00000166333	ENST00000396751.6	CRISPRko	CDS	NC_000011.10	+	+	sense	6609629	CTCTACAATGTACTACATGA	ATCCCTCTACAATGTACTACATGAAGGCAC	AGG	8	845	1359	62.2	0.6068	0.357821	0.371498	282	ENST00000396751	0	0	0.05884	0.416661	0.430338	No	Essential
ILK	ENSG00000166333	ENST00000396751.6	CRISPRko	CDS	NC_000011.10	+	+	sense	6610612	AGATGCAGGACAAGTAGGAC	GAGAAGATGCAGGACAAGTAGGACTGGAAG	TGG	12	1359	1359	100	0.482	0.388066	0.468196	453	ENST00000396751	0	0	-0.422139	-0.0340729	0.0460576	No	Essential
ILK	ENSG00000166333	ENST00000396751.6	CRISPRko	CDS	NC_000011.10	+	+	sense	6609147	AAGCTCAACGAGAATCACTC	GACGAAGCTCAACGAGAATCACTCTGGAGA	TGG	6	608	1359	44.7	0.5676	0.60846	0.884106	203	ENST00000396751	0	0	0.0923242	0.700784	0.976431	No	Essential
ILK	ENSG00000166333	ENST00000396751.6	CRISPRko	CDS	NC_000011.10	+	+	sense	6608099	CCGAGAGGGCCGCTCTGCTG	CCTGCCGAGAGGGCCGCTCTGCTGTGGTTG	TGG	2	142	1359	10.4	0.5447	1.01342	0.590894	48	ENST00000396751	0	0	0.239145	1.25257	0.830039	No	Essential
ILK	ENSG00000166333	ENST00000396751.6	CRISPRko	CDS	NC_000011.10	+	+	sense	6609152	CAACGAGAATCACTCTGGAG	AGCTCAACGAGAATCACTCTGGAGAGGTGA	AGG	6	613	1359	45.1	0.6389	0.70528	0.352816	205	ENST00000396751	0	0	0.250879	0.956159	0.603695	No	Essential
ILK	ENSG00000166333	ENST00000396751.6	CRISPRko	CDS	NC_000011.10	+	+	sense	6609730	CCTCCTCTCAGATTTCGTCG	TTTGCCTCCTCTCAGATTTCGTCGTGGACC	TGG	9	862	1359	63.4	0.5965	0.204984	-0.426826	288	ENST00000396751	0	0	0.107933	0.312916	-0.318893	No	Essential
ILK	ENSG00000166333	ENST00000396751.6	CRISPRko	CDS	NC_000011.10	+	-	antisense	6608453	CCCAAAAACAGGCATAGTGC	TGGCCCCAAAAACAGGCATAGTGCAGGGGC	AGG	3	314	1359	23.1	0.482	-0.304813	-0.429577	105	ENST00000396751	0	0	0.116005	-0.188808	-0.313572	No	Essential
ILK	ENSG00000166333	ENST00000396751.6	CRISPRko	CDS	NC_000011.10	+	+	sense	6609591	ATCCTACTCTCATCACACAC	CCTCATCCTACTCTCATCACACACTGGATG	TGG	8	807	1359	59.4	0.6105	0.649768	0.577659	269	ENST00000396751	0	0	0.0666881	0.716456	0.644348	No	Essential
ILK	ENSG00000166333	ENST00000396751.6	CRISPRko	CDS	NC_000011.10	+	-	antisense	6610002	GCAGGTGCATACATGCGACC	CCAGGCAGGTGCATACATGCGACCAGGACA	AGG	10	1044	1359	76.8	0.5961	0.261158	0.204152	348	ENST00000396751	0	0	0.0143992	0.275557	0.218551	No	Essential
ILK	ENSG00000166333	ENST00000396751.6	CRISPRko	CDS	NC_000011.10	+	-	antisense	6609404	GCCTTGCACTACCTGAGCCG	TTACGCCTTGCACTACCTGAGCCGGGGACA	GGG	7	723	1359	53.2	0.6337	1.20766	0.445882	241	ENST00000396751	0	0	0.175195	1.38285	0.621077	No	Essential
ILK	ENSG00000166333	ENST00000396751.6	CRISPRko	CDS	NC_000011.10	+	-	antisense	6610489	GAAATACCTGGTGGGATGGT	AGGGGAAATACCTGGTGGGATGGTAGGCCG	AGG	12	1236	1359	90.9	0.5307	0.463603	0.516424	412	ENST00000396751	0	0	0.264144	0.727748	0.780568	No	Essential
ILK	ENSG00000166333	ENST00000396751.6	CRISPRko	CDS	NC_000011.10	+	+	sense	6609365	AGGTTCGAGACTGGAGTACA	CTGAAGGTTCGAGACTGGAGTACAAGGAAG	AGG	7	684	1359	50.3	0.6384	0.657665	0.581264	228	ENST00000396751	0	0	-0.0410788	0.616586	0.540186	No	Essential
ILK	ENSG00000166333	ENST00000396751.6	CRISPRko	CDS	NC_000011.10	+	-	antisense	6604301	CGGCGACTGCGTTGCCCTCC	CGAACGGCGACTGCGTTGCCCTCCCGGCAC	CGG	1	29	1359	2.1	0.4273	-0.872821	-0.716861	10	ENST00000396751	0	0	0.136865	-0.735956	-0.579996	No	Essential
ILK	ENSG00000166333	ENST00000396751.6	CRISPRko	CDS	NC_000011.10	+	+	sense	6609093	GGAACCCTGAACAAACACTC	AAATGGAACCCTGAACAAACACTCTGGCAT	TGG	6	554	1359	40.8	0.571	0.654744	0.732461	185	ENST00000396751	0	0	-0.205386	0.449359	0.527075	No	Essential
ILK	ENSG00000166333	ENST00000396751.6	CRISPRko	CDS	NC_000011.10	+	-	antisense	6608169	GACTGGCTGCCAGATGCAGG	CCATGACTGGCTGCCAGATGCAGGGGGGTG	GGG	2	212	1359	15.6	0.546	1.12127	0.639282	71	ENST00000396751	0	0	0.186899	1.30817	0.826181	No	Essential
ILK	ENSG00000166333	ENST00000396751.6	CRISPRko	CDS	NC_000011.10	+	+	sense	6608749	CAAGTATGGAGAGATGCCTG	GTAACAAGTATGGAGAGATGCCTGTGGACA	TGG	4	406	1359	29.9	0.6472	1.08575	0.579355	136	ENST00000396751	0	0	0.135611	1.22137	0.714966	No	Essential
ILK	ENSG00000166333	ENST00000396751.6	CRISPRko	CDS	NC_000011.10	+	-	antisense	6608171	ATGACTGGCTGCCAGATGCA	GTCCATGACTGGCTGCCAGATGCAGGGGGG	GGG	2	214	1359	15.7	0.4981	0.513193	0.43439	72	ENST00000396751	0	0	0.19027	0.703464	0.62466	No	Essential
ILK	ENSG00000166333	ENST00000396751.6	CRISPRko	CDS	NC_000011.10	+	-	antisense	6609617	CTTCATGTAGTACATTGTAG	GTGCCTTCATGTAGTACATTGTAGAGGGAT	AGG	8	833	1359	61.3	0.5676	-0.0918191	-0.021085	278	ENST00000396751	0	0	0.0853391	-0.00647998	0.0642542	No	Essential
ILK	ENSG00000166333	ENST00000396751.6	CRISPRko	CDS	NC_000011.10	+	+	sense	6608128	TGTTGATCATGCGGGGGGCA	GAGATGTTGATCATGCGGGGGGCACGGATC	CGG	2	171	1359	12.6	0.5099	-1.08646	-1.60881	57	ENST00000396751	0	0	0.235747	-0.850713	-1.37306	No	Essential
ILK	ENSG00000166333	ENST00000396751.6	CRISPRko	CDS	NC_000011.10	+	-	antisense	6609316	CAATGTCATTGCCCTGCCAG	ACGACAATGTCATTGCCCTGCCAGCGGCCC	CGG	7	635	1359	46.7	0.6688	0.269841	-0.222674	212	ENST00000396751	0	0	0.0762513	0.346093	-0.146423	No	Essential
ILK	ENSG00000166333	ENST00000396751.6	CRISPRko	CDS	NC_000011.10	+	-	antisense	6610034	GATGACTTCACTCACCTTCG	ACATGATGACTTCACTCACCTTCGGGGGCT	GGG	10	1076	1359	79.2	0.6277	0.1616	-0.0065428	359	ENST00000396751	0	0	0.0583202	0.219921	0.0517774	No	Essential
ILK	ENSG00000166333	ENST00000396751.6	CRISPRko	CDS	NC_000011.10	+	+	sense	6609336	GGGCAATGACATTGTCGTGA	GGCAGGGCAATGACATTGTCGTGAAGGTGC	AGG	7	655	1359	48.2	0.5658	0.232021	0.0812923	219	ENST00000396751	0	0	-0.238391	-0.00637008	-0.157098	No	Essential
ILK	ENSG00000166333	ENST00000396751.6	CRISPRko	CDS	NC_000011.10	+	-	antisense	6609936	GTCATGTCCTCATCAATCTG	GGCAGTCATGTCCTCATCAATCTGAGGAAG	AGG	10	978	1359	72	0.6744	0.735694	0.000505884	326	ENST00000396751	0	0	0.157151	0.892844	0.157656	No	Essential
ILK	ENSG00000166333	ENST00000396751.6	CRISPRko	CDS	NC_000011.10	+	+	sense	6608184	CTGCATCTGGCAGCCAGTCA	CCCCCTGCATCTGGCAGCCAGTCATGGACA	TGG	2	227	1359	16.7	0.4895	-0.534363	-0.380694	76	ENST00000396751	0	0	0.107038	-0.427326	-0.273657	No	Essential
ILK	ENSG00000166333	ENST00000396751.6	CRISPRko	CDS	NC_000011.10	+	-	antisense	6609794	TGAGGGGCTCTAGTGTGTGT	GGGATGAGGGGCTCTAGTGTGTGTAGGAAG	AGG	9	926	1359	68.1	0.6351	0.965042	0.975062	309	ENST00000396751	0	0	0.140409	1.10545	1.11547	No	Essential
ILK	ENSG00000166333	ENST00000396751.6	CRISPRko	CDS	NC_000011.10	+	+	sense	6609375	CTGGAGTACAAGGAAGAGCA	GAGACTGGAGTACAAGGAAGAGCAGGGACT	GGG	7	694	1359	51.1	0.6401	0.910733	0.611746	232	ENST00000396751	0	0	0.0574757	0.968209	0.669222	No	Essential
ILK	ENSG00000166333	ENST00000396751.6	CRISPRko	CDS	NC_000011.10	+	-	antisense	6610593	ACTTGTCCTGCATCTTCTCA	TCCTACTTGTCCTGCATCTTCTCAAGGATA	AGG	12	1340	1359	98.6	0.5195	-0.652643	-0.576848	447	ENST00000396751	0	0	-0.635666	-1.28831	-1.21251	No	Essential
ILK	ENSG00000166333	ENST00000396751.6	CRISPRko	CDS	NC_000011.10	+	-	antisense	6609818	GGCTATTGAGTGCATGTCGT	CTACGGCTATTGAGTGCATGTCGTGGGATG	GGG	9	950	1359	69.9	0.5634	0.490245	0.240874	317	ENST00000396751	0	0	-0.0215223	0.468723	0.219352	No	Essential
ILK	ENSG00000166333	ENST00000396751.6	CRISPRko	CDS	NC_000011.10	+	+	sense	6609766	TGTGAAGTTTGCTTTGGACA	AGGCTGTGAAGTTTGCTTTGGACATGGCAA	TGG	9	898	1359	66.1	0.5867	-0.283211	-0.554398	300	ENST00000396751	0	0	0.11186	-0.171351	-0.442539	No	Essential
ILK	ENSG00000166333	ENST00000396751.6	CRISPRko	CDS	NC_000011.10	+	-	antisense	6608464	TTGATCTTGGCCCCAAAAAC	CCACTTGATCTTGGCCCCAAAAACAGGCAT	AGG	3	325	1359	23.9	0.3783	-0.228309	0.092808	109	ENST00000396751	0	0	0.133914	-0.094395	0.226722	No	Essential
ILK	ENSG00000166333	ENST00000396751.6	CRISPRko	CDS	NC_000011.10	+	-	antisense	6608070	CTCGGCAGGCCCAGTGCAAG	CCCTCTCGGCAGGCCCAGTGCAAGGGGGAG	GGG	2	113	1359	8.3	0.5026	0.16487	-0.145327	38	ENST00000396751	0	0	0.349139	0.514009	0.203812	No	Essential
ILK	ENSG00000166333	ENST00000396751.6	CRISPRko	CDS	NC_000011.10	+	-	antisense	6609995	CATACATGCGACCAGGACAT	GGTGCATACATGCGACCAGGACATTGGAAA	TGG	10	1037	1359	76.3	0.5384	0.350874	0.426129	346	ENST00000396751	0	0	0.0569441	0.407818	0.483073	No	Essential
ILK	ENSG00000166333	ENST00000396751.6	CRISPRko	CDS	NC_000011.10	+	-	antisense	6608719	CTTGTTACAGATGCTGACAA	CATACTTGTTACAGATGCTGACAAGGGCCC	GGG	4	376	1359	27.7	0.7649	0.235746	-0.0109085	126	ENST00000396751	0	0	0.0714643	0.30721	0.0605558	No	Essential
ILK	ENSG00000166333	ENST00000396751.6	CRISPRko	CDS	NC_000011.10	+	-	antisense	6608477	TCACCTCTGCCACTTGATCT	GTACTCACCTCTGCCACTTGATCTTGGCCC	TGG	3	338	1359	24.9	0.4177	-0.326553	-0.281586	113	ENST00000396751	0	0	0.0975702	-0.228983	-0.184016	No	Essential
ILK	ENSG00000166333	ENST00000396751.6	CRISPRko	CDS	NC_000011.10	+	-	antisense	6610033	ATGACTTCACTCACCTTCGG	CATGATGACTTCACTCACCTTCGGGGGCTA	GGG	10	1075	1359	79.1	0.6562	0.468146	0.105962	359	ENST00000396751	0	0	0.0596042	0.52775	0.165567	No	Essential
ILK	ENSG00000166333	ENST00000396751.6	CRISPRko	CDS	NC_000011.10	+	+	sense	6609345	CATTGTCGTGAAGGTGCTGA	ATGACATTGTCGTGAAGGTGCTGAAGGTTC	AGG	7	664	1359	48.9	0.6315	-0.160613	-0.55883	222	ENST00000396751	0	0	-0.0740198	-0.234633	-0.63285	No	Essential
ILK	ENSG00000166333	ENST00000396751.6	CRISPRko	CDS	NC_000011.10	+	-	antisense	6608720	ACTTGTTACAGATGCTGACA	CCATACTTGTTACAGATGCTGACAAGGGCC	AGG	4	377	1359	27.7	0.6315	0.119751	0.198471	126	ENST00000396751	0	0	0.0833299	0.203081	0.281801	No	Essential
ILK	ENSG00000166333	ENST00000396751.6	CRISPRko	CDS	NC_000011.10	+	+	sense	6610266	GACCTCTCCAATATGGAGAT	TGCTGACCTCTCCAATATGGAGATTGGAAT	TGG	11	1196	1359	88	0.4435	-0.236635	-0.100885	399	ENST00000396751	0	0	0.246697	0.0100618	0.145812	No	Essential
ILK	ENSG00000166333	ENST00000396751.6	CRISPRko	CDS	NC_000011.10	+	-	antisense	6609811	GAGTGCATGTCGTGGGATGA	TATTGAGTGCATGTCGTGGGATGAGGGGCT	GGG	9	943	1359	69.4	0.5328	0.0184224	-0.225551	315	ENST00000396751	0	0	0.0117724	0.0301948	-0.213778	No	Essential
ILK	ENSG00000166333	ENST00000396751.6	CRISPRko	CDS	NC_000011.10	+	+	sense	6608120	GGTTGAGATGTTGATCATGC	CTGTGGTTGAGATGTTGATCATGCGGGGGG	GGG	2	163	1359	12	0.4816	0.222521	0.225803	55	ENST00000396751	0	0	0.319829	0.542351	0.545632	No	Essential
ILK	ENSG00000166333	ENST00000396751.6	CRISPRko	CDS	NC_000011.10	+	+	sense	6609773	TTTGCTTTGGACATGGCAAG	GAAGTTTGCTTTGGACATGGCAAGGGGCAT	GGG	9	905	1359	66.6	0.6131	0.254052	-0.160518	302	ENST00000396751	0	0	0.126307	0.380359	-0.0342111	No	Essential
ILK	ENSG00000166333	ENST00000396751.6	CRISPRko	CDS	NC_000011.10	+	-	antisense	6608088	CCACAGCAGAGCGGCCCTCT	TCAACCACAGCAGAGCGGCCCTCTCGGCAG	CGG	2	131	1359	9.6	0.4751	-0.545147	0.134875	44	ENST00000396751	0	0	0.315087	-0.23006	0.449962	No	Essential
ILK	ENSG00000166333	ENST00000396751.6	CRISPRko	CDS	NC_000011.10	+	-	antisense	6609616	TTCATGTAGTACATTGTAGA	TGCCTTCATGTAGTACATTGTAGAGGGATC	GGG	8	832	1359	61.2	0.5582	-0.0552997	0.113735	278	ENST00000396751	0	0	0.0815494	0.0262497	0.195284	No	Essential
ILK	ENSG00000166333	ENST00000396751.6	CRISPRko	CDS	NC_000011.10	+	+	sense	6610259	CTTTGCTGACCTCTCCAATA	TACCCTTTGCTGACCTCTCCAATATGGAGA	TGG	11	1189	1359	87.5	0.3698	-0.679666	0.0422063	397	ENST00000396751	0	0	0.328267	-0.351399	0.370473	No	Essential
ILK	ENSG00000166333	ENST00000396751.6	CRISPRko	CDS	NC_000011.10	+	-	antisense	6610568	AGGCACAATCATGTCAAATT	GGATAGGCACAATCATGTCAAATTTGGGTC	TGG	12	1315	1359	96.8	0.2532	-1.48267	-0.543622	439	ENST00000396751	0	0	0.0961707	-1.3865	-0.447451	No	Essential
ILK	ENSG00000166333	ENST00000396751.6	CRISPRko	CDS	NC_000011.10	+	-	antisense	6610497	CATGAGGGGAAATACCTGGT	CACACATGAGGGGAAATACCTGGTGGGATG	GGG	12	1244	1359	91.5	0.6646	0.64808	0.777088	415	ENST00000396751	0	0	0.285301	0.933382	1.06239	No	Essential
ILK	ENSG00000166333	ENST00000396751.6	CRISPRko	CDS	NC_000011.10	+	+	sense	6610466	CTTGTATTCGCAGGTGGCAT	TTTTCTTGTATTCGCAGGTGGCATTGGAAG	TGG	12	1213	1359	89.3	0.4732	-0.55447	-0.658592	405	ENST00000396751	0	0	0.155897	-0.398573	-0.502695	No	Essential
ILK	ENSG00000166333	ENST00000396751.6	CRISPRko	CDS	NC_000011.10	+	+	sense	6608942	TACAAGGACACATTCTGGAA	TCCATACAAGGACACATTCTGGAAGGGGAC	GGG	5	506	1359	37.2	0.6084	0.0906344	0.131248	169	ENST00000396751	0	0	-0.170776	-0.080142	-0.0395285	No	Essential
ILK	ENSG00000166333	ENST00000396751.6	CRISPRko	CDS	NC_000011.10	+	-	antisense	6608172	CATGACTGGCTGCCAGATGC	TGTCCATGACTGGCTGCCAGATGCAGGGGG	AGG	2	215	1359	15.8	0.4549	0.376497	0.399405	72	ENST00000396751	0	0	0.188609	0.565106	0.588014	No	Essential
ILK	ENSG00000166333	ENST00000396751.6	CRISPRko	CDS	NC_000011.10	+	-	antisense	6609542	ACTGGCAGGCACCTAGCACT	GGAGACTGGCAGGCACCTAGCACTGGGAGC	GGG	8	758	1359	55.8	0.5222	0.562147	0.802864	253	ENST00000396751	0	0	0.178909	0.741056	0.981773	No	Essential
ILK	ENSG00000166333	ENST00000396751.6	CRISPRko	CDS	NC_000011.10	+	-	antisense	6608170	TGACTGGCTGCCAGATGCAG	TCCATGACTGGCTGCCAGATGCAGGGGGGT	GGG	2	213	1359	15.7	0.4934	0.657327	0.319702	71	ENST00000396751	0	0	0.188029	0.845355	0.507731	No	Essential
ILK	ENSG00000166333	ENST00000396751.6	CRISPRko	CDS	NC_000011.10	+	+	sense	6609398	ACTTCAATGAAGAGTGTCCC	AGGGACTTCAATGAAGAGTGTCCCCGGCTC	CGG	7	717	1359	52.8	0.5644	0.495802	0.465001	239	ENST00000396751	0	0	0.097609	0.593411	0.56261	No	Essential
ILK	ENSG00000166333	ENST00000396751.6	CRISPRko	CDS	NC_000011.10	+	+	sense	6609841	ACTCAATAGCCGTAGTGTAA	ATGCACTCAATAGCCGTAGTGTAATGGTGA	TGG	9	973	1359	71.6	0.4947	-0.0608868	0.493501	325	ENST00000396751	0	0	0.000152682	-0.0607341	0.493654	No	Essential
ILK	ENSG00000166333	ENST00000396751.6	CRISPRko	CDS	NC_000011.10	+	+	sense	6608171	GGATGACACCCCCCTGCATC	GTGGGGATGACACCCCCCTGCATCTGGCAG	TGG	2	214	1359	15.7	0.4308	-0.0311025	0.174738	72	ENST00000396751	0	0	0.14438	0.113278	0.319119	No	Essential
ILK	ENSG00000166333	ENST00000396751.6	CRISPRko	CDS	NC_000011.10	+	-	antisense	6609582	ATCCAGTGTGTGATGAGAGT	CGGCATCCAGTGTGTGATGAGAGTAGGATG	AGG	8	798	1359	58.7	0.6447	0.361902	0.477921	266	ENST00000396751	0	0	0.0866842	0.448587	0.564605	No	Essential
ILK	ENSG00000166333	ENST00000396751.6	CRISPRko	CDS	NC_000011.10	+	+	sense	6609602	ATCACACACTGGATGCCGTA	TCTCATCACACACTGGATGCCGTATGGATC	TGG	8	818	1359	60.2	0.5426	-0.0201857	0.290273	273	ENST00000396751	0	0	0.0900879	0.0699022	0.380361	No	Essential
ILK	ENSG00000166333	ENST00000396751.6	CRISPRko	CDS	NC_000011.10	+	-	antisense	6610262	CTTCATTCCAATCTCCATAT	TCACCTTCATTCCAATCTCCATATTGGAGA	TGG	11	1192	1359	87.7	0.3468	-1.36226	-0.410749	398	ENST00000396751	0	0	0.387756	-0.974503	-0.022993	No	Essential
ILK	ENSG00000166333	ENST00000396751.6	CRISPRko	CDS	NC_000011.10	+	+	sense	6609940	TTCTCTTCCTCAGATTGATG	TGTTTTCTCTTCCTCAGATTGATGAGGACA	AGG	10	982	1359	72.3	0.5323	-0.267825	-0.576434	328	ENST00000396751	0	0	0.104088	-0.163737	-0.472346	No	Essential
ILK	ENSG00000166333	ENST00000396751.6	CRISPRko	CDS	NC_000011.10	+	+	sense	6608761	GATGCCTGTGGACAAAGCCA	GAGAGATGCCTGTGGACAAAGCCAAGGCAC	AGG	4	418	1359	30.8	0.6191	0.781616	0.483072	140	ENST00000396751	0	0	-0.0564494	0.725166	0.426623	No	Essential
ILK	ENSG00000166333	ENST00000396751.6	CRISPRko	CDS	NC_000011.10	+	-	antisense	6609406	ACGCCTTGCACTACCTGAGC	GGTTACGCCTTGCACTACCTGAGCCGGGGA	CGG	7	725	1359	53.3	0.4942	0.0412687	0.339354	242	ENST00000396751	0	0	0.165254	0.206522	0.504608	No	Essential
ILK	ENSG00000166333	ENST00000396751.6	CRISPRko	CDS	NC_000011.10	+	+	sense	6608119	TGGTTGAGATGTTGATCATG	GCTGTGGTTGAGATGTTGATCATGCGGGGG	CGG	2	162	1359	11.9	0.6348	0.243349	-0.0616889	54	ENST00000396751	0	0	0.273559	0.516908	0.21187	No	Essential
ILK	ENSG00000166333	ENST00000396751.6	CRISPRko	CDS	NC_000011.10	+	+	sense	6610018	TCGCATGTATGCACCTGCCT	CTGGTCGCATGTATGCACCTGCCTGGGTAG	GGG	10	1060	1359	78	0.5867	-0.424602	-0.351776	354	ENST00000396751	0	0	0.0312814	-0.393321	-0.320494	No	Essential
ILK	ENSG00000166333	ENST00000396751.6	CRISPRko	CDS	NC_000011.10	+	+	sense	6608085	TTGCACTGGGCCTGCCGAGA	CCCCTTGCACTGGGCCTGCCGAGAGGGCCG	GGG	2	128	1359	9.4	0.443	0.132789	0.305825	43	ENST00000396751	0	0	0.30709	0.439879	0.612915	No	Essential
ILK	ENSG00000166333	ENST00000396751.6	CRISPRko	CDS	NC_000011.10	+	+	sense	6608941	ATACAAGGACACATTCTGGA	TTCCATACAAGGACACATTCTGGAAGGGGA	AGG	5	505	1359	37.2	0.6235	0.392722	0.309926	169	ENST00000396751	0	0	-0.184956	0.207766	0.124969	No	Essential
ILK	ENSG00000166333	ENST00000396751.6	CRISPRko	CDS	NC_000011.10	+	-	antisense	6608921	ATGTGTCCTTGTATGGAATA	CAGAATGTGTCCTTGTATGGAATACGGTTG	CGG	5	485	1359	35.7	0.5166	-0.518557	0.14624	162	ENST00000396751	0	0	-0.153749	-0.672306	-0.00750859	No	Essential
ILK	ENSG00000166333	ENST00000396751.6	CRISPRko	CDS	NC_000011.10	+	-	antisense	6609749	CCAAAGCAAACTTCACAGCC	ATGTCCAAAGCAAACTTCACAGCCTGGCTC	TGG	9	881	1359	64.8	0.5278	-0.576058	-0.832016	294	ENST00000396751	0	0	0.132088	-0.44397	-0.699928	No	Essential
ILK	ENSG00000166333	ENST00000396751.6	CRISPRko	CDS	NC_000011.10	+	+	sense	6609404	ATGAAGAGTGTCCCCGGCTC	TTCAATGAAGAGTGTCCCCGGCTCAGGTAG	AGG	7	723	1359	53.2	0.4678	0.581415	0.72414	241	ENST00000396751	0	0	0.128598	0.710013	0.852738	No	Essential
ILK	ENSG00000166333	ENST00000396751.6	CRISPRko	CDS	NC_000011.10	+	-	antisense	6610555	TCAAATTTGGGTCGCTTTGC	CATGTCAAATTTGGGTCGCTTTGCAGGGTC	AGG	12	1302	1359	95.8	0.2456	-1.50969	-1.15834	434	ENST00000396751	0	0	0.298748	-1.21094	-0.859593	No	Essential
ILK	ENSG00000166333	ENST00000396751.6	CRISPRko	CDS	NC_000011.10	+	-	antisense	6608960	GTGACTCACGGGGCCGAGTG	AGTGGTGACTCACGGGGCCGAGTGCGGGTG	CGG	5	524	1359	38.6	0.5066	0.0986236	-0.368259	175	ENST00000396751	0	0	-0.198022	-0.0993983	-0.566281	No	Essential
ILK	ENSG00000166333	ENST00000396751.6	CRISPRko	CDS	NC_000011.10	+	-	antisense	6608084	AGCAGAGCGGCCCTCTCGGC	CCACAGCAGAGCGGCCCTCTCGGCAGGCCC	AGG	2	127	1359	9.3	0.3969	-0.498811	-0.398207	43	ENST00000396751	0	0	0.301606	-0.197205	-0.096601	No	Essential
ILK	ENSG00000166333	ENST00000396751.6	CRISPRko	CDS	NC_000011.10	+	-	antisense	6610150	TCAGGCTTCTTCTGCAGAGC	GTCTTCAGGCTTCTTCTGCAGAGCTGGAGA	TGG	11	1080	1359	79.5	0.4095	-0.330151	-0.540203	360	ENST00000396751	0	0	0.0450851	-0.285065	-0.495118	No	Essential
ILK	ENSG00000166333	ENST00000396751.6	CRISPRko	CDS	NC_000011.10	+	-	antisense	6609129	GATTCTCGTTGAGCTTCGTC	GAGTGATTCTCGTTGAGCTTCGTCAGGAAG	AGG	6	590	1359	43.4	0.4752	-0.107701	-0.0308627	197	ENST00000396751	0	0	-0.088924	-0.196625	-0.119787	No	Essential
ILK	ENSG00000166333	ENST00000396751.6	CRISPRko	CDS	NC_000011.10	+	-	antisense	6610168	GAGCGTCTGTTTGTGTCTTC	TGCTGAGCGTCTGTTTGTGTCTTCAGGCTT	AGG	11	1098	1359	80.8	0.3184	-1.31269	-0.765743	366	ENST00000396751	0	0	0.203933	-1.10876	-0.56181	No	Essential
ILK	ENSG00000166333	ENST00000396751.6	CRISPRko	CDS	NC_000011.10	+	+	sense	6610220	TGCAGTGCTTCTGTGGGAAC	GTTTTGCAGTGCTTCTGTGGGAACTGGTGA	TGG	11	1150	1359	84.6	0.3296	-0.655681	-0.797393	384	ENST00000396751	0	0	0.239366	-0.416315	-0.558027	No	Essential
ILK	ENSG00000166333	ENST00000396751.6	CRISPRko	CDS	NC_000011.10	+	+	sense	6608071	ATGGCTTCTCCCCCTTGCAC	GATCATGGCTTCTCCCCCTTGCACTGGGCC	TGG	2	114	1359	8.4	0.2899	0.184866	0.252312	38	ENST00000396751	0	0	0.311758	0.496625	0.564071	No	Essential
ILK	ENSG00000166333	ENST00000396751.6	CRISPRko	CDS	NC_000011.10	+	-	antisense	6609086	AATGCCAGAGTGTTTGTTCA	AGTCAATGCCAGAGTGTTTGTTCAGGGTTC	GGG	6	547	1359	40.3	0.4937	-0.626904	-0.284248	183	ENST00000396751	0	0	-0.102322	-0.729227	-0.386571	No	Essential
ILK	ENSG00000166333	ENST00000396751.6	CRISPRko	CDS	NC_000011.10	+	-	antisense	6608072	CTCTCGGCAGGCCCAGTGCA	GGCCCTCTCGGCAGGCCCAGTGCAAGGGGG	AGG	2	115	1359	8.5	0.3893	-0.206119	-0.339546	39	ENST00000396751	0	0	0.395365	0.189245	0.0558186	No	Essential
ILK	ENSG00000166333	ENST00000396751.6	CRISPRko	CDS	NC_000011.10	+	+	sense	6609304	CCTGTCCTGCAGCTATGGAA	CCTACCTGTCCTGCAGCTATGGAAGGGCCG	GGG	7	623	1359	45.8	0.587	0.746465	0.717206	208	ENST00000396751	0	0	0.160408	0.906874	0.877614	No	Essential
ILK	ENSG00000166333	ENST00000396751.6	CRISPRko	CDS	NC_000011.10	+	+	sense	6608072	TGGCTTCTCCCCCTTGCACT	ATCATGGCTTCTCCCCCTTGCACTGGGCCT	GGG	2	115	1359	8.5	0.4085	-0.105305	-0.0847349	39	ENST00000396751	0	0	0.359178	0.253873	0.274443	No	Essential
ILK	ENSG00000166333	ENST00000396751.6	CRISPRko	CDS	NC_000011.10	+	-	antisense	6608959	TGACTCACGGGGCCGAGTGC	GTGGTGACTCACGGGGCCGAGTGCGGGTGG	GGG	5	523	1359	38.5	0.4624	0.477552	0.546994	175	ENST00000396751	0	0	-0.180857	0.296695	0.366137	No	Essential
ILK	ENSG00000166333	ENST00000396751.6	CRISPRko	CDS	NC_000011.10	+	+	sense	6610031	CCTGCCTGGGTAGCCCCCGA	TGCACCTGCCTGGGTAGCCCCCGAAGGTGA	AGG	10	1073	1359	79	0.538	0.291361	0.223458	358	ENST00000396751	0	0	-0.012075	0.279286	0.211383	No	Essential
ILK	ENSG00000166333	ENST00000396751.6	CRISPRko	CDS	NC_000011.10	+	-	antisense	6609790	GGGCTCTAGTGTGTGTAGGA	TGAGGGGCTCTAGTGTGTGTAGGAAGGCCA	AGG	9	922	1359	67.8	0.5146	0.247391	0.218013	308	ENST00000396751	0	0	0.104796	0.352187	0.322809	No	Essential
ILK	ENSG00000166333	ENST00000396751.6	CRISPRko	CDS	NC_000011.10	+	-	antisense	6608776	ACCTCGGAGAAGCTCTCTCA	ATGGACCTCGGAGAAGCTCTCTCAGGGGTG	GGG	4	433	1359	31.9	0.5615	0.565578	0.841058	145	ENST00000396751	0	0	-0.224994	0.340584	0.616064	No	Essential
ILK	ENSG00000166333	ENST00000396751.6	CRISPRko	CDS	NC_000011.10	+	+	sense	6609542	CCAAATGTGCTCCCAGTGCT	GCATCCAAATGTGCTCCCAGTGCTAGGTGC	AGG	8	758	1359	55.8	0.5324	0.286909	0.301035	253	ENST00000396751	0	0	0.139454	0.426363	0.44049	No	Essential
ILK	ENSG00000166333	ENST00000396751.6	CRISPRko	CDS	NC_000011.10	+	-	antisense	6610024	CTCACCTTCGGGGGCTACCC	TTCACTCACCTTCGGGGGCTACCCAGGCAG	AGG	10	1066	1359	78.4	0.4619	-0.663821	-0.484244	356	ENST00000396751	0	0	-0.0169633	-0.680784	-0.501207	No	Essential
ILK	ENSG00000166333	ENST00000396751.6	CRISPRko	CDS	NC_000011.10	+	-	antisense	6609812	TGAGTGCATGTCGTGGGATG	CTATTGAGTGCATGTCGTGGGATGAGGGGC	AGG	9	944	1359	69.5	0.4542	-0.0559079	-0.20168	315	ENST00000396751	0	0	0.0120647	-0.0438433	-0.189615	No	Essential
ILK	ENSG00000166333	ENST00000396751.6	CRISPRko	CDS	NC_000011.10	+	-	antisense	6610036	ATGATGACTTCACTCACCTT	CGACATGATGACTTCACTCACCTTCGGGGG	CGG	10	1078	1359	79.3	0.4861	-0.300353	0.177532	360	ENST00000396751	0	0	0.049462	-0.250891	0.226994	No	Essential
ILK	ENSG00000166333	ENST00000396751.6	CRISPRko	CDS	NC_000011.10	+	+	sense	6609772	GTTTGCTTTGGACATGGCAA	TGAAGTTTGCTTTGGACATGGCAAGGGGCA	GGG	9	904	1359	66.5	0.5236	-0.0326838	-0.405366	302	ENST00000396751	0	0	0.126307	0.0936232	-0.279059	No	Essential
ILK	ENSG00000166333	ENST00000396751.6	CRISPRko	CDS	NC_000011.10	+	+	sense	6608707	CCAGGACCTGGTGGCAAATG	CATTCCAGGACCTGGTGGCAAATGGGGCCC	GGG	4	364	1359	26.8	0.497	0.497917	0.0531437	122	ENST00000396751	0	0	0.094595	0.592512	0.147739	No	Essential
ILK	ENSG00000166333	ENST00000396751.6	CRISPRko	CDS	NC_000011.10	+	+	sense	6609742	TTTCGTCGTGGACCAGAGCC	CAGATTTCGTCGTGGACCAGAGCCAGGCTG	AGG	9	874	1359	64.3	0.4922	-0.272384	-0.505877	292	ENST00000396751	0	0	0.0867069	-0.185677	-0.41917	No	Essential
ILK	ENSG00000166333	ENST00000396751.6	CRISPRko	CDS	NC_000011.10	+	-	antisense	6609567	AGAGTAGGATGAGGAGCAGG	GATGAGAGTAGGATGAGGAGCAGGTGGAGA	TGG	8	783	1359	57.6	0.5441	1.04643	0.443997	261	ENST00000396751	0	0	0.0704766	1.1169	0.514474	No	Essential
ILK	ENSG00000166333	ENST00000396751.6	CRISPRko	CDS	NC_000011.10	+	+	sense	6608958	GGAAGGGGACCACCCGCACT	TTCTGGAAGGGGACCACCCGCACTCGGCCC	CGG	5	522	1359	38.4	0.5425	0.19031	0.397268	174	ENST00000396751	0	0	-0.212351	-0.0220412	0.184917	No	Essential
ILK	ENSG00000166333	ENST00000396751.6	CRISPRko	CDS	NC_000011.10	+	-	antisense	6609961	GACATCAGCCATGCTAATTC	ACTTGACATCAGCCATGCTAATTCGGGCAG	GGG	10	1003	1359	73.8	0.3591	-0.358498	0.673588	335	ENST00000396751	0	0	0.109843	-0.248655	0.78343	No	Essential
ILK	ENSG00000166333	ENST00000396751.6	CRISPRko	CDS	NC_000011.10	+	+	sense	6608735	GTCAGCATCTGTAACAAGTA	CCTTGTCAGCATCTGTAACAAGTATGGAGA	TGG	4	392	1359	28.8	0.4891	-0.157176	0.0073786	131	ENST00000396751	0	0	0.115884	-0.0412921	0.123263	No	Essential
ILK	ENSG00000166333	ENST00000396751.6	CRISPRko	CDS	NC_000011.10	+	+	sense	6609771	AGTTTGCTTTGGACATGGCA	GTGAAGTTTGCTTTGGACATGGCAAGGGGC	AGG	9	903	1359	66.4	0.5319	-0.299804	-0.613793	301	ENST00000396751	0	0	0.15177	-0.148034	-0.462024	No	Essential
ILK	ENSG00000166333	ENST00000396751.6	CRISPRko	CDS	NC_000011.10	+	-	antisense	6609543	GACTGGCAGGCACCTAGCAC	TGGAGACTGGCAGGCACCTAGCACTGGGAG	TGG	8	759	1359	55.8	0.4167	0.555703	0.520341	253	ENST00000396751	0	0	0.175401	0.731103	0.695742	No	Essential
ILK	ENSG00000166333	ENST00000396751.6	CRISPRko	CDS	NC_000011.10	+	+	sense	6608943	ACAAGGACACATTCTGGAAG	CCATACAAGGACACATTCTGGAAGGGGACC	GGG	5	507	1359	37.3	0.5434	0.486655	-0.0976126	169	ENST00000396751	0	0	-0.169296	0.31736	-0.266908	No	Essential
ILK	ENSG00000166333	ENST00000396751.6	CRISPRko	CDS	NC_000011.10	+	-	antisense	6608928	TTCCAGAATGTGTCCTTGTA	CCCCTTCCAGAATGTGTCCTTGTATGGAAT	TGG	5	492	1359	36.2	0.4074	-1.2486	-0.805489	164	ENST00000396751	0	0	-0.171637	-1.42024	-0.977125	No	Essential
ILK	ENSG00000166333	ENST00000396751.6	CRISPRko	CDS	NC_000011.10	+	-	antisense	6609962	TGACATCAGCCATGCTAATT	AACTTGACATCAGCCATGCTAATTCGGGCA	CGG	10	1004	1359	73.9	0.1989	-1.72055	-0.459829	335	ENST00000396751	0	0	0.12492	-1.59563	-0.334909	No	Essential
ILK	ENSG00000166333	ENST00000396751.6	CRISPRko	CDS	NC_000011.10	+	-	antisense	6608956	CTCACGGGGCCGAGTGCGGG	GTGACTCACGGGGCCGAGTGCGGGTGGTCC	TGG	5	520	1359	38.3	0.5111	0.511745	-0.19466	174	ENST00000396751	0	0	-0.150209	0.361536	-0.344869	No	Essential
ILK	ENSG00000166333	ENST00000396751.6	CRISPRko	CDS	NC_000011.10	+	+	sense	6608897	CTAGAGCGGGCAGAGAAGAT	TTCCCTAGAGCGGGCAGAGAAGATGGGCCA	GGG	5	461	1359	33.9	0.5189	0.47568	0.788947	154	ENST00000396751	0	0	-0.160362	0.315318	0.628585	No	Essential
ILK	ENSG00000166333	ENST00000396751.6	CRISPRko	CDS	NC_000011.10	+	+	sense	6609072	CTGCCCACACTCTTAGGAAA	TGACCTGCCCACACTCTTAGGAAATGGAAC	TGG	6	533	1359	39.2	0.4431	-0.646173	-0.591265	178	ENST00000396751	0	0	-0.218659	-0.864831	-0.809924	No	Essential
ILK	ENSG00000166333	ENST00000396751.6	CRISPRko	CDS	NC_000011.10	+	-	antisense	6608909	ATGGAATACGGTTGAGATTC	TTGTATGGAATACGGTTGAGATTCTGGCCC	TGG	5	473	1359	34.8	0.3048	-0.790716	-0.0760233	158	ENST00000396751	0	0	-0.150104	-0.94082	-0.226127	No	Essential
ILK	ENSG00000166333	ENST00000396751.6	CRISPRko	CDS	NC_000011.10	+	-	antisense	6610020	CCTTCGGGGGCTACCCAGGC	CTCACCTTCGGGGGCTACCCAGGCAGGTGC	AGG	10	1062	1359	78.1	0.4341	-0.656809	-0.589908	354	ENST00000396751	0	0	0.124508	-0.532301	-0.4654	No	Essential
ILK	ENSG00000166333	ENST00000396751.6	CRISPRko	CDS	NC_000011.10	+	+	sense	6609995	AAGTTCTCTTTCCAATGTCC	TGTCAAGTTCTCTTTCCAATGTCCTGGTCG	TGG	10	1037	1359	76.3	0.4698	-0.00193096	0.083338	346	ENST00000396751	0	0	0.0320627	0.0301317	0.115401	No	Essential
ILK	ENSG00000166333	ENST00000396751.6	CRISPRko	CDS	NC_000011.10	+	-	antisense	6608702	CAAGGGCCCCATTTGCCACC	CTGACAAGGGCCCCATTTGCCACCAGGTCC	AGG	4	359	1359	26.4	0.493	-0.586919	-0.452514	120	ENST00000396751	0	0	0.115976	-0.470943	-0.336538	No	Essential
ILK	ENSG00000166333	ENST00000396751.6	CRISPRko	CDS	NC_000011.10	+	+	sense	6609311	TGCAGCTATGGAAGGGCCGC	GTCCTGCAGCTATGGAAGGGCCGCTGGCAG	TGG	7	630	1359	46.4	0.4285	0.294846	0.0147336	210	ENST00000396751	0	0	0.104712	0.399558	0.119446	No	Essential
ILK	ENSG00000166333	ENST00000396751.6	CRISPRko	CDS	NC_000011.10	+	+	sense	6608937	TTCCATACAAGGACACATTC	CGTATTCCATACAAGGACACATTCTGGAAG	TGG	5	501	1359	36.9	0.393	-1.20865	-0.367416	167	ENST00000396751	0	0	-0.223142	-1.43179	-0.590558	No	Essential
ILK	ENSG00000166333	ENST00000396751.6	CRISPRko	CDS	NC_000011.10	+	+	sense	6609760	CCAGGCTGTGAAGTTTGCTT	AGAGCCAGGCTGTGAAGTTTGCTTTGGACA	TGG	9	892	1359	65.6	0.374	-0.110194	0.235745	298	ENST00000396751	0	0	0.0885793	-0.0216142	0.324325	No	Essential
ILK	ENSG00000166333	ENST00000396751.6	CRISPRko	CDS	NC_000011.10	+	-	antisense	6609531	CCTAGCACTGGGAGCACATT	GGCACCTAGCACTGGGAGCACATTTGGATG	TGG	8	747	1359	55	0.3176	-1.09663	-0.19046	249	ENST00000396751	0	0	0.14449	-0.952136	-0.0459701	No	Essential
ILK	ENSG00000166333	ENST00000396751.6	CRISPRko	CDS	NC_000011.10	+	-	antisense	6609570	ATGAGAGTAGGATGAGGAGC	TGTGATGAGAGTAGGATGAGGAGCAGGTGG	AGG	8	786	1359	57.8	0.5259	0.480445	0.235158	262	ENST00000396751	0	0	0.0759882	0.556433	0.311146	No	Essential
ILK	ENSG00000166333	ENST00000396751.6	CRISPRko	CDS	NC_000011.10	+	-	antisense	6609743	CAAACTTCACAGCCTGGCTC	AAAGCAAACTTCACAGCCTGGCTCTGGTCC	TGG	9	875	1359	64.4	0.4383	0.0791963	-0.0469606	292	ENST00000396751	0	0	0.130701	0.209897	0.0837403	No	Essential
ILK	ENSG00000166333	ENST00000396751.6	CRISPRko	CDS	NC_000011.10	+	+	sense	6610017	GTCGCATGTATGCACCTGCC	CCTGGTCGCATGTATGCACCTGCCTGGGTA	TGG	10	1059	1359	77.9	0.3737	-0.701818	-0.787873	353	ENST00000396751	0	0	0.0721254	-0.629693	-0.715748	No	Essential
ILK	ENSG00000166333	ENST00000396751.6	CRISPRko	CDS	NC_000011.10	+	-	antisense	6609087	CAATGCCAGAGTGTTTGTTC	AAGTCAATGCCAGAGTGTTTGTTCAGGGTT	AGG	6	548	1359	40.3	0.3536	-1.00139	-0.332563	183	ENST00000396751	0	0	-0.0939762	-1.09537	-0.426539	No	Essential
ILK	ENSG00000166333	ENST00000396751.6	CRISPRko	CDS	NC_000011.10	+	-	antisense	6608754	GGTGCCTTGGCTTTGTCCAC	CAGGGGTGCCTTGGCTTTGTCCACAGGCAT	AGG	4	411	1359	30.2	0.4089	-0.104038	-0.114695	137	ENST00000396751	0	0	0.0877118	-0.0163258	-0.0269829	No	Essential
ILK	ENSG00000166333	ENST00000396751.6	CRISPRko	CDS	NC_000011.10	+	+	sense	6609303	ACCTGTCCTGCAGCTATGGA	CCCTACCTGTCCTGCAGCTATGGAAGGGCC	AGG	7	622	1359	45.8	0.4065	0.13846	-0.0657931	208	ENST00000396751	0	0	0.174589	0.313049	0.108796	No	Essential
ILK	ENSG00000166333	ENST00000396751.6	CRISPRko	CDS	NC_000011.10	+	+	sense	6609316	CTATGGAAGGGCCGCTGGCA	GCAGCTATGGAAGGGCCGCTGGCAGGGCAA	GGG	7	635	1359	46.7	0.4481	-0.254479	-0.361856	212	ENST00000396751	0	0	0.0346021	-0.219877	-0.327254	No	Essential
ILK	ENSG00000166333	ENST00000396751.6	CRISPRko	CDS	NC_000011.10	+	-	antisense	6609405	CGCCTTGCACTACCTGAGCC	GTTACGCCTTGCACTACCTGAGCCGGGGAC	GGG	7	724	1359	53.3	0.4373	-0.810593	-1.05416	242	ENST00000396751	0	0	0.168749	-0.641844	-0.885416	No	Essential
ILK	ENSG00000166333	ENST00000396751.6	CRISPRko	CDS	NC_000011.10	+	+	sense	6609374	ACTGGAGTACAAGGAAGAGC	CGAGACTGGAGTACAAGGAAGAGCAGGGAC	AGG	7	693	1359	51	0.4938	0.61459	0.411483	231	ENST00000396751	0	0	0.0435895	0.658179	0.455073	No	Essential
ILK	ENSG00000166333	ENST00000396751.6	CRISPRko	CDS	NC_000011.10	+	-	antisense	6609556	AGGAGCAGGTGGAGACTGGC	GATGAGGAGCAGGTGGAGACTGGCAGGCAC	AGG	8	772	1359	56.8	0.49	-0.112591	0.101432	258	ENST00000396751	0	0	0.150575	0.0379833	0.252006	No	Essential
ILK	ENSG00000166333	ENST00000396751.6	CRISPRko	CDS	NC_000011.10	+	+	sense	6609299	CCCTACCTGTCCTGCAGCTA	TAACCCCTACCTGTCCTGCAGCTATGGAAG	TGG	7	618	1359	45.5	0.3652	-0.299196	-0.314652	206	ENST00000396751	0	0	0.124996	-0.174201	-0.189656	No	Essential
ILK	ENSG00000166333	ENST00000396751.6	CRISPRko	CDS	NC_000011.10	+	+	sense	6609778	TTTGGACATGGCAAGGGGCA	TTGCTTTGGACATGGCAAGGGGCATGGCCT	TGG	9	910	1359	67	0.4092	-0.457847	-0.738353	304	ENST00000396751	0	0	0.199066	-0.258781	-0.539287	No	Essential
ILK	ENSG00000166333	ENST00000396751.6	CRISPRko	CDS	NC_000011.10	+	-	antisense	6608885	CCATCTTCTCTGCCCGCTCT	TGGCCCATCTTCTCTGCCCGCTCTAGGGAA	AGG	5	449	1359	33	0.3473	-0.889972	-0.690248	150	ENST00000396751	0	0	-0.217382	-1.10735	-0.90763	No	Essential
ILK	ENSG00000166333	ENST00000396751.6	CRISPRko	CDS	NC_000011.10	+	-	antisense	6608767	AAGCTCTCTCAGGGGTGCCT	GGAGAAGCTCTCTCAGGGGTGCCTTGGCTT	TGG	4	424	1359	31.2	0.4069	-0.940174	-0.86179	142	ENST00000396751	0	0	-0.221203	-1.16138	-1.08299	No	Essential
ILK	ENSG00000166333	ENST00000396751.6	CRISPRko	CDS	NC_000011.10	+	+	sense	6608706	TCCAGGACCTGGTGGCAAAT	TCATTCCAGGACCTGGTGGCAAATGGGGCC	GGG	4	363	1359	26.7	0.2837	-0.749356	-0.11359	121	ENST00000396751	0	0	0.02548	-0.723876	-0.0881099	No	Essential
ILK	ENSG00000166333	ENST00000396751.6	CRISPRko	CDS	NC_000011.10	+	+	sense	6609315	GCTATGGAAGGGCCGCTGGC	TGCAGCTATGGAAGGGCCGCTGGCAGGGCA	AGG	7	634	1359	46.7	0.3336	-0.6266	-0.6328	212	ENST00000396751	0	0	0.0617414	-0.564858	-0.571059	No	Essential
ILK	ENSG00000166333	ENST00000396751.6	CRISPRko	CDS	NC_000011.10	+	-	antisense	6608884	CATCTTCTCTGCCCGCTCTA	GGCCCATCTTCTCTGCCCGCTCTAGGGAAG	GGG	5	448	1359	33	0.4561	-0.357679	-0.103092	150	ENST00000396751	0	0	-0.218497	-0.576176	-0.321588	No	Essential
ILK	ENSG00000166333	ENST00000396751.6	CRISPRko	CDS	NC_000011.10	+	+	sense	6610477	AGGTGGCATTGGAAGGCCTT	TCGCAGGTGGCATTGGAAGGCCTTCGGCCT	CGG	12	1224	1359	90.1	0.4245	-0.411572	0.410956	408	ENST00000396751	0	0	0.208985	-0.202586	0.619941	No	Essential
ILK	ENSG00000166333	ENST00000396751.6	CRISPRko	CDS	NC_000011.10	+	-	antisense	6608777	GACCTCGGAGAAGCTCTCTC	GATGGACCTCGGAGAAGCTCTCTCAGGGGT	AGG	4	434	1359	31.9	0.4306	-0.306366	0.23998	145	ENST00000396751	0	0	-0.207421	-0.513787	0.0325594	No	Essential
ILK	ENSG00000166333	ENST00000396751.6	CRISPRko	CDS	NC_000011.10	+	+	sense	6608896	CCTAGAGCGGGCAGAGAAGA	CTTCCCTAGAGCGGGCAGAGAAGATGGGCC	TGG	5	460	1359	33.8	0.4021	-0.350389	-0.432116	154	ENST00000396751	0	0	-0.160362	-0.510752	-0.592478	No	Essential
ILK	ENSG00000166333	ENST00000396751.6	CRISPRko	CDS	NC_000011.10	+	+	sense	6608705	TTCCAGGACCTGGTGGCAAA	TTCATTCCAGGACCTGGTGGCAAATGGGGC	TGG	4	362	1359	26.6	0.3849	-0.81961	-0.697355	121	ENST00000396751	0	0	0.0549205	-0.76469	-0.642435	No	Essential
ILK	ENSG00000166333	ENST00000396751.6	CRISPRko	CDS	NC_000011.10	+	-	antisense	6608696	CCCCATTTGCCACCAGGTCC	AGGGCCCCATTTGCCACCAGGTCCTGGAAT	TGG	4	353	1359	26	0.4013	-0.327553	-0.531704	118	ENST00000396751	0	0	0.0868895	-0.240664	-0.444814	No	Essential
ILK	ENSG00000166333	ENST00000396751.6	CRISPRko	CDS	NC_000011.10	+	-	antisense	6610035	TGATGACTTCACTCACCTTC	GACATGATGACTTCACTCACCTTCGGGGGC	GGG	10	1077	1359	79.2	0.3117	-0.775551	-0.249374	359	ENST00000396751	0	0	0.0583202	-0.717231	-0.191054	No	Essential
ILK	ENSG00000166333	ENST00000396751.6	CRISPRko	CDS	NC_000011.10	+	-	antisense	6610567	GGCACAATCATGTCAAATTT	GATAGGCACAATCATGTCAAATTTGGGTCG	GGG	12	1314	1359	96.7	0.3472	-1.19049	-0.529877	438	ENST00000396751	0	0	0.235152	-0.955336	-0.294725	No	Essential
BORA	ENSG00000136122	ENST00000390667.11	CRISPRko	CDS	NC_000013.11	+	+	sense	72746659	ATAGTGGTGGTACTCAGTAT	ATGTATAGTGGTGGTACTCAGTATCGGACC	CGG	10	1029	1680	61.3	0.7081	0.50441	1.14423	343	ENST00000390667	0	0	-0.113355	0.391056	1.03087	No	Essential
BORA	ENSG00000136122	ENST00000390667.11	CRISPRko	CDS	NC_000013.11	+	-	antisense	72729028	TGGAGATTAGAATAATCACT	TTCATGGAGATTAGAATAATCACTAGGACT	AGG	2	87	1680	5.2	0.675	0.182423	0.681697	29	ENST00000390667	0	0	0.0949875	0.277411	0.776684	No	Essential
BORA	ENSG00000136122	ENST00000390667.11	CRISPRko	CDS	NC_000013.11	+	-	antisense	72745121	GATGTTTGAACACCACTGTG	TAGTGATGTTTGAACACCACTGTGAGGACT	AGG	8	651	1680	38.8	0.7508	1.03654	0.439455	217	ENST00000390667	0	0	-0.386715	0.649825	0.0527399	No	Essential
BORA	ENSG00000136122	ENST00000390667.11	CRISPRko	CDS	NC_000013.11	+	+	sense	72734971	GTATAGAATAGATAAAGATG	CTTTGTATAGAATAGATAAAGATGTGGAAG	TGG	4	271	1680	16.1	0.7051	1.04295	0.600459	91	ENST00000390667	0	0	0.295265	1.33822	0.895724	No	Essential
BORA	ENSG00000136122	ENST00000390667.11	CRISPRko	CDS	NC_000013.11	+	-	antisense	72746762	TATTCCAGCAGCATCCATGG	GGTGTATTCCAGCAGCATCCATGGCGGGTG	CGG	10	1132	1680	67.4	0.6639	1.10986	0.865308	378	ENST00000390667	0	0	-0.342547	0.767314	0.522761	No	Essential
BORA	ENSG00000136122	ENST00000390667.11	CRISPRko	CDS	NC_000013.11	+	-	antisense	72746787	CCTCATTACTAAACTGCCGT	GAAGCCTCATTACTAAACTGCCGTAGGTGT	AGG	10	1157	1680	68.9	0.5958	-0.268472	-0.53906	386	ENST00000390667	0	0	-0.232262	-0.500734	-0.771322	No	Essential
BORA	ENSG00000136122	ENST00000390667.11	CRISPRko	CDS	NC_000013.11	+	-	antisense	72746816	CACAACCAAATGTGTACCAT	CAGTCACAACCAAATGTGTACCATGGGTAG	GGG	10	1186	1680	70.6	0.6157	-0.135975	-0.0557061	396	ENST00000390667	0	0	-0.250526	-0.386501	-0.306232	No	Essential
BORA	ENSG00000136122	ENST00000390667.11	CRISPRko	CDS	NC_000013.11	+	+	sense	72746643	ATGAGACTTCAGATGTATAG	TCCTATGAGACTTCAGATGTATAGTGGTGG	TGG	10	1013	1680	60.3	0.5435	0.455466	0.52281	338	ENST00000390667	0	0	-0.21468	0.240786	0.30813	No	Essential
BORA	ENSG00000136122	ENST00000390667.11	CRISPRko	CDS	NC_000013.11	+	-	antisense	72746744	GGCGGGTGATGAGACATCTG	CCATGGCGGGTGATGAGACATCTGTGGAAG	TGG	10	1114	1680	66.3	0.6889	1.00652	0.501144	372	ENST00000390667	0	0	-0.406034	0.600484	0.0951098	No	Essential
BORA	ENSG00000136122	ENST00000390667.11	CRISPRko	CDS	NC_000013.11	+	+	sense	72746646	AGACTTCAGATGTATAGTGG	TATGAGACTTCAGATGTATAGTGGTGGTAC	TGG	10	1016	1680	60.5	0.6649	1.10985	0.91944	339	ENST00000390667	0	0	-0.107017	1.00283	0.812423	No	Essential
BORA	ENSG00000136122	ENST00000390667.11	CRISPRko	CDS	NC_000013.11	+	-	antisense	72746817	TCACAACCAAATGTGTACCA	GCAGTCACAACCAAATGTGTACCATGGGTA	TGG	10	1187	1680	70.7	0.5389	0.536846	0.315379	396	ENST00000390667	0	0	-0.250526	0.28632	0.0648527	No	Essential
BORA	ENSG00000136122	ENST00000390667.11	CRISPRko	CDS	NC_000013.11	+	+	sense	72746782	ATGCTGCTGGAATACACCTA	ATGGATGCTGCTGGAATACACCTACGGCAG	CGG	10	1152	1680	68.6	0.6748	1.03188	1.31677	384	ENST00000390667	0	0	-0.268862	0.763017	1.04791	No	Essential
BORA	ENSG00000136122	ENST00000390667.11	CRISPRko	CDS	NC_000013.11	+	+	sense	72746811	AGTAATGAGGCTTCTACCCA	GTTTAGTAATGAGGCTTCTACCCATGGTAC	TGG	10	1181	1680	70.3	0.5624	0.684974	0.784705	394	ENST00000390667	0	0	-0.251304	0.43367	0.533402	No	Essential
BORA	ENSG00000136122	ENST00000390667.11	CRISPRko	CDS	NC_000013.11	+	-	antisense	72745205	AGTATACTTCTCACCGAACT	TTTTAGTATACTTCTCACCGAACTTGGTGT	TGG	8	735	1680	43.8	0.5256	-0.363863	-0.0713735	245	ENST00000390667	0	0	-0.123553	-0.487416	-0.194926	No	Essential
BORA	ENSG00000136122	ENST00000390667.11	CRISPRko	CDS	NC_000013.11	+	-	antisense	72737963	GACATCTTTAGTGAAAAACT	CGATGACATCTTTAGTGAAAAACTAGGAAA	AGG	5	307	1680	18.3	0.612	-0.571617	-0.284391	103	ENST00000390667	0	0	0.261465	-0.310152	-0.0229259	No	Essential
BORA	ENSG00000136122	ENST00000390667.11	CRISPRko	CDS	NC_000013.11	+	+	sense	72745178	ATTTGTCTCCTGTAAAGTGT	ATAGATTTGTCTCCTGTAAAGTGTAGGAGC	AGG	8	708	1680	42.1	0.6064	-0.240624	-0.245828	236	ENST00000390667	0	0	-0.199412	-0.440036	-0.44524	No	Essential
BORA	ENSG00000136122	ENST00000390667.11	CRISPRko	CDS	NC_000013.11	+	-	antisense	72747007	CCACTTACAAAATCAGTCAT	AATGCCACTTACAAAATCAGTCATGGGTAA	GGG	10	1377	1680	82	0.5743	-0.26232	-0.0093708	459	ENST00000390667	0	0	-0.172883	-0.435203	-0.182254	No	Essential
BORA	ENSG00000136122	ENST00000390667.11	CRISPRko	CDS	NC_000013.11	+	-	antisense	72746575	ATATAAGGACTTCTGATACA	ATCTATATAAGGACTTCTGATACACGGATT	CGG	10	945	1680	56.3	0.6734	0.449144	0.863436	315	ENST00000390667	0	0	-0.0968598	0.352284	0.766577	No	Essential
BORA	ENSG00000136122	ENST00000390667.11	CRISPRko	CDS	NC_000013.11	+	+	sense	72737992	ATGTCATCGTACCCTCTCCT	AAAGATGTCATCGTACCCTCTCCTTGGACT	TGG	5	336	1680	20	0.5153	-0.221504	0.119784	112	ENST00000390667	0	0	0.202453	-0.0190516	0.322237	No	Essential
BORA	ENSG00000136122	ENST00000390667.11	CRISPRko	CDS	NC_000013.11	+	-	antisense	72746969	AACCGGCTCCTTAATCCAAG	TATCAACCGGCTCCTTAATCCAAGTGGTCT	TGG	10	1339	1680	79.7	0.6359	0.341325	-0.186511	447	ENST00000390667	0	0	-0.0846161	0.256709	-0.271127	No	Essential
BORA	ENSG00000136122	ENST00000390667.11	CRISPRko	CDS	NC_000013.11	+	-	antisense	72729003	TTTCAAAAGGATTTAAAACA	GGACTTTCAAAAGGATTTAAAACAGGGATC	GGG	2	62	1680	3.7	0.5923	-1.10909	-1.21364	21	ENST00000390667	0	0	-0.0653967	-1.17449	-1.27904	No	Essential
BORA	ENSG00000136122	ENST00000390667.11	CRISPRko	CDS	NC_000013.11	+	+	sense	72746054	TCACCAATTGAATTTCAGAT	TTTCTCACCAATTGAATTTCAGATAGGAGA	AGG	9	848	1680	50.5	0.5222	-1.03503	-0.699997	283	ENST00000390667	0	0	-0.102529	-1.13756	-0.802527	No	Essential
BORA	ENSG00000136122	ENST00000390667.11	CRISPRko	CDS	NC_000013.11	+	+	sense	72746965	AGATAGCAGATGAGACCACT	ATAGAGATAGCAGATGAGACCACTTGGATT	TGG	10	1335	1680	79.5	0.5475	-0.000789421	0.250513	445	ENST00000390667	0	0	-0.367194	-0.367984	-0.116682	No	Essential
BORA	ENSG00000136122	ENST00000390667.11	CRISPRko	CDS	NC_000013.11	+	+	sense	72746759	AGATGTCTCATCACCCGCCA	CCACAGATGTCTCATCACCCGCCATGGATG	TGG	10	1129	1680	67.2	0.5879	0.0960541	0.124887	377	ENST00000390667	0	0	-0.421609	-0.325555	-0.296722	No	Essential
BORA	ENSG00000136122	ENST00000390667.11	CRISPRko	CDS	NC_000013.11	+	+	sense	72745991	AGTGCAAAAAAATACAGCTT	GGCTAGTGCAAAAAAATACAGCTTGGGAAG	GGG	9	785	1680	46.7	0.5176	0.312061	0.383988	262	ENST00000390667	0	0	-0.332944	-0.0208832	0.0510434	No	Essential
BORA	ENSG00000136122	ENST00000390667.11	CRISPRko	CDS	NC_000013.11	+	-	antisense	72746986	GGTAAACTGCCATTATCAAC	CATGGGTAAACTGCCATTATCAACCGGCTC	CGG	10	1356	1680	80.7	0.5293	-0.186166	0.446361	452	ENST00000390667	0	0	-0.123663	-0.309829	0.322697	No	Essential
BORA	ENSG00000136122	ENST00000390667.11	CRISPRko	CDS	NC_000013.11	+	-	antisense	72746035	AAATTCAATTGGTGAGAAAG	TCTGAAATTCAATTGGTGAGAAAGTGGGTG	TGG	9	829	1680	49.3	0.6212	-0.256963	-0.42074	277	ENST00000390667	0	0	-0.144413	-0.401377	-0.565154	No	Essential
BORA	ENSG00000136122	ENST00000390667.11	CRISPRko	CDS	NC_000013.11	+	-	antisense	72746672	AAAAGGTATCTGAATCACTG	GAGTAAAAGGTATCTGAATCACTGAGGTCC	AGG	10	1042	1680	62	0.732	0.958451	0.481265	348	ENST00000390667	0	0	-0.339772	0.618679	0.141493	No	Essential
BORA	ENSG00000136122	ENST00000390667.11	CRISPRko	CDS	NC_000013.11	+	-	antisense	72737998	TTCCCTTCATGATCAGTCCA	CTGTTTCCCTTCATGATCAGTCCAAGGAGA	AGG	5	342	1680	20.4	0.5672	0.046143	-0.313833	114	ENST00000390667	0	0	0.282583	0.328726	-0.0312499	No	Essential
BORA	ENSG00000136122	ENST00000390667.11	CRISPRko	CDS	NC_000013.11	+	-	antisense	72746629	CTATACATCTGAAGTCTCAT	ACCACTATACATCTGAAGTCTCATAGGAGA	AGG	10	999	1680	59.5	0.5175	-0.539655	-0.027849	333	ENST00000390667	0	0	-0.0459762	-0.585631	-0.0738252	No	Essential
BORA	ENSG00000136122	ENST00000390667.11	CRISPRko	CDS	NC_000013.11	+	-	antisense	72745192	CCGAACTTGGTGTCTGCAAG	CTCACCGAACTTGGTGTCTGCAAGGGGCTC	GGG	8	722	1680	43	0.5681	0.170926	-0.308926	241	ENST00000390667	0	0	-0.194102	-0.0231762	-0.503029	No	Essential
BORA	ENSG00000136122	ENST00000390667.11	CRISPRko	CDS	NC_000013.11	+	+	sense	72735001	AAGACAAAAAGCCATTGAAG	ACAAAAGACAAAAAGCCATTGAAGAGGTAA	AGG	4	301	1680	17.9	0.6552	0.532962	0.227308	101	ENST00000390667	0	0	0.222431	0.755393	0.449739	No	Essential
BORA	ENSG00000136122	ENST00000390667.11	CRISPRko	CDS	NC_000013.11	+	-	antisense	72746034	AATTCAATTGGTGAGAAAGT	CTGAAATTCAATTGGTGAGAAAGTGGGTGA	GGG	9	828	1680	49.3	0.6073	-0.0865165	0.0239246	276	ENST00000390667	0	0	-0.173574	-0.26009	-0.149649	No	Essential
BORA	ENSG00000136122	ENST00000390667.11	CRISPRko	CDS	NC_000013.11	+	-	antisense	72746016	GTGGGTGAAGAAATAGGCGA	GAAAGTGGGTGAAGAAATAGGCGAAGGACT	AGG	9	810	1680	48.2	0.6009	0.912511	0.332417	270	ENST00000390667	0	0	-0.16926	0.743251	0.163157	No	Essential
BORA	ENSG00000136122	ENST00000390667.11	CRISPRko	CDS	NC_000013.11	+	+	sense	72746592	ATCAGAAGTCCTTATATAGA	GTGTATCAGAAGTCCTTATATAGATGGCTG	TGG	10	962	1680	57.3	0.4647	-0.503478	0.0654843	321	ENST00000390667	0	0	-0.149427	-0.652905	-0.0839425	No	Essential
BORA	ENSG00000136122	ENST00000390667.11	CRISPRko	CDS	NC_000013.11	+	+	sense	72743598	ATTCATTCTGAGAAAAGCGA	GACCATTCATTCTGAGAAAAGCGATGGTGA	TGG	6	449	1680	26.7	0.6174	0.0803791	-0.104426	150	ENST00000390667	0	0	0.0441648	0.124544	-0.060261	No	Essential
BORA	ENSG00000136122	ENST00000390667.11	CRISPRko	CDS	NC_000013.11	+	+	sense	72746988	ATTAAGGAGCCGGTTGATAA	TTGGATTAAGGAGCCGGTTGATAATGGCAG	TGG	10	1358	1680	80.8	0.421	-0.0599558	0.462792	453	ENST00000390667	0	0	-0.129572	-0.189528	0.33322	No	Essential
BORA	ENSG00000136122	ENST00000390667.11	CRISPRko	CDS	NC_000013.11	+	-	antisense	72746740	GGTGATGAGACATCTGTGGA	GGCGGGTGATGAGACATCTGTGGAAGGAAT	AGG	10	1110	1680	66.1	0.617	0.929233	0.280516	370	ENST00000390667	0	0	-0.444429	0.484805	-0.163913	No	Essential
BORA	ENSG00000136122	ENST00000390667.11	CRISPRko	CDS	NC_000013.11	+	+	sense	72746798	CCTACGGCAGTTTAGTAATG	TACACCTACGGCAGTTTAGTAATGAGGCTT	AGG	10	1168	1680	69.5	0.5331	0.38891	0.214624	390	ENST00000390667	0	0	-0.322084	0.0668259	-0.10746	No	Essential
BORA	ENSG00000136122	ENST00000390667.11	CRISPRko	CDS	NC_000013.11	+	+	sense	72728989	TAACACCAGAAACTCCAGGA	CAAATAACACCAGAAACTCCAGGAAGGATC	AGG	2	48	1680	2.9	0.6942	0.868781	0.70509	16	ENST00000390667	0	0	-0.169064	0.699717	0.536026	No	Essential
BORA	ENSG00000136122	ENST00000390667.11	CRISPRko	CDS	NC_000013.11	+	+	sense	72745203	CCCCTTGCAGACACCAAGTT	GGAGCCCCTTGCAGACACCAAGTTCGGTGA	CGG	8	733	1680	43.6	0.4696	-0.768713	-0.360845	245	ENST00000390667	0	0	-0.162236	-0.93095	-0.523082	No	Essential
BORA	ENSG00000136122	ENST00000390667.11	CRISPRko	CDS	NC_000013.11	+	-	antisense	72737992	TCATGATCAGTCCAAGGAGA	CCCTTCATGATCAGTCCAAGGAGAGGGTAC	GGG	5	336	1680	20	0.6175	0.7528	0.465465	112	ENST00000390667	0	0	0.263641	1.01644	0.729106	No	Essential
BORA	ENSG00000136122	ENST00000390667.11	CRISPRko	CDS	NC_000013.11	+	-	antisense	72746073	TTATGAGACATACCTGAGAG	TTTATTATGAGACATACCTGAGAGTGGAGT	TGG	9	867	1680	51.6	0.6106	0.482873	-0.137076	289	ENST00000390667	0	0	-0.0529374	0.429935	-0.190014	No	Essential
BORA	ENSG00000136122	ENST00000390667.11	CRISPRko	CDS	NC_000013.11	+	-	antisense	72745100	GGACTTCCGGGAGAAGCCGA	GTGAGGACTTCCGGGAGAAGCCGAAGGTAA	AGG	8	630	1680	37.5	0.6381	1.05597	0.574284	210	ENST00000390667	0	0	-0.142585	0.91338	0.431698	No	Essential
BORA	ENSG00000136122	ENST00000390667.11	CRISPRko	CDS	NC_000013.11	+	+	sense	72746924	GGAGAAAGACAATAACACTG	AAAGGGAGAAAGACAATAACACTGTGGATA	TGG	10	1294	1680	77	0.7262	1.23315	0.411967	432	ENST00000390667	0	0	-0.110428	1.12272	0.301539	No	Essential
BORA	ENSG00000136122	ENST00000390667.11	CRISPRko	CDS	NC_000013.11	+	+	sense	72728985	CAAATAACACCAGAAACTCC	GATGCAAATAACACCAGAAACTCCAGGAAG	AGG	2	44	1680	2.6	0.5806	0.503312	0.393771	15	ENST00000390667	0	0	-0.122405	0.380908	0.271366	No	Essential
BORA	ENSG00000136122	ENST00000390667.11	CRISPRko	CDS	NC_000013.11	+	-	antisense	72737993	TTCATGATCAGTCCAAGGAG	TCCCTTCATGATCAGTCCAAGGAGAGGGTA	AGG	5	337	1680	20.1	0.6849	0.709949	0.35192	113	ENST00000390667	0	0	0.262681	0.972629	0.614601	No	Essential
BORA	ENSG00000136122	ENST00000390667.11	CRISPRko	CDS	NC_000013.11	+	+	sense	72746614	GCTGCTCGCCAATTAAAAAT	GATGGCTGCTCGCCAATTAAAAATTGGTCT	TGG	10	984	1680	58.6	0.3844	-1.00292	-0.402933	328	ENST00000390667	0	0	-0.106588	-1.10951	-0.509521	No	Essential
BORA	ENSG00000136122	ENST00000390667.11	CRISPRko	CDS	NC_000013.11	+	+	sense	72743562	ATAAATAGTGACTCTCCAGT	TAACATAAATAGTGACTCTCCAGTTGGAAA	TGG	6	413	1680	24.6	0.5252	0.0159612	0.289431	138	ENST00000390667	0	0	-0.133718	-0.117756	0.155713	No	Essential
BORA	ENSG00000136122	ENST00000390667.11	CRISPRko	CDS	NC_000013.11	+	-	antisense	72731290	ATAGACCATCTAAATTTCCC	ATCAATAGACCATCTAAATTTCCCTGGAGT	TGG	3	162	1680	9.6	0.5155	0.420856	0.774454	54	ENST00000390667	0	0	0.230146	0.651001	1.0046	No	Essential
BORA	ENSG00000136122	ENST00000390667.11	CRISPRko	CDS	NC_000013.11	+	-	antisense	72729070	TTTGTTGATTTAAAAACAGA	TAATTTTGTTGATTTAAAAACAGAAGGACT	AGG	2	129	1680	7.7	0.549	-1.77817	-2.11682	43	ENST00000390667	0	0	0.0829881	-1.69519	-2.03383	No	Essential
BORA	ENSG00000136122	ENST00000390667.11	CRISPRko	CDS	NC_000013.11	+	-	antisense	72747008	GCCACTTACAAAATCAGTCA	CAATGCCACTTACAAAATCAGTCATGGGTA	TGG	10	1378	1680	82	0.5323	-0.0976239	-0.326613	460	ENST00000390667	0	0	-0.0726683	-0.170292	-0.399281	No	Essential
BORA	ENSG00000136122	ENST00000390667.11	CRISPRko	CDS	NC_000013.11	+	-	antisense	72747094	TGAATGTTACTGCTTTCACA	TACCTGAATGTTACTGCTTTCACAAGGAAT	AGG	10	1464	1680	87.1	0.684	-0.173334	-0.136555	488	ENST00000390667	0	0	-0.0571063	-0.230441	-0.193661	No	Essential
BORA	ENSG00000136122	ENST00000390667.11	CRISPRko	CDS	NC_000013.11	+	-	antisense	72746590	GGCGAGCAGCCATCTATATA	AATTGGCGAGCAGCCATCTATATAAGGACT	AGG	10	960	1680	57.1	0.3538	-0.706958	0.130554	320	ENST00000390667	0	0	-0.00378002	-0.710738	0.126774	No	Essential
BORA	ENSG00000136122	ENST00000390667.11	CRISPRko	CDS	NC_000013.11	+	+	sense	72746711	TGAGACTCAAGGTGAAGATG	CTCTTGAGACTCAAGGTGAAGATGAGGAAG	AGG	10	1081	1680	64.3	0.6266	1.30019	0.72677	361	ENST00000390667	0	0	-0.411275	0.888911	0.315495	No	Essential
BORA	ENSG00000136122	ENST00000390667.11	CRISPRko	CDS	NC_000013.11	+	+	sense	72746554	CATCTGGAACAAATTCTAAT	GCTTCATCTGGAACAAATTCTAATGGGATA	GGG	10	924	1680	55	0.3739	-1.20477	-0.389829	308	ENST00000390667	0	0	-0.268946	-1.47371	-0.658775	No	Essential
BORA	ENSG00000136122	ENST00000390667.11	CRISPRko	CDS	NC_000013.11	+	-	antisense	72731349	CTTGACGATGAATATCTTCT	AAAGCTTGACGATGAATATCTTCTGGGTCT	GGG	3	221	1680	13.2	0.4027	-0.899549	-0.0692954	74	ENST00000390667	0	0	0.365476	-0.534073	0.296181	No	Essential
BORA	ENSG00000136122	ENST00000390667.11	CRISPRko	CDS	NC_000013.11	+	+	sense	72746503	CTTCCCACCTTTCAGAACAA	TTCCCTTCCCACCTTTCAGAACAAAGGAAG	AGG	10	873	1680	52	0.5591	-0.297052	-0.443357	291	ENST00000390667	0	0	-0.200494	-0.497546	-0.64385	No	Essential
BORA	ENSG00000136122	ENST00000390667.11	CRISPRko	CDS	NC_000013.11	+	+	sense	72746978	GACCACTTGGATTAAGGAGC	ATGAGACCACTTGGATTAAGGAGCCGGTTG	CGG	10	1348	1680	80.2	0.5185	0.512372	0.348143	450	ENST00000390667	0	0	-0.107697	0.404676	0.240447	No	Essential
BORA	ENSG00000136122	ENST00000390667.11	CRISPRko	CDS	NC_000013.11	+	-	antisense	72746765	GTGTATTCCAGCAGCATCCA	GTAGGTGTATTCCAGCAGCATCCATGGCGG	TGG	10	1135	1680	67.6	0.5111	0.454704	0.538913	379	ENST00000390667	0	0	-0.303928	0.150775	0.234985	No	Essential
BORA	ENSG00000136122	ENST00000390667.11	CRISPRko	CDS	NC_000013.11	+	+	sense	72746972	AGATGAGACCACTTGGATTA	TAGCAGATGAGACCACTTGGATTAAGGAGC	AGG	10	1342	1680	79.9	0.4104	-0.380451	0.279456	448	ENST00000390667	0	0	-0.10896	-0.489411	0.170496	No	Essential
BORA	ENSG00000136122	ENST00000390667.11	CRISPRko	CDS	NC_000013.11	+	+	sense	72755166	AGCAAGACCACACAACACAG	TCACAGCAAGACCACACAACACAGAGGTGT	AGG	12	1629	1680	97	0.7851	1.46119	0.744156	543	ENST00000390667	0	0	-0.430617	1.03057	0.313539	No	Essential
BORA	ENSG00000136122	ENST00000390667.11	CRISPRko	CDS	NC_000013.11	+	-	antisense	72728992	TTTAAAACAGGGATCCTTCC	AGGATTTAAAACAGGGATCCTTCCTGGAGT	TGG	2	51	1680	3	0.3376	-1.2646	-0.615569	17	ENST00000390667	0	0	-0.166805	-1.4314	-0.782374	No	Essential
BORA	ENSG00000136122	ENST00000390667.11	CRISPRko	CDS	NC_000013.11	+	+	sense	72747112	AAAGCAGTAACATTCAGGTA	TGTGAAAGCAGTAACATTCAGGTAAGGTAT	AGG	10	1482	1680	88.2	0.5289	0.718821	1.01533	494	ENST00000390667	0	0	-0.0920333	0.626788	0.923298	No	Essential
BORA	ENSG00000136122	ENST00000390667.11	CRISPRko	CDS	NC_000013.11	+	+	sense	72746930	AGACAATAACACTGTGGATA	AGAAAGACAATAACACTGTGGATATGGTTG	TGG	10	1300	1680	77.4	0.4177	-0.0349233	0.125809	434	ENST00000390667	0	0	-0.145073	-0.179996	-0.0192637	No	Essential
BORA	ENSG00000136122	ENST00000390667.11	CRISPRko	CDS	NC_000013.11	+	-	antisense	72746761	ATTCCAGCAGCATCCATGGC	GTGTATTCCAGCAGCATCCATGGCGGGTGA	GGG	10	1131	1680	67.3	0.5822	-0.0981828	0.03931	377	ENST00000390667	0	0	-0.391359	-0.489541	-0.352049	No	Essential
BORA	ENSG00000136122	ENST00000390667.11	CRISPRko	CDS	NC_000013.11	+	-	antisense	72745089	AGAAGCCGAAGGTAAGGAGT	CGGGAGAAGCCGAAGGTAAGGAGTCGGAGA	CGG	8	619	1680	36.8	0.5908	0.737386	0.792956	207	ENST00000390667	0	0	-0.172322	0.565064	0.620634	No	Essential
BORA	ENSG00000136122	ENST00000390667.11	CRISPRko	CDS	NC_000013.11	+	+	sense	72728951	CTGTGCTATGGGAGATGTCA	CTCTCTGTGCTATGGGAGATGTCAAGGAAT	AGG	2	10	1680	0.6	0.5495	0.172688	0.157576	4	ENST00000390667	0	0	-0.223024	-0.0503359	-0.0654485	No	Essential
BORA	ENSG00000136122	ENST00000390667.11	CRISPRko	CDS	NC_000013.11	+	-	antisense	72746867	TAATTCTTTCTCAGAAGCAC	GTGCTAATTCTTTCTCAGAAGCACTGGACT	TGG	10	1237	1680	73.6	0.5501	-0.523145	-0.731786	413	ENST00000390667	0	0	-0.235879	-0.759025	-0.967665	No	Essential
BORA	ENSG00000136122	ENST00000390667.11	CRISPRko	CDS	NC_000013.11	+	-	antisense	72731335	TCTTCTGGGTCTATTTCTAC	AATATCTTCTGGGTCTATTTCTACAGGATT	AGG	3	207	1680	12.3	0.3857	-0.920275	-0.483658	69	ENST00000390667	0	0	0.376315	-0.543959	-0.107343	No	Essential
BORA	ENSG00000136122	ENST00000390667.11	CRISPRko	CDS	NC_000013.11	+	-	antisense	72747070	ATGACACTGCTTTCAGCAAG	AGGAATGACACTGCTTTCAGCAAGAGGTGA	AGG	10	1440	1680	85.7	0.5718	-0.000223016	-0.563594	480	ENST00000390667	0	0	-0.0404753	-0.0406983	-0.60407	No	Essential
BORA	ENSG00000136122	ENST00000390667.11	CRISPRko	CDS	NC_000013.11	+	+	sense	72746822	TTCTACCCATGGTACACATT	AGGCTTCTACCCATGGTACACATTTGGTTG	TGG	10	1192	1680	71	0.3581	-0.951632	0.0835301	398	ENST00000390667	0	0	-0.255817	-1.20745	-0.172287	No	Essential
BORA	ENSG00000136122	ENST00000390667.11	CRISPRko	CDS	NC_000013.11	+	-	antisense	72746533	TTTGTTCCAGATGAAGCATC	AGAATTTGTTCCAGATGAAGCATCAGGAGA	AGG	10	903	1680	53.8	0.541	-0.578351	-0.286832	301	ENST00000390667	0	0	-0.197601	-0.775953	-0.484433	No	Essential
BORA	ENSG00000136122	ENST00000390667.11	CRISPRko	CDS	NC_000013.11	+	+	sense	72738007	CTCCTTGGACTGATCATGAA	CCCTCTCCTTGGACTGATCATGAAGGGAAA	GGG	5	351	1680	20.9	0.4731	-0.406984	-0.334369	117	ENST00000390667	0	0	0.0757111	-0.331273	-0.258658	No	Essential
BORA	ENSG00000136122	ENST00000390667.11	CRISPRko	CDS	NC_000013.11	+	-	antisense	72745194	CACCGAACTTGGTGTCTGCA	TTCTCACCGAACTTGGTGTCTGCAAGGGGC	AGG	8	724	1680	43.1	0.4809	-0.443497	-0.648253	242	ENST00000390667	0	0	-0.153426	-0.596923	-0.801679	No	Essential
BORA	ENSG00000136122	ENST00000390667.11	CRISPRko	CDS	NC_000013.11	+	+	sense	72753742	CAATATTATGGATACAGTTG	GAAGCAATATTATGGATACAGTTGGGGCAG	GGG	11	1534	1680	91.3	0.5967	0.480144	0.290341	512	ENST00000390667	0	0	-0.39329	0.0868542	-0.102949	No	Essential
BORA	ENSG00000136122	ENST00000390667.11	CRISPRko	CDS	NC_000013.11	+	+	sense	72746072	ATAGGAGAGACTCCACTCTC	TCAGATAGGAGAGACTCCACTCTCAGGTAT	AGG	9	866	1680	51.5	0.5093	0.156246	0.775327	289	ENST00000390667	0	0	-0.0918433	0.0644029	0.683483	No	Essential
BORA	ENSG00000136122	ENST00000390667.11	CRISPRko	CDS	NC_000013.11	+	+	sense	72746891	GAAAGAATTAGCACTGTTGC	CTGAGAAAGAATTAGCACTGTTGCAGGATG	AGG	10	1261	1680	75.1	0.3589	-0.698321	-0.696961	421	ENST00000390667	0	0	-0.554212	-1.25253	-1.25117	No	Essential
BORA	ENSG00000136122	ENST00000390667.11	CRISPRko	CDS	NC_000013.11	+	-	antisense	72731350	GCTTGACGATGAATATCTTC	TAAAGCTTGACGATGAATATCTTCTGGGTC	TGG	3	222	1680	13.2	0.2646	-1.01425	-0.421118	74	ENST00000390667	0	0	0.365476	-0.648769	-0.0556415	No	Essential
BORA	ENSG00000136122	ENST00000390667.11	CRISPRko	CDS	NC_000013.11	+	+	sense	72744532	GACATTGCTGTCTCTTCCTG	GTCAGACATTGCTGTCTCTTCCTGTGGATT	TGG	7	481	1680	28.6	0.5231	-0.207994	-0.677417	161	ENST00000390667	0	0	0.258096	0.0501024	-0.419321	No	Essential
BORA	ENSG00000136122	ENST00000390667.11	CRISPRko	CDS	NC_000013.11	+	-	antisense	72745033	TTCTGAGGGATGAAGAACTG	TTTCTTCTGAGGGATGAAGAACTGAGGTTT	AGG	8	563	1680	33.5	0.6176	0.634641	0.170911	188	ENST00000390667	0	0	0.0976657	0.732307	0.268577	No	Essential
BORA	ENSG00000136122	ENST00000390667.11	CRISPRko	CDS	NC_000013.11	+	-	antisense	72729065	TGATTTAAAAACAGAAGGAC	TTGTTGATTTAAAAACAGAAGGACTGGCGA	TGG	2	124	1680	7.4	0.4932	-0.182426	-0.251271	42	ENST00000390667	0	0	0.0767141	-0.105712	-0.174557	No	Essential
BORA	ENSG00000136122	ENST00000390667.11	CRISPRko	CDS	NC_000013.11	+	+	sense	72747107	TTGTGAAAGCAGTAACATTC	TTCCTTGTGAAAGCAGTAACATTCAGGTAA	AGG	10	1477	1680	87.9	0.379	-0.801527	0.0989353	493	ENST00000390667	0	0	-0.11848	-0.920007	-0.0195445	No	Essential
BORA	ENSG00000136122	ENST00000390667.11	CRISPRko	CDS	NC_000013.11	+	-	antisense	72755162	TCCAACACCTCTGTGTTGTG	TTCATCCAACACCTCTGTGTTGTGTGGTCT	TGG	12	1625	1680	96.7	0.5647	0.437355	-0.215174	542	ENST00000390667	0	0	-0.336866	0.100489	-0.55204	No	Essential
BORA	ENSG00000136122	ENST00000390667.11	CRISPRko	CDS	NC_000013.11	+	+	sense	72745990	TAGTGCAAAAAAATACAGCT	AGGCTAGTGCAAAAAAATACAGCTTGGGAA	TGG	9	784	1680	46.7	0.5274	-0.618914	-0.774673	262	ENST00000390667	0	0	-0.308959	-0.927872	-1.08363	No	Essential
BORA	ENSG00000136122	ENST00000390667.11	CRISPRko	CDS	NC_000013.11	+	-	antisense	72745048	CTAAAAACAGCTTTCTTCTG	CCATCTAAAAACAGCTTTCTTCTGAGGGAT	AGG	8	578	1680	34.4	0.5083	-0.882256	-1.10696	193	ENST00000390667	0	0	-0.0485947	-0.93085	-1.15556	No	Essential
BORA	ENSG00000136122	ENST00000390667.11	CRISPRko	CDS	NC_000013.11	+	-	antisense	72745193	ACCGAACTTGGTGTCTGCAA	TCTCACCGAACTTGGTGTCTGCAAGGGGCT	GGG	8	723	1680	43	0.5088	0.108523	-0.0691216	241	ENST00000390667	0	0	-0.180515	-0.0719916	-0.249636	No	Essential
BORA	ENSG00000136122	ENST00000390667.11	CRISPRko	CDS	NC_000013.11	+	-	antisense	72745175	AAGGGGCTCCTACACTTTAC	CTGCAAGGGGCTCCTACACTTTACAGGAGA	AGG	8	705	1680	42	0.318	-1.2703	0.197521	235	ENST00000390667	0	0	-0.0562956	-1.32659	0.141226	No	Essential
BORA	ENSG00000136122	ENST00000390667.11	CRISPRko	CDS	NC_000013.11	+	+	sense	72755172	ACCACACAACACAGAGGTGT	CAAGACCACACAACACAGAGGTGTTGGATG	TGG	12	1635	1680	97.3	0.5402	0.50959	0.263092	545	ENST00000390667	0	0	-0.559613	-0.0500225	-0.29652	No	Essential
BORA	ENSG00000136122	ENST00000390667.11	CRISPRko	CDS	NC_000013.11	+	-	antisense	72729016	TAATCACTAGGACTTTCAAA	AGAATAATCACTAGGACTTTCAAAAGGATT	AGG	2	75	1680	4.5	0.4407	-0.335934	0.121694	25	ENST00000390667	0	0	-0.0604277	-0.396361	0.061266	No	Essential
BORA	ENSG00000136122	ENST00000390667.11	CRISPRko	CDS	NC_000013.11	+	-	antisense	72745047	TAAAAACAGCTTTCTTCTGA	CATCTAAAAACAGCTTTCTTCTGAGGGATG	GGG	8	577	1680	34.3	0.4893	-1.3989	-1.34149	193	ENST00000390667	0	0	-0.0470167	-1.44592	-1.38851	No	Essential
BORA	ENSG00000136122	ENST00000390667.11	CRISPRko	CDS	NC_000013.11	+	-	antisense	72746689	CCTTGAGTCTCAAGAGTAAA	TTCACCTTGAGTCTCAAGAGTAAAAGGTAT	AGG	10	1059	1680	63	0.3576	-1.31401	-1.04442	353	ENST00000390667	0	0	-0.384879	-1.69889	-1.4293	No	Essential
BORA	ENSG00000136122	ENST00000390667.11	CRISPRko	CDS	NC_000013.11	+	-	antisense	72746947	GTCTCATCTGCTATCTCTAT	AGTGGTCTCATCTGCTATCTCTATAGGATC	AGG	10	1317	1680	78.4	0.4437	-1.05324	-0.211542	439	ENST00000390667	0	0	-0.342285	-1.39552	-0.553827	No	Essential
BORA	ENSG00000136122	ENST00000390667.11	CRISPRko	CDS	NC_000013.11	+	-	antisense	72735001	AGTTTAAGTTACCTCTTCAA	TAACAGTTTAAGTTACCTCTTCAATGGCTT	TGG	4	301	1680	17.9	0.4345	-0.227541	0.106243	101	ENST00000390667	0	0	0.280348	0.0528068	0.386591	No	Essential
BORA	ENSG00000136122	ENST00000390667.11	CRISPRko	CDS	NC_000013.11	+	+	sense	72731383	CTTTATACTTAAGTCATTCT	CAAGCTTTATACTTAAGTCATTCTCGGTAA	CGG	3	255	1680	15.2	0.3322	-1.19212	-0.679285	85	ENST00000390667	0	0	0.194585	-0.997531	-0.484701	No	Essential
BORA	ENSG00000136122	ENST00000390667.11	CRISPRko	CDS	NC_000013.11	+	+	sense	72753716	GGCTATAATACGCAGAATTG	TAGTGGCTATAATACGCAGAATTGTGGAAG	TGG	11	1508	1680	89.8	0.5211	0.493169	0.285388	503	ENST00000390667	0	0	-0.30788	0.185289	-0.0224923	No	Essential
BORA	ENSG00000136122	ENST00000390667.11	CRISPRko	CDS	NC_000013.11	+	+	sense	72753822	AAGCATTTAATATGAAGGTA	TCTCAAGCATTTAATATGAAGGTACGGAGA	CGG	11	1614	1680	96.1	0.5305	-0.171558	0.0451137	538	ENST00000390667	0	0	-0.417346	-0.588904	-0.372232	No	Essential
BORA	ENSG00000136122	ENST00000390667.11	CRISPRko	CDS	NC_000013.11	+	-	antisense	72745095	TCCGGGAGAAGCCGAAGGTA	GACTTCCGGGAGAAGCCGAAGGTAAGGAGT	AGG	8	625	1680	37.2	0.4908	0.478442	0.396393	209	ENST00000390667	0	0	-0.116718	0.361723	0.279674	No	Essential
BORA	ENSG00000136122	ENST00000390667.11	CRISPRko	CDS	NC_000013.11	+	+	sense	72746903	ACTGTTGCAGGATGTTGAAA	TAGCACTGTTGCAGGATGTTGAAAGGGAGA	GGG	10	1273	1680	75.8	0.5123	0.136312	0.394705	425	ENST00000390667	0	0	-0.494311	-0.357999	-0.0996063	No	Essential
BORA	ENSG00000136122	ENST00000390667.11	CRISPRko	CDS	NC_000013.11	+	-	antisense	72745112	ACACCACTGTGAGGACTTCC	TTGAACACCACTGTGAGGACTTCCGGGAGA	GGG	8	642	1680	38.2	0.4657	-0.657717	0.180962	214	ENST00000390667	0	0	-0.366782	-1.0245	-0.18582	No	Essential
BORA	ENSG00000136122	ENST00000390667.11	CRISPRko	CDS	NC_000013.11	+	+	sense	72753740	AGCAATATTATGGATACAGT	TGGAAGCAATATTATGGATACAGTTGGGGC	TGG	11	1532	1680	91.2	0.531	-0.418465	-0.199454	511	ENST00000390667	0	0	-0.3733	-0.791765	-0.572753	No	Essential
BORA	ENSG00000136122	ENST00000390667.11	CRISPRko	CDS	NC_000013.11	+	+	sense	72746902	CACTGTTGCAGGATGTTGAA	TTAGCACTGTTGCAGGATGTTGAAAGGGAG	AGG	10	1272	1680	75.7	0.3975	-0.567834	-0.350484	424	ENST00000390667	0	0	-0.533757	-1.10159	-0.884241	No	Essential
BORA	ENSG00000136122	ENST00000390667.11	CRISPRko	CDS	NC_000013.11	+	+	sense	72745095	CATCTCCGACTCCTTACCTT	GAAGCATCTCCGACTCCTTACCTTCGGCTT	CGG	8	625	1680	37.2	0.4675	-0.302786	0.29711	209	ENST00000390667	0	0	-0.131862	-0.434648	0.165248	No	Essential
BORA	ENSG00000136122	ENST00000390667.11	CRISPRko	CDS	NC_000013.11	+	-	antisense	72745113	AACACCACTGTGAGGACTTC	TTTGAACACCACTGTGAGGACTTCCGGGAG	CGG	8	643	1680	38.3	0.325	-0.901119	-0.225817	215	ENST00000390667	0	0	-0.390854	-1.29197	-0.616671	No	Essential
BORA	ENSG00000136122	ENST00000390667.11	CRISPRko	CDS	NC_000013.11	+	+	sense	72745018	GAATTTGCAGATCAATCTCC	TGATGAATTTGCAGATCAATCTCCTGGAAA	TGG	8	548	1680	32.6	0.4183	-0.471055	-0.11195	183	ENST00000390667	0	0	0.0729706	-0.398085	-0.0389798	No	Essential
BORA	ENSG00000136122	ENST00000390667.11	CRISPRko	CDS	NC_000013.11	+	+	sense	72731296	AGACTCCAGGGAAATTTAGA	GTTAAGACTCCAGGGAAATTTAGATGGTCT	TGG	3	168	1680	10	0.4478	-0.18871	0.389306	56	ENST00000390667	0	0	0.260162	0.0714513	0.649467	No	Essential
BORA	ENSG00000136122	ENST00000390667.11	CRISPRko	CDS	NC_000013.11	+	-	antisense	72738041	TTTAGTACACTCACATTTAC	CATTTTTAGTACACTCACATTTACTGGAAT	TGG	5	385	1680	22.9	0.2416	-1.71724	-0.801737	129	ENST00000390667	0	0	-0.113332	-1.83057	-0.915069	No	Essential
BORA	ENSG00000136122	ENST00000390667.11	CRISPRko	CDS	NC_000013.11	+	+	sense	72746769	TCACCCGCCATGGATGCTGC	CTCATCACCCGCCATGGATGCTGCTGGAAT	TGG	10	1139	1680	67.8	0.439	0.224414	-0.217346	380	ENST00000390667	0	0	-0.335154	-0.11074	-0.5525	No	Essential
BORA	ENSG00000136122	ENST00000390667.11	CRISPRko	CDS	NC_000013.11	+	-	antisense	72744507	AGCAATGTCTGACAAGCAGC	AGACAGCAATGTCTGACAAGCAGCTGGAAA	TGG	7	456	1680	27.1	0.5046	-0.111033	-0.225715	152	ENST00000390667	0	0	0.112343	0.00131039	-0.113372	No	Essential
BORA	ENSG00000136122	ENST00000390667.11	CRISPRko	CDS	NC_000013.11	+	-	antisense	72729048	GACTGGCGAGAGTTTGTTCA	GAAGGACTGGCGAGAGTTTGTTCATGGAGA	TGG	2	107	1680	6.4	0.4624	-0.349415	-0.207387	36	ENST00000390667	0	0	0.12714	-0.222275	-0.0802471	No	Essential
BORA	ENSG00000136122	ENST00000390667.11	CRISPRko	CDS	NC_000013.11	+	+	sense	72753695	TTCTCCTGTCAGATGGATAG	TTTTTTCTCCTGTCAGATGGATAGTGGCTA	TGG	11	1487	1680	88.5	0.4546	-0.135833	-0.216933	496	ENST00000390667	0	0	-0.153713	-0.289546	-0.370647	No	Essential
BORA	ENSG00000136122	ENST00000390667.11	CRISPRko	CDS	NC_000013.11	+	+	sense	72746553	TCATCTGGAACAAATTCTAA	TGCTTCATCTGGAACAAATTCTAATGGGAT	TGG	10	923	1680	54.9	0.3481	-0.969874	-0.516561	308	ENST00000390667	0	0	-0.268946	-1.23882	-0.785507	No	Essential
BORA	ENSG00000136122	ENST00000390667.11	CRISPRko	CDS	NC_000013.11	+	+	sense	72745105	TCCTTACCTTCGGCTTCTCC	CGACTCCTTACCTTCGGCTTCTCCCGGAAG	CGG	8	635	1680	37.8	0.4879	-0.138405	-0.20972	212	ENST00000390667	0	0	-0.224893	-0.363298	-0.434613	No	Essential
BORA	ENSG00000136122	ENST00000390667.11	CRISPRko	CDS	NC_000013.11	+	-	antisense	72755198	ATGGACTGCTGCATTGAAAA	TTCTATGGACTGCTGCATTGAAAAGGGCTT	GGG	12	1661	1680	98.9	0.4546	-0.663084	-0.415198	554	ENST00000390667	0	0	-0.705906	-1.36899	-1.1211	No	Essential
BORA	ENSG00000136122	ENST00000390667.11	CRISPRko	CDS	NC_000013.11	+	+	sense	72746538	CATTCTCCTGATGCTTCATC	TGTTCATTCTCCTGATGCTTCATCTGGAAC	TGG	10	908	1680	54	0.3488	-1.06331	-0.388233	303	ENST00000390667	0	0	-0.337594	-1.40091	-0.725827	No	Essential
BORA	ENSG00000136122	ENST00000390667.11	CRISPRko	CDS	NC_000013.11	+	+	sense	72753741	GCAATATTATGGATACAGTT	GGAAGCAATATTATGGATACAGTTGGGGCA	GGG	11	1533	1680	91.3	0.4409	0.0692493	0.623569	511	ENST00000390667	0	0	-0.378378	-0.309128	0.245192	No	Essential
BORA	ENSG00000136122	ENST00000390667.11	CRISPRko	CDS	NC_000013.11	+	-	antisense	72746022	GAGAAAGTGGGTGAAGAAAT	TGGTGAGAAAGTGGGTGAAGAAATAGGCGA	AGG	9	816	1680	48.6	0.4051	0.038444	0.593086	272	ENST00000390667	0	0	-0.142436	-0.103992	0.450649	No	Essential
BORA	ENSG00000136122	ENST00000390667.11	CRISPRko	CDS	NC_000013.11	+	-	antisense	72755199	TATGGACTGCTGCATTGAAA	ATTCTATGGACTGCTGCATTGAAAAGGGCT	AGG	12	1662	1680	98.9	0.372	-0.544364	-0.331492	554	ENST00000390667	0	0	-0.705906	-1.25027	-1.0374	No	Essential
BORA	ENSG00000136122	ENST00000390667.11	CRISPRko	CDS	NC_000013.11	+	+	sense	72753817	ATCTCAAGCATTTAATATGA	GTAAATCTCAAGCATTTAATATGAAGGTAC	AGG	11	1609	1680	95.8	0.3921	-0.811546	-0.430776	537	ENST00000390667	0	0	-0.429911	-1.24146	-0.860686	No	Essential
BORA	ENSG00000136122	ENST00000390667.11	CRISPRko	CDS	NC_000013.11	+	-	antisense	72745025	GATGAAGAACTGAGGTTTCC	GAGGGATGAAGAACTGAGGTTTCCAGGAGA	AGG	8	555	1680	33	0.4056	-0.750851	0.110125	185	ENST00000390667	0	0	0.108457	-0.642394	0.218582	No	Essential
BORA	ENSG00000136122	ENST00000390667.11	CRISPRko	CDS	NC_000013.11	+	-	antisense	72755217	ATTCTGACAGAGGCATTCTA	TTTGATTCTGACAGAGGCATTCTATGGACT	TGG	12	1680	1680	100	0.3517	-0.432519	0.403608	560	ENST00000390667	0	0	-0.616442	-1.04896	-0.212834	No	Essential
BORA	ENSG00000136122	ENST00000390667.11	CRISPRko	CDS	NC_000013.11	+	+	sense	72744557	TTTAATTTAGAAAATATATT	GGATTTTAATTTAGAAAATATATTAGGTAA	AGG	7	506	1680	30.1	0.2666	-1.8894	-1.35695	169	ENST00000390667	0	0	0.175293	-1.7141	-1.18166	No	Essential
BORA	ENSG00000136122	ENST00000390667.11	CRISPRko	CDS	NC_000013.11	+	+	sense	72753730	GAATTGTGGAAGCAATATTA	CGCAGAATTGTGGAAGCAATATTATGGATA	TGG	11	1522	1680	90.6	0.3172	-0.606484	0.52524	508	ENST00000390667	0	0	-0.409983	-1.01647	0.115257	No	Essential
BORA	ENSG00000136122	ENST00000390667.11	CRISPRko	CDS	NC_000013.11	+	-	antisense	72729004	CTTTCAAAAGGATTTAAAAC	AGGACTTTCAAAAGGATTTAAAACAGGGAT	AGG	2	63	1680	3.8	0.3236	-1.48595	-1.4166	21	ENST00000390667	0	0	-0.0653967	-1.55134	-1.48199	No	Essential
BORA	ENSG00000136122	ENST00000390667.11	CRISPRko	CDS	NC_000013.11	+	-	antisense	72728983	GGGATCCTTCCTGGAGTTTC	AACAGGGATCCTTCCTGGAGTTTCTGGTGT	TGG	2	42	1680	2.5	0.2178	-1.4469	-0.908965	14	ENST00000390667	0	0	-0.0388665	-1.48576	-0.947831	No	Essential
SLC25A28	ENSG00000155287	ENST00000370495.6	CRISPRko	CDS	NC_000010.11	-	-	sense	99610994	TTCAGGACGGTATATCAAGT	TGCCTTCAGGACGGTATATCAAGTAGGTGG	AGG	4	950	1095	86.8	0.6864	0.460643	0.752558	317	ENST00000370495	0	0	0.126148	0.586791	0.878706	No	Essential
SLC25A28	ENSG00000155287	ENST00000370495.6	CRISPRko	CDS	NC_000010.11	-	-	sense	99620163	GTACGACAAGATCCGGACTC	CCCGGTACGACAAGATCCGGACTCCGGCCC	CGG	1	173	1095	15.8	0.6588	0.270658	0.306388	58	ENST00000370495	0	0	-0.370369	-0.0997101	-0.0639804	No	Essential
SLC25A28	ENSG00000155287	ENST00000370495.6	CRISPRko	CDS	NC_000010.11	-	+	antisense	99620179	GTCCGGATCTTGTCGTACCG	CGGAGTCCGGATCTTGTCGTACCGGGGGCC	GGG	1	157	1095	14.3	0.6404	0.446648	-0.413478	53	ENST00000370495	0	0	-0.321173	0.125475	-0.734651	No	Essential
SLC25A28	ENSG00000155287	ENST00000370495.6	CRISPRko	CDS	NC_000010.11	-	-	sense	99611328	GTACAACTCACCATACCACC	AGATGTACAACTCACCATACCACCGGGTGA	GGG	4	616	1095	56.3	0.6534	0.847491	0.780117	206	ENST00000370495	0	0	0.0384601	0.885951	0.818577	No	Essential
SLC25A28	ENSG00000155287	ENST00000370495.6	CRISPRko	CDS	NC_000010.11	-	-	sense	99611302	CAGACTGTGTACGGGCAGTG	GTGACAGACTGTGTACGGGCAGTGTGGCAA	TGG	4	642	1095	58.6	0.7399	0.492776	-0.0340165	214	ENST00000370495	0	0	0.0798163	0.572593	0.0457998	No	Essential
SLC25A28	ENSG00000155287	ENST00000370495.6	CRISPRko	CDS	NC_000010.11	-	-	sense	99620149	GGACTCCGGCCCGGACTACG	ATCCGGACTCCGGCCCGGACTACGAGGCGC	AGG	1	187	1095	17.1	0.6608	0.871473	0.07965	63	ENST00000370495	0	0	-0.162043	0.70943	-0.0823933	No	Essential
SLC25A28	ENSG00000155287	ENST00000370495.6	CRISPRko	CDS	NC_000010.11	-	+	antisense	99611007	TACTTGATATACCGTCCTGA	CACCTACTTGATATACCGTCCTGAAGGCAC	AGG	4	937	1095	85.6	0.6506	0.20805	0.200134	313	ENST00000370495	0	0	0.208623	0.416673	0.408757	No	Essential
SLC25A28	ENSG00000155287	ENST00000370495.6	CRISPRko	CDS	NC_000010.11	-	-	sense	99613846	CTGGAGGATTATAAGAACGG	CCCTCTGGAGGATTATAAGAACGGAGGGCC	AGG	2	370	1095	33.8	0.672	1.01666	0.604803	124	ENST00000370495	0	0	0.00854522	1.0252	0.613349	No	Essential
SLC25A28	ENSG00000155287	ENST00000370495.6	CRISPRko	CDS	NC_000010.11	-	-	sense	99613724	TGAGTGATGTAATCCACCCT	ACATTGAGTGATGTAATCCACCCTGGGGGC	GGG	2	492	1095	44.9	0.6383	0.660215	0.687809	164	ENST00000370495	0	0	-0.048698	0.611517	0.639111	No	Essential
SLC25A28	ENSG00000155287	ENST00000370495.6	CRISPRko	CDS	NC_000010.11	-	+	antisense	99610920	CTCATACACAGACCATGCGA	AGAACTCATACACAGACCATGCGATGGCTG	TGG	4	1024	1095	93.5	0.6421	1.04814	0.802915	342	ENST00000370495	0	0	0.446259	1.4944	1.24917	No	Essential
SLC25A28	ENSG00000155287	ENST00000370495.6	CRISPRko	CDS	NC_000010.11	-	-	sense	99613723	GAGTGATGTAATCCACCCTG	CATTGAGTGATGTAATCCACCCTGGGGGCA	GGG	2	493	1095	45	0.7334	1.16665	0.761793	165	ENST00000370495	0	0	-0.0994492	1.0672	0.662343	No	Essential
SLC25A28	ENSG00000155287	ENST00000370495.6	CRISPRko	CDS	NC_000010.11	-	+	antisense	99612588	AAGTAATGTTGCCACACACC	CATGAAGTAATGTTGCCACACACCCGGCCG	CGG	3	532	1095	48.6	0.6168	0.527487	0.650757	178	ENST00000370495	0	0	0.0208998	0.548387	0.671656	No	Essential
SLC25A28	ENSG00000155287	ENST00000370495.6	CRISPRko	CDS	NC_000010.11	-	-	sense	99613722	AGTGATGTAATCCACCCTGG	ATTGAGTGATGTAATCCACCCTGGGGGCAA	GGG	2	494	1095	45.1	0.7362	1.22221	0.945013	165	ENST00000370495	0	0	-0.102206	1.12001	0.842807	No	Essential
SLC25A28	ENSG00000155287	ENST00000370495.6	CRISPRko	CDS	NC_000010.11	-	-	sense	99613876	TGCCCGCTATCGCAATGTGT	CAGCTGCCCGCTATCGCAATGTGTTGGAGG	TGG	2	340	1095	31.1	0.5989	0.727353	0.716727	114	ENST00000370495	0	0	0.0304638	0.757817	0.747191	No	Essential
SLC25A28	ENSG00000155287	ENST00000370495.6	CRISPRko	CDS	NC_000010.11	-	+	antisense	99613696	ACAGGAAGGCTCAATACCAT	CAGCACAGGAAGGCTCAATACCATTGGCAA	TGG	2	520	1095	47.5	0.6055	0.193445	0.388168	174	ENST00000370495	0	0	0.0435019	0.236946	0.43167	No	Essential
SLC25A28	ENSG00000155287	ENST00000370495.6	CRISPRko	CDS	NC_000010.11	-	-	sense	99611025	TACAGGACATATCACAGGCA	ACATTACAGGACATATCACAGGCATGGCTA	TGG	4	919	1095	83.9	0.6384	0.734669	0.395655	307	ENST00000370495	0	0	0.13099	0.865659	0.526646	No	Essential
SLC25A28	ENSG00000155287	ENST00000370495.6	CRISPRko	CDS	NC_000010.11	-	-	sense	99620050	GTACCCCATCGACTGCGTCA	TGATGTACCCCATCGACTGCGTCAAGGTGA	AGG	1	286	1095	26.1	0.6395	0.751814	0.64428	96	ENST00000370495	0	0	0.21858	0.970394	0.86286	No	Essential
SLC25A28	ENSG00000155287	ENST00000370495.6	CRISPRko	CDS	NC_000010.11	-	+	antisense	99612548	AGGAATCATTACCTTCCGCA	GTTGAGGAATCATTACCTTCCGCAGGGTTC	GGG	3	572	1095	52.2	0.6021	0.714432	0.540098	191	ENST00000370495	0	0	0.324784	1.03922	0.864882	No	Essential
SLC25A28	ENSG00000155287	ENST00000370495.6	CRISPRko	CDS	NC_000010.11	-	+	antisense	99613884	CCTCCAACACATTGCGATAG	AGGGCCTCCAACACATTGCGATAGCGGGCA	CGG	2	332	1095	30.3	0.5703	-0.34195	-0.636274	111	ENST00000370495	0	0	0.144605	-0.197345	-0.491669	No	Essential
SLC25A28	ENSG00000155287	ENST00000370495.6	CRISPRko	CDS	NC_000010.11	-	-	sense	99613835	TAAGAACGGAGGGCCTATGG	ATTATAAGAACGGAGGGCCTATGGAGGCCC	AGG	2	381	1095	34.8	0.6474	0.87315	0.854587	127	ENST00000370495	0	0	0.114955	0.988105	0.969542	No	Essential
SLC25A28	ENSG00000155287	ENST00000370495.6	CRISPRko	CDS	NC_000010.11	-	-	sense	99611030	CACATTACAGGACATATCAC	CTCACACATTACAGGACATATCACAGGCAT	AGG	4	914	1095	83.5	0.5939	0.477469	0.728144	305	ENST00000370495	0	0	0.0887049	0.566174	0.816849	No	Essential
SLC25A28	ENSG00000155287	ENST00000370495.6	CRISPRko	CDS	NC_000010.11	-	-	sense	99610989	GACGGTATATCAAGTAGGTG	TCAGGACGGTATATCAAGTAGGTGGGGTGA	GGG	4	955	1095	87.2	0.6114	0.592781	0.0404671	319	ENST00000370495	0	0	0.209857	0.802639	0.250324	No	Essential
SLC25A28	ENSG00000155287	ENST00000370495.6	CRISPRko	CDS	NC_000010.11	-	+	antisense	99620180	TCCGGATCTTGTCGTACCGG	GGAGTCCGGATCTTGTCGTACCGGGGGCCT	GGG	1	156	1095	14.2	0.6189	0.72977	-0.199689	52	ENST00000370495	0	0	-0.321173	0.408597	-0.520862	No	Essential
SLC25A28	ENSG00000155287	ENST00000370495.6	CRISPRko	CDS	NC_000010.11	-	-	sense	99620110	CACTGTCACCACGCACATGG	GAGCCACTGTCACCACGCACATGGTGGCAG	TGG	1	226	1095	20.6	0.6674	0.894091	0.222676	76	ENST00000370495	0	0	0.0514591	0.94555	0.274135	No	Essential
SLC25A28	ENSG00000155287	ENST00000370495.6	CRISPRko	CDS	NC_000010.11	-	-	sense	99613725	TTGAGTGATGTAATCCACCC	GACATTGAGTGATGTAATCCACCCTGGGGG	TGG	2	491	1095	44.8	0.6021	0.18477	-0.0558995	164	ENST00000370495	0	0	-0.0369454	0.147824	-0.0928449	No	Essential
SLC25A28	ENSG00000155287	ENST00000370495.6	CRISPRko	CDS	NC_000010.11	-	-	sense	99620113	AGCCACTGTCACCACGCACA	CTGGAGCCACTGTCACCACGCACATGGTGG	TGG	1	223	1095	20.4	0.6023	0.832665	0.697992	75	ENST00000370495	0	0	0.083767	0.916432	0.781759	No	Essential
SLC25A28	ENSG00000155287	ENST00000370495.6	CRISPRko	CDS	NC_000010.11	-	-	sense	99610968	GGTGACCGCCTATTTCCGAG	GTGGGGTGACCGCCTATTTCCGAGGGGTGC	GGG	4	976	1095	89.1	0.7211	1.15059	0.473426	326	ENST00000370495	0	0	0.242079	1.39267	0.715505	No	Essential
SLC25A28	ENSG00000155287	ENST00000370495.6	CRISPRko	CDS	NC_000010.11	-	-	sense	99613845	TGGAGGATTATAAGAACGGA	CCTCTGGAGGATTATAAGAACGGAGGGCCT	GGG	2	371	1095	33.9	0.6273	0.688222	0.361157	124	ENST00000370495	0	0	0.0353299	0.723552	0.396487	No	Essential
SLC25A28	ENSG00000155287	ENST00000370495.6	CRISPRko	CDS	NC_000010.11	-	+	antisense	99613780	GCAGGCAAAATAAAGGGCGT	CGTAGCAGGCAAAATAAAGGGCGTGGGCAG	GGG	2	436	1095	39.8	0.5878	0.556774	0.407069	146	ENST00000370495	0	0	0.311524	0.868298	0.718593	No	Essential
SLC25A28	ENSG00000155287	ENST00000370495.6	CRISPRko	CDS	NC_000010.11	-	+	antisense	99613861	CGTTCTTATAATCCTCCAGA	CCTCCGTTCTTATAATCCTCCAGAGGGCCT	GGG	2	355	1095	32.4	0.658	-0.00676648	0.0164594	119	ENST00000370495	0	0	0.0540008	0.0472343	0.0704602	No	Essential
SLC25A28	ENSG00000155287	ENST00000370495.6	CRISPRko	CDS	NC_000010.11	-	-	sense	99610991	AGGACGGTATATCAAGTAGG	CTTCAGGACGGTATATCAAGTAGGTGGGGT	TGG	4	953	1095	87	0.5553	0.473954	0.422692	318	ENST00000370495	0	0	0.196616	0.67057	0.619308	No	Essential
SLC25A28	ENSG00000155287	ENST00000370495.6	CRISPRko	CDS	NC_000010.11	-	-	sense	99611176	AGCACTTTAACCCCCAGAGA	CAGGAGCACTTTAACCCCCAGAGACGGTAC	CGG	4	768	1095	70.1	0.6231	0.766402	0.871982	256	ENST00000370495	0	0	0.154823	0.921225	1.0268	No	Essential
SLC25A28	ENSG00000155287	ENST00000370495.6	CRISPRko	CDS	NC_000010.11	-	+	antisense	99613860	CCGTTCTTATAATCCTCCAG	CCCTCCGTTCTTATAATCCTCCAGAGGGCC	AGG	2	356	1095	32.5	0.6334	0.098939	-0.207373	119	ENST00000370495	0	0	0.00637949	0.105318	-0.200993	No	Essential
SLC25A28	ENSG00000155287	ENST00000370495.6	CRISPRko	CDS	NC_000010.11	-	-	sense	99611329	TGTACAACTCACCATACCAC	CAGATGTACAACTCACCATACCACCGGGTG	CGG	4	615	1095	56.2	0.604	1.05726	0.975139	205	ENST00000370495	0	0	9.69e-05	1.05736	0.975236	No	Essential
SLC25A28	ENSG00000155287	ENST00000370495.6	CRISPRko	CDS	NC_000010.11	-	+	antisense	99613893	CATTGCGATAGCGGGCAGCT	AACACATTGCGATAGCGGGCAGCTGGGTCA	GGG	2	323	1095	29.5	0.5977	-0.35666	-0.329572	108	ENST00000370495	0	0	0.129124	-0.227537	-0.200448	No	Essential
SLC25A28	ENSG00000155287	ENST00000370495.6	CRISPRko	CDS	NC_000010.11	-	-	sense	99613796	ACGTCACAGCAACAGGCGCA	CTGAACGTCACAGCAACAGGCGCAGGGCCT	GGG	2	420	1095	38.4	0.6565	0.751599	0.429695	140	ENST00000370495	0	0	0.187085	0.938683	0.61678	No	Essential
SLC25A28	ENSG00000155287	ENST00000370495.6	CRISPRko	CDS	NC_000010.11	-	-	sense	99610969	GGGTGACCGCCTATTTCCGA	GGTGGGGTGACCGCCTATTTCCGAGGGGTG	GGG	4	975	1095	89	0.5048	0.25298	0.0919793	325	ENST00000370495	0	0	0.236633	0.489612	0.328612	No	Essential
SLC25A28	ENSG00000155287	ENST00000370495.6	CRISPRko	CDS	NC_000010.11	-	+	antisense	99611230	ATGAAGTGAATGGCTTGGAA	GGTCATGAAGTGAATGGCTTGGAAAGGAAC	AGG	4	714	1095	65.2	0.6119	-0.0196888	0.0299506	238	ENST00000370495	0	0	0.466784	0.447095	0.496735	No	Essential
SLC25A28	ENSG00000155287	ENST00000370495.6	CRISPRko	CDS	NC_000010.11	-	+	antisense	99611220	TTCATAGGTCATGAAGTGAA	GGAATTCATAGGTCATGAAGTGAATGGCTT	TGG	4	724	1095	66.1	0.604	0.0399684	0.00754924	242	ENST00000370495	0	0	0.415525	0.455494	0.423075	No	Essential
SLC25A28	ENSG00000155287	ENST00000370495.6	CRISPRko	CDS	NC_000010.11	-	-	sense	99611359	CACTACTAGTGGTCAAGCAG	ATGGCACTACTAGTGGTCAAGCAGAGGATG	AGG	4	585	1095	53.4	0.6251	0.295842	-0.174877	195	ENST00000370495	0	0	0.224734	0.520576	0.0498562	No	Essential
SLC25A28	ENSG00000155287	ENST00000370495.6	CRISPRko	CDS	NC_000010.11	-	+	antisense	99610974	CTGCACCCCTCGGAAATAGG	TGGCCTGCACCCCTCGGAAATAGGCGGTCA	CGG	4	970	1095	88.6	0.614	0.755767	0.370367	324	ENST00000370495	0	0	0.2959	1.05167	0.666267	No	Essential
SLC25A28	ENSG00000155287	ENST00000370495.6	CRISPRko	CDS	NC_000010.11	-	-	sense	99611073	CAAAACACTGCTCAACACCC	TTTGCAAAACACTGCTCAACACCCAGGAGT	AGG	4	871	1095	79.5	0.6528	0.335841	0.103889	291	ENST00000370495	0	0	0.248948	0.584789	0.352837	No	Essential
SLC25A28	ENSG00000155287	ENST00000370495.6	CRISPRko	CDS	NC_000010.11	-	+	antisense	99611321	CCCGTACACAGTCTGTCACC	ACTGCCCGTACACAGTCTGTCACCCGGTGG	CGG	4	623	1095	56.9	0.6399	0.486008	0.540458	208	ENST00000370495	0	0	0.0948889	0.580897	0.635347	No	Essential
SLC25A28	ENSG00000155287	ENST00000370495.6	CRISPRko	CDS	NC_000010.11	-	+	antisense	99613719	CAATATGGCTATTGCCCCCA	TTGGCAATATGGCTATTGCCCCCAGGGTGG	GGG	2	497	1095	45.4	0.5396	0.11769	0.189667	166	ENST00000370495	0	0	-0.0632072	0.0544826	0.12646	No	Essential
SLC25A28	ENSG00000155287	ENST00000370495.6	CRISPRko	CDS	NC_000010.11	-	+	antisense	99611058	AATGTGTGAGTTCAAAGCCA	CTGTAATGTGTGAGTTCAAAGCCAAGGACT	AGG	4	886	1095	80.9	0.6795	0.592716	0.469341	296	ENST00000370495	0	0	0.11005	0.702766	0.57939	No	Essential
SLC25A28	ENSG00000155287	ENST00000370495.6	CRISPRko	CDS	NC_000010.11	-	+	antisense	99611144	CTCCTGCGCAAGCTCCAGAG	ACAGCTCCTGCGCAAGCTCCAGAGAGGACG	AGG	4	800	1095	73.1	0.6471	0.901775	0.38717	267	ENST00000370495	0	0	0.00148919	0.903264	0.388659	No	Essential
SLC25A28	ENSG00000155287	ENST00000370495.6	CRISPRko	CDS	NC_000010.11	-	-	sense	99612548	GCAGCCATGAACCCTGCGGA	TGATGCAGCCATGAACCCTGCGGAAGGTAA	AGG	3	572	1095	52.2	0.6159	0.947041	0.358824	191	ENST00000370495	0	0	0.321667	1.26871	0.680491	No	Essential
SLC25A28	ENSG00000155287	ENST00000370495.6	CRISPRko	CDS	NC_000010.11	-	+	antisense	99613722	TATGGCTATTGCCCCCAGGG	GCAATATGGCTATTGCCCCCAGGGTGGATT	TGG	2	494	1095	45.1	0.6658	0.557036	0.179627	165	ENST00000370495	0	0	-0.0697718	0.487264	0.109855	No	Essential
SLC25A28	ENSG00000155287	ENST00000370495.6	CRISPRko	CDS	NC_000010.11	-	-	sense	99611310	CCGGGTGACAGACTGTGTAC	ACCACCGGGTGACAGACTGTGTACGGGCAG	GGG	4	634	1095	57.9	0.6317	0.574931	0.829445	212	ENST00000370495	0	0	0.0334021	0.608333	0.862847	No	Essential
SLC25A28	ENSG00000155287	ENST00000370495.6	CRISPRko	CDS	NC_000010.11	-	-	sense	99613873	CCGCTATCGCAATGTGTTGG	CTGCCCGCTATCGCAATGTGTTGGAGGCCC	AGG	2	343	1095	31.3	0.4738	-0.000352014	-0.671977	115	ENST00000370495	0	0	-0.0115678	-0.0119198	-0.683544	No	Essential
SLC25A28	ENSG00000155287	ENST00000370495.6	CRISPRko	CDS	NC_000010.11	-	+	antisense	99610950	GGGGATCTGGTAAATTACTC	TGGAGGGGATCTGGTAAATTACTCTGGCCT	TGG	4	994	1095	90.8	0.4833	0.0769692	0.368325	332	ENST00000370495	0	0	0.381776	0.458745	0.750101	No	Essential
SLC25A28	ENSG00000155287	ENST00000370495.6	CRISPRko	CDS	NC_000010.11	-	-	sense	99610970	GGGGTGACCGCCTATTTCCG	AGGTGGGGTGACCGCCTATTTCCGAGGGGT	AGG	4	974	1095	88.9	0.533	0.459725	-0.219909	325	ENST00000370495	0	0	0.26874	0.728464	0.0488307	No	Essential
SLC25A28	ENSG00000155287	ENST00000370495.6	CRISPRko	CDS	NC_000010.11	-	-	sense	99620158	ACAAGATCCGGACTCCGGCC	TACGACAAGATCCGGACTCCGGCCCGGACT	CGG	1	178	1095	16.3	0.5738	-0.049784	-0.217817	60	ENST00000370495	0	0	-0.239968	-0.289752	-0.457785	No	Essential
SLC25A28	ENSG00000155287	ENST00000370495.6	CRISPRko	CDS	NC_000010.11	-	-	sense	99610870	TCACTAAAAGGCAAGAAGAG	CTAATCACTAAAAGGCAAGAAGAGTGGAGG	TGG	4	1074	1095	98.1	0.5861	0.538371	-0.027	358	ENST00000370495	0	0	-0.589199	-0.0508285	-0.616199	No	Essential
SLC25A28	ENSG00000155287	ENST00000370495.6	CRISPRko	CDS	NC_000010.11	-	+	antisense	99611324	GTACACAGTCTGTCACCCGG	GCCCGTACACAGTCTGTCACCCGGTGGTAT	TGG	4	620	1095	56.6	0.7642	1.47353	0.766011	207	ENST00000370495	0	0	0.0233034	1.49683	0.789315	No	Essential
SLC25A28	ENSG00000155287	ENST00000370495.6	CRISPRko	CDS	NC_000010.11	-	+	antisense	99620178	AGTCCGGATCTTGTCGTACC	CCGGAGTCCGGATCTTGTCGTACCGGGGGC	GGG	1	158	1095	14.4	0.4488	-0.0743963	0.0950618	53	ENST00000370495	0	0	-0.321173	-0.395569	-0.226111	No	Essential
SLC25A28	ENSG00000155287	ENST00000370495.6	CRISPRko	CDS	NC_000010.11	-	-	sense	99611290	GGGCAGTGTGGCAAAATGAA	GTACGGGCAGTGTGGCAAAATGAAGGGGCC	GGG	4	654	1095	59.7	0.5121	-0.0354701	-0.123906	218	ENST00000370495	0	0	0.0489244	0.0134543	-0.0749817	No	Essential
SLC25A28	ENSG00000155287	ENST00000370495.6	CRISPRko	CDS	NC_000010.11	-	+	antisense	99611106	GCAAACGTCCAGTGGGGTTG	TTTTGCAAACGTCCAGTGGGGTTGTGGCTG	TGG	4	838	1095	76.5	0.4707	-0.156545	-0.458436	280	ENST00000370495	0	0	0.044492	-0.112053	-0.413944	No	Essential
SLC25A28	ENSG00000155287	ENST00000370495.6	CRISPRko	CDS	NC_000010.11	-	-	sense	99612552	TGATGCAGCCATGAACCCTG	TTCATGATGCAGCCATGAACCCTGCGGAAG	CGG	3	568	1095	51.9	0.7188	1.23661	0.515453	190	ENST00000370495	0	0	0.284316	1.52093	0.79977	No	Essential
SLC25A28	ENSG00000155287	ENST00000370495.6	CRISPRko	CDS	NC_000010.11	-	+	antisense	99611250	AGGAACGTTCATGGTCAGCT	GGAAAGGAACGTTCATGGTCAGCTGGGTGG	GGG	4	694	1095	63.4	0.6221	0.222476	0.122931	232	ENST00000370495	0	0	0.465803	0.688279	0.588735	No	Essential
SLC25A28	ENSG00000155287	ENST00000370495.6	CRISPRko	CDS	NC_000010.11	-	+	antisense	99611151	GCAAGCTCCAGAGAGGACGT	CTGCGCAAGCTCCAGAGAGGACGTGGGAGC	GGG	4	793	1095	72.4	0.7439	1.23965	0.98723	265	ENST00000370495	0	0	0.00476527	1.24441	0.991995	No	Essential
SLC25A28	ENSG00000155287	ENST00000370495.6	CRISPRko	CDS	NC_000010.11	-	-	sense	99611007	CATGGCTAGTGCCTTCAGGA	CAGGCATGGCTAGTGCCTTCAGGACGGTAT	CGG	4	937	1095	85.6	0.6731	0.973321	0.825888	313	ENST00000370495	0	0	0.187327	1.16065	1.01321	No	Essential
SLC25A28	ENSG00000155287	ENST00000370495.6	CRISPRko	CDS	NC_000010.11	-	+	antisense	99620058	TCACCTTGACGCAGTCGATG	GGTCTCACCTTGACGCAGTCGATGGGGTAC	GGG	1	278	1095	25.4	0.6331	0.743328	0.242461	93	ENST00000370495	0	0	0.156606	0.899933	0.399066	No	Essential
SLC25A28	ENSG00000155287	ENST00000370495.6	CRISPRko	CDS	NC_000010.11	-	-	sense	99611103	TGCCGCAGCCACAACCCCAC	TAGCTGCCGCAGCCACAACCCCACTGGACG	TGG	4	841	1095	76.8	0.5206	0.578335	0.457435	281	ENST00000370495	0	0	0.243138	0.821473	0.700574	No	Essential
SLC25A28	ENSG00000155287	ENST00000370495.6	CRISPRko	CDS	NC_000010.11	-	-	sense	99611289	GGCAGTGTGGCAAAATGAAG	TACGGGCAGTGTGGCAAAATGAAGGGGCCG	GGG	4	655	1095	59.8	0.6069	0.448141	0.0263096	219	ENST00000370495	0	0	0.0784026	0.526543	0.104712	No	Essential
SLC25A28	ENSG00000155287	ENST00000370495.6	CRISPRko	CDS	NC_000010.11	-	+	antisense	99620265	CCAGCAGCGCCGACTCCCCG	CCGTCCAGCAGCGCCGACTCCCCGGGGCTC	GGG	1	71	1095	6.5	0.6605	1.33355	0.389898	24	ENST00000370495	0	0	-0.362233	0.971313	0.0276653	No	Essential
SLC25A28	ENSG00000155287	ENST00000370495.6	CRISPRko	CDS	NC_000010.11	-	+	antisense	99610971	GGCCTGCACCCCTCGGAAAT	CTCTGGCCTGCACCCCTCGGAAATAGGCGG	AGG	4	973	1095	88.9	0.4138	-0.566199	0.0024	325	ENST00000370495	0	0	0.288963	-0.277235	0.291363	No	Essential
SLC25A28	ENSG00000155287	ENST00000370495.6	CRISPRko	CDS	NC_000010.11	-	+	antisense	99613718	GCAATATGGCTATTGCCCCC	ATTGGCAATATGGCTATTGCCCCCAGGGTG	AGG	2	498	1095	45.5	0.5002	0.00739288	0.026268	166	ENST00000370495	0	0	-0.0669964	-0.0596035	-0.0407284	No	Essential
SLC25A28	ENSG00000155287	ENST00000370495.6	CRISPRko	CDS	NC_000010.11	-	-	sense	99610990	GGACGGTATATCAAGTAGGT	TTCAGGACGGTATATCAAGTAGGTGGGGTG	GGG	4	954	1095	87.1	0.4915	0.646173	0.724523	318	ENST00000370495	0	0	0.209142	0.855314	0.933665	No	Essential
SLC25A28	ENSG00000155287	ENST00000370495.6	CRISPRko	CDS	NC_000010.11	-	-	sense	99613838	TTATAAGAACGGAGGGCCTA	AGGATTATAAGAACGGAGGGCCTATGGAGG	TGG	2	378	1095	34.5	0.5012	0.240712	0.271085	126	ENST00000370495	0	0	0.0212091	0.261921	0.292295	No	Essential
SLC25A28	ENSG00000155287	ENST00000370495.6	CRISPRko	CDS	NC_000010.11	-	+	antisense	99611277	GTAGCTGCGGTAAAAGGCCC	TGGTGTAGCTGCGGTAAAAGGCCCCGGCCC	CGG	4	667	1095	60.9	0.5434	0.865245	0.678866	223	ENST00000370495	0	0	0.177636	1.04288	0.856502	No	Essential
SLC25A28	ENSG00000155287	ENST00000370495.6	CRISPRko	CDS	NC_000010.11	-	+	antisense	99613885	CTCCAACACATTGCGATAGC	GGGCCTCCAACACATTGCGATAGCGGGCAG	GGG	2	331	1095	30.2	0.4362	-0.478211	-0.240101	111	ENST00000370495	0	0	0.16703	-0.311181	-0.0730714	No	Essential
SLC25A28	ENSG00000155287	ENST00000370495.6	CRISPRko	CDS	NC_000010.11	-	+	antisense	99620113	GGCGCCTGCCACCATGTGCG	CCACGGCGCCTGCCACCATGTGCGTGGTGA	TGG	1	223	1095	20.4	0.5874	1.06847	-0.0151722	75	ENST00000370495	0	0	0.0949306	1.1634	0.0797584	No	Essential
SLC25A28	ENSG00000155287	ENST00000370495.6	CRISPRko	CDS	NC_000010.11	-	+	antisense	99612547	GAGGAATCATTACCTTCCGC	GGTTGAGGAATCATTACCTTCCGCAGGGTT	AGG	3	573	1095	52.3	0.5231	0.10753	-0.0112965	191	ENST00000370495	0	0	0.267976	0.375506	0.25668	No	Essential
SLC25A28	ENSG00000155287	ENST00000370495.6	CRISPRko	CDS	NC_000010.11	-	-	sense	99611311	ACCGGGTGACAGACTGTGTA	TACCACCGGGTGACAGACTGTGTACGGGCA	CGG	4	633	1095	57.8	0.5008	0.220703	0.228344	211	ENST00000370495	0	0	0.00445154	0.225154	0.232795	No	Essential
SLC25A28	ENSG00000155287	ENST00000370495.6	CRISPRko	CDS	NC_000010.11	-	+	antisense	99613784	GCAAAATAAAGGGCGTGGGC	GCAGGCAAAATAAAGGGCGTGGGCAGGCCC	AGG	2	432	1095	39.5	0.5141	-0.422908	-0.448475	144	ENST00000370495	0	0	0.241391	-0.181516	-0.207084	No	Essential
SLC25A28	ENSG00000155287	ENST00000370495.6	CRISPRko	CDS	NC_000010.11	-	-	sense	99613803	GGGCTGAACGTCACAGCAAC	GAGGGGGCTGAACGTCACAGCAACAGGCGC	AGG	2	413	1095	37.7	0.3909	-0.463098	-0.232239	138	ENST00000370495	0	0	0.000497833	-0.4626	-0.231741	No	Essential
SLC25A28	ENSG00000155287	ENST00000370495.6	CRISPRko	CDS	NC_000010.11	-	+	antisense	99610926	CACAGACCATGCGATGGCTG	CATACACAGACCATGCGATGGCTGTGGAGG	TGG	4	1018	1095	93	0.5247	0.43298	-0.370412	340	ENST00000370495	0	0	0.523832	0.956812	0.15342	No	Essential
SLC25A28	ENSG00000155287	ENST00000370495.6	CRISPRko	CDS	NC_000010.11	-	+	antisense	99611253	AACGTTCATGGTCAGCTGGG	AAGGAACGTTCATGGTCAGCTGGGTGGTGT	TGG	4	691	1095	63.1	0.6768	0.646707	0.168796	231	ENST00000370495	0	0	0.467021	1.11373	0.635818	No	Essential
SLC25A28	ENSG00000155287	ENST00000370495.6	CRISPRko	CDS	NC_000010.11	-	-	sense	99610921	TCCCCTCCACAGCCATCGCA	CAGATCCCCTCCACAGCCATCGCATGGTCT	TGG	4	1023	1095	93.4	0.5612	0.94575	0.702133	341	ENST00000370495	0	0	0.458497	1.40425	1.16063	No	Essential
SLC25A28	ENSG00000155287	ENST00000370495.6	CRISPRko	CDS	NC_000010.11	-	+	antisense	99611264	TCAGCTGGGTGGTGTAGCTG	ATGGTCAGCTGGGTGGTGTAGCTGCGGTAA	CGG	4	680	1095	62.1	0.6383	0.925672	0.428856	227	ENST00000370495	0	0	0.526467	1.45214	0.955324	No	Essential
SLC25A28	ENSG00000155287	ENST00000370495.6	CRISPRko	CDS	NC_000010.11	-	+	antisense	99611225	AGGTCATGAAGTGAATGGCT	TCATAGGTCATGAAGTGAATGGCTTGGAAA	TGG	4	719	1095	65.7	0.564	0.761758	0.776203	240	ENST00000370495	0	0	0.482618	1.24438	1.25882	No	Essential
SLC25A28	ENSG00000155287	ENST00000370495.6	CRISPRko	CDS	NC_000010.11	-	-	sense	99610867	CTAAAAGGCAAGAAGAGTGG	ATCACTAAAAGGCAAGAAGAGTGGAGGGCT	AGG	4	1077	1095	98.4	0.6087	0.577938	0.28293	359	ENST00000370495	0	0	-0.660234	-0.0822961	-0.377304	No	Essential
SLC25A28	ENSG00000155287	ENST00000370495.6	CRISPRko	CDS	NC_000010.11	-	-	sense	99613849	CCTCTGGAGGATTATAAGAA	AGGCCCTCTGGAGGATTATAAGAACGGAGG	CGG	2	367	1095	33.5	0.554	-0.0681713	0.00295464	123	ENST00000370495	0	0	-0.0732344	-0.141406	-0.0702797	No	Essential
SLC25A28	ENSG00000155287	ENST00000370495.6	CRISPRko	CDS	NC_000010.11	-	+	antisense	99613892	ACATTGCGATAGCGGGCAGC	CAACACATTGCGATAGCGGGCAGCTGGGTC	TGG	2	324	1095	29.6	0.4021	-0.580114	-0.447157	108	ENST00000370495	0	0	0.155732	-0.424383	-0.291425	No	Essential
SLC25A28	ENSG00000155287	ENST00000370495.6	CRISPRko	CDS	NC_000010.11	-	-	sense	99613925	CCTTGCTGTAATTTCAGACC	TTCTCCTTGCTGTAATTTCAGACCCGGATG	CGG	2	291	1095	26.6	0.4771	0.324462	0.359171	97	ENST00000370495	0	0	0.218477	0.542939	0.577648	No	Essential
SLC25A28	ENSG00000155287	ENST00000370495.6	CRISPRko	CDS	NC_000010.11	-	+	antisense	99620057	CTCACCTTGACGCAGTCGAT	AGGTCTCACCTTGACGCAGTCGATGGGGTA	GGG	1	279	1095	25.5	0.5188	-0.552919	-0.255545	93	ENST00000370495	0	0	0.18203	-0.370888	-0.0735149	No	Essential
SLC25A28	ENSG00000155287	ENST00000370495.6	CRISPRko	CDS	NC_000010.11	-	+	antisense	99620177	GAGTCCGGATCTTGTCGTAC	GCCGGAGTCCGGATCTTGTCGTACCGGGGG	CGG	1	159	1095	14.5	0.5165	-0.423969	-0.311647	53	ENST00000370495	0	0	-0.321173	-0.745142	-0.63282	No	Essential
SLC25A28	ENSG00000155287	ENST00000370495.6	CRISPRko	CDS	NC_000010.11	-	-	sense	99611199	CATGACCTATGAATTCCTGC	ACTTCATGACCTATGAATTCCTGCAGGAGC	AGG	4	745	1095	68	0.5283	0.230932	0.0932038	249	ENST00000370495	0	0	0.279432	0.510364	0.372636	No	Essential
SLC25A28	ENSG00000155287	ENST00000370495.6	CRISPRko	CDS	NC_000010.11	-	-	sense	99610882	TCAAATACCTAATCACTAAA	TTCTTCAAATACCTAATCACTAAAAGGCAA	AGG	4	1062	1095	97	0.3774	-1.02785	-0.430575	354	ENST00000370495	0	0	0.0763665	-0.951486	-0.354208	No	Essential
SLC25A28	ENSG00000155287	ENST00000370495.6	CRISPRko	CDS	NC_000010.11	-	+	antisense	99612555	ATTACCTTCCGCAGGGTTCA	AATCATTACCTTCCGCAGGGTTCATGGCTG	TGG	3	565	1095	51.6	0.4051	-0.551231	-0.125033	189	ENST00000370495	0	0	0.365682	-0.185549	0.240648	No	Essential
SLC25A28	ENSG00000155287	ENST00000370495.6	CRISPRko	CDS	NC_000010.11	-	+	antisense	99610931	ACCATGCGATGGCTGTGGAG	ACAGACCATGCGATGGCTGTGGAGGGGATC	GGG	4	1013	1095	92.5	0.6381	0.645538	0.394336	338	ENST00000370495	0	0	0.565807	1.21134	0.960143	No	Essential
SLC25A28	ENSG00000155287	ENST00000370495.6	CRISPRko	CDS	NC_000010.11	-	-	sense	99620170	GCCCCCGGTACGACAAGATC	GCAGGCCCCCGGTACGACAAGATCCGGACT	CGG	1	166	1095	15.2	0.4801	0.0718221	0.528839	56	ENST00000370495	0	0	-0.309908	-0.238086	0.218931	No	Essential
SLC25A28	ENSG00000155287	ENST00000370495.6	CRISPRko	CDS	NC_000010.11	-	+	antisense	99611195	GGGGGTTAAAGTGCTCCTGC	CTCTGGGGGTTAAAGTGCTCCTGCAGGAAT	AGG	4	749	1095	68.4	0.575	0.130526	0.0898339	250	ENST00000370495	0	0	0.298736	0.429262	0.38857	No	Essential
SLC25A28	ENSG00000155287	ENST00000370495.6	CRISPRko	CDS	NC_000010.11	-	+	antisense	99613823	GTGACGTTCAGCCCCCTCAT	TGCTGTGACGTTCAGCCCCCTCATGGGCCT	GGG	2	393	1095	35.9	0.4747	-0.30359	0.589965	131	ENST00000370495	0	0	0.156648	-0.146942	0.746614	No	Essential
SLC25A28	ENSG00000155287	ENST00000370495.6	CRISPRko	CDS	NC_000010.11	-	+	antisense	99613779	AGCAGGCAAAATAAAGGGCG	TCGTAGCAGGCAAAATAAAGGGCGTGGGCA	TGG	2	437	1095	39.9	0.4555	-0.297412	-0.691423	146	ENST00000370495	0	0	0.311524	0.0141117	-0.379898	No	Essential
SLC25A28	ENSG00000155287	ENST00000370495.6	CRISPRko	CDS	NC_000010.11	-	-	sense	99613862	ATGTGTTGGAGGCCCTCTGG	CGCAATGTGTTGGAGGCCCTCTGGAGGATT	AGG	2	354	1095	32.3	0.6178	0.717412	0.512799	118	ENST00000370495	0	0	-0.0391994	0.678213	0.4736	No	Essential
SLC25A28	ENSG00000155287	ENST00000370495.6	CRISPRko	CDS	NC_000010.11	-	+	antisense	99620155	CAGCGCCTCGTAGTCCGGGC	CCGGCAGCGCCTCGTAGTCCGGGCCGGAGT	CGG	1	181	1095	16.5	0.5261	-0.111961	-0.226732	61	ENST00000370495	0	0	-0.179911	-0.291872	-0.406643	No	Essential
SLC25A28	ENSG00000155287	ENST00000370495.6	CRISPRko	CDS	NC_000010.11	-	+	antisense	99611271	GGTGGTGTAGCTGCGGTAAA	GCTGGGTGGTGTAGCTGCGGTAAAAGGCCC	AGG	4	673	1095	61.5	0.4056	-0.596695	-0.15014	225	ENST00000370495	0	0	0.382565	-0.21413	0.232426	No	Essential
SLC25A28	ENSG00000155287	ENST00000370495.6	CRISPRko	CDS	NC_000010.11	-	-	sense	99612588	TGCAGGTGCGGCCGGGTGTG	TGTTTGCAGGTGCGGCCGGGTGTGTGGCAA	TGG	3	532	1095	48.6	0.5526	0.359299	-0.120554	178	ENST00000370495	0	0	0.00712963	0.366429	-0.113424	No	Essential
SLC25A28	ENSG00000155287	ENST00000370495.6	CRISPRko	CDS	NC_000010.11	-	+	antisense	99613704	GCTCAATACCATTGGCAATA	GAAGGCTCAATACCATTGGCAATATGGCTA	TGG	2	512	1095	46.8	0.3662	-0.961019	0.0792229	171	ENST00000370495	0	0	0.0911444	-0.869875	0.170367	No	Essential
SLC25A28	ENSG00000155287	ENST00000370495.6	CRISPRko	CDS	NC_000010.11	-	-	sense	99613825	GGGCCTATGGAGGCCCATGA	CGGAGGGCCTATGGAGGCCCATGAGGGGGC	GGG	2	391	1095	35.7	0.5448	-0.799459	-0.626296	131	ENST00000370495	0	0	0.0992158	-0.700243	-0.527081	No	Essential
SLC25A28	ENSG00000155287	ENST00000370495.6	CRISPRko	CDS	NC_000010.11	-	+	antisense	99613822	TGTGACGTTCAGCCCCCTCA	TTGCTGTGACGTTCAGCCCCCTCATGGGCC	TGG	2	394	1095	36	0.4549	0.200582	0.310417	132	ENST00000370495	0	0	0.178659	0.379241	0.489077	No	Essential
SLC25A28	ENSG00000155287	ENST00000370495.6	CRISPRko	CDS	NC_000010.11	-	-	sense	99611042	GCTTTGAACTCACACATTAC	CTTGGCTTTGAACTCACACATTACAGGACA	AGG	4	902	1095	82.4	0.3032	-0.832183	-0.0373609	301	ENST00000370495	0	0	0.075263	-0.75692	0.0379022	No	Essential
SLC25A28	ENSG00000155287	ENST00000370495.6	CRISPRko	CDS	NC_000010.11	-	+	antisense	99620092	GTGCTCCAGGATCCCTGCCA	CGCAGTGCTCCAGGATCCCTGCCACGGCGC	CGG	1	244	1095	22.3	0.6116	0.741178	0.835687	82	ENST00000370495	0	0	0.118132	0.85931	0.953819	No	Essential
SLC25A28	ENSG00000155287	ENST00000370495.6	CRISPRko	CDS	NC_000010.11	-	+	antisense	99611159	CAGAGAGGACGTGGGAGCTT	GCTCCAGAGAGGACGTGGGAGCTTGGGTTG	GGG	4	785	1095	71.7	0.4109	0.155595	0.367027	262	ENST00000370495	0	0	0.0568769	0.212472	0.423904	No	Essential
SLC25A28	ENSG00000155287	ENST00000370495.6	CRISPRko	CDS	NC_000010.11	-	-	sense	99611283	GTGGCAAAATGAAGGGGCCG	CAGTGTGGCAAAATGAAGGGGCCGGGGCCT	GGG	4	661	1095	60.4	0.5498	-0.761715	-1.122	221	ENST00000370495	0	0	0.10562	-0.656095	-1.01638	No	Essential
SLC25A28	ENSG00000155287	ENST00000370495.6	CRISPRko	CDS	NC_000010.11	-	+	antisense	99613773	TTTCGTAGCAGGCAAAATAA	AACTTTTCGTAGCAGGCAAAATAAAGGGCG	AGG	2	443	1095	40.5	0.3512	-0.829177	-0.477216	148	ENST00000370495	0	0	0.340955	-0.488222	-0.136262	No	Essential
SLC25A28	ENSG00000155287	ENST00000370495.6	CRISPRko	CDS	NC_000010.11	-	-	sense	99620106	GTCACCACGCACATGGTGGC	CACTGTCACCACGCACATGGTGGCAGGCGC	AGG	1	230	1095	21	0.4959	-0.0193581	-0.45753	77	ENST00000370495	0	0	0.0994112	0.0800532	-0.358118	No	Essential
SLC25A28	ENSG00000155287	ENST00000370495.6	CRISPRko	CDS	NC_000010.11	-	-	sense	99611064	GCTCAACACCCAGGAGTCCT	CACTGCTCAACACCCAGGAGTCCTTGGCTT	TGG	4	880	1095	80.4	0.5041	-0.278027	-0.0424632	294	ENST00000370495	0	0	0.0436766	-0.23435	0.00121341	No	Essential
SLC25A28	ENSG00000155287	ENST00000370495.6	CRISPRko	CDS	NC_000010.11	-	-	sense	99613824	GGCCTATGGAGGCCCATGAG	GGAGGGCCTATGGAGGCCCATGAGGGGGCT	GGG	2	392	1095	35.8	0.4117	-0.344434	-0.331518	131	ENST00000370495	0	0	0.115672	-0.228762	-0.215847	No	Essential
SLC25A28	ENSG00000155287	ENST00000370495.6	CRISPRko	CDS	NC_000010.11	-	+	antisense	99620079	GGTACATCACGCAGTGCTCC	ATGGGGTACATCACGCAGTGCTCCAGGATC	AGG	1	257	1095	23.5	0.4839	-0.029248	-0.24377	86	ENST00000370495	0	0	0.130198	0.10095	-0.113572	No	Essential
SLC25A28	ENSG00000155287	ENST00000370495.6	CRISPRko	CDS	NC_000010.11	-	+	antisense	99620162	TCGTAGTCCGGGCCGGAGTC	CGCCTCGTAGTCCGGGCCGGAGTCCGGATC	CGG	1	174	1095	15.9	0.4112	-0.737858	-0.692387	58	ENST00000370495	0	0	-0.332812	-1.07067	-1.0252	No	Essential
SLC25A28	ENSG00000155287	ENST00000370495.6	CRISPRko	CDS	NC_000010.11	-	-	sense	99620235	CTGGACGGGTGGCTGCAGCG	GCTGCTGGACGGGTGGCTGCAGCGGGGCGT	GGG	1	101	1095	9.2	0.579	1.27176	0.453372	34	ENST00000370495	0	0	-0.244208	1.02755	0.209164	No	Essential
SLC25A28	ENSG00000155287	ENST00000370495.6	CRISPRko	CDS	NC_000010.11	-	-	sense	99613823	GCCTATGGAGGCCCATGAGG	GAGGGCCTATGGAGGCCCATGAGGGGGCTG	GGG	2	393	1095	35.9	0.4924	1.28257	0.897981	131	ENST00000370495	0	0	0.110172	1.39275	1.00815	No	Essential
SLC25A28	ENSG00000155287	ENST00000370495.6	CRISPRko	CDS	NC_000010.11	-	+	antisense	99610929	AGACCATGCGATGGCTGTGG	ACACAGACCATGCGATGGCTGTGGAGGGGA	AGG	4	1015	1095	92.7	0.5503	0.506222	0.119091	339	ENST00000370495	0	0	0.605272	1.11149	0.724364	No	Essential
SLC25A28	ENSG00000155287	ENST00000370495.6	CRISPRko	CDS	NC_000010.11	-	-	sense	99610862	AGGCAAGAAGAGTGGAGGGC	TAAAAGGCAAGAAGAGTGGAGGGCTGGCAA	TGG	4	1082	1095	98.8	0.5106	0.056053	0.147878	361	ENST00000370495	0	0	-0.720205	-0.664152	-0.572328	No	Essential
SLC25A28	ENSG00000155287	ENST00000370495.6	CRISPRko	CDS	NC_000010.11	-	+	antisense	99611249	AAGGAACGTTCATGGTCAGC	TGGAAAGGAACGTTCATGGTCAGCTGGGTG	TGG	4	695	1095	63.5	0.4722	-0.0964474	0.040501	232	ENST00000370495	0	0	0.447351	0.350904	0.487852	No	Essential
SLC25A28	ENSG00000155287	ENST00000370495.6	CRISPRko	CDS	NC_000010.11	-	+	antisense	99611329	CAGTCTGTCACCCGGTGGTA	TACACAGTCTGTCACCCGGTGGTATGGTGA	TGG	4	615	1095	56.2	0.4267	-0.46592	-0.212972	205	ENST00000370495	0	0	0.0517927	-0.414127	-0.161179	No	Essential
SLC25A28	ENSG00000155287	ENST00000370495.6	CRISPRko	CDS	NC_000010.11	-	-	sense	99613826	AGGGCCTATGGAGGCCCATG	ACGGAGGGCCTATGGAGGCCCATGAGGGGG	AGG	2	390	1095	35.6	0.4514	-0.990223	-0.988526	130	ENST00000370495	0	0	0.144586	-0.845638	-0.84394	No	Essential
SLC25A28	ENSG00000155287	ENST00000370495.6	CRISPRko	CDS	NC_000010.11	-	+	antisense	99610964	TTACTCTGGCCTGCACCCCT	TAAATTACTCTGGCCTGCACCCCTCGGAAA	CGG	4	980	1095	89.5	0.5694	0.0791296	0.286259	327	ENST00000370495	0	0	0.293873	0.373002	0.580132	No	Essential
SLC25A28	ENSG00000155287	ENST00000370495.6	CRISPRko	CDS	NC_000010.11	-	-	sense	99620136	GACTACGAGGCGCTGCCGGC	CCCGGACTACGAGGCGCTGCCGGCTGGAGC	TGG	1	200	1095	18.3	0.336	0.170765	-0.0242909	67	ENST00000370495	0	0	-0.196333	-0.0255687	-0.220624	No	Essential
SLC25A28	ENSG00000155287	ENST00000370495.6	CRISPRko	CDS	NC_000010.11	-	+	antisense	99611205	GTGCTCCTGCAGGAATTCAT	TAAAGTGCTCCTGCAGGAATTCATAGGTCA	AGG	4	739	1095	67.5	0.5143	-0.153537	0.53753	247	ENST00000370495	0	0	0.348181	0.194644	0.885712	No	Essential
SLC25A28	ENSG00000155287	ENST00000370495.6	CRISPRko	CDS	NC_000010.11	-	-	sense	99613865	GCAATGTGTTGGAGGCCCTC	TATCGCAATGTGTTGGAGGCCCTCTGGAGG	TGG	2	351	1095	32.1	0.5105	0.373892	0.771991	117	ENST00000370495	0	0	-0.0663027	0.30759	0.705689	No	Essential
SLC25A28	ENSG00000155287	ENST00000370495.6	CRISPRko	CDS	NC_000010.11	-	-	sense	99610962	CGCCTATTTCCGAGGGGTGC	TGACCGCCTATTTCCGAGGGGTGCAGGCCA	AGG	4	982	1095	89.7	0.4159	-0.762012	-0.899804	328	ENST00000370495	0	0	0.209752	-0.552259	-0.690051	No	Essential
SLC25A28	ENSG00000155287	ENST00000370495.6	CRISPRko	CDS	NC_000010.11	-	-	sense	99611285	GTGTGGCAAAATGAAGGGGC	GGCAGTGTGGCAAAATGAAGGGGCCGGGGC	CGG	4	659	1095	60.2	0.4531	0.100349	-0.23204	220	ENST00000370495	0	0	0.120631	0.22098	-0.111409	No	Essential
SLC25A28	ENSG00000155287	ENST00000370495.6	CRISPRko	CDS	NC_000010.11	-	-	sense	99611135	GTCCTCTCTGGAGCTTGCGC	CCACGTCCTCTCTGGAGCTTGCGCAGGAGC	AGG	4	809	1095	73.9	0.4517	0.465998	0.176779	270	ENST00000370495	0	0	0.00390662	0.469905	0.180686	No	Essential
SLC25A28	ENSG00000155287	ENST00000370495.6	CRISPRko	CDS	NC_000010.11	-	-	sense	99613797	AACGTCACAGCAACAGGCGC	GCTGAACGTCACAGCAACAGGCGCAGGGCC	AGG	2	419	1095	38.3	0.4741	0.180312	-0.134484	140	ENST00000370495	0	0	0.161389	0.341701	0.026905	No	Essential
SLC25A28	ENSG00000155287	ENST00000370495.6	CRISPRko	CDS	NC_000010.11	-	+	antisense	99611158	CCAGAGAGGACGTGGGAGCT	AGCTCCAGAGAGGACGTGGGAGCTTGGGTT	TGG	4	786	1095	71.8	0.3895	-0.404016	-0.480861	262	ENST00000370495	0	0	0.0776218	-0.326394	-0.403239	No	Essential
SLC25A28	ENSG00000155287	ENST00000370495.6	CRISPRko	CDS	NC_000010.11	-	-	sense	99620093	TGGTGGCAGGCGCCGTGGCA	CACATGGTGGCAGGCGCCGTGGCAGGGATC	GGG	1	243	1095	22.2	0.52	-0.24214	-0.320456	81	ENST00000370495	0	0	0.11747	-0.12467	-0.202986	No	Essential
SLC25A28	ENSG00000155287	ENST00000370495.6	CRISPRko	CDS	NC_000010.11	-	+	antisense	99613898	CGATAGCGGGCAGCTGGGTC	ATTGCGATAGCGGGCAGCTGGGTCAGGCTG	AGG	2	318	1095	29	0.3691	-0.270641	-0.269098	106	ENST00000370495	0	0	0.19724	-0.0734013	-0.0718585	No	Essential
SLC25A28	ENSG00000155287	ENST00000370495.6	CRISPRko	CDS	NC_000010.11	-	-	sense	99610866	TAAAAGGCAAGAAGAGTGGA	TCACTAAAAGGCAAGAAGAGTGGAGGGCTG	GGG	4	1078	1095	98.4	0.6174	0.924222	0.657577	360	ENST00000370495	0	0	-0.655635	0.268587	0.00194128	No	Essential
SLC25A28	ENSG00000155287	ENST00000370495.6	CRISPRko	CDS	NC_000010.11	-	+	antisense	99611066	AGTTCAAAGCCAAGGACTCC	TGTGAGTTCAAAGCCAAGGACTCCTGGGTG	TGG	4	878	1095	80.2	0.4587	-0.33312	-0.243961	293	ENST00000370495	0	0	0.0666828	-0.266437	-0.177278	No	Essential
SLC25A28	ENSG00000155287	ENST00000370495.6	CRISPRko	CDS	NC_000010.11	-	+	antisense	99611150	CGCAAGCTCCAGAGAGGACG	CCTGCGCAAGCTCCAGAGAGGACGTGGGAG	TGG	4	794	1095	72.5	0.4239	0.419692	-0.392179	265	ENST00000370495	0	0	-0.0143998	0.405293	-0.406579	No	Essential
SLC25A28	ENSG00000155287	ENST00000370495.6	CRISPRko	CDS	NC_000010.11	-	-	sense	99620098	GCACATGGTGGCAGGCGCCG	CCACGCACATGGTGGCAGGCGCCGTGGCAG	TGG	1	238	1095	21.7	0.603	0.589995	-0.157041	80	ENST00000370495	0	0	0.0929385	0.682934	-0.0641025	No	Essential
SLC25A28	ENSG00000155287	ENST00000370495.6	CRISPRko	CDS	NC_000010.11	-	+	antisense	99620122	CACCATGTGCGTGGTGACAG	CTGCCACCATGTGCGTGGTGACAGTGGCTC	TGG	1	214	1095	19.5	0.5904	0.222128	-0.408546	72	ENST00000370495	0	0	0.0148628	0.236991	-0.393683	No	Essential
[truncated: 83,936 more rows]
