# Supplementary material for: Accounting for small variations in the tracrRNA sequence improves sgRNA activity predictions for CRISPR screening
Source: Nat Commun. 2022 Sep 6;13:5255. doi: 10.1038/s41467-022-33024-2 (PMC9448816; doi:10.1038/s41467-022-33024-2)
Supplement: Supplementary file 9 — Dataset 5 [file 41467_2022_33024_MOESM9_ESM.xlsx]

## Sheet: Fig 2b
Gene Symbol	RS3(Seq+Target)+Chen	RS3(Seq+Target)+Hsu	RS3(Seq)+Chen	RS3(Seq)+Hsu	RS2	VBC	VBC_sgRNA_activity	VBC_Bioscore	DeepSpCas9	CRISPRon	RS3(Target)	DeepCRISPR	Model
SRCAP	0.454715	0.532636	0.402199	0.470672	0.342999	0.39297	0.358836	0.186881	0.412274	0.468249	0.180406	0.119663	Hsu (2013)
GCN1	0.388088	0.491588	0.408753	0.497147	0.395479	0.356498	0.38603	0.0535047	0.446241	0.49375	0.00278793	0.110998	Hsu (2013)
POLE	0.429978	0.565803	0.408314	0.543153	0.450381	0.35949	0.35602	0.188699	0.509203	0.549478	0.139745	0.125274	Hsu (2013)
NUP214	0.467673	0.571228	0.373872	0.493857	0.480066	0.453552	0.418558	0.194149	0.430738	0.477814	0.267526	0.13611	Hsu (2013)
SON	0.397837	0.451115	0.363087	0.40154	0.434895	0.436572	0.406468	0.125679	0.376497	0.37846	0.165284	0.051258	Hsu (2013)
RPAP1	0.523498	0.641018	0.41701	0.564954	0.440375	0.446499	0.356554	0.332715	0.552558	0.584998	0.319359	0.187762	Hsu (2013)
PDCD11	0.511226	0.607986	0.483244	0.5716	0.500828	0.486516	0.471448	0.173841	0.57697	0.586969	0.166721	0.132224	Hsu (2013)
EIF4G1	0.408497	0.522423	0.383613	0.489662	0.435874	0.434662	0.419736	0.215064	0.435693	0.476108	0.160285	0.15295	Hsu (2013)
NBAS	0.426111	0.499358	0.427062	0.481782	0.36412	0.375486	0.364158	0.100857	0.467466	0.483192	0.0706715	0.0687044	Hsu (2013)
CDK12	0.395314	0.432128	0.311594	0.339993	0.264762	0.349174	0.348247	0.108448	0.329846	0.343466	0.184764	0.0364888	Hsu (2013)
CKAP5	0.550771	0.685734	0.490274	0.604991	0.530815	0.516771	0.452447	0.273889	0.571881	0.604265	0.160968	0.116507	Hsu (2013)
GEMIN5	0.486372	0.606159	0.376406	0.517148	0.435003	0.47761	0.37775	0.315996	0.511537	0.51799	0.367519	0.145875	Hsu (2013)
DICER1	0.485391	0.606684	0.430764	0.559265	0.457425	0.507325	0.438395	0.262908	0.5403	0.534764	0.201589	0.150286	Hsu (2013)
HEATR1	0.445559	0.572245	0.461945	0.581114	0.517197	0.438338	0.467858	0.0452358	0.561723	0.584287	0.0208332	0.183178	Hsu (2013)
MROH6	0.335575	0.368041	0.398736	0.408559	0.234021	0.244675	0.277996	0.0160176	0.322475	0.361941	-0.0317936	0.0958583	Hsu (2013)
KNL1	0.475751	0.636597	0.43796	0.598124	0.523838	0.440892	0.403199	0.182025	0.574455	0.603664	0.112696	0.133745	Hsu (2013)
GTF3C2	0.541302	0.625547	0.420529	0.511807	0.374468	0.397996	0.305616	0.280293	0.443561	0.461081	0.333622	0.145476	Hsu (2013)
RBBP6	0.443484	0.555185	0.402598	0.512385	0.472805	0.485355	0.403965	0.192195	0.509453	0.508477	0.147035	0.0604335	Hsu (2013)
DDB1	0.418526	0.564285	0.457709	0.589101	0.478342	0.419662	0.429286	0.168873	0.564792	0.606091	-0.0039273	0.140049	Hsu (2013)
CNOT3	0.341516	0.421232	0.312575	0.392679	0.288186	0.372017	0.28154	0.284232	0.292021	0.340399	0.11709	0.0524186	Hsu (2013)
USP5	0.444752	0.557279	0.393943	0.504173	0.391978	0.363361	0.356319	0.127668	0.474379	0.494937	0.191915	0.186293	Hsu (2013)
DNM2	0.550754	0.657163	0.465054	0.580021	0.514925	0.49584	0.389447	0.434381	0.521388	0.542799	0.370333	0.208902	Hsu (2013)
CACTIN	0.497789	0.608454	0.462539	0.582258	0.523959	0.482309	0.466937	0.268243	0.526797	0.571645	0.213134	0.0352037	Hsu (2013)
NUP160	0.500013	0.613984	0.493246	0.59724	0.546417	0.489126	0.46788	0.194601	0.576899	0.590572	0.120642	0.106042	Hsu (2013)
E4F1	0.511517	0.517637	0.361304	0.386704	0.323884	0.393286	0.276073	0.326857	0.297318	0.356172	0.409289	0.0761026	Hsu (2013)
MARS1	0.551292	0.630523	0.487858	0.571958	0.455845	0.468527	0.423012	0.268034	0.553801	0.55579	0.334097	0.175055	Hsu (2013)
BMS1	0.537555	0.609183	0.441944	0.50478	0.456711	0.489012	0.406357	0.3018	0.449519	0.441023	0.294175	0.234677	Hsu (2013)
NOP2	0.508662	0.564797	0.370706	0.433849	0.344985	0.501025	0.314264	0.513723	0.367081	0.439323	0.350544	0.0220017	Hsu (2013)
IARS1	0.564689	0.687363	0.546689	0.67015	0.533519	0.532495	0.508551	0.2009	0.636984	0.656663	0.128811	0.0968005	Hsu (2013)
LARS2	0.424335	0.58164	0.429082	0.585244	0.529749	0.488815	0.45532	0.1895	0.540881	0.583833	0.118352	0.157568	Hsu (2013)
CEP152	0.430486	0.494267	0.400133	0.465777	0.384682	0.412014	0.354847	0.184513	0.420268	0.445508	0.141391	0.123624	Hsu (2013)
TAF6L	0.41348	0.451059	0.423695	0.44893	0.344941	0.301175	0.312071	0.172304	0.452545	0.482259	0.192308	0.14354	Hsu (2013)
GART	0.393378	0.624209	0.36992	0.607371	0.528456	0.410483	0.39719	0.149073	0.553873	0.60139	0.0243752	0.155855	Hsu (2013)
SPATA5L1	0.473813	0.568502	0.449148	0.532249	0.423542	0.406225	0.389612	0.174342	0.503594	0.53701	0.139993	0.204845	Hsu (2013)
LARS1	0.486199	0.58387	0.488442	0.577277	0.465736	0.496845	0.413159	0.272216	0.52343	0.571278	0.120741	0.237295	Hsu (2013)
ITGAV	0.529157	0.667163	0.510499	0.638668	0.466531	0.418836	0.469314	0.00133566	0.609367	0.644495	0.117906	0.143031	Hsu (2013)
ERCC6L	0.634682	0.694788	0.496181	0.549063	0.423931	0.571024	0.471982	0.251745	0.496167	0.500001	0.290119	0.0765901	Hsu (2013)
POLR2B	0.51461	0.673116	0.508378	0.661498	0.534857	0.411062	0.484102	0.0548523	0.678753	0.688772	0.0382828	0.126578	Hsu (2013)
OGT	0.431054	0.594299	0.408997	0.576272	0.544193	0.537719	0.472545	0.256336	0.587074	0.602106	0.0624071	0.225116	Hsu (2013)
ERCC3	0.617679	0.63117	0.472993	0.446049	0.472626	0.585907	0.466674	0.393678	0.45028	0.422759	0.414642	0.145097	Hsu (2013)
PUF60	0.496782	0.583359	0.392957	0.487125	0.446276	0.420297	0.339276	0.281447	0.482758	0.52211	0.334863	0.154725	Hsu (2013)
UPF2	0.607141	0.709101	0.49356	0.586311	0.475728	0.574079	0.428837	0.357841	0.573061	0.569179	0.347294	0.191648	Hsu (2013)
NOLC1	0.396142	0.505862	0.423529	0.514911	0.46122	0.476923	0.447197	0.211896	0.487543	0.540504	-0.0191665	0.0554438	Hsu (2013)
MCM4	0.525063	0.627612	0.425143	0.514023	0.437528	0.439764	0.35512	0.333102	0.485736	0.506499	0.306499	0.0500275	Hsu (2013)
INTS2	0.557222	0.646343	0.519184	0.614736	0.485696	0.502664	0.418949	0.264363	0.551269	0.592395	0.211357	0.139819	Hsu (2013)
TEDC1	0.507348	0.603331	0.47977	0.590579	0.368906	0.299491	0.323045	0.149943	0.515955	0.53838	0.258617	0.185496	Hsu (2013)
TNPO3	0.449532	0.574054	0.437755	0.570609	0.475603	0.455713	0.460488	0.0398229	0.612393	0.593615	0.00779274	0.237102	Hsu (2013)
PIGS	0.254755	0.3537	0.278524	0.37667	0.260222	0.250811	0.314891	0.0766211	0.338285	0.369281	-0.0208869	0.0880547	Hsu (2013)
SNRNP70	0.568611	0.576964	0.371077	0.404418	0.385577	0.587896	0.344199	0.574187	0.360922	0.372014	0.499337	0.10847	Hsu (2013)
BUD13	0.314172	0.426627	0.300567	0.421397	0.316854	0.391769	0.308086	0.220793	0.377732	0.401651	0.0458907	0.0780069	Hsu (2013)
PSMD1	0.57653	0.702126	0.560089	0.657317	0.564039	0.500635	0.47262	0.162851	0.627535	0.618517	0.215483	0.198411	Hsu (2013)
SPATA5	0.502606	0.654318	0.391555	0.552927	0.542051	0.552681	0.44995	0.346093	0.509862	0.545217	0.245248	0.0784335	Hsu (2013)
AAMP	0.484835	0.566534	0.357707	0.456245	0.376267	0.462319	0.374968	0.293417	0.483715	0.448301	0.32423	0.0835886	Hsu (2013)
RRP9	0.523324	0.616891	0.472016	0.564107	0.466537	0.476771	0.376862	0.353582	0.542762	0.534463	0.351209	0.136537	Hsu (2013)
HINFP	0.590193	0.662131	0.352467	0.445939	0.36418	0.509599	0.311786	0.511229	0.369224	0.398112	0.495537	-0.0152536	Hsu (2013)
INTS8	0.457436	0.619883	0.452055	0.598226	0.528694	0.4814	0.499095	0.000948496	0.536091	0.579386	0.107175	0.152111	Hsu (2013)
PMPCA	0.532042	0.678761	0.469186	0.626928	0.553799	0.529249	0.505993	0.321848	0.579566	0.621909	0.231836	0.174176	Hsu (2013)
PRPF31	0.473168	0.496669	0.335643	0.388896	0.316183	0.46301	0.291005	0.317548	0.354055	0.370798	0.293258	0.0970134	Hsu (2013)
RAD9A	0.635372	0.717111	0.54272	0.639782	0.467475	0.59515	0.437845	0.443783	0.58401	0.632338	0.392778	0.224713	Hsu (2013)
DHX35	0.520398	0.614733	0.50746	0.603742	0.473627	0.411861	0.426694	0.214793	0.544688	0.571389	0.0811371	0.196371	Hsu (2013)
ATF7	0.309664	0.374374	0.327287	0.388966	0.204037	0.15629	0.233037	-0.0970768	0.292358	0.370315	-0.0403619	0.0859743	Hsu (2013)
SLC39A7	0.4478	0.517172	0.361317	0.435957	0.329592	0.44454	0.34598	0.377773	0.402683	0.481748	0.233974	0.113155	Hsu (2013)
PRPF3	0.570023	0.629292	0.524846	0.613418	0.400449	0.461377	0.482552	0.130144	0.518992	0.555373	0.124743	0.0229909	Hsu (2013)
SLC25A28	0.12421	0.227697	0.186478	0.300102	0.112949	0.0492648	0.18186	-0.128819	0.147162	0.236099	-0.0971962	0.253959	Hsu (2013)
NMT1	0.506555	0.514228	0.429947	0.45464	0.382782	0.468052	0.347327	0.341403	0.350428	0.439108	0.24283	0.119471	Hsu (2013)
DNAJA3	0.490437	0.642959	0.4684	0.609208	0.529229	0.546583	0.497235	0.306631	0.552069	0.574539	0.0847737	0.13118	Hsu (2013)
POLA2	0.46025	0.584229	0.43858	0.566887	0.479161	0.411313	0.40344	0.105773	0.543891	0.542224	0.170311	0.294003	Hsu (2013)
RPN2	0.45527	0.586426	0.508067	0.619071	0.550597	0.438853	0.422099	0.0510479	0.583068	0.606023	-0.0823476	0.252285	Hsu (2013)
CDC45	0.534052	0.642031	0.495016	0.58615	0.558642	0.552415	0.484959	0.408554	0.531286	0.566057	0.22122	0.215974	Hsu (2013)
CCT7	0.494959	0.574732	0.495665	0.546702	0.408335	0.458188	0.440731	0.158405	0.453641	0.516581	0.0550636	0.170268	Hsu (2013)
ATP5F1B	0.546237	0.617399	0.517075	0.59001	0.507078	0.416588	0.421745	0.132667	0.571924	0.601151	0.126522	0.226815	Hsu (2013)
DHX15	0.524358	0.643537	0.39837	0.516048	0.489401	0.556424	0.469045	0.263689	0.427774	0.467091	0.25572	0.105955	Hsu (2013)
DDOST	0.499871	0.583107	0.44883	0.530762	0.474635	0.441486	0.39231	0.309229	0.415381	0.536766	0.277814	0.155822	Hsu (2013)
COG3	0.471198	0.560915	0.452911	0.504821	0.50277	0.406816	0.417464	0.136373	0.511102	0.525816	0.0995833	-0.00291624	Hsu (2013)
AATF	0.514467	0.499002	0.450095	0.374429	0.320022	0.537481	0.38553	0.318008	0.342347	0.311207	0.254346	0.0746406	Hsu (2013)
PIGV	0.445597	0.52891	0.48146	0.532152	0.393385	0.414462	0.460573	-0.0541677	0.429622	0.493593	0.0815885	0.0438618	Hsu (2013)
METTL17	0.47825	0.504917	0.438164	0.439795	0.324617	0.358067	0.331263	0.168835	0.368866	0.402616	0.144494	0.139687	Hsu (2013)
YY1	0.425186	0.409516	0.39238	0.322172	0.347473	0.440716	0.323619	0.258803	0.308157	0.285468	0.12195	0.146023	Hsu (2013)
GMPPB	0.44711	0.504918	0.465554	0.506103	0.501395	0.412833	0.442613	0.0335299	0.509002	0.489353	0.0084909	0.121005	Hsu (2013)
CIAO1	0.467167	0.645552	0.410133	0.600166	0.601959	0.552209	0.515475	0.310119	0.572722	0.593476	0.0513998	0.164128	Hsu (2013)
PSMC4	0.396707	0.531292	0.361789	0.501966	0.391478	0.407523	0.385047	0.225324	0.419362	0.462071	0.249486	0.12418	Hsu (2013)
PTCD3	0.556965	0.699384	0.465213	0.639198	0.578565	0.539665	0.491127	0.241605	0.583483	0.641699	0.290059	0.186937	Hsu (2013)
ATIC	0.466765	0.589259	0.491081	0.597291	0.530469	0.380437	0.488853	0.00723602	0.53024	0.56676	-0.056079	0.212157	Hsu (2013)
RACGAP1	0.488766	0.651048	0.490884	0.63765	0.573793	0.590114	0.598489	0.236759	0.58354	0.625786	0.157252	0.162032	Hsu (2013)
COQ2	0.489853	0.558159	0.373471	0.423712	0.390719	0.398724	0.353212	0.346474	0.412298	0.39216	0.409906	0.237751	Hsu (2013)
FBL	0.513162	0.559138	0.493345	0.531713	0.507476	0.487411	0.383894	0.297471	0.499148	0.559214	0.182451	0.10814	Hsu (2013)
WDR55	0.363963	0.595979	0.232683	0.474732	0.376914	0.324116	0.264628	0.246231	0.466394	0.496111	0.19859	0.0632623	Hsu (2013)
NRBP1	0.577193	0.566109	0.460049	0.446476	0.418029	0.541519	0.466885	0.254442	0.471313	0.409636	0.318171	0.0865534	Hsu (2013)
ILK	0.490381	0.556742	0.490044	0.56122	0.420755	0.431472	0.413034	0.242164	0.462008	0.494259	0.130233	0.0833322	Hsu (2013)
NUP58	0.545924	0.541651	0.529009	0.517848	0.505988	0.571826	0.524615	0.162126	0.458757	0.490666	0.0932126	0.0733647	Hsu (2013)
HM13	0.437022	0.488682	0.38683	0.429963	0.348798	0.285122	0.295987	0.124256	0.350994	0.386301	0.188341	0.0168242	Hsu (2013)
FNTB	0.376843	0.496492	0.326478	0.438647	0.379344	0.357169	0.330182	0.181958	0.404943	0.49689	0.179971	0.0305814	Hsu (2013)
SDHA	0.44979	0.603339	0.463823	0.596946	0.553868	0.492985	0.550716	0.190687	0.627326	0.633588	-0.0182325	0.221595	Hsu (2013)
CEBPE	0.22864	0.242722	0.256565	0.267342	0.0666769	0.124967	0.169164	-0.054394	0.0577381	0.162247	-0.0016707	0.0193956	Hsu (2013)
DDX18	0.706847	0.710386	0.664775	0.609967	0.547815	0.694245	0.524341	0.42296	0.582682	0.565596	0.345229	0.13439	Hsu (2013)
SNIP1	0.380545	0.451076	0.30196	0.363794	0.455659	0.547147	0.389652	0.382751	0.376503	0.372574	0.238814	0.0661158	Hsu (2013)
GET4	0.555212	0.556001	0.458707	0.481072	0.425867	0.396682	0.358803	0.276973	0.466467	0.485522	0.273528	0.0563461	Hsu (2013)
RNF168	0.542339	0.568829	0.315007	0.405149	0.217749	0.462417	0.186648	0.612078	0.320392	0.411053	0.536746	0.0383716	Hsu (2013)
PPP1R8	0.517446	0.673965	0.429897	0.572542	0.637728	0.567186	0.533549	0.349255	0.48175	0.567002	0.3697	0.187473	Hsu (2013)
TRUB2	0.50557	0.62966	0.424138	0.518302	0.469	0.418001	0.323182	0.284287	0.41255	0.444455	0.282817	0.0800137	Hsu (2013)
MRPS30	0.454633	0.404637	0.459449	0.367046	0.236799	0.34095	0.258521	0.215047	0.262777	0.26444	0.170841	-0.0809927	Hsu (2013)
PSMD4	0.576536	0.689764	0.506803	0.610762	0.520909	0.560197	0.500677	0.268156	0.565358	0.589106	0.369199	0.219479	Hsu (2013)
PUM3	0.528132	0.655109	0.4706	0.618845	0.511435	0.457926	0.40177	0.210137	0.578032	0.568136	0.279809	0.0874418	Hsu (2013)
ADSL	0.476027	0.607914	0.522427	0.65015	0.580472	0.493258	0.551778	0.0638072	0.62832	0.661205	-0.0859601	0.000487064	Hsu (2013)
ZNF131	0.601863	0.68615	0.533729	0.54072	0.477548	0.656603	0.543971	0.385569	0.468166	0.479538	0.266932	0.186043	Hsu (2013)
POLR1E	0.480125	0.535747	0.450494	0.48522	0.436091	0.423037	0.464083	-0.0133707	0.41718	0.399233	0.018482	0.156414	Hsu (2013)
INTS14	0.455098	0.544659	0.47826	0.561295	0.507714	0.482434	0.440988	0.309455	0.468756	0.496514	0.0812516	0.0992128	Hsu (2013)
CCT6A	0.59242	0.655726	0.544103	0.607077	0.491916	0.523216	0.520141	0.26372	0.610706	0.603354	0.32674	0.0445713	Hsu (2013)
NEDD1	0.586429	0.657592	0.458512	0.558518	0.472874	0.603444	0.476063	0.377701	0.526024	0.52627	0.291336	0.0835497	Hsu (2013)
QRSL1	0.509738	0.708114	0.502857	0.697004	0.514768	0.58968	0.61907	0.241035	0.706517	0.689913	0.118222	0.129666	Hsu (2013)
TBCE	0.359862	0.373644	0.429224	0.44037	0.354232	0.320616	0.390952	-0.0670415	0.471613	0.488249	-0.280568	0.0710511	Hsu (2013)
SEH1L	0.310954	0.404393	0.116858	0.2481	0.252834	0.372619	0.237888	0.276701	0.260658	0.264137	0.432807	0.0280195	Hsu (2013)
DNTTIP2	0.576662	0.613847	0.498137	0.561079	0.483339	0.563833	0.484726	0.176297	0.565361	0.574438	0.260658	0.127817	Hsu (2013)
SNRPB	0.533218	0.56993	0.411829	0.450999	0.333586	0.35177	0.156201	0.401112	0.409371	0.386131	0.27576	0.209433	Hsu (2013)
UMPS	0.537193	0.729467	0.54711	0.738182	0.57033	0.422554	0.54222	0.0439957	0.718957	0.731831	0.104406	0.236812	Hsu (2013)
TAF10	0.525696	0.457648	0.519539	0.42341	0.439977	0.439039	0.405757	0.244079	0.413304	0.355709	0.149069	-0.0133518	Hsu (2013)
DAP3	0.471357	0.632288	0.41427	0.596709	0.512229	0.452537	0.45779	0.111699	0.516551	0.567928	0.110606	-0.0205287	Hsu (2013)
ANAPC4	0.550876	0.698845	0.402654	0.568983	0.528128	0.494519	0.41746	0.210586	0.590144	0.57779	0.421625	0.142955	Hsu (2013)
PHB2	0.585985	0.673831	0.506544	0.597567	0.519115	0.410426	0.391945	0.244686	0.479422	0.499457	0.340443	0.222704	Hsu (2013)
MTPAP	0.607994	0.714832	0.512101	0.610581	0.454163	0.499903	0.415954	0.305962	0.593567	0.608812	0.349949	0.124261	Hsu (2013)
RRM2	0.544497	0.525111	0.404991	0.411556	0.462824	0.534188	0.462985	0.308592	0.445577	0.433412	0.39139	0.246445	Hsu (2013)
SNUPN	0.444434	0.562608	0.324224	0.458498	0.383041	0.457478	0.287172	0.404531	0.383213	0.437515	0.252011	0.163323	Hsu (2013)
MTOR	0.497615	0.609335	0.483512	0.575098	0.490712	0.330962	0.40579	0.0821368	0.543063	0.583299	0.202324	0.183038	Hsu (2013)
BUD23	0.617875	0.716194	0.626314	0.696845	0.595476	0.578206	0.552534	0.310777	0.643709	0.676069	0.0415365	0.20564	Hsu (2013)
BORA	0.487654	0.450133	0.330134	0.335853	0.265508	0.441713	0.305145	0.334974	0.322304	0.35567	0.359124	-0.0289206	Hsu (2013)
RNF113A	0.3163	0.344012	0.0905744	0.185082	0.0854107	0.284409	0.0520756	0.308655	0.214379	0.228298	0.386112	0.00461984	Hsu (2013)
EXOSC4	0.448381	0.515458	0.402419	0.466207	0.277199	0.424168	0.392376	0.266468	0.443645	0.486288	0.165187	0.287079	Hsu (2013)
SLC7A6OS	0.458721	0.585859	0.451011	0.577301	0.498777	0.47446	0.477096	0.0646528	0.520602	0.551517	0.115311	0.21362	Hsu (2013)
MED19	0.131505	0.229696	0.106058	0.202532	0.285809	0.309987	0.273059	0.164878	0.246335	0.310038	0.044078	0.102718	Hsu (2013)
DNLZ	0.55802	0.552694	0.457766	0.439549	0.467252	0.564475	0.441079	0.454351	0.344647	0.417373	0.428554	0.00793261	Hsu (2013)
EIF3H	0.580753	0.670639	0.51085	0.578257	0.554514	0.548554	0.486306	0.301484	0.521099	0.512048	0.242927	0.202987	Hsu (2013)
LIAS	0.473806	0.672176	0.492929	0.666375	0.644624	0.459994	0.485369	0.10698	0.623367	0.651381	0.0302915	0.100904	Hsu (2013)
ATP6V1H	0.642275	0.723734	0.583695	0.645679	0.49491	0.508557	0.500129	0.195706	0.635501	0.623562	0.331988	0.218936	Hsu (2013)
RSRC2	0.559744	0.638567	0.525079	0.584356	0.549939	0.609035	0.575912	0.145714	0.56497	0.556169	0.0298661	0.238719	Hsu (2013)
RSL1D1	0.638567	0.656424	0.404193	0.427979	0.392657	0.571412	0.318603	0.50235	0.322516	0.389791	0.521596	0.049074	Hsu (2013)
GFER	0.735108	0.742097	0.605393	0.59915	0.522446	0.633821	0.432701	0.541491	0.582679	0.532129	0.599886	0.270565	Hsu (2013)
MRPL12	0.629139	0.70297	0.513987	0.61901	0.481668	0.461626	0.442458	0.274352	0.595531	0.668623	0.377562	0.327237	Hsu (2013)
IGBP1	0.206661	0.385227	0.281068	0.431923	0.483362	0.427455	0.451054	0.0555404	0.422382	0.45282	-0.073058	0.111071	Hsu (2013)
ELP6	0.45441	0.473096	0.377104	0.40819	0.383126	0.49437	0.38894	0.383006	0.430149	0.421751	0.205203	0.15151	Hsu (2013)
ATP6V0B	0.47232	0.602856	0.37784	0.500894	0.548642	0.460992	0.349069	0.241263	0.558858	0.546703	0.326322	-0.00656165	Hsu (2013)
MRPS15	0.567734	0.653127	0.493425	0.590758	0.574427	0.539505	0.533718	0.280854	0.513676	0.525931	0.244664	0.037976	Hsu (2013)
COPS3	0.426744	0.548062	0.380378	0.509639	0.485203	0.494858	0.445799	0.183712	0.48447	0.488866	0.111864	0.294091	Hsu (2013)
POLR1F	0.547043	0.45194	0.339718	0.2707	0.261394	0.49603	0.183218	0.561771	0.295117	0.240138	0.491939	0.0790016	Hsu (2013)
TRMT5	0.633638	0.711216	0.545093	0.612773	0.55789	0.560507	0.502503	0.369244	0.587848	0.575899	0.211438	0.0581657	Hsu (2013)
MRPL45	0.577372	0.561955	0.429831	0.432764	0.387422	0.460748	0.379299	0.382154	0.471546	0.466532	0.455784	0.106267	Hsu (2013)
KDSR	0.488247	0.644912	0.490667	0.627122	0.497611	0.490193	0.467207	0.0801465	0.58418	0.619647	0.0721782	0.0970377	Hsu (2013)
RFC3	0.534494	0.575553	0.51082	0.572178	0.473021	0.499245	0.526203	0.155766	0.591538	0.622458	0.0677123	0.166284	Hsu (2013)
NAPA	0.5434	0.565428	0.492299	0.517883	0.465844	0.358545	0.405472	0.20294	0.521933	0.541822	0.164177	0.0356834	Hsu (2013)
TMEM199	0.426755	0.568913	0.371561	0.502413	0.539733	0.386252	0.339599	0.189417	0.417608	0.425399	0.260291	0.213642	Hsu (2013)
LUC7L3	0.461562	0.621747	0.250747	0.45892	0.399561	0.407733	0.226621	0.30804	0.452486	0.514218	0.438582	0.310272	Hsu (2013)
ARGLU1	0.516716	0.558996	0.442057	0.490554	0.529857	0.618176	0.509008	0.445098	0.486605	0.468657	0.51826	0.0818872	Hsu (2013)
ARL2	0.398461	0.534985	0.385401	0.543235	0.391452	0.307066	0.342906	-0.00118647	0.576039	0.607492	-0.00823896	0.228371	Hsu (2013)
MRPS25	0.562311	0.591472	0.438587	0.487677	0.480368	0.423376	0.383725	0.281969	0.407595	0.434758	0.402061	-0.0112419	Hsu (2013)
HAUS3	0.535148	0.581077	0.487803	0.545492	0.508466	0.454585	0.42277	0.195719	0.517116	0.56264	0.251726	0.0838781	Hsu (2013)
PMVK	0.610837	0.643935	0.512303	0.576818	0.634602	0.616635	0.532235	0.238967	0.579473	0.513503	0.511111	0.181713	Hsu (2013)
NAPG	0.433829	0.551317	0.374284	0.444608	0.276355	0.367952	0.224295	0.295826	0.412193	0.411959	0.229167	0.0676955	Hsu (2013)
FAM210A	0.402543	0.389692	0.375639	0.318606	0.275192	0.496497	0.406092	0.242664	0.413069	0.421928	0.132428	0.0956118	Hsu (2013)
BRIX1	0.611702	0.59352	0.508599	0.453534	0.511087	0.566423	0.420676	0.33679	0.417515	0.446124	0.381025	0.0257826	Hsu (2013)
MRPS24	0.625455	0.632673	0.586439	0.579193	0.572844	0.523115	0.527735	0.290128	0.557457	0.592485	0.130679	0.217635	Hsu (2013)
ALG14	0.411579	0.562731	0.38111	0.516842	0.544783	0.504261	0.432678	0.280467	0.433172	0.530772	0.179706	0.0832717	Hsu (2013)
DSN1	0.460138	0.404973	0.170431	0.177835	0.225842	0.400364	0.227939	0.30408	0.158984	0.234437	0.521497	0.228249	Hsu (2013)
NKAPD1	0.710996	0.595556	0.610638	0.490263	0.358834	0.557763	0.33524	0.585899	0.385111	0.399808	0.46373	0.250459	Hsu (2013)
ANKRD49	0.749475	0.743597	0.679391	0.684735	0.571941	0.499928	0.409295	0.241677	0.604229	0.637859	0.451735	0.196244	Hsu (2013)
RPP21	0.506661	0.613162	0.273237	0.445127	0.410085	0.453789	0.333877	0.450616	0.400313	0.440089	0.483075	0.346719	Hsu (2013)
SYS1	0.562335	0.520393	0.480844	0.468114	0.470349	0.463416	0.387612	0.244136	0.436467	0.434955	0.296615	0.105635	Hsu (2013)
MAK16	0.596066	0.682955	0.577316	0.598514	0.59863	0.525621	0.583863	0.119302	0.542395	0.563767	0.122335	0.0711538	Hsu (2013)
EXOSC1	0.353495	0.514449	0.368376	0.547763	0.474318	0.361378	0.389674	0.320535	0.540035	0.568884	-0.0482911	0.0910618	Hsu (2013)
RPL4	0.382551	0.514476	0.321923	0.397944	0.352209	0.264186	0.175218	0.260157	0.245124	0.351987	0.173303	0.172881	Hsu (2013)
COX4I1	0.543318	0.53915	0.568825	0.54304	0.487809	0.474663	0.423774	0.180982	0.498138	0.556821	0.0112253	0.201334	Hsu (2013)
EIF3M	0.529036	0.533426	0.542151	0.535204	0.555114	0.546258	0.529677	0.0641638	0.487865	0.482891	-0.0612392	0.28419	Hsu (2013)
YAE1	0.465208	0.740875	0.484689	0.734586	0.678401	0.592536	0.570135	0.203784	0.686261	0.712782	0.0313755	0.301367	Hsu (2013)
FCF1	0.549076	0.707338	0.466362	0.641929	0.613188	0.672435	0.66546	0.440103	0.561502	0.559367	0.257871	-0.0441014	Hsu (2013)
MRPS23	0.456451	0.602592	0.220202	0.410482	0.439527	0.582418	0.203286	0.62256	0.255346	0.343396	0.331701	0.0438727	Hsu (2013)
PFDN2	0.397355	0.444364	0.270602	0.385986	0.348734	0.473007	0.378455	0.333461	0.463635	0.475538	0.357504	0.245041	Hsu (2013)
POLR1H	0.39292	0.534672	0.290356	0.422432	0.36099	0.380676	0.268349	0.264551	0.358249	0.403241	0.359942	-0.0650701	Hsu (2013)
ATP6V1D	0.388287	0.634167	0.423376	0.600785	0.401605	0.329754	0.334429	0.0265147	0.538888	0.510715	0.0535314	0.0700077	Hsu (2013)
SOD1	0.504226	0.586613	0.511398	0.59037	0.577649	0.519597	0.62769	-0.136789	0.517118	0.604542	0.105919	-0.029113	Hsu (2013)
TXNL4A	0.589184	0.687551	0.507857	0.646224	0.50037	0.394336	0.341947	0.28524	0.526633	0.64	0.304607	0.192449	Hsu (2013)
POP5	0.626735	0.599286	0.528367	0.423367	0.601735	0.678743	0.542412	0.223396	0.499796	0.452653	0.123776	0.162041	Hsu (2013)
POLR2I	0.25825	0.448762	0.243595	0.473296	0.46138	0.317438	0.333921	0.143086	0.426835	0.506405	0.0724075	0.117998	Hsu (2013)
SPC25	0.299044	0.430157	0.364292	0.492815	0.451249	0.356722	0.372024	0.220104	0.437805	0.523528	-0.113167	-0.0643232	Hsu (2013)
MED7	0.448626	0.671882	0.359267	0.595067	0.382946	0.437764	0.233623	0.411474	0.54334	0.509814	0.263989	0.177449	Hsu (2013)
YEATS4	0.42063	0.595009	0.397618	0.583502	0.604246	0.625608	0.540254	0.168152	0.573454	0.579613	0.316707	0.126813	Hsu (2013)
PRPF6	0.515331	0.676307	0.382753	0.550697	0.332578	0.236094	0.191741	0.161548	0.474564	0.470035	0.392874	0.202265	Hsu (2013)
MRPS10	0.179737	0.570544	-0.0821764	0.449531	0.42439	0.348609	0.273171	0.202111	0.331332	0.467355	0.381989	-0.282552	Hsu (2013)
SKA1	0.656098	0.849343	0.650844	0.839775	0.803377	0.736783	0.712946	0.364797	0.833771	0.831895	0.266979	-0.0870544	Hsu (2013)
COX6B1	0.583762	0.716599	0.552686	0.732794	0.546559	0.628331	0.481563	0.496771	0.673268	0.744611	0.0747387	0.0535069	Hsu (2013)
DYNLRB1	0.382698	0.678886	0.323314	0.642229	0.412757	0.238636	0.398827	-0.163366	0.494868	0.583448	-0.00733205	0.22324	Hsu (2013)
TOP2A	0.556158	0.635961	0.565025	0.589655	0.466502	0.491254	0.438778	0.0152709	0.520197	0.549261	0.175369	-0.329557	Hsu (2013)
SPCS3	0.573071	0.571976	0.555008	0.59168	0.279693	0.409639	0.499726	0.123237	0.542419	0.550082	0.166393	0.361248	Hsu (2013)
SNRPF	0.295019	0.423645	0.236453	0.360701	0.348659	0.197071	0.217843	0.0473648	0.382047	0.227696	0.234296	0.371648	Hsu (2013)
VPS28	0.335385	0.447692	0.376923	0.519231	0.326923	0.339231	0.411538	-0.227395	0.577692	0.529231	-0.221538	0.273846	Hsu (2013)
AURKB	0.563478	0.554783	0.330435	0.36	0.565217	0.706957	0.561739	0.607958	0.333913	0.51913	0.38087	0.148696	Hsu (2013)
SRSF2	0.486166	0.465839	0.389046	0.409373	-0.0592885	0.0762281	-0.245624	0.65895	0.256917	0.41389	0.307258	-0.364201	Hsu (2013)
PRMT5	0.604743	0.693958	0.578769	0.686053	0.618295	0.512849	0.725579	-0.110232	0.661208	0.759458	-0.0999435	0.402597	Hsu (2013)
KIF11	0.15614	0.478947	0.135088	0.501754	0.612281	0.122861	0.194737	0.0263158	0.577193	0.601754	0.178148	-0.0192982	Hsu (2013)
PET117	0.270175	0.468421	0.0789474	0.482456	0.426316	0.252632	0.219298	0.372971	0.394737	0.514035	0.507018	-0.422807	Hsu (2013)
CRIPT	0.595459	0.673891	0.680083	0.702786	0.242518	0.281734	0.298246	-0.373774	0.684211	0.723426	-0.422085	0.19711	Hsu (2013)
TTK	0.607143	0.642857	0.5	0.571429	0.321429	0.321429	0.214286	0.428571	0.535714	0.571429	0.535714	-0.107143	Hsu (2013)
WEE1	1	1	1	1	1	-1	-1	-1	-1	-1	-1	-1	Hsu (2013)
SRCAP	0.389821	0.291026	0.229337	0.139012	0.0799856	0.371603	0.158523	0.352314	0.0921495	0.112653	0.32761	0.069082	Chen (2013)
GCN1	0.259928	0.191271	0.256862	0.185725	0.0962567	0.202577	0.157901	0.0796077	0.121214	0.157625	0.0229489	0.0380951	Chen (2013)
POLE	0.346565	0.275102	0.272567	0.202596	0.168103	0.241352	0.154273	0.258876	0.187718	0.190694	0.266806	0.107646	Chen (2013)
NUP214	0.374068	0.295259	0.244113	0.185048	0.223549	0.398599	0.244258	0.29744	0.127589	0.155226	0.335868	0.0533019	Chen (2013)
SON	0.297942	0.154739	0.219568	0.0862739	0.146124	0.363788	0.18691	0.19781	0.0854371	0.0649278	0.281225	-0.00754272	Chen (2013)
RPAP1	0.385928	0.369655	0.222365	0.235354	0.155918	0.293456	0.134136	0.406618	0.239953	0.247002	0.448156	0.100855	Chen (2013)
PDCD11	0.362753	0.29046	0.260564	0.201025	0.166889	0.285536	0.180115	0.213909	0.210305	0.195911	0.306307	0.113755	Chen (2013)
EIF4G1	0.333192	0.28066	0.263667	0.215496	0.17167	0.34298	0.244772	0.248736	0.197369	0.152982	0.22952	0.109293	Chen (2013)
NBAS	0.323895	0.221787	0.305388	0.185821	0.0673766	0.271607	0.178122	0.213267	0.179741	0.16457	0.122236	0.0509172	Chen (2013)
CDK12	0.329951	0.254263	0.191099	0.110163	0.0527819	0.305021	0.17414	0.203043	0.0873288	0.0754632	0.263311	-0.0188475	Chen (2013)
CKAP5	0.469172	0.333134	0.311777	0.179794	0.16855	0.419746	0.22466	0.379271	0.166939	0.150673	0.362017	0.0498197	Chen (2013)
GEMIN5	0.409143	0.313052	0.233276	0.162617	0.0854569	0.368681	0.143026	0.490259	0.186947	0.165987	0.497879	0.143448	Chen (2013)
DICER1	0.390618	0.310654	0.280403	0.222726	0.149836	0.411148	0.211376	0.405584	0.209767	0.182237	0.309606	0.0452436	Chen (2013)
HEATR1	0.273722	0.198746	0.243363	0.179384	0.130924	0.265825	0.17726	0.223049	0.192838	0.200228	0.124452	0.0921761	Chen (2013)
MROH6	0.13515	0.0581359	0.188875	0.082855	-0.0328082	0.077236	0.12881	-0.0501577	0.00636149	0.0479811	-0.0727315	0.0950322	Chen (2013)
KNL1	0.414545	0.340048	0.313669	0.260736	0.166546	0.451653	0.210288	0.385644	0.279677	0.25233	0.30964	0.121131	Chen (2013)
GTF3C2	0.469872	0.309032	0.249651	0.115124	0.0310155	0.268491	0.0850178	0.413826	0.0562447	0.0271432	0.531907	0.0247874	Chen (2013)
RBBP6	0.375061	0.274859	0.288221	0.180416	0.200186	0.454771	0.24029	0.317282	0.18026	0.150562	0.233861	0.0284506	Chen (2013)
DDB1	0.273271	0.218053	0.286711	0.223916	0.171701	0.215195	0.144557	0.187545	0.195978	0.184033	0.085375	0.153844	Chen (2013)
CNOT3	0.29468	0.237459	0.232677	0.188665	0.1367	0.33113	0.17705	0.312931	0.0975203	0.113159	0.208037	0.0470669	Chen (2013)
USP5	0.383633	0.275695	0.316341	0.209316	0.161709	0.326096	0.248633	0.153897	0.193251	0.160386	0.227031	0.130401	Chen (2013)
DNM2	0.529791	0.500091	0.387309	0.355634	0.331533	0.435614	0.260646	0.491462	0.313242	0.286499	0.476079	0.150092	Chen (2013)
CACTIN	0.454656	0.38211	0.317637	0.258722	0.304745	0.450542	0.306357	0.361083	0.192254	0.178927	0.344283	0.0670309	Chen (2013)
NUP160	0.459064	0.319354	0.413356	0.264737	0.240466	0.47509	0.278073	0.412201	0.221989	0.210979	0.240544	0.178606	Chen (2013)
E4F1	0.502456	0.377012	0.274944	0.167972	0.191936	0.390033	0.209715	0.369194	0.112373	0.123532	0.490694	0.024358	Chen (2013)
MARS1	0.439173	0.342431	0.33204	0.240755	0.248349	0.431545	0.253956	0.388077	0.235064	0.199503	0.383317	0.142583	Chen (2013)
BMS1	0.394799	0.227585	0.19892	0.0640198	0.0124045	0.341434	0.0366865	0.469564	0.020942	-0.00708867	0.456399	0.139558	Chen (2013)
NOP2	0.527916	0.467309	0.266496	0.219468	0.198805	0.496704	0.205685	0.614819	0.207214	0.199936	0.507683	-0.032236	Chen (2013)
IARS1	0.44775	0.354535	0.352334	0.270382	0.143196	0.389687	0.226092	0.340747	0.230687	0.229272	0.326663	0.110363	Chen (2013)
LARS2	0.390808	0.267526	0.373335	0.244706	0.232718	0.384238	0.308674	0.285553	0.251909	0.245284	0.164512	0.0509777	Chen (2013)
CEP152	0.278773	0.204382	0.19877	0.139702	0.0757283	0.274014	0.126354	0.262682	0.110893	0.138488	0.211706	0.0103087	Chen (2013)
TAF6L	0.226149	0.180216	0.237635	0.178897	0.0870729	0.131905	0.177237	0.0196745	0.156494	0.185928	0.0824756	0.173418	Chen (2013)
GART	0.243429	0.188657	0.198685	0.157742	0.0985482	0.210169	0.104416	0.197082	0.0878633	0.117952	0.0386416	0.119373	Chen (2013)
SPATA5L1	0.341454	0.31525	0.226648	0.22038	0.228614	0.356688	0.181221	0.375155	0.220273	0.211638	0.351993	0.0336813	Chen (2013)
LARS1	0.366346	0.276144	0.33111	0.242942	0.139017	0.387624	0.19302	0.417908	0.207047	0.233796	0.223633	0.0985899	Chen (2013)
ITGAV	0.376534	0.320328	0.332627	0.278685	0.156299	0.225372	0.219452	0.0511595	0.263731	0.270371	0.140143	0.20624	Chen (2013)
ERCC6L	0.592274	0.425387	0.270941	0.162853	0.041745	0.509604	0.162913	0.471829	0.129361	0.126388	0.485005	0.0889401	Chen (2013)
POLR2B	0.254874	0.21752	0.267057	0.21989	0.108955	0.138283	0.106422	0.12322	0.227791	0.238218	-0.051643	0.154971	Chen (2013)
OGT	0.353181	0.314837	0.336883	0.297619	0.224938	0.320503	0.237206	0.20101	0.282692	0.288171	0.0698011	0.172967	Chen (2013)
ERCC3	0.585403	0.412779	0.337869	0.162003	0.142375	0.464189	0.214721	0.500532	0.171383	0.135555	0.557192	0.05029	Chen (2013)
PUF60	0.431308	0.420039	0.262728	0.273582	0.317415	0.408457	0.245863	0.388379	0.267171	0.270248	0.459078	0.101485	Chen (2013)
UPF2	0.467792	0.386242	0.233472	0.182709	0.116079	0.455616	0.17733	0.495835	0.188481	0.177267	0.520153	0.251683	Chen (2013)
NOLC1	0.353679	0.240818	0.343602	0.224309	0.207976	0.450234	0.306018	0.356516	0.229955	0.259185	0.13242	0.0376956	Chen (2013)
MCM4	0.440967	0.386906	0.234496	0.196923	0.162671	0.381891	0.133054	0.470879	0.195736	0.19299	0.491908	0.0226092	Chen (2013)
INTS2	0.44257	0.3098	0.352032	0.220164	0.173619	0.397337	0.194967	0.34606	0.203616	0.214193	0.253878	0.159898	Chen (2013)
TEDC1	0.421918	0.404231	0.34808	0.344523	0.230558	0.295735	0.213897	0.225238	0.3073	0.281188	0.31773	0.124076	Chen (2013)
TNPO3	0.26124	0.215723	0.238368	0.20395	0.150104	0.243446	0.139318	0.171784	0.259273	0.218427	0.0453647	0.117033	Chen (2013)
PIGS	0.0548211	0.0666742	0.0923055	0.107992	-0.00566614	0.020284	0.0906831	-0.0262017	0.0626693	0.120347	-0.0877402	0.154981	Chen (2013)
SNRNP70	0.53705	0.44772	0.264351	0.197118	0.195014	0.506491	0.171721	0.587752	0.165153	0.188138	0.57929	0.0812727	Chen (2013)
BUD13	0.151972	0.106159	0.127952	0.088329	0.041643	0.233492	0.0883015	0.257897	0.0623517	0.0570676	0.0437569	0.0297576	Chen (2013)
PSMD1	0.398303	0.281252	0.317194	0.202026	0.114708	0.270152	0.129172	0.285798	0.208184	0.183458	0.268843	0.10482	Chen (2013)
SPATA5	0.405948	0.322244	0.199671	0.166986	0.180177	0.419878	0.168199	0.582013	0.156098	0.171549	0.479191	-0.00593896	Chen (2013)
AAMP	0.363582	0.33522	0.208638	0.216193	0.188608	0.322172	0.185085	0.269901	0.227799	0.170704	0.328911	0.0553318	Chen (2013)
RRP9	0.526094	0.456918	0.421092	0.345077	0.347073	0.477824	0.289519	0.413217	0.331378	0.294153	0.435475	0.143556	Chen (2013)
HINFP	0.514271	0.433906	0.215176	0.169008	0.126425	0.402691	0.151076	0.536893	0.108639	0.122659	0.572033	-0.0785746	Chen (2013)
INTS8	0.346649	0.219085	0.314216	0.175275	0.0900392	0.37451	0.183812	0.340771	0.143998	0.160896	0.226794	0.159393	Chen (2013)
PMPCA	0.484773	0.378801	0.366424	0.264076	0.186095	0.360344	0.26465	0.322632	0.18595	0.222148	0.354277	0.093525	Chen (2013)
PRPF31	0.430241	0.313279	0.205064	0.14032	0.0842976	0.345032	0.088668	0.452267	0.168501	0.123173	0.4535	0.0317534	Chen (2013)
RAD9A	0.463503	0.427133	0.305179	0.286829	0.190609	0.468893	0.23765	0.500317	0.233566	0.277255	0.47981	0.122319	Chen (2013)
DHX35	0.366275	0.284602	0.318745	0.235442	0.148172	0.329559	0.198328	0.367481	0.159452	0.219487	0.131645	0.025217	Chen (2013)
ATF7	0.160454	0.0784844	0.185222	0.094533	-0.0871027	-0.0123642	0.0365224	-0.093331	0.0203185	0.0602704	-0.0538366	0.0110914	Chen (2013)
SLC39A7	0.319374	0.227803	0.108876	0.0577203	-0.0147616	0.285166	0.0867591	0.533459	0.0383523	0.0998566	0.493695	0.144025	Chen (2013)
PRPF3	0.420884	0.347619	0.363277	0.30919	0.197044	0.365284	0.257434	0.270701	0.296026	0.285938	0.166926	-0.00439677	Chen (2013)
SLC25A28	-0.0644425	-0.0832762	-0.00768754	-0.0244326	-0.160853	-0.158137	-0.0278721	-0.247855	-0.120167	-0.0903656	-0.203664	0.0698664	Chen (2013)
NMT1	0.374685	0.302716	0.267988	0.223316	0.210395	0.334313	0.16921	0.365248	0.151207	0.148932	0.291874	-0.0169535	Chen (2013)
DNAJA3	0.453687	0.428355	0.313597	0.295706	0.261564	0.470243	0.313757	0.41722	0.264724	0.259307	0.268478	0.0449338	Chen (2013)
POLA2	0.36518	0.294788	0.301128	0.225141	0.116004	0.241964	0.145422	0.231289	0.1783	0.175808	0.270483	0.199144	Chen (2013)
RPN2	0.359128	0.289354	0.36765	0.288577	0.340292	0.412665	0.323135	0.158672	0.238756	0.27249	0.0422221	0.046114	Chen (2013)
CDC45	0.318252	0.260996	0.205597	0.166733	0.234777	0.310004	0.198357	0.313163	0.166403	0.143697	0.306693	0.212212	Chen (2013)
CCT7	0.353495	0.271957	0.309347	0.187212	0.166357	0.276057	0.212536	0.234262	0.160795	0.147664	0.143034	0.163779	Chen (2013)
ATP5F1B	0.335283	0.250013	0.260986	0.183199	0.188938	0.211322	0.123876	0.160046	0.151882	0.139966	0.160541	0.0127009	Chen (2013)
DHX15	0.301488	0.243452	0.061351	0.0361738	0.105891	0.33937	0.0788517	0.479634	0.0267522	0.00368163	0.437242	-0.00500171	Chen (2013)
DDOST	0.495212	0.460863	0.433365	0.385943	0.312921	0.374232	0.313681	0.291792	0.296709	0.403864	0.299122	0.144804	Chen (2013)
COG3	0.360498	0.250294	0.23511	0.123034	0.205412	0.269776	0.151646	0.27435	0.118386	0.139513	0.324012	0.143009	Chen (2013)
AATF	0.526309	0.302915	0.403837	0.129933	0.0720642	0.497949	0.233959	0.421577	0.0815182	0.0183385	0.392898	0.0436696	Chen (2013)
PIGV	0.258286	0.191076	0.273214	0.182725	0.0416956	0.160156	0.127792	-0.0463992	0.0688289	0.114218	0.0428079	0.0683138	Chen (2013)
METTL17	0.413667	0.274772	0.331735	0.163553	0.0326701	0.270775	0.117719	0.346599	0.0911974	0.103239	0.224846	0.11346	Chen (2013)
YY1	0.415811	0.181032	0.280425	0.0403986	0.161803	0.361032	0.148842	0.392083	0.0218697	0.000950517	0.336448	0.100275	Chen (2013)
GMPPB	0.274708	0.109973	0.293194	0.0996774	0.126709	0.228195	0.184964	0.1024	0.138995	0.117766	0.0316575	0.0799746	Chen (2013)
CIAO1	0.200824	0.164091	0.108765	0.0888097	0.113131	0.244883	0.138288	0.301102	0.157619	0.112621	0.212551	0.0311082	Chen (2013)
PSMC4	0.292805	0.340043	0.228537	0.275629	0.206876	0.317824	0.214225	0.270635	0.183568	0.231778	0.36581	0.067178	Chen (2013)
PTCD3	0.492445	0.395928	0.355356	0.278494	0.262895	0.394884	0.268467	0.260992	0.264356	0.279395	0.368349	0.0909668	Chen (2013)
ATIC	0.389292	0.251841	0.367833	0.230379	0.15834	0.347624	0.271294	0.208464	0.243269	0.232287	0.087315	0.101733	Chen (2013)
RACGAP1	0.428484	0.325726	0.248511	0.171622	0.200337	0.522854	0.306557	0.535487	0.150332	0.144679	0.43455	0.00963134	Chen (2013)
COQ2	0.444907	0.303119	0.33301	0.157369	0.158735	0.298973	0.135263	0.3548	0.130312	0.102199	0.401952	0.175039	Chen (2013)
FBL	0.517225	0.381487	0.42045	0.273051	0.379986	0.607209	0.292578	0.539713	0.221449	0.253936	0.36359	0.00186466	Chen (2013)
WDR55	0.412817	0.289791	0.177865	0.0487397	0.0698803	0.162985	0.00064344	0.353575	0.0218084	0.0457117	0.413915	0.0655721	Chen (2013)
NRBP1	0.531718	0.316311	0.364553	0.146997	0.230082	0.562942	0.321133	0.46463	0.158824	0.096741	0.407384	0.0282317	Chen (2013)
ILK	0.418623	0.403776	0.360894	0.353584	0.250481	0.343861	0.335606	0.195235	0.257671	0.296235	0.261726	0.0342361	Chen (2013)
NUP58	0.349056	0.280787	0.288111	0.225268	0.297145	0.507653	0.324687	0.346745	0.173712	0.185417	0.180512	0.0167007	Chen (2013)
HM13	0.302694	0.281645	0.218873	0.2127	0.119228	0.115365	0.131915	0.0700695	0.168097	0.182342	0.166107	-0.000755051	Chen (2013)
FNTB	0.307146	0.256171	0.199652	0.152312	0.0737593	0.176655	0.114003	0.168808	0.116917	0.1417	0.274626	0.0454883	Chen (2013)
SDHA	0.312995	0.273577	0.263199	0.21958	0.267673	0.355523	0.203178	0.428659	0.215715	0.226234	0.16825	0.196647	Chen (2013)
CEBPE	-0.00434495	-0.0323413	0.0147573	-0.0128709	-0.151757	-0.0548927	-0.0544406	-0.0824781	-0.0981281	-0.0458952	-0.0995505	0.1152	Chen (2013)
DDX18	0.559575	0.39255	0.359457	0.192983	0.154486	0.438451	0.110389	0.537102	0.166026	0.133878	0.566514	0.00864292	Chen (2013)
SNIP1	0.44472	0.264566	0.307561	0.0940206	0.143375	0.491562	0.237587	0.412514	0.0416111	0.0289523	0.380916	0.0658288	Chen (2013)
GET4	0.464256	0.305934	0.328474	0.186726	0.237636	0.370765	0.220622	0.377369	0.182608	0.161136	0.304208	0.00463713	Chen (2013)
RNF168	0.447683	0.446022	0.202605	0.267809	0.107842	0.432619	0.149021	0.586439	0.207256	0.269511	0.558529	0.00908631	Chen (2013)
PPP1R8	0.466647	0.436641	0.30846	0.300555	0.335264	0.471993	0.332494	0.437628	0.243481	0.280088	0.502481	0.204485	Chen (2013)
TRUB2	0.412246	0.276035	0.232381	0.0502733	0.106232	0.409121	0.174847	0.477845	-0.0186722	-0.0467628	0.487421	0.0490154	Chen (2013)
MRPS30	0.349539	0.095117	0.259835	-0.0239715	-0.0523566	0.287085	0.0437546	0.352551	-0.0453885	-0.117306	0.290796	-0.115293	Chen (2013)
PSMD4	0.548136	0.514573	0.374374	0.335044	0.305553	0.551361	0.308807	0.491117	0.299195	0.269449	0.54856	0.238169	Chen (2013)
PUM3	0.519289	0.420896	0.346093	0.298065	0.225036	0.455407	0.221439	0.47011	0.261761	0.27132	0.498311	0.25664	Chen (2013)
ADSL	0.367657	0.315952	0.359721	0.313531	0.256259	0.26464	0.271599	0.0391508	0.26953	0.276634	0.0329863	0.105965	Chen (2013)
ZNF131	0.561274	0.303741	0.315115	0.0557853	-0.00903545	0.562283	0.284395	0.564063	0.0166754	0.00388533	0.554399	0.150923	Chen (2013)
POLR1E	0.38106	0.243595	0.290959	0.1563	0.162247	0.363199	0.255004	0.151214	0.102686	0.0772056	0.220412	-0.0772005	Chen (2013)
INTS14	0.272401	0.180492	0.308001	0.195945	0.157791	0.263974	0.200743	0.245018	0.0821955	0.087527	-0.0167503	0.0537761	Chen (2013)
CCT6A	0.335279	0.315398	0.265828	0.243937	0.192635	0.291583	0.181228	0.31066	0.29821	0.30491	0.303166	0.0273681	Chen (2013)
NEDD1	0.509789	0.303941	0.26428	0.117361	0.0797018	0.528324	0.177095	0.689871	0.0993554	0.0594772	0.516112	0.024706	Chen (2013)
QRSL1	0.432826	0.365656	0.374246	0.329827	0.2001	0.487022	0.412025	0.369566	0.3555	0.320935	0.229413	-0.0881903	Chen (2013)
TBCE	0.273217	0.202212	0.310617	0.248748	0.134219	0.200597	0.209215	-0.00463947	0.303767	0.304859	-0.209953	0.0307587	Chen (2013)
SEH1L	0.245544	0.146076	-0.015915	-0.0547842	0.0174325	0.241957	0.0205164	0.421193	-0.0461738	-0.0518358	0.600432	-0.0970659	Chen (2013)
DNTTIP2	0.358992	0.252624	0.262046	0.176662	0.101896	0.290248	0.13395	0.103456	0.193877	0.201578	0.259515	0.0684354	Chen (2013)
SNRPB	0.491409	0.305767	0.319302	0.14411	0.136703	0.4079	0.223599	0.414323	0.0961777	0.0563332	0.424137	0.0197763	Chen (2013)
UMPS	0.436701	0.414915	0.425408	0.399352	0.330686	0.424064	0.394094	0.192045	0.389652	0.406641	0.221088	0.156557	Chen (2013)
TAF10	0.456857	0.330568	0.403432	0.26723	0.381244	0.464756	0.348025	0.302996	0.285949	0.238005	0.252688	-0.13643	Chen (2013)
DAP3	0.254165	0.189176	0.173287	0.112269	0.0310158	0.227242	0.0658723	0.316491	0.0324334	0.103602	0.259059	0.00451115	Chen (2013)
ANAPC4	0.369641	0.341696	0.204338	0.194015	0.224388	0.368081	0.180655	0.280732	0.262452	0.218594	0.379603	0.0590968	Chen (2013)
PHB2	0.422329	0.320117	0.26545	0.209948	0.209806	0.251449	0.105188	0.339887	0.132111	0.140013	0.478228	0.0639816	Chen (2013)
MTPAP	0.510219	0.373734	0.342212	0.185435	0.148154	0.381734	0.22129	0.353126	0.208504	0.202065	0.435828	0.0364437	Chen (2013)
RRM2	0.322027	0.166678	0.0851487	0.000333596	0.182827	0.406912	0.171982	0.512926	0.0201605	-0.0133596	0.534287	0.137851	Chen (2013)
SNUPN	0.407437	0.428506	0.147415	0.204503	0.191557	0.447393	0.190706	0.50968	0.139184	0.166585	0.505972	0.197419	Chen (2013)
MTOR	0.396776	0.40317	0.286702	0.282394	0.336311	0.354869	0.245178	0.365952	0.292074	0.32811	0.439541	0.147182	Chen (2013)
BUD23	0.4357	0.341013	0.382994	0.287758	0.189208	0.368813	0.289207	0.217973	0.252169	0.249491	0.199311	0.19082	Chen (2013)
BORA	0.306031	0.132661	0.116672	0.000135126	0.00545982	0.31877	0.0668445	0.524517	-0.0256775	0.0214449	0.466692	-0.0267951	Chen (2013)
RNF113A	0.183972	0.120843	-0.0330255	-0.05038	-0.132679	0.165429	-0.101931	0.266957	-0.0256775	-0.00650067	0.318957	-0.0221058	Chen (2013)
EXOSC4	0.253023	0.182574	0.223411	0.127321	-0.00144991	0.313387	0.243926	0.225006	0.13877	0.151576	0.0934567	0.132064	Chen (2013)
SLC7A6OS	0.313802	0.411288	0.293266	0.384066	0.346971	0.425582	0.360357	0.173522	0.351579	0.37663	0.0968713	0.21807	Chen (2013)
MED19	0.109629	0.0667902	0.077314	0.0174685	0.0475921	0.168386	0.14633	0.0797779	0.0847029	0.108817	0.0923545	-0.0144361	Chen (2013)
DNLZ	0.527659	0.447157	0.354431	0.256616	0.402448	0.635178	0.439043	0.562662	0.219331	0.214449	0.507679	-0.119989	Chen (2013)
EIF3H	0.52408	0.407788	0.4378	0.285138	0.282234	0.495612	0.322833	0.421642	0.282685	0.228919	0.328674	0.145482	Chen (2013)
LIAS	0.429667	0.350097	0.384431	0.302339	0.245286	0.291702	0.220761	0.331126	0.224975	0.315396	0.273324	-0.0597282	Chen (2013)
ATP6V1H	0.561326	0.515739	0.470797	0.414547	0.254198	0.392935	0.329401	0.222662	0.402096	0.376947	0.360125	0.241802	Chen (2013)
RSRC2	0.356634	0.247047	0.251159	0.170728	0.0954461	0.505296	0.267039	0.419854	0.192913	0.182033	0.277654	0.130996	Chen (2013)
RSL1D1	0.548224	0.358171	0.185929	0.0430868	0.0961855	0.509773	0.0901067	0.633577	-0.00464764	0.02477	0.610863	-0.0214793	Chen (2013)
GFER	0.630914	0.538381	0.427501	0.335119	0.354828	0.579643	0.305179	0.609735	0.339767	0.270896	0.694017	0.110973	Chen (2013)
MRPL12	0.413861	0.439304	0.235188	0.309943	0.241548	0.328667	0.238952	0.443683	0.314852	0.359304	0.520156	0.280168	Chen (2013)
IGBP1	0.179466	0.114071	0.217402	0.11676	0.0993402	0.322212	0.190406	0.11677	0.0240624	0.03811	0.00751282	-0.0573657	Chen (2013)
ELP6	0.382101	0.312027	0.274524	0.235351	0.131614	0.311034	0.205473	0.280005	0.206304	0.162754	0.248598	0.115243	Chen (2013)
ATP6V0B	0.434265	0.353106	0.333631	0.23426	0.21428	0.410733	0.177063	0.486189	0.276707	0.269219	0.403846	-0.0468125	Chen (2013)
MRPS15	0.569824	0.414567	0.397367	0.255312	0.353145	0.49129	0.355464	0.449772	0.210998	0.176967	0.462127	0.0861298	Chen (2013)
COPS3	0.266042	0.238415	0.187132	0.17606	0.237779	0.341627	0.232788	0.210749	0.188605	0.187646	0.220795	0.247252	Chen (2013)
POLR1F	0.48318	0.281172	0.17401	0.0322436	0.109916	0.45591	0.00895979	0.727688	0.122775	0.0496609	0.659154	0.0704286	Chen (2013)
TRMT5	0.379749	0.30116	0.155077	0.127306	0.0839941	0.371077	0.127864	0.498663	0.122508	0.0712278	0.49638	0.0490193	Chen (2013)
MRPL45	0.550164	0.410555	0.404154	0.250298	0.138923	0.344606	0.153962	0.46176	0.281465	0.253867	0.468435	-0.00934147	Chen (2013)
KDSR	0.410368	0.178086	0.319653	0.0842172	0.0392419	0.252475	0.0255065	0.321892	0.0499763	0.057382	0.382336	-0.00148113	Chen (2013)
RFC3	0.432687	0.383957	0.393538	0.347788	0.31501	0.467369	0.38667	0.357031	0.322715	0.38558	0.122979	0.292719	Chen (2013)
NAPA	0.231263	0.11431	0.183735	0.0621723	0.0731366	0.173856	0.146163	0.119074	0.123892	0.0288185	0.138182	-0.109915	Chen (2013)
TMEM199	0.351661	0.244003	0.241344	0.13425	0.134814	0.247826	0.0828721	0.243427	0.107684	0.0345004	0.348727	0.00679793	Chen (2013)
LUC7L3	0.423179	0.412481	0.144018	0.211963	0.137695	0.43182	0.0440338	0.566484	0.168404	0.223592	0.586592	0.33659	Chen (2013)
ARGLU1	0.413243	0.35776	0.320239	0.280774	0.262651	0.505093	0.380101	0.39954	0.213709	0.248407	0.508813	-0.00712767	Chen (2013)
ARL2	0.182551	0.0377336	0.191106	0.0374071	0.0174465	0.143215	0.00045712	0.283413	-0.0183389	-0.0348821	0.0421961	0.0828354	Chen (2013)
MRPS25	0.523135	0.356643	0.393139	0.238255	0.265848	0.468384	0.383864	0.361036	0.209855	0.160322	0.423863	-0.00168186	Chen (2013)
HAUS3	0.0675906	0.0529723	0.0178682	0.0315507	0.00297171	0.140951	0.0126461	0.147143	0.0566396	0.0588146	0.107438	0.169539	Chen (2013)
PMVK	0.456123	0.356985	0.292076	0.250592	0.425811	0.495264	0.287012	0.411758	0.251985	0.16481	0.553674	0.134523	Chen (2013)
NAPG	0.479678	0.327304	0.312398	0.117514	-0.0194805	0.24336	0.00299708	0.486242	0.0644619	0.0454023	0.476224	-0.0249487	Chen (2013)
FAM210A	0.325605	0.197867	0.201476	0.0408476	0.0204787	0.493502	0.193005	0.478041	0.146958	0.129241	0.393744	0.212577	Chen (2013)
BRIX1	0.450554	0.15907	0.126699	-0.0639508	0.0173616	0.380956	-0.00508551	0.603253	-0.0558992	-0.0708681	0.690198	-0.0489405	Chen (2013)
MRPS24	0.566261	0.514532	0.522078	0.465947	0.357722	0.487583	0.395795	0.391376	0.3635	0.446688	0.141165	0.242379	Chen (2013)
ALG14	0.244723	0.187511	0.161622	0.113883	0.155193	0.231026	0.103561	0.148584	0.0477383	0.109531	0.3793	0.038037	Chen (2013)
DSN1	0.254844	0.231303	-0.0689559	-0.0201777	0.112026	0.261505	0.0835082	0.376528	-0.049241	0.0385508	0.573485	0.204369	Chen (2013)
NKAPD1	0.486029	0.395818	0.345534	0.259347	0.216956	0.399342	0.149353	0.555681	0.17547	0.205984	0.539157	0.134214	Chen (2013)
ANKRD49	0.648777	0.619002	0.553422	0.531511	0.413563	0.423157	0.250513	0.341643	0.443791	0.476314	0.542415	0.302363	Chen (2013)
RPP21	0.307554	0.37699	0.0563423	0.203458	0.181242	0.261061	0.11002	0.435861	0.1746	0.162767	0.598834	0.192045	Chen (2013)
SYS1	0.371937	0.224918	0.219451	0.145463	0.204526	0.367408	0.23999	0.361554	0.295674	0.208897	0.366693	-0.151329	Chen (2013)
MAK16	0.43125	0.294493	0.268881	0.155201	0.142353	0.480903	0.199961	0.437869	0.0712413	0.0916521	0.379812	0.0983829	Chen (2013)
EXOSC1	0.294067	0.22067	0.322341	0.250192	0.230751	0.402664	0.252349	0.455465	0.226478	0.222494	-0.0869336	-0.0721486	Chen (2013)
RPL4	0.272742	0.0791887	0.130314	-0.058294	-0.0265074	0.154532	-0.0130594	0.232368	-0.0339539	-0.0797999	0.201589	0.204057	Chen (2013)
COX4I1	0.467963	0.394221	0.476855	0.361712	0.314425	0.395576	0.353141	0.124981	0.417116	0.391887	0.134593	0.0657961	Chen (2013)
EIF3M	0.254126	0.0706863	0.22145	0.0341762	-0.0661313	0.0289537	-0.0200067	0.064275	-0.00316759	0.0322316	0.0345652	0.10564	Chen (2013)
YAE1	0.158715	0.231921	0.0611757	0.14689	0.177854	0.440343	0.255691	0.489601	0.137389	0.141353	0.431464	-0.0253589	Chen (2013)
FCF1	0.515609	0.428931	0.338212	0.268992	0.208996	0.342259	0.17276	0.442924	0.351401	0.23583	0.566517	-0.013684	Chen (2013)
MRPS23	0.47612	0.533829	0.279817	0.364666	0.330284	0.497027	0.155295	0.632052	0.282333	0.338898	0.265909	0.0837431	Chen (2013)
PFDN2	0.491695	0.465812	0.325189	0.342203	0.311885	0.625126	0.434455	0.536683	0.470489	0.452033	0.5468	0.222706	Chen (2013)
POLR1H	0.393082	0.369698	0.281084	0.207305	0.300516	0.438866	0.313464	0.372936	0.183358	0.183519	0.482261	0.0153201	Chen (2013)
ATP6V1D	0.447878	0.443268	0.36054	0.269786	0.303765	0.501761	0.22826	0.41736	0.284641	0.175617	0.178523	0.0413216	Chen (2013)
SOD1	0.262017	0.208486	0.244515	0.196875	0.222232	0.180856	0.162654	0.151304	0.192009	0.243576	0.100412	-0.0103304	Chen (2013)
TXNL4A	0.30449	0.263163	0.315	0.263673	0.237302	0.186197	0.130973	0.0387874	0.359388	0.241531	0.0880147	-0.0653061	Chen (2013)
POP5	0.37449	0.267653	0.283265	0.151429	0.137245	0.374579	0.19924	0.304682	0.220408	0.109286	0.18102	0.0814286	Chen (2013)
POLR2I	0.254017	0.22601	0.253799	0.246635	0.216903	0.124847	0.0826662	0.081965	0.258467	0.268563	0.0327842	0.196049	Chen (2013)
SPC25	0.144496	-0.0374345	0.0828245	-0.0702436	-0.0914585	-0.115042	-0.0674726	-0.170445	-0.185569	-0.129695	0.102313	0.0505088	Chen (2013)
MED7	0.350669	0.443693	0.207893	0.324031	0.0520085	0.245701	0.0201557	0.397026	0.231853	0.20191	0.500211	0.128541	Chen (2013)
YEATS4	0.247225	0.171056	0.199255	0.118548	0.0968317	0.242707	0.142053	0.302674	0.110607	0.115631	0.409984	0.06604	Chen (2013)
PRPF6	0.570557	0.489024	0.41899	0.402613	0.109408	0.221196	0.262044	0.0306714	0.30662	0.276481	0.357942	0.039547	Chen (2013)
MRPS10	0.341651	0.204503	-0.121201	-0.0928705	0.00187617	0.250293	-0.11182	0.503308	-0.231707	-0.0859287	0.627205	-0.435647	Chen (2013)
SKA1	0.622514	0.605629	0.644841	0.589681	0.427955	0.507107	0.534334	0.195259	0.53546	0.576735	0.238462	-0.0258912	Chen (2013)
COX6B1	0.441733	0.420943	0.363169	0.366451	0.148703	0.523937	0.306051	0.543504	0.3043	0.322464	0.0852437	0.0283401	Chen (2013)
DYNLRB1	0.413123	0.421921	0.409824	0.38673	0.428886	0.222507	0.351173	-0.222039	0.204912	0.281367	-0.160755	0.181085	Chen (2013)
TOP2A	0.516749	0.407389	0.200493	0.148768	-0.008867	0.346144	0.045085	0.378325	0.169951	0.192611	0.682266	-0.215271	Chen (2013)
SPCS3	0.649699	0.401752	0.553366	0.376026	0.203612	0.446878	0.476738	0.357661	0.350848	0.313629	0.490421	0.384784	Chen (2013)
SNRPF	0.425287	0.227696	0.392447	0.208539	0.210728	0.313946	0.129721	0.274059	0.305966	0.149973	-0.00054742	0.151615	Chen (2013)
VPS28	0.146923	0.162308	0.0476923	0.187692	-0.0430769	0.413077	0.181538	0.172759	0.135385	0.246154	0.0484615	0.0492308	Chen (2013)
AURKB	0.412174	0.446957	0.0443478	0.17913	0.471304	0.713043	0.484348	0.585345	0.248696	0.368696	0.686087	0.0956522	Chen (2013)
SRSF2	0.541502	0.340486	0.520045	0.28402	-0.0118577	0.338227	0.0299266	0.590062	0.233202	0.330322	0.445072	-0.220779	Chen (2013)
PRMT5	0.306606	0.256917	0.224167	0.200452	-0.00395257	0.00734256	0.0186335	-0.0966648	0.0671937	0.0615471	0.241107	-0.112366	Chen (2013)
KIF11	0.305263	0.12807	0.314035	0.0701754	-0.0877193	0.0824923	0.0631579	0.140351	0.103509	0.0824561	0.33699	0.349123	Chen (2013)
PET117	0.247368	0.361404	0.135088	0.322807	0.35614	0.303509	0.247368	0.563405	0.405263	0.373684	0.566667	-0.119298	Chen (2013)
CRIPT	0.314757	0.389061	0.403509	0.420021	0.0773994	-0.00309598	0.124871	-0.418172	0.323013	0.484004	-0.453044	0.0980392	Chen (2013)
TTK	0.892857	0.714286	0.785714	0.678571	0.75	0.821429	0.714286	-0.285714	0.535714	0.678571	0	-0.642857	Chen (2013)
WEE1	1	1	1	1	1	-1	-1	-1	-1	-1	-1	-1	Chen (2013)
SRCAP	0.482873	0.392653	0.340504	0.253522	0.169839	0.42529	0.244262	0.350627	0.206394	0.227827	0.324032	0.106211	DeWeirdt (2020)
GCN1	0.331637	0.249311	0.337181	0.244414	0.146415	0.272322	0.211608	0.124625	0.184297	0.215691	0.0250623	0.0993599	DeWeirdt (2020)
POLE	0.459826	0.326959	0.402683	0.263563	0.226682	0.325855	0.219672	0.281723	0.237004	0.246346	0.228448	0.146075	DeWeirdt (2020)
NUP214	0.471917	0.362596	0.342482	0.254556	0.252515	0.455814	0.283404	0.33146	0.198669	0.199431	0.34275	0.054033	DeWeirdt (2020)
SON	0.400157	0.254435	0.31641	0.173414	0.226269	0.457405	0.262503	0.262575	0.153402	0.123594	0.301559	-0.00444605	DeWeirdt (2020)
RPAP1	0.467035	0.430797	0.317954	0.310655	0.196885	0.337818	0.203354	0.402963	0.294599	0.294214	0.429534	0.142432	DeWeirdt (2020)
PDCD11	0.503574	0.384423	0.422227	0.303711	0.254352	0.409944	0.298468	0.248384	0.295974	0.287414	0.312962	0.0855948	DeWeirdt (2020)
EIF4G1	0.395651	0.343346	0.318835	0.273333	0.264175	0.415615	0.288665	0.328774	0.23983	0.227461	0.245903	0.117313	DeWeirdt (2020)
NBAS	0.439497	0.345081	0.424227	0.313925	0.172431	0.357621	0.269992	0.215498	0.266	0.270767	0.129178	0.125358	DeWeirdt (2020)
CDK12	0.388626	0.274131	0.235491	0.111739	0.0824016	0.338247	0.19064	0.245577	0.0781461	0.0704878	0.298822	-0.064569	DeWeirdt (2020)
CKAP5	0.540063	0.358011	0.371134	0.191473	0.131474	0.426561	0.193317	0.440174	0.197732	0.178608	0.358036	0.0877878	DeWeirdt (2020)
GEMIN5	0.490567	0.372931	0.326759	0.23018	0.162996	0.465444	0.240197	0.511657	0.257643	0.241936	0.481466	0.121306	DeWeirdt (2020)
DICER1	0.452029	0.338678	0.346906	0.246692	0.170301	0.456109	0.255801	0.424361	0.245512	0.203015	0.293453	0.0616566	DeWeirdt (2020)
HEATR1	0.39997	0.266249	0.362938	0.23565	0.148596	0.335918	0.233075	0.265007	0.2402	0.237681	0.183945	0.142187	DeWeirdt (2020)
MROH6	0.30599	0.223283	0.370458	0.25259	0.0989176	0.188427	0.217315	0.0353583	0.161657	0.188314	-0.0440387	0.145883	DeWeirdt (2020)
KNL1	0.464358	0.418499	0.376067	0.345078	0.282028	0.516316	0.312698	0.361883	0.35131	0.353397	0.271837	0.141838	DeWeirdt (2020)
GTF3C2	0.555948	0.388885	0.34313	0.199956	0.0815766	0.336702	0.155297	0.442092	0.149038	0.114998	0.524159	0.037266	DeWeirdt (2020)
RBBP6	0.421207	0.321108	0.328645	0.22107	0.201506	0.480368	0.253579	0.339897	0.2338	0.21286	0.249693	0.0291057	DeWeirdt (2020)
DDB1	0.342308	0.310486	0.372753	0.330094	0.224818	0.319479	0.251008	0.21504	0.292916	0.279928	0.015272	0.166661	DeWeirdt (2020)
CNOT3	0.395577	0.333339	0.347005	0.29576	0.208285	0.415862	0.25091	0.337748	0.186954	0.207057	0.184791	0.0667263	DeWeirdt (2020)
USP5	0.472438	0.313871	0.387825	0.232765	0.198816	0.35674	0.252594	0.240436	0.203298	0.174758	0.299924	0.153651	DeWeirdt (2020)
DNM2	0.611552	0.520953	0.479398	0.371421	0.370919	0.493868	0.283401	0.530971	0.31848	0.302971	0.496197	0.15067	DeWeirdt (2020)
CACTIN	0.525455	0.437191	0.405912	0.334088	0.3865	0.546228	0.401198	0.406021	0.298862	0.291294	0.342519	0.0189705	DeWeirdt (2020)
NUP160	0.489284	0.354009	0.439696	0.30146	0.254082	0.514134	0.299464	0.462196	0.260646	0.259799	0.252999	0.0740155	DeWeirdt (2020)
E4F1	0.605152	0.455164	0.378207	0.238098	0.288627	0.480651	0.282628	0.424287	0.13404	0.171293	0.550011	0.0548756	DeWeirdt (2020)
MARS1	0.531273	0.415088	0.412478	0.302014	0.225504	0.461737	0.250446	0.480841	0.30256	0.297519	0.448001	0.156778	DeWeirdt (2020)
BMS1	0.491721	0.304489	0.273598	0.11727	0.0933801	0.474247	0.153751	0.542666	0.103299	0.0578211	0.514417	0.18198	DeWeirdt (2020)
NOP2	0.552506	0.484034	0.292505	0.236579	0.217008	0.536037	0.238446	0.65609	0.216534	0.235003	0.519122	-0.0189	DeWeirdt (2020)
IARS1	0.545763	0.392172	0.472955	0.318827	0.142378	0.43017	0.275474	0.340586	0.297434	0.290319	0.281695	0.105357	DeWeirdt (2020)
LARS2	0.439283	0.314614	0.372592	0.248846	0.179602	0.397495	0.248089	0.402815	0.255309	0.241529	0.277	0.032708	DeWeirdt (2020)
CEP152	0.371944	0.268396	0.304223	0.208844	0.0900305	0.332214	0.151696	0.330007	0.170473	0.180136	0.226376	0.0779793	DeWeirdt (2020)
TAF6L	0.124387	0.150024	0.22645	0.233253	0.0728639	0.0332262	0.207086	-0.131652	0.177863	0.274315	-0.105102	0.100192	DeWeirdt (2020)
GART	0.390232	0.313659	0.344482	0.280498	0.24437	0.378992	0.310656	0.197695	0.290848	0.281871	0.0782504	0.0751807	DeWeirdt (2020)
SPATA5L1	0.431743	0.417289	0.353388	0.347114	0.265311	0.383801	0.23949	0.339199	0.357316	0.336354	0.269212	0.10721	DeWeirdt (2020)
LARS1	0.383964	0.267301	0.356146	0.232025	0.106964	0.388503	0.170464	0.440171	0.20829	0.2401	0.238198	0.141348	DeWeirdt (2020)
ITGAV	0.525854	0.418469	0.466712	0.356827	0.221894	0.301578	0.294097	0.0466738	0.360508	0.381758	0.19936	0.22065	DeWeirdt (2020)
ERCC6L	0.557451	0.411746	0.276329	0.170544	0.0745235	0.496106	0.193435	0.44886	0.122114	0.114134	0.455457	0.102462	DeWeirdt (2020)
POLR2B	0.440762	0.323818	0.426349	0.301871	0.148749	0.200625	0.183979	0.0740721	0.33075	0.323194	0.0678747	0.0277077	DeWeirdt (2020)
OGT	0.373082	0.278474	0.356792	0.256515	0.213285	0.387502	0.253034	0.287562	0.262679	0.241088	0.0581868	0.235327	DeWeirdt (2020)
ERCC3	0.669006	0.491227	0.422729	0.233056	0.213104	0.54225	0.299338	0.551909	0.227825	0.188401	0.59944	0.0928919	DeWeirdt (2020)
PUF60	0.51761	0.472248	0.357432	0.330604	0.367736	0.465776	0.307676	0.439829	0.37838	0.311269	0.441077	0.124412	DeWeirdt (2020)
UPF2	0.49149	0.383176	0.276657	0.195507	0.116484	0.457198	0.175757	0.512958	0.20746	0.191509	0.498268	0.200647	DeWeirdt (2020)
NOLC1	0.404544	0.301101	0.399317	0.291067	0.223437	0.516622	0.344196	0.412941	0.274095	0.323065	0.103572	0.0395724	DeWeirdt (2020)
MCM4	0.590172	0.534935	0.415125	0.359949	0.282684	0.472499	0.297312	0.44832	0.348972	0.332874	0.487925	0.0296533	DeWeirdt (2020)
INTS2	0.542118	0.409368	0.437886	0.310384	0.204216	0.414163	0.206437	0.403663	0.291109	0.30047	0.342905	0.130801	DeWeirdt (2020)
TEDC1	0.540472	0.519025	0.464878	0.454598	0.343976	0.353198	0.307879	0.252118	0.406969	0.373535	0.380883	0.165485	DeWeirdt (2020)
TNPO3	0.308143	0.235953	0.284634	0.225449	0.177245	0.277023	0.204547	0.120075	0.299378	0.252558	0.00616374	0.103053	DeWeirdt (2020)
PIGS	0.257452	0.221682	0.302351	0.255088	0.0677187	0.182425	0.204975	0.0720146	0.188583	0.221843	-0.0875258	0.240707	DeWeirdt (2020)
SNRNP70	0.594896	0.483157	0.346186	0.252037	0.2927	0.597947	0.272828	0.62766	0.23279	0.211396	0.579914	0.0910573	DeWeirdt (2020)
BUD13	0.2372	0.202725	0.188151	0.168203	0.111318	0.325332	0.173974	0.273756	0.144764	0.156586	0.111073	0.0237556	DeWeirdt (2020)
PSMD1	0.508655	0.376335	0.441037	0.295438	0.21315	0.368631	0.233123	0.321101	0.308952	0.278867	0.307352	0.133492	DeWeirdt (2020)
SPATA5	0.447706	0.341483	0.241347	0.179705	0.21362	0.457012	0.20466	0.571887	0.16378	0.168745	0.474224	0.0203053	DeWeirdt (2020)
AAMP	0.477967	0.39556	0.304426	0.2558	0.25346	0.416845	0.223008	0.415244	0.267169	0.206192	0.394695	0.0477749	DeWeirdt (2020)
RRP9	0.622997	0.528668	0.50599	0.397721	0.379776	0.525536	0.322764	0.501214	0.390312	0.317908	0.526805	0.140644	DeWeirdt (2020)
HINFP	0.585648	0.507791	0.258806	0.214793	0.171969	0.428914	0.179562	0.567759	0.134692	0.175104	0.61785	-0.110281	DeWeirdt (2020)
INTS8	0.378042	0.265439	0.370591	0.238744	0.141579	0.46353	0.296505	0.28529	0.220713	0.229454	0.159677	0.116646	DeWeirdt (2020)
PMPCA	0.617176	0.487168	0.510134	0.375591	0.300599	0.532124	0.412504	0.445195	0.283526	0.310327	0.358987	0.0367722	DeWeirdt (2020)
PRPF31	0.454315	0.261187	0.24316	0.0919794	0.0839714	0.377482	0.101131	0.428888	0.118738	0.053777	0.427088	0.00529728	DeWeirdt (2020)
RAD9A	0.64051	0.569721	0.480302	0.426358	0.323645	0.609658	0.362661	0.573001	0.366787	0.418019	0.549593	0.183398	DeWeirdt (2020)
DHX35	0.491299	0.340374	0.4528	0.290718	0.165465	0.397625	0.275189	0.370436	0.216598	0.251757	0.146303	0.0932841	DeWeirdt (2020)
ATF7	0.245779	0.233715	0.296679	0.261445	0.0397489	0.11385	0.157999	-0.0186905	0.177846	0.216683	-0.0668209	0.0869335	DeWeirdt (2020)
SLC39A7	0.423258	0.342734	0.243213	0.199234	0.119209	0.397134	0.194162	0.554632	0.153811	0.22775	0.417854	0.150884	DeWeirdt (2020)
PRPF3	0.535934	0.429049	0.479043	0.38302	0.248338	0.435918	0.323577	0.302338	0.341295	0.345308	0.165942	0.00826995	DeWeirdt (2020)
SLC25A28	0.184111	0.215488	0.208543	0.236343	0.0890387	0.0210575	0.110406	-0.0680286	0.115287	0.172074	0.00225149	0.133554	DeWeirdt (2020)
NMT1	0.499111	0.392778	0.381373	0.301408	0.249992	0.472913	0.266043	0.459593	0.201414	0.241267	0.345593	0.10705	DeWeirdt (2020)
DNAJA3	0.54984	0.475097	0.427061	0.346552	0.293422	0.544238	0.346706	0.536552	0.303	0.305973	0.294386	0.0578164	DeWeirdt (2020)
POLA2	0.460409	0.315039	0.385141	0.247547	0.230579	0.342317	0.243563	0.275672	0.1983	0.172753	0.347794	0.216116	DeWeirdt (2020)
RPN2	0.420786	0.377375	0.434322	0.376162	0.330189	0.406481	0.359612	0.0598043	0.293042	0.354933	0.0536701	0.131467	DeWeirdt (2020)
CDC45	0.476726	0.370992	0.342737	0.250171	0.26997	0.444162	0.289567	0.405788	0.243883	0.21298	0.420285	0.137281	DeWeirdt (2020)
CCT7	0.554287	0.457139	0.501202	0.373777	0.284834	0.441722	0.350968	0.321024	0.32809	0.345395	0.200724	0.115507	DeWeirdt (2020)
ATP5F1B	0.43201	0.27492	0.357651	0.207719	0.1679	0.339295	0.224729	0.311432	0.193165	0.184514	0.157922	0.0671111	DeWeirdt (2020)
DHX15	0.493033	0.368553	0.278909	0.169298	0.165003	0.441154	0.211872	0.433303	0.160885	0.159951	0.425533	0.063722	DeWeirdt (2020)
DDOST	0.553817	0.481727	0.495524	0.421585	0.30714	0.449485	0.357092	0.348078	0.335564	0.417255	0.316518	0.18461	DeWeirdt (2020)
COG3	0.423512	0.328488	0.301384	0.202781	0.236273	0.368169	0.249781	0.322112	0.184336	0.221453	0.345229	0.079639	DeWeirdt (2020)
AATF	0.553177	0.324012	0.418093	0.142755	0.101568	0.526861	0.234408	0.478555	0.142031	0.058925	0.410294	0.0411567	DeWeirdt (2020)
PIGV	0.386571	0.312306	0.36337	0.275026	0.0897319	0.246402	0.187407	0.0368592	0.205221	0.246361	0.207577	0.0669721	DeWeirdt (2020)
METTL17	0.413949	0.273192	0.303513	0.156381	0.0574534	0.327265	0.204075	0.273467	0.148816	0.136967	0.247765	0.148246	DeWeirdt (2020)
YY1	0.444214	0.215025	0.324201	0.070403	0.182145	0.387196	0.179189	0.359429	0.0493193	0.0250135	0.287537	0.0842588	DeWeirdt (2020)
GMPPB	0.419277	0.293194	0.433691	0.299046	0.176741	0.243755	0.260589	0.0466257	0.200034	0.215333	0.00109511	0.199457	DeWeirdt (2020)
CIAO1	0.308804	0.286296	0.206459	0.210255	0.250463	0.350441	0.241571	0.289861	0.22993	0.19936	0.207594	0.0066912	DeWeirdt (2020)
PSMC4	0.46514	0.370886	0.405535	0.318954	0.247734	0.404123	0.338131	0.298113	0.181167	0.203893	0.328937	0.101801	DeWeirdt (2020)
PTCD3	0.514355	0.426567	0.433729	0.34314	0.248045	0.453958	0.38443	0.260773	0.3059	0.332869	0.246942	0.0711299	DeWeirdt (2020)
ATIC	0.431705	0.356887	0.439004	0.354528	0.285048	0.327578	0.356441	0.0912133	0.357814	0.352665	-0.0472311	0.0426501	DeWeirdt (2020)
RACGAP1	0.475278	0.377292	0.373321	0.271734	0.219978	0.513412	0.382697	0.379633	0.199554	0.218431	0.298515	0.0167634	DeWeirdt (2020)
COQ2	0.555083	0.423176	0.41626	0.257897	0.200865	0.396973	0.226069	0.441226	0.274643	0.239506	0.496132	0.157783	DeWeirdt (2020)
FBL	0.53802	0.345201	0.444886	0.233476	0.246579	0.50894	0.243868	0.453422	0.185983	0.243036	0.349489	-0.0498117	DeWeirdt (2020)
WDR55	0.497101	0.438954	0.281629	0.21304	0.150212	0.26813	0.124962	0.330865	0.205134	0.194608	0.332859	0.146935	DeWeirdt (2020)
NRBP1	0.583908	0.404105	0.452402	0.256567	0.270715	0.580376	0.422104	0.373217	0.269433	0.209238	0.36692	0.0640757	DeWeirdt (2020)
ILK	0.542965	0.471865	0.52746	0.451082	0.217909	0.329367	0.311914	0.170092	0.380618	0.40266	0.160562	0.0913988	DeWeirdt (2020)
NUP58	0.408629	0.313288	0.354642	0.258622	0.294578	0.488592	0.305391	0.287951	0.210106	0.21651	0.184006	0.0563481	DeWeirdt (2020)
HM13	0.464326	0.353476	0.403363	0.289018	0.120778	0.198348	0.166816	0.0918015	0.208102	0.222334	0.205493	0.148869	DeWeirdt (2020)
FNTB	0.341408	0.303528	0.244752	0.203192	0.152255	0.229347	0.162758	0.178217	0.163923	0.193134	0.246652	0.0756758	DeWeirdt (2020)
SDHA	0.473968	0.45603	0.409811	0.392851	0.324809	0.438861	0.33403	0.391688	0.389432	0.397566	0.173018	0.182813	DeWeirdt (2020)
CEBPE	0.215629	0.148367	0.221607	0.155659	0.0186206	0.0896891	0.075027	0.0902008	0.0541911	0.100107	0.0549131	0.0948643	DeWeirdt (2020)
DDX18	0.676084	0.501093	0.523222	0.322639	0.249822	0.508443	0.254037	0.47552	0.317886	0.297567	0.502861	0.0525548	DeWeirdt (2020)
SNIP1	0.50583	0.385671	0.332254	0.181323	0.299241	0.667642	0.351893	0.59212	0.132187	0.111003	0.470948	0.0555669	DeWeirdt (2020)
GET4	0.513498	0.376985	0.393466	0.276786	0.278596	0.380619	0.26571	0.27713	0.243509	0.232884	0.226328	0.067592	DeWeirdt (2020)
RNF168	0.450232	0.42543	0.167658	0.220375	0.082703	0.487236	0.171629	0.640734	0.183951	0.23171	0.611229	0.00211182	DeWeirdt (2020)
PPP1R8	0.529973	0.411968	0.32245	0.231356	0.302783	0.552124	0.323726	0.607219	0.134848	0.207057	0.63303	0.241102	DeWeirdt (2020)
TRUB2	0.532003	0.436926	0.319681	0.165477	0.163151	0.477324	0.21899	0.528337	0.067141	0.066713	0.541868	0.01018	DeWeirdt (2020)
MRPS30	0.364397	0.0893667	0.286961	-0.00469623	0.0172615	0.316752	0.075935	0.331986	-0.0153838	-0.0878016	0.250554	-0.0912821	DeWeirdt (2020)
PSMD4	0.618147	0.55323	0.478616	0.412321	0.346909	0.594705	0.397152	0.480461	0.391468	0.339425	0.510623	0.203408	DeWeirdt (2020)
PUM3	0.569653	0.405996	0.405301	0.295843	0.196303	0.501196	0.263456	0.479889	0.267014	0.27535	0.474811	0.242676	DeWeirdt (2020)
ADSL	0.397895	0.316591	0.409281	0.306041	0.291529	0.320379	0.319118	0.0839456	0.29206	0.292404	0.00982618	-0.062152	DeWeirdt (2020)
ZNF131	0.588193	0.311297	0.304661	0.0389326	-0.0218162	0.567151	0.259557	0.612251	-0.00690257	-0.0173708	0.574537	0.121787	DeWeirdt (2020)
POLR1E	0.44631	0.295425	0.362139	0.20551	0.169863	0.422102	0.308952	0.189692	0.15579	0.137678	0.192355	0.0290444	DeWeirdt (2020)
INTS14	0.420385	0.260407	0.460975	0.270445	0.165413	0.357852	0.287611	0.254536	0.190234	0.179455	0.0331046	0.128682	DeWeirdt (2020)
CCT6A	0.474037	0.354604	0.414808	0.293747	0.247308	0.399962	0.331902	0.330072	0.36194	0.301312	0.302722	-0.0544337	DeWeirdt (2020)
NEDD1	0.570673	0.36073	0.337817	0.185267	0.0916895	0.552421	0.21924	0.671199	0.187875	0.140645	0.526937	0.0771356	DeWeirdt (2020)
QRSL1	0.468634	0.397782	0.404913	0.35421	0.227508	0.516851	0.456266	0.350956	0.384969	0.349735	0.228668	-0.0741423	DeWeirdt (2020)
TBCE	0.388952	0.276645	0.436534	0.32792	0.165215	0.259818	0.296565	-0.0414823	0.343967	0.355687	-0.188151	0.0981677	DeWeirdt (2020)
SEH1L	0.229099	0.0961478	-0.0176238	-0.0935973	-0.00459597	0.230832	-0.00377223	0.443785	-0.038757	-0.0596607	0.564547	-0.105243	DeWeirdt (2020)
DNTTIP2	0.505477	0.368462	0.408344	0.280959	0.136519	0.379605	0.218473	0.194175	0.34064	0.310864	0.310282	0.0757273	DeWeirdt (2020)
SNRPB	0.480993	0.330997	0.340868	0.191364	0.0996572	0.360649	0.19857	0.424992	0.0802879	0.0692325	0.345823	-0.00182714	DeWeirdt (2020)
UMPS	0.400514	0.356289	0.398356	0.347736	0.249427	0.351601	0.335157	0.165707	0.318979	0.323642	0.118052	0.12808	DeWeirdt (2020)
TAF10	0.538257	0.379652	0.498389	0.325178	0.351825	0.50609	0.363363	0.367729	0.295779	0.267683	0.209652	-0.0669174	DeWeirdt (2020)
DAP3	0.351261	0.317351	0.263522	0.246602	0.179179	0.340907	0.214637	0.335778	0.215604	0.22253	0.220292	-0.0437348	DeWeirdt (2020)
ANAPC4	0.435773	0.448031	0.231146	0.260584	0.241402	0.437134	0.236141	0.315245	0.319773	0.290658	0.486387	0.0763564	DeWeirdt (2020)
PHB2	0.678955	0.550833	0.552614	0.44902	0.443865	0.457272	0.348906	0.370398	0.319484	0.338534	0.437537	0.223779	DeWeirdt (2020)
MTPAP	0.608535	0.47183	0.455899	0.292651	0.177476	0.408807	0.248617	0.375141	0.274933	0.280906	0.481597	0.0816806	DeWeirdt (2020)
RRM2	0.366829	0.200661	0.207811	0.0670842	0.162342	0.385243	0.238058	0.39233	0.0692935	0.0749964	0.4017	0.190162	DeWeirdt (2020)
SNUPN	0.559641	0.491998	0.292204	0.275576	0.256255	0.499876	0.279356	0.531064	0.231462	0.273207	0.55162	0.14035	DeWeirdt (2020)
MTOR	0.486736	0.415581	0.406469	0.314476	0.337764	0.420737	0.256163	0.386127	0.338125	0.351396	0.343002	0.156883	DeWeirdt (2020)
BUD23	0.533955	0.395706	0.494915	0.343883	0.230121	0.390111	0.321152	0.234	0.261751	0.270282	0.145978	0.164165	DeWeirdt (2020)
BORA	0.337533	0.186105	0.12421	0.0271749	0.00601859	0.345222	0.083604	0.51306	0.0144877	0.0724531	0.488882	-0.0531921	DeWeirdt (2020)
RNF113A	0.228403	0.145669	0.0347931	-0.00682568	-0.107849	0.185432	-0.0493475	0.23798	0.00671612	0.0187278	0.305032	-0.10638	DeWeirdt (2020)
EXOSC4	0.389883	0.332022	0.321262	0.241522	0.156575	0.418732	0.327151	0.294269	0.273846	0.234561	0.222322	0.146106	DeWeirdt (2020)
SLC7A6OS	0.37935	0.310292	0.347728	0.276341	0.178106	0.37047	0.270662	0.197115	0.220183	0.238722	0.113643	0.161504	DeWeirdt (2020)
MED19	0.0363976	0.0533621	0.0646206	0.0493901	0.02411	0.117088	0.131744	-0.00697918	0.0729918	0.14718	-0.0431682	0.0270099	DeWeirdt (2020)
DNLZ	0.609872	0.518392	0.446314	0.32858	0.363742	0.590196	0.38923	0.545892	0.281967	0.297422	0.518639	-0.0507283	DeWeirdt (2020)
EIF3H	0.54944	0.508258	0.467694	0.391764	0.437661	0.54762	0.409461	0.368567	0.391381	0.352269	0.317226	0.24259	DeWeirdt (2020)
LIAS	0.533924	0.374253	0.479528	0.315378	0.28994	0.317691	0.298976	0.226538	0.207661	0.315125	0.337911	-0.0837824	DeWeirdt (2020)
ATP6V1H	0.634155	0.586194	0.549383	0.491561	0.369663	0.454668	0.432794	0.178091	0.501569	0.446701	0.315709	0.213032	DeWeirdt (2020)
RSRC2	0.439091	0.374397	0.313221	0.276401	0.246268	0.606042	0.396598	0.384417	0.258784	0.280933	0.334282	0.250402	DeWeirdt (2020)
RSL1D1	0.654351	0.456738	0.291928	0.132312	0.113472	0.530531	0.0970142	0.657486	0.0805824	0.104747	0.669821	0.00871287	DeWeirdt (2020)
GFER	0.713442	0.627653	0.559208	0.457985	0.388596	0.543136	0.319437	0.57052	0.430856	0.396984	0.640143	0.329738	DeWeirdt (2020)
MRPL12	0.46135	0.46183	0.33673	0.354995	0.246301	0.321609	0.215831	0.333536	0.355903	0.415974	0.404445	0.252925	DeWeirdt (2020)
IGBP1	0.184002	0.0940774	0.187315	0.0820402	0.108491	0.345795	0.208299	0.194964	0.0852445	0.117696	0.0608526	-0.0154935	DeWeirdt (2020)
ELP6	0.459802	0.326938	0.345545	0.236864	0.24048	0.454603	0.25773	0.510499	0.234155	0.165693	0.324959	0.0792526	DeWeirdt (2020)
ATP6V0B	0.519014	0.428177	0.408084	0.303558	0.279226	0.424014	0.248519	0.459217	0.356604	0.360859	0.413755	0.00374763	DeWeirdt (2020)
MRPS15	0.619201	0.516345	0.424811	0.353172	0.448256	0.548987	0.429169	0.493267	0.295392	0.262571	0.520124	-0.00364244	DeWeirdt (2020)
COPS3	0.240545	0.205015	0.169603	0.156822	0.166133	0.346355	0.220072	0.257749	0.127288	0.183852	0.220413	0.352711	DeWeirdt (2020)
POLR1F	0.582162	0.356158	0.281077	0.110404	0.121744	0.508789	0.116091	0.677881	0.137615	0.105982	0.659513	-0.00613131	DeWeirdt (2020)
TRMT5	0.558111	0.44022	0.327616	0.254199	0.185956	0.477435	0.268934	0.529507	0.29012	0.22663	0.545104	0.0147889	DeWeirdt (2020)
MRPL45	0.522595	0.453975	0.357729	0.306809	0.218134	0.437151	0.307802	0.394661	0.257841	0.275295	0.489762	0.0386736	DeWeirdt (2020)
KDSR	0.649132	0.440771	0.562096	0.363673	0.229177	0.440023	0.306205	0.261814	0.258609	0.305894	0.28974	0.240564	DeWeirdt (2020)
RFC3	0.49416	0.331012	0.443619	0.28192	0.286019	0.502472	0.424107	0.364168	0.338486	0.331351	0.14941	0.178038	DeWeirdt (2020)
NAPA	0.447668	0.311355	0.398625	0.251924	0.240762	0.425016	0.333181	0.313239	0.323851	0.1671	0.11976	0.09872	DeWeirdt (2020)
TMEM199	0.526699	0.422194	0.442535	0.320242	0.259634	0.404947	0.230089	0.331139	0.278162	0.236959	0.398718	0.131626	DeWeirdt (2020)
LUC7L3	0.352318	0.306973	0.105562	0.129857	0.0779146	0.340633	-0.00782802	0.463044	0.127488	0.155155	0.507019	0.294616	DeWeirdt (2020)
ARGLU1	0.606439	0.516614	0.529533	0.450339	0.319125	0.650909	0.491817	0.513734	0.34638	0.393472	0.512367	0.0932267	DeWeirdt (2020)
ARL2	0.453315	0.328697	0.47223	0.333507	0.196482	0.289967	0.242546	0.0883427	0.32615	0.221994	-0.0441008	0.235119	DeWeirdt (2020)
MRPS25	0.475664	0.354038	0.346704	0.23732	0.301736	0.438905	0.364579	0.399874	0.210828	0.19253	0.414176	-0.114809	DeWeirdt (2020)
HAUS3	0.307831	0.201609	0.255883	0.180895	0.113595	0.301783	0.178942	0.154365	0.184562	0.177177	0.216533	0.165973	DeWeirdt (2020)
PMVK	0.586282	0.440481	0.434303	0.331747	0.467164	0.559848	0.350267	0.397481	0.352016	0.270521	0.568527	0.114228	DeWeirdt (2020)
NAPG	0.652821	0.539618	0.477654	0.298964	0.247121	0.431312	0.182572	0.504884	0.181687	0.181018	0.534482	0.00749251	DeWeirdt (2020)
FAM210A	0.372303	0.271087	0.248066	0.11907	0.0512516	0.557132	0.277982	0.460446	0.2292	0.167191	0.387606	0.236774	DeWeirdt (2020)
BRIX1	0.507423	0.213424	0.256268	0.0214081	0.0727546	0.44878	0.0752437	0.521618	0.00482573	0.0401367	0.544197	0.0473274	DeWeirdt (2020)
MRPS24	0.655202	0.537116	0.61892	0.47352	0.399472	0.591377	0.510318	0.4134	0.394368	0.461589	0.203312	0.251784	DeWeirdt (2020)
ALG14	0.373144	0.214651	0.28532	0.147966	0.214738	0.304659	0.177234	0.230986	0.121878	0.13589	0.356354	0.0789474	DeWeirdt (2020)
DSN1	0.35601	0.187122	0.00996544	-0.0865729	-0.0166913	0.272736	0.0303147	0.417473	-0.0962915	-0.0287087	0.605233	0.175984	DeWeirdt (2020)
NKAPD1	0.670055	0.503001	0.509649	0.368489	0.313239	0.507808	0.261998	0.606423	0.309877	0.312326	0.591997	0.170186	DeWeirdt (2020)
ANKRD49	0.735351	0.640035	0.631141	0.533267	0.409898	0.462955	0.312201	0.335058	0.419246	0.486392	0.598948	0.245601	DeWeirdt (2020)
RPP21	0.485704	0.494141	0.272359	0.353895	0.349467	0.495896	0.382608	0.456285	0.31935	0.309005	0.453587	0.323968	DeWeirdt (2020)
SYS1	0.502714	0.415117	0.346157	0.316346	0.351145	0.419952	0.294326	0.372509	0.381874	0.290469	0.418334	-0.0144066	DeWeirdt (2020)
MAK16	0.586713	0.49222	0.422465	0.352797	0.334553	0.576808	0.38399	0.386577	0.240909	0.280201	0.401556	0.251617	DeWeirdt (2020)
EXOSC1	0.396889	0.34351	0.362327	0.350182	0.231039	0.471916	0.318335	0.515693	0.255808	0.288738	0.102103	-0.0249136	DeWeirdt (2020)
RPL4	0.271798	0.172492	0.194054	0.0390108	-0.000833565	0.23976	0.0604343	0.354249	-0.0464018	0.0173381	0.10142	0.107697	DeWeirdt (2020)
COX4I1	0.443901	0.388386	0.479411	0.391831	0.312424	0.384405	0.316018	-0.0215666	0.408447	0.416505	-0.0261184	0.0414004	DeWeirdt (2020)
EIF3M	0.275688	0.130147	0.269075	0.120367	0.0783295	0.194284	0.086112	0.0452954	-0.00561275	0.0110588	0.0312309	0.10514	DeWeirdt (2020)
YAE1	0.319412	0.502051	0.248667	0.430417	0.417225	0.518131	0.387791	0.442158	0.327341	0.352768	0.294957	0.239645	DeWeirdt (2020)
FCF1	0.630265	0.487707	0.582009	0.368172	0.272346	0.477844	0.311783	0.396112	0.366343	0.37854	0.323283	0.0562226	DeWeirdt (2020)
MRPS23	0.54778	0.561349	0.344997	0.396989	0.464303	0.656374	0.33346	0.671966	0.308634	0.364361	0.309059	0.102192	DeWeirdt (2020)
PFDN2	0.456136	0.50258	0.315594	0.418965	0.325189	0.515462	0.336606	0.47624	0.477826	0.48856	0.482653	0.133204	DeWeirdt (2020)
POLR1H	0.497984	0.502741	0.397758	0.35204	0.491856	0.619566	0.511904	0.413298	0.323657	0.273343	0.429205	-0.0206418	DeWeirdt (2020)
ATP6V1D	0.541791	0.535047	0.431999	0.34927	0.207035	0.422097	0.212252	0.355749	0.296508	0.223171	0.269279	0.139588	DeWeirdt (2020)
SOD1	0.269956	0.231281	0.304363	0.22983	0.193631	0.371616	0.318648	0.0865816	0.177837	0.175617	0.0398745	0.216853	DeWeirdt (2020)
TXNL4A	0.500204	0.421939	0.399388	0.362449	0.15878	0.250491	0.0785224	0.339747	0.301224	0.251429	0.316955	-0.0293878	DeWeirdt (2020)
POP5	0.555612	0.397245	0.471531	0.25602	0.243776	0.554699	0.374703	0.268555	0.321122	0.233061	0.182245	0.186122	DeWeirdt (2020)
POLR2I	0.418693	0.315024	0.415328	0.321863	0.201813	0.280472	0.176785	0.256643	0.297655	0.292336	0.0997096	0.33706	DeWeirdt (2020)
SPC25	0.291274	0.0778908	0.230466	0.0622263	-0.0516189	-0.0437961	0.0298507	0.00598378	-0.0402714	0.0713537	0.189023	-0.156583	DeWeirdt (2020)
MED7	0.310641	0.372798	0.152079	0.234249	-0.0293164	0.279391	-0.0649776	0.499507	0.218746	0.1678	0.477942	0.169556	DeWeirdt (2020)
YEATS4	0.439592	0.422899	0.396645	0.384167	0.36245	0.528201	0.359953	0.3594	0.407179	0.371688	0.374569	0.230046	DeWeirdt (2020)
PRPF6	0.547213	0.330488	0.387805	0.210279	0.201742	0.305963	0.262392	0.160589	0.152265	0.181185	0.45394	-0.0526132	DeWeirdt (2020)
MRPS10	0.379174	0.337148	-0.0521576	0.0395872	0.126829	0.326657	-0.0681051	0.568801	-0.0983114	0.0393996	0.635084	-0.437336	DeWeirdt (2020)
SKA1	0.661163	0.721764	0.687054	0.714259	0.571857	0.641835	0.646717	0.231213	0.655347	0.734709	0.241463	-0.0302064	DeWeirdt (2020)
COX6B1	0.482219	0.434293	0.485939	0.477842	0.350476	0.611479	0.483094	0.467112	0.42335	0.402342	0.012803	0.151767	DeWeirdt (2020)
DYNLRB1	0.68805	0.308284	0.592375	0.226173	0.154692	0.320015	0.321481	0.110011	0.0857771	0.0533407	0.0100816	0.104106	DeWeirdt (2020)
TOP2A	0.576355	0.403941	0.269458	0.134975	0.0541872	0.459719	0.0931264	0.549754	0.153202	0.179803	0.703941	-0.229557	DeWeirdt (2020)
SPCS3	0.758621	0.487685	0.68856	0.469075	0.232622	0.604053	0.564313	0.482542	0.397373	0.415982	0.442802	0.339901	DeWeirdt (2020)
SNRPF	0.349206	0.20197	0.322386	0.15873	0.128626	0.27152	0.229338	0.145654	0.330597	0.192666	0.190229	-0.191024	DeWeirdt (2020)
VPS28	0.0907692	0.0892308	-0.00307692	0.0207692	-0.243846	0.12	-0.07	0.0411697	0.0515385	0.0976923	0.19	0.256154	DeWeirdt (2020)
AURKB	0.37913	0.235652	-0.0443478	-0.0652174	0.205217	0.626087	0.367826	0.643618	-0.0469565	0.148696	0.747826	0.0513043	DeWeirdt (2020)
SRSF2	0.608131	0.462451	0.591191	0.369848	0.0118577	0.372106	0.0242801	0.678148	0.368718	0.505364	0.413443	-0.0717109	DeWeirdt (2020)
PRMT5	0.437606	0.41502	0.393563	0.331451	0.163185	0.258119	0.201581	0.162239	0.330322	0.296443	0.322417	-0.0265387	DeWeirdt (2020)
KIF11	-0.194737	-0.207018	-0.0631579	-0.0894737	-0.340351	-0.236946	-0.173684	-0.0596491	-0.00526316	-0.0298246	-0.016674	-0.0508772	DeWeirdt (2020)
PET117	0.385965	0.559649	0.185965	0.515789	0.445614	0.294737	0.261404	0.508118	0.391228	0.484211	0.57193	0.0561404	DeWeirdt (2020)
CRIPT	0.486068	0.498452	0.48194	0.488132	0.153767	0.0134159	0.141383	-0.378937	0.391125	0.521156	-0.0877193	0.151703	DeWeirdt (2020)
TTK	0.642857	0.428571	0.464286	0.392857	0.428571	0.571429	0.392857	-0.107143	0.285714	0.392857	0.25	-0.642857	DeWeirdt (2020)
WEE1	1	1	1	1	1	-1	-1	-1	-1	-1	-1	-1	DeWeirdt (2020)

## Sheet: Fig 2b (p-value)
RS3(Seq+Target)+Hsu		RS3(Seq+Target)+Chen
Model	P-value	Model	P-value
RS3(Seq+Target)+Chen	4.9549e-16	RS3(Seq+Target)+Hsu	3.30436e-10
RS3(Seq)+Chen	3.67542e-34	RS3(Seq)+Chen	3.13494e-16
RS3(Seq)+Hsu	1.06167e-07	RS3(Seq)+Hsu	1.04669e-36
RS2	4.9875e-27	RS2	7.3005e-46
VBC	1.69531e-22	VBC	0.000520667
VBC_sgRNA_activity	1.905e-37	VBC_sgRNA_activity	7.83179e-39
VBC_Bioscore	3.76423e-79	VBC_Bioscore	1.09613e-05
DeepSpCas9	6.08339e-15	DeepSpCas9	6.76135e-43
CRISPRon	1.81212e-09	CRISPRon	5.95907e-42
RS3(Target)	1.51833e-84	RS3(Target)	5.21955e-07
DeepCRISPR	4.41776e-134	DeepCRISPR	1.13477e-78

## Sheet: Fig 2c
Rule Set 3 (Sequence+Target) Bin	Percentage of guides	tracrRNA feature
(-0.5,0.5]	59.6636	Chen
(0.5,1]	16.2917	Chen
(-1,-0.5]	14.5399	Chen
<= -1	6.48707	Chen
> 1	3.01777	Chen
(-0.5,0.5]	50.2359	Hsu
(0.5,1]	19.1045	Hsu
(-1,-0.5]	14.7512	Hsu
<= -1	8.93822	Hsu
> 1	6.97021	Hsu

## Sheet: Fig 2d
Dataset	Hsu (2013)					Chen (2013)					DeWeirdt (2020)
Rule Set 3 (Sequence+Target) matched tracrRNA	Least active	4th quintile	3rd quintille	2nd quintile	Most active	Least active	4th quintile	3rd quintille	2nd quintile	Most active	Least active	4th quintile	3rd quintille	2nd quintile	Most active
<= -1	68.1658	19.5432	7.48764	3.06098	1.74241	55.7138	19.2117	11.527	7.91653	5.631	63.9667	18	9.53333	5	3.5
(-1,-0.5]	39.7608	28.0588	16.89	10.3329	4.95749	33.8203	25.0256	18.1738	13.8495	9.13075	37.6168	26.6647	16.764	12.2225	6.73189
(-0.5,0.5]	12.9504	22.2892	23.9714	22.4453	18.3438	16.2097	20.694	21.7158	21.4622	19.9184	15.0735	21.0323	22.5055	21.8369	19.5518
(0.5,1]	3.81606	11.6167	19.7424	28.1209	36.704	7.66526	14.3038	19.4374	24.557	34.0366	5.37045	12.2452	19.0496	25.9665	37.3682
> 1	1.95462	5.93368	15.1483	25.4799	51.4834	4.99195	9.01771	16.9887	25.6039	43.3977	2.73532	7.40145	14.3202	25.1006	50.4425

## Sheet: Fig 2e (boxplot)
Target Gene Symbol	Gene Category	Dataset	Average_LFC	Model	xlabel
AAMP	Essential	DeWeirdt_2020_lfc	-1.62387	Random	Random_Essential
AATF	Essential	DeWeirdt_2020_lfc	-1.69072	Random	Random_Essential
ACCSL	Non-essential	DeWeirdt_2020_lfc	0.500102	Random	Random_Non-essential
ADGRF2	Non-essential	DeWeirdt_2020_lfc	0.748716	Random	Random_Non-essential
ADSL	Essential	DeWeirdt_2020_lfc	-2.0688	Random	Random_Essential
ALG14	Essential	DeWeirdt_2020_lfc	-1.11236	Random	Random_Essential
ALX3	Non-essential	DeWeirdt_2020_lfc	-0.05823	Random	Random_Non-essential
ANAPC4	Essential	DeWeirdt_2020_lfc	-1.94827	Random	Random_Essential
ANKRD49	Essential	DeWeirdt_2020_lfc	-0.692643	Random	Random_Essential
APOBEC1	Non-essential	DeWeirdt_2020_lfc	0.626271	Random	Random_Non-essential
AQP8	Non-essential	DeWeirdt_2020_lfc	0.682465	Random	Random_Non-essential
ARGLU1	Essential	DeWeirdt_2020_lfc	-0.863284	Random	Random_Essential
ARL2	Essential	DeWeirdt_2020_lfc	-1.14221	Random	Random_Essential
ATF7	Essential	DeWeirdt_2020_lfc	0.372931	Random	Random_Essential
ATIC	Essential	DeWeirdt_2020_lfc	-1.3294	Random	Random_Essential
ATP5F1B	Essential	DeWeirdt_2020_lfc	-1.63582	Random	Random_Essential
ATP6V0B	Essential	DeWeirdt_2020_lfc	-1.74688	Random	Random_Essential
ATP6V1D	Essential	DeWeirdt_2020_lfc	-2.11267	Random	Random_Essential
ATP6V1G3	Non-essential	DeWeirdt_2020_lfc	0.776474	Random	Random_Non-essential
ATP6V1H	Essential	DeWeirdt_2020_lfc	-0.397043	Random	Random_Essential
AURKB	Essential	DeWeirdt_2020_lfc	-2.09978	Random	Random_Essential
BEND2	Non-essential	DeWeirdt_2020_lfc	1.00172	Random	Random_Non-essential
BMS1	Essential	DeWeirdt_2020_lfc	-1.0537	Random	Random_Essential
BORA	Essential	DeWeirdt_2020_lfc	-0.897849	Random	Random_Essential
BPY2	Non-essential	DeWeirdt_2020_lfc	1.33849	Random	Random_Non-essential
BRIX1	Essential	DeWeirdt_2020_lfc	-1.55949	Random	Random_Essential
BUD13	Essential	DeWeirdt_2020_lfc	-0.426984	Random	Random_Essential
BUD23	Essential	DeWeirdt_2020_lfc	-0.757642	Random	Random_Essential
C10orf53	Non-essential	DeWeirdt_2020_lfc	0.803515	Random	Random_Non-essential
C11orf40	Non-essential	DeWeirdt_2020_lfc	0.87795	Random	Random_Non-essential
C16orf78	Non-essential	DeWeirdt_2020_lfc	0.686353	Random	Random_Non-essential
C20orf173	Non-essential	DeWeirdt_2020_lfc	0.394443	Random	Random_Non-essential
C8B	Non-essential	DeWeirdt_2020_lfc	0.685674	Random	Random_Non-essential
C8orf17	Non-essential	DeWeirdt_2020_lfc	0.436358	Random	Random_Non-essential
CABP2	Non-essential	DeWeirdt_2020_lfc	0.136155	Random	Random_Non-essential
CACNG3	Non-essential	DeWeirdt_2020_lfc	0.523104	Random	Random_Non-essential
CACTIN	Essential	DeWeirdt_2020_lfc	-0.782908	Random	Random_Essential
CATSPER4	Non-essential	DeWeirdt_2020_lfc	0.935334	Random	Random_Non-essential
CCKAR	Non-essential	DeWeirdt_2020_lfc	0.560128	Random	Random_Non-essential
CCL1	Non-essential	DeWeirdt_2020_lfc	0.381747	Random	Random_Non-essential
CCT6A	Essential	DeWeirdt_2020_lfc	-2.04906	Random	Random_Essential
CCT7	Essential	DeWeirdt_2020_lfc	-1.66368	Random	Random_Essential
CDC45	Essential	DeWeirdt_2020_lfc	-1.8642	Random	Random_Essential
CDCP2	Non-essential	DeWeirdt_2020_lfc	0.822649	Random	Random_Non-essential
CDK12	Essential	DeWeirdt_2020_lfc	-0.520348	Random	Random_Essential
CDKN2A-DT	Non-essential	DeWeirdt_2020_lfc	0.28946	Random	Random_Non-essential
CDX2	Non-essential	DeWeirdt_2020_lfc	0.855414	Random	Random_Non-essential
CEBPE	Essential	DeWeirdt_2020_lfc	0.614008	Random	Random_Essential
CELA2A	Non-essential	DeWeirdt_2020_lfc	0.407698	Random	Random_Non-essential
CELA3B	Non-essential	DeWeirdt_2020_lfc	0.927763	Random	Random_Non-essential
CEP152	Essential	DeWeirdt_2020_lfc	0.201348	Random	Random_Essential
CHAT	Non-essential	DeWeirdt_2020_lfc	0.152253	Random	Random_Non-essential
CHRNB3	Non-essential	DeWeirdt_2020_lfc	0.520542	Random	Random_Non-essential
CIAO1	Essential	DeWeirdt_2020_lfc	-1.06332	Random	Random_Essential
CKAP5	Essential	DeWeirdt_2020_lfc	-1.2282	Random	Random_Essential
CLEC6A	Non-essential	DeWeirdt_2020_lfc	0.700594	Random	Random_Non-essential
CNOT3	Essential	DeWeirdt_2020_lfc	-0.295382	Random	Random_Essential
COG3	Essential	DeWeirdt_2020_lfc	-1.25572	Random	Random_Essential
COPS3	Essential	DeWeirdt_2020_lfc	-0.783769	Random	Random_Essential
COQ2	Essential	DeWeirdt_2020_lfc	-0.536521	Random	Random_Essential
COX4I1	Essential	DeWeirdt_2020_lfc	-1.6303	Random	Random_Essential
COX6B1	Essential	DeWeirdt_2020_lfc	-1.37001	Random	Random_Essential
CRIPT	Essential	DeWeirdt_2020_lfc	0.112996	Random	Random_Essential
CST4	Non-essential	DeWeirdt_2020_lfc	0.168519	Random	Random_Non-essential
CT45A2	Non-essential	DeWeirdt_2020_lfc	0.371197	Random	Random_Non-essential
CT45A3	Non-essential	DeWeirdt_2020_lfc	-0.163629	Random	Random_Non-essential
CTRB1	Non-essential	DeWeirdt_2020_lfc	-0.159306	Random	Random_Non-essential
CXorf66	Non-essential	DeWeirdt_2020_lfc	0.650649	Random	Random_Non-essential
CYLC2	Non-essential	DeWeirdt_2020_lfc	0.430021	Random	Random_Non-essential
CYP11B2	Non-essential	DeWeirdt_2020_lfc	0.656545	Random	Random_Non-essential
CYP2A13	Non-essential	DeWeirdt_2020_lfc	0.130068	Random	Random_Non-essential
CYP2C19	Non-essential	DeWeirdt_2020_lfc	0.368376	Random	Random_Non-essential
CYP7A1	Non-essential	DeWeirdt_2020_lfc	0.323215	Random	Random_Non-essential
DAP3	Essential	DeWeirdt_2020_lfc	-0.433363	Random	Random_Essential
DAZ1	Non-essential	DeWeirdt_2020_lfc	1.05165	Random	Random_Non-essential
DDB1	Essential	DeWeirdt_2020_lfc	-1.83629	Random	Random_Essential
DDOST	Essential	DeWeirdt_2020_lfc	-0.931437	Random	Random_Essential
DDX18	Essential	DeWeirdt_2020_lfc	-0.956337	Random	Random_Essential
DEFB103B	Non-essential	DeWeirdt_2020_lfc	0.243941	Random	Random_Non-essential
DEFB106A	Non-essential	DeWeirdt_2020_lfc	0.688035	Random	Random_Non-essential
DEFB126	Non-essential	DeWeirdt_2020_lfc	1.2381	Random	Random_Non-essential
DHX15	Essential	DeWeirdt_2020_lfc	-1.60234	Random	Random_Essential
DHX35	Essential	DeWeirdt_2020_lfc	-0.200547	Random	Random_Essential
DICER1	Essential	DeWeirdt_2020_lfc	-0.651102	Random	Random_Essential
DNAJA3	Essential	DeWeirdt_2020_lfc	-0.586904	Random	Random_Essential
DNLZ	Essential	DeWeirdt_2020_lfc	-0.289238	Random	Random_Essential
DNM2	Essential	DeWeirdt_2020_lfc	-0.798632	Random	Random_Essential
DNTTIP2	Essential	DeWeirdt_2020_lfc	-1.0674	Random	Random_Essential
DRGX	Non-essential	DeWeirdt_2020_lfc	0.887446	Random	Random_Non-essential
DSN1	Essential	DeWeirdt_2020_lfc	0.343478	Random	Random_Essential
DSPP	Non-essential	DeWeirdt_2020_lfc	0.677186	Random	Random_Non-essential
DYNLRB1	Essential	DeWeirdt_2020_lfc	-1.57027	Random	Random_Essential
E4F1	Essential	DeWeirdt_2020_lfc	-0.517139	Random	Random_Essential
EIF3H	Essential	DeWeirdt_2020_lfc	-0.670629	Random	Random_Essential
EIF3M	Essential	DeWeirdt_2020_lfc	-0.884704	Random	Random_Essential
EIF4G1	Essential	DeWeirdt_2020_lfc	-1.13174	Random	Random_Essential
ELP6	Essential	DeWeirdt_2020_lfc	-2.1969	Random	Random_Essential
ERCC3	Essential	DeWeirdt_2020_lfc	-1.36888	Random	Random_Essential
ERCC6L	Essential	DeWeirdt_2020_lfc	0.0382407	Random	Random_Essential
EXOSC1	Essential	DeWeirdt_2020_lfc	-0.0124722	Random	Random_Essential
EXOSC4	Essential	DeWeirdt_2020_lfc	-1.41346	Random	Random_Essential
F13B	Non-essential	DeWeirdt_2020_lfc	0.620283	Random	Random_Non-essential
F9	Non-essential	DeWeirdt_2020_lfc	0.687231	Random	Random_Non-essential
FAM210A	Essential	DeWeirdt_2020_lfc	-0.603691	Random	Random_Essential
FAM47A	Non-essential	DeWeirdt_2020_lfc	0.845286	Random	Random_Non-essential
FAM71B	Non-essential	DeWeirdt_2020_lfc	1.13362	Random	Random_Non-essential
FAM71C	Non-essential	DeWeirdt_2020_lfc	0.866156	Random	Random_Non-essential
FBL	Essential	DeWeirdt_2020_lfc	-1.2278	Random	Random_Essential
FCF1	Essential	DeWeirdt_2020_lfc	-2.22522	Random	Random_Essential
FFAR1	Non-essential	DeWeirdt_2020_lfc	0.584235	Random	Random_Non-essential
FGF3	Non-essential	DeWeirdt_2020_lfc	0.570117	Random	Random_Non-essential
FGF6	Non-essential	DeWeirdt_2020_lfc	1.02502	Random	Random_Non-essential
FNTB	Essential	DeWeirdt_2020_lfc	-1.62726	Random	Random_Essential
FOXB1	Non-essential	DeWeirdt_2020_lfc	0.368945	Random	Random_Non-essential
FOXB2	Non-essential	DeWeirdt_2020_lfc	-0.664111	Random	Random_Non-essential
FOXD4L4	Non-essential	DeWeirdt_2020_lfc	-1.63331	Random	Random_Non-essential
FSCB	Non-essential	DeWeirdt_2020_lfc	0.692865	Random	Random_Non-essential
GABRA6	Non-essential	DeWeirdt_2020_lfc	0.636724	Random	Random_Non-essential
GART	Essential	DeWeirdt_2020_lfc	-2.17877	Random	Random_Essential
GCN1	Essential	DeWeirdt_2020_lfc	-0.621989	Random	Random_Essential
GDF2	Non-essential	DeWeirdt_2020_lfc	0.68756	Random	Random_Non-essential
GEMIN5	Essential	DeWeirdt_2020_lfc	-1.37544	Random	Random_Essential
GET4	Essential	DeWeirdt_2020_lfc	-0.352989	Random	Random_Essential
GFER	Essential	DeWeirdt_2020_lfc	-1.19737	Random	Random_Essential
GJA10	Non-essential	DeWeirdt_2020_lfc	0.813911	Random	Random_Non-essential
GKN2	Non-essential	DeWeirdt_2020_lfc	0.596449	Random	Random_Non-essential
GMPPB	Essential	DeWeirdt_2020_lfc	-2.17187	Random	Random_Essential
GPR101	Non-essential	DeWeirdt_2020_lfc	0.971666	Random	Random_Non-essential
GPR31	Non-essential	DeWeirdt_2020_lfc	0.551891	Random	Random_Non-essential
GPR32	Non-essential	DeWeirdt_2020_lfc	0.385375	Random	Random_Non-essential
GPX5	Non-essential	DeWeirdt_2020_lfc	0.661159	Random	Random_Non-essential
GRM4	Non-essential	DeWeirdt_2020_lfc	0.959762	Random	Random_Non-essential
GSTA5	Non-essential	DeWeirdt_2020_lfc	0.492738	Random	Random_Non-essential
GSX1	Non-essential	DeWeirdt_2020_lfc	0.794507	Random	Random_Non-essential
GTF3C2	Essential	DeWeirdt_2020_lfc	-1.00015	Random	Random_Essential
H1-8	Non-essential	DeWeirdt_2020_lfc	0.386108	Random	Random_Non-essential
H2AC1	Non-essential	DeWeirdt_2020_lfc	0.524729	Random	Random_Non-essential
HAUS3	Essential	DeWeirdt_2020_lfc	-1.70106	Random	Random_Essential
HEATR1	Essential	DeWeirdt_2020_lfc	-1.09888	Random	Random_Essential
HINFP	Essential	DeWeirdt_2020_lfc	-1.39429	Random	Random_Essential
HM13	Essential	DeWeirdt_2020_lfc	0.0339598	Random	Random_Essential
HMX1	Non-essential	DeWeirdt_2020_lfc	1.05785	Random	Random_Non-essential
HSFY1	Non-essential	DeWeirdt_2020_lfc	1.35255	Random	Random_Non-essential
IAPP	Non-essential	DeWeirdt_2020_lfc	0.644663	Random	Random_Non-essential
IARS1	Essential	DeWeirdt_2020_lfc	-1.84994	Random	Random_Essential
IFNA16	Non-essential	DeWeirdt_2020_lfc	-0.257337	Random	Random_Non-essential
IFNA17	Non-essential	DeWeirdt_2020_lfc	0.305811	Random	Random_Non-essential
IFNA4	Non-essential	DeWeirdt_2020_lfc	-0.689187	Random	Random_Non-essential
IFNA5	Non-essential	DeWeirdt_2020_lfc	-0.08015	Random	Random_Non-essential
IFNL2	Non-essential	DeWeirdt_2020_lfc	-0.0635627	Random	Random_Non-essential
IFNL3	Non-essential	DeWeirdt_2020_lfc	0.268577	Random	Random_Non-essential
IFNW1	Non-essential	DeWeirdt_2020_lfc	-0.686576	Random	Random_Non-essential
IGBP1	Essential	DeWeirdt_2020_lfc	-1.56534	Random	Random_Essential
IL13	Non-essential	DeWeirdt_2020_lfc	0.564396	Random	Random_Non-essential
IL1F10	Non-essential	DeWeirdt_2020_lfc	0.765135	Random	Random_Non-essential
IL22	Non-essential	DeWeirdt_2020_lfc	0.741265	Random	Random_Non-essential
IL36A	Non-essential	DeWeirdt_2020_lfc	0.646247	Random	Random_Non-essential
ILK	Essential	DeWeirdt_2020_lfc	-0.208871	Random	Random_Essential
INS	Non-essential	DeWeirdt_2020_lfc	0.278417	Random	Random_Non-essential
INSRR	Non-essential	DeWeirdt_2020_lfc	0.366236	Random	Random_Non-essential
INTS14	Essential	DeWeirdt_2020_lfc	0.439558	Random	Random_Essential
INTS2	Essential	DeWeirdt_2020_lfc	-0.932762	Random	Random_Essential
INTS8	Essential	DeWeirdt_2020_lfc	-1.15695	Random	Random_Essential
ITGAV	Essential	DeWeirdt_2020_lfc	-0.945813	Random	Random_Essential
KASH5	Non-essential	DeWeirdt_2020_lfc	0.539234	Random	Random_Non-essential
KCNK10	Non-essential	DeWeirdt_2020_lfc	0.855715	Random	Random_Non-essential
KDSR	Essential	DeWeirdt_2020_lfc	-1.29365	Random	Random_Essential
KIF11	Essential	DeWeirdt_2020_lfc	-0.384055	Random	Random_Essential
KNL1	Essential	DeWeirdt_2020_lfc	-1.17191	Random	Random_Essential
KRT28	Non-essential	DeWeirdt_2020_lfc	0.614198	Random	Random_Non-essential
KRT33A	Non-essential	DeWeirdt_2020_lfc	-0.242916	Random	Random_Non-essential
KRT36	Non-essential	DeWeirdt_2020_lfc	0.436329	Random	Random_Non-essential
KRT71	Non-essential	DeWeirdt_2020_lfc	0.612206	Random	Random_Non-essential
KRT76	Non-essential	DeWeirdt_2020_lfc	0.673167	Random	Random_Non-essential
KRTAP13-3	Non-essential	DeWeirdt_2020_lfc	0.653804	Random	Random_Non-essential
KRTAP4-7	Non-essential	DeWeirdt_2020_lfc	-0.955788	Random	Random_Non-essential
KRTAP9-3	Non-essential	DeWeirdt_2020_lfc	-0.0813312	Random	Random_Non-essential
LARS1	Essential	DeWeirdt_2020_lfc	-1.83643	Random	Random_Essential
LARS2	Essential	DeWeirdt_2020_lfc	-0.676326	Random	Random_Essential
LHFPL5	Non-essential	DeWeirdt_2020_lfc	0.678694	Random	Random_Non-essential
LHX3	Non-essential	DeWeirdt_2020_lfc	0.330138	Random	Random_Non-essential
LHX5	Non-essential	DeWeirdt_2020_lfc	0.889599	Random	Random_Non-essential
LIAS	Essential	DeWeirdt_2020_lfc	-0.477205	Random	Random_Essential
LIN28A	Non-essential	DeWeirdt_2020_lfc	0.298092	Random	Random_Non-essential
LRRC10	Non-essential	DeWeirdt_2020_lfc	0.553887	Random	Random_Non-essential
LUC7L3	Essential	DeWeirdt_2020_lfc	-1.48376	Random	Random_Essential
LUZP4	Non-essential	DeWeirdt_2020_lfc	1.0231	Random	Random_Non-essential
MAGEC3	Non-essential	DeWeirdt_2020_lfc	0.905911	Random	Random_Non-essential
MAK16	Essential	DeWeirdt_2020_lfc	-1.67727	Random	Random_Essential
MARS1	Essential	DeWeirdt_2020_lfc	-2.04011	Random	Random_Essential
MBD3L2	Non-essential	DeWeirdt_2020_lfc	-0.406046	Random	Random_Non-essential
MCM4	Essential	DeWeirdt_2020_lfc	-1.63377	Random	Random_Essential
MED19	Essential	DeWeirdt_2020_lfc	0.133509	Random	Random_Essential
MED7	Essential	DeWeirdt_2020_lfc	-0.205654	Random	Random_Essential
MEP1B	Non-essential	DeWeirdt_2020_lfc	0.603684	Random	Random_Non-essential
METTL17	Essential	DeWeirdt_2020_lfc	-0.292504	Random	Random_Essential
MMP27	Non-essential	DeWeirdt_2020_lfc	0.430435	Random	Random_Non-essential
MRGPRD	Non-essential	DeWeirdt_2020_lfc	0.404662	Random	Random_Non-essential
MROH6	Essential	DeWeirdt_2020_lfc	0.210588	Random	Random_Essential
MRPL12	Essential	DeWeirdt_2020_lfc	-1.21992	Random	Random_Essential
MRPL45	Essential	DeWeirdt_2020_lfc	-1.74926	Random	Random_Essential
MRPS10	Essential	DeWeirdt_2020_lfc	-1.40841	Random	Random_Essential
MRPS15	Essential	DeWeirdt_2020_lfc	0.332262	Random	Random_Essential
MRPS23	Essential	DeWeirdt_2020_lfc	-1.2725	Random	Random_Essential
MRPS24	Essential	DeWeirdt_2020_lfc	-1.03958	Random	Random_Essential
MRPS25	Essential	DeWeirdt_2020_lfc	-0.304763	Random	Random_Essential
MRPS30	Essential	DeWeirdt_2020_lfc	-0.486725	Random	Random_Essential
MT1B	Non-essential	DeWeirdt_2020_lfc	-0.217981	Random	Random_Non-essential
MTOR	Essential	DeWeirdt_2020_lfc	-1.65032	Random	Random_Essential
MTPAP	Essential	DeWeirdt_2020_lfc	-1.25517	Random	Random_Essential
MUCL3	Non-essential	DeWeirdt_2020_lfc	0.981104	Random	Random_Non-essential
NANOS2	Non-essential	DeWeirdt_2020_lfc	0.338798	Random	Random_Non-essential
NAPA	Essential	DeWeirdt_2020_lfc	-1.18167	Random	Random_Essential
NAPG	Essential	DeWeirdt_2020_lfc	-0.0513881	Random	Random_Essential
NBAS	Essential	DeWeirdt_2020_lfc	0.55793	Random	Random_Essential
NDST4	Non-essential	DeWeirdt_2020_lfc	0.703308	Random	Random_Non-essential
NEDD1	Essential	DeWeirdt_2020_lfc	-1.07241	Random	Random_Essential
NEUROD6	Non-essential	DeWeirdt_2020_lfc	0.578831	Random	Random_Non-essential
NEUROG1	Non-essential	DeWeirdt_2020_lfc	0.208832	Random	Random_Non-essential
NKAPD1	Essential	DeWeirdt_2020_lfc	-0.701255	Random	Random_Essential
NKX2-2	Non-essential	DeWeirdt_2020_lfc	0.791771	Random	Random_Non-essential
NLRP4	Non-essential	DeWeirdt_2020_lfc	0.486035	Random	Random_Non-essential
NMT1	Essential	DeWeirdt_2020_lfc	-0.912743	Random	Random_Essential
NOLC1	Essential	DeWeirdt_2020_lfc	0.0206589	Random	Random_Essential
NOP2	Essential	DeWeirdt_2020_lfc	-1.74643	Random	Random_Essential
NPFFR1	Non-essential	DeWeirdt_2020_lfc	0.580767	Random	Random_Non-essential
NPSR1	Non-essential	DeWeirdt_2020_lfc	1.03487	Random	Random_Non-essential
NRBP1	Essential	DeWeirdt_2020_lfc	-0.830442	Random	Random_Essential
NUP160	Essential	DeWeirdt_2020_lfc	-1.50425	Random	Random_Essential
NUP214	Essential	DeWeirdt_2020_lfc	-0.909555	Random	Random_Essential
NUP58	Essential	DeWeirdt_2020_lfc	-0.564909	Random	Random_Essential
OGT	Essential	DeWeirdt_2020_lfc	-2.11716	Random	Random_Essential
OOSP2	Non-essential	DeWeirdt_2020_lfc	0.375275	Random	Random_Non-essential
OPN5	Non-essential	DeWeirdt_2020_lfc	1.14839	Random	Random_Non-essential
OR10H3	Non-essential	DeWeirdt_2020_lfc	-0.208849	Random	Random_Non-essential
OR11A1	Non-essential	DeWeirdt_2020_lfc	0.767836	Random	Random_Non-essential
OR1G1	Non-essential	DeWeirdt_2020_lfc	0.387975	Random	Random_Non-essential
OR2D2	Non-essential	DeWeirdt_2020_lfc	0.734861	Random	Random_Non-essential
OR2T12	Non-essential	DeWeirdt_2020_lfc	-1.03502	Random	Random_Non-essential
OR2T4	Non-essential	DeWeirdt_2020_lfc	-0.582678	Random	Random_Non-essential
OR4C11	Non-essential	DeWeirdt_2020_lfc	1.06411	Random	Random_Non-essential
OR4D1	Non-essential	DeWeirdt_2020_lfc	-0.222426	Random	Random_Non-essential
OR51D1	Non-essential	DeWeirdt_2020_lfc	1.00298	Random	Random_Non-essential
OR52A1	Non-essential	DeWeirdt_2020_lfc	0.471527	Random	Random_Non-essential
OR52B6	Non-essential	DeWeirdt_2020_lfc	0.785654	Random	Random_Non-essential
OR52E8	Non-essential	DeWeirdt_2020_lfc	0.658272	Random	Random_Non-essential
OR5C1	Non-essential	DeWeirdt_2020_lfc	0.911446	Random	Random_Non-essential
OR5T2	Non-essential	DeWeirdt_2020_lfc	0.825427	Random	Random_Non-essential
OR5T3	Non-essential	DeWeirdt_2020_lfc	0.885491	Random	Random_Non-essential
OR5W2	Non-essential	DeWeirdt_2020_lfc	0.583306	Random	Random_Non-essential
OR6K6	Non-essential	DeWeirdt_2020_lfc	0.542274	Random	Random_Non-essential
OR7D4	Non-essential	DeWeirdt_2020_lfc	0.0148116	Random	Random_Non-essential
OR7G2	Non-essential	DeWeirdt_2020_lfc	0.651102	Random	Random_Non-essential
OR8G5	Non-essential	DeWeirdt_2020_lfc	-0.0894344	Random	Random_Non-essential
OR9Q2	Non-essential	DeWeirdt_2020_lfc	-0.264597	Random	Random_Non-essential
PDCD11	Essential	DeWeirdt_2020_lfc	-1.16409	Random	Random_Essential
PDYN	Non-essential	DeWeirdt_2020_lfc	0.847932	Random	Random_Non-essential
PET117	Essential	DeWeirdt_2020_lfc	-0.606219	Random	Random_Essential
PFDN2	Essential	DeWeirdt_2020_lfc	-0.602694	Random	Random_Essential
PGK2	Non-essential	DeWeirdt_2020_lfc	0.913628	Random	Random_Non-essential
PGLYRP2	Non-essential	DeWeirdt_2020_lfc	0.345625	Random	Random_Non-essential
PHB2	Essential	DeWeirdt_2020_lfc	-1.73777	Random	Random_Essential
PIGS	Essential	DeWeirdt_2020_lfc	-0.0149776	Random	Random_Essential
PIGV	Essential	DeWeirdt_2020_lfc	0.288638	Random	Random_Essential
PIWIL3	Non-essential	DeWeirdt_2020_lfc	1.04365	Random	Random_Non-essential
PMPCA	Essential	DeWeirdt_2020_lfc	-1.80685	Random	Random_Essential
PMVK	Essential	DeWeirdt_2020_lfc	-1.47065	Random	Random_Essential
PNLIPRP1	Non-essential	DeWeirdt_2020_lfc	0.655893	Random	Random_Non-essential
PNPLA5	Non-essential	DeWeirdt_2020_lfc	0.539853	Random	Random_Non-essential
POLA2	Essential	DeWeirdt_2020_lfc	-1.40012	Random	Random_Essential
POLE	Essential	DeWeirdt_2020_lfc	-1.58506	Random	Random_Essential
POLR1E	Essential	DeWeirdt_2020_lfc	-1.23744	Random	Random_Essential
POLR1F	Essential	DeWeirdt_2020_lfc	-1.5316	Random	Random_Essential
POLR1H	Essential	DeWeirdt_2020_lfc	-1.09061	Random	Random_Essential
POLR2B	Essential	DeWeirdt_2020_lfc	-2.34988	Random	Random_Essential
POLR2I	Essential	DeWeirdt_2020_lfc	-2.8817	Random	Random_Essential
POP5	Essential	DeWeirdt_2020_lfc	-1.54645	Random	Random_Essential
POTEH	Non-essential	DeWeirdt_2020_lfc	-0.535991	Random	Random_Non-essential
PPP1R8	Essential	DeWeirdt_2020_lfc	-1.90548	Random	Random_Essential
PPP3R2	Non-essential	DeWeirdt_2020_lfc	0.516846	Random	Random_Non-essential
PRAMEF1	Non-essential	DeWeirdt_2020_lfc	-0.684767	Random	Random_Non-essential
PRAMEF4	Non-essential	DeWeirdt_2020_lfc	-0.366279	Random	Random_Non-essential
PRMT5	Essential	DeWeirdt_2020_lfc	-1.80561	Random	Random_Essential
PRPF3	Essential	DeWeirdt_2020_lfc	-0.806641	Random	Random_Essential
PRPF31	Essential	DeWeirdt_2020_lfc	-1.62188	Random	Random_Essential
PRPF6	Essential	DeWeirdt_2020_lfc	-1.97989	Random	Random_Essential
PRSS33	Non-essential	DeWeirdt_2020_lfc	0.300787	Random	Random_Non-essential
PSMC4	Essential	DeWeirdt_2020_lfc	-1.11636	Random	Random_Essential
PSMD1	Essential	DeWeirdt_2020_lfc	-1.62117	Random	Random_Essential
PSMD4	Essential	DeWeirdt_2020_lfc	-1.87736	Random	Random_Essential
PTCD3	Essential	DeWeirdt_2020_lfc	-0.60058	Random	Random_Essential
PUF60	Essential	DeWeirdt_2020_lfc	-2.82383	Random	Random_Essential
PUM3	Essential	DeWeirdt_2020_lfc	-0.789023	Random	Random_Essential
QRSL1	Essential	DeWeirdt_2020_lfc	-0.324147	Random	Random_Essential
RACGAP1	Essential	DeWeirdt_2020_lfc	-1.10164	Random	Random_Essential
RAD9A	Essential	DeWeirdt_2020_lfc	-0.853489	Random	Random_Essential
RBBP6	Essential	DeWeirdt_2020_lfc	-0.986481	Random	Random_Essential
RBM46	Non-essential	DeWeirdt_2020_lfc	0.561226	Random	Random_Non-essential
RBMY1E	Non-essential	DeWeirdt_2020_lfc	1.10065	Random	Random_Non-essential
RDH8	Non-essential	DeWeirdt_2020_lfc	0.121526	Random	Random_Non-essential
REXO1L1P	Non-essential	DeWeirdt_2020_lfc	-1.01227	Random	Random_Non-essential
RFC3	Essential	DeWeirdt_2020_lfc	-1.0879	Random	Random_Essential
RFPL3	Non-essential	DeWeirdt_2020_lfc	0.0750481	Random	Random_Non-essential
RHOXF2	Non-essential	DeWeirdt_2020_lfc	0.411801	Random	Random_Non-essential
RNASE11	Non-essential	DeWeirdt_2020_lfc	0.984215	Random	Random_Non-essential
RNASE8	Non-essential	DeWeirdt_2020_lfc	0.449327	Random	Random_Non-essential
RNF113A	Essential	DeWeirdt_2020_lfc	-0.640175	Random	Random_Essential
RNF113B	Non-essential	DeWeirdt_2020_lfc	0.121624	Random	Random_Non-essential
RNF168	Essential	DeWeirdt_2020_lfc	0.182757	Random	Random_Essential
RNF17	Non-essential	DeWeirdt_2020_lfc	0.657155	Random	Random_Non-essential
RPAP1	Essential	DeWeirdt_2020_lfc	-0.350529	Random	Random_Essential
RPE65	Non-essential	DeWeirdt_2020_lfc	0.53545	Random	Random_Non-essential
RPL4	Essential	DeWeirdt_2020_lfc	-1.61186	Random	Random_Essential
RPN2	Essential	DeWeirdt_2020_lfc	-0.445059	Random	Random_Essential
RPP21	Essential	DeWeirdt_2020_lfc	-2.16739	Random	Random_Essential
RRM2	Essential	DeWeirdt_2020_lfc	-1.17805	Random	Random_Essential
RRP9	Essential	DeWeirdt_2020_lfc	-1.67595	Random	Random_Essential
RSL1D1	Essential	DeWeirdt_2020_lfc	-0.932124	Random	Random_Essential
RSRC2	Essential	DeWeirdt_2020_lfc	-0.784699	Random	Random_Essential
SAGE1	Non-essential	DeWeirdt_2020_lfc	0.181509	Random	Random_Non-essential
SCRT2	Non-essential	DeWeirdt_2020_lfc	-0.377203	Random	Random_Non-essential
SDHA	Essential	DeWeirdt_2020_lfc	-1.92436	Random	Random_Essential
SEH1L	Essential	DeWeirdt_2020_lfc	-0.926575	Random	Random_Essential
SEPTIN7P2	Non-essential	DeWeirdt_2020_lfc	-0.347692	Random	Random_Non-essential
SERPINB12	Non-essential	DeWeirdt_2020_lfc	0.515596	Random	Random_Non-essential
SKA1	Essential	DeWeirdt_2020_lfc	-0.690542	Random	Random_Essential
SLC13A1	Non-essential	DeWeirdt_2020_lfc	0.971757	Random	Random_Non-essential
SLC22A6	Non-essential	DeWeirdt_2020_lfc	0.926495	Random	Random_Non-essential
SLC25A28	Essential	DeWeirdt_2020_lfc	-0.259095	Random	Random_Essential
SLC2A2	Non-essential	DeWeirdt_2020_lfc	1.24847	Random	Random_Non-essential
SLC39A7	Essential	DeWeirdt_2020_lfc	0.0539059	Random	Random_Essential
SLC7A6OS	Essential	DeWeirdt_2020_lfc	-2.09341	Random	Random_Essential
SLCO6A1	Non-essential	DeWeirdt_2020_lfc	0.772503	Random	Random_Non-essential
SLITRK1	Non-essential	DeWeirdt_2020_lfc	0.235669	Random	Random_Non-essential
SNIP1	Essential	DeWeirdt_2020_lfc	-0.154366	Random	Random_Essential
SNRNP70	Essential	DeWeirdt_2020_lfc	-0.775322	Random	Random_Essential
SNRPB	Essential	DeWeirdt_2020_lfc	-0.779148	Random	Random_Essential
SNRPF	Essential	DeWeirdt_2020_lfc	-2.20439	Random	Random_Essential
SNUPN	Essential	DeWeirdt_2020_lfc	-0.746689	Random	Random_Essential
SOD1	Essential	DeWeirdt_2020_lfc	-1.42093	Random	Random_Essential
SON	Essential	DeWeirdt_2020_lfc	-1.76096	Random	Random_Essential
SPACA5	Non-essential	DeWeirdt_2020_lfc	0.688389	Random	Random_Non-essential
SPATA31A7	Non-essential	DeWeirdt_2020_lfc	-0.588109	Random	Random_Non-essential
SPATA31D1	Non-essential	DeWeirdt_2020_lfc	0.505845	Random	Random_Non-essential
SPATA5	Essential	DeWeirdt_2020_lfc	-1.54062	Random	Random_Essential
SPATA5L1	Essential	DeWeirdt_2020_lfc	-1.25437	Random	Random_Essential
SPC25	Essential	DeWeirdt_2020_lfc	-1.91677	Random	Random_Essential
SPCS3	Essential	DeWeirdt_2020_lfc	-0.361023	Random	Random_Essential
SPEM1	Non-essential	DeWeirdt_2020_lfc	0.149183	Random	Random_Non-essential
SPRR4	Non-essential	DeWeirdt_2020_lfc	0.252179	Random	Random_Non-essential
SRCAP	Essential	DeWeirdt_2020_lfc	-1.08219	Random	Random_Essential
SRSF2	Essential	DeWeirdt_2020_lfc	-1.873	Random	Random_Essential
STPG4	Non-essential	DeWeirdt_2020_lfc	0.408723	Random	Random_Non-essential
SYS1	Essential	DeWeirdt_2020_lfc	-0.834658	Random	Random_Essential
TAAR6	Non-essential	DeWeirdt_2020_lfc	0.830205	Random	Random_Non-essential
TAF10	Essential	DeWeirdt_2020_lfc	-0.928911	Random	Random_Essential
TAF6L	Essential	DeWeirdt_2020_lfc	0.161681	Random	Random_Essential
TAS2R40	Non-essential	DeWeirdt_2020_lfc	0.872244	Random	Random_Non-essential
TAS2R50	Non-essential	DeWeirdt_2020_lfc	0.636022	Random	Random_Non-essential
TBC1D21	Non-essential	DeWeirdt_2020_lfc	0.534621	Random	Random_Non-essential
TBC1D29P	Non-essential	DeWeirdt_2020_lfc	-0.713243	Random	Random_Non-essential
TBCE	Essential	DeWeirdt_2020_lfc	-0.858818	Random	Random_Essential
TCHHL1	Non-essential	DeWeirdt_2020_lfc	0.583489	Random	Random_Non-essential
TEDC1	Essential	DeWeirdt_2020_lfc	-0.840736	Random	Random_Essential
TEX13A	Non-essential	DeWeirdt_2020_lfc	0.875773	Random	Random_Non-essential
TEX28	Non-essential	DeWeirdt_2020_lfc	0.698177	Random	Random_Non-essential
TFAP2D	Non-essential	DeWeirdt_2020_lfc	0.320393	Random	Random_Non-essential
TLX1	Non-essential	DeWeirdt_2020_lfc	0.661446	Random	Random_Non-essential
TMEM199	Essential	DeWeirdt_2020_lfc	-1.49268	Random	Random_Essential
TMPRSS11A	Non-essential	DeWeirdt_2020_lfc	0.896625	Random	Random_Non-essential
TMPRSS11F	Non-essential	DeWeirdt_2020_lfc	0.812814	Random	Random_Non-essential
TNPO3	Essential	DeWeirdt_2020_lfc	-1.53231	Random	Random_Essential
TOP2A	Essential	DeWeirdt_2020_lfc	-1.44535	Random	Random_Essential
TRIM60	Non-essential	DeWeirdt_2020_lfc	0.545964	Random	Random_Non-essential
TRIML1	Non-essential	DeWeirdt_2020_lfc	-0.161949	Random	Random_Non-essential
TRMT5	Essential	DeWeirdt_2020_lfc	-1.30495	Random	Random_Essential
TRUB2	Essential	DeWeirdt_2020_lfc	0.00526436	Random	Random_Essential
TTK	Essential	DeWeirdt_2020_lfc	-1.20658	Random	Random_Essential
TXNL4A	Essential	DeWeirdt_2020_lfc	-1.24165	Random	Random_Essential
U2AF1	Essential	DeWeirdt_2020_lfc	-1.7329	Random	Random_Essential
UBQLN3	Non-essential	DeWeirdt_2020_lfc	0.958278	Random	Random_Non-essential
UMPS	Essential	DeWeirdt_2020_lfc	-1.44941	Random	Random_Essential
UPF2	Essential	DeWeirdt_2020_lfc	-0.541069	Random	Random_Essential
UROC1	Non-essential	DeWeirdt_2020_lfc	0.653956	Random	Random_Non-essential
USP5	Essential	DeWeirdt_2020_lfc	-1.36474	Random	Random_Essential
VN1R2	Non-essential	DeWeirdt_2020_lfc	0.438885	Random	Random_Non-essential
VN1R4	Non-essential	DeWeirdt_2020_lfc	-0.396756	Random	Random_Non-essential
VPREB1	Non-essential	DeWeirdt_2020_lfc	0.162908	Random	Random_Non-essential
VPS28	Essential	DeWeirdt_2020_lfc	-1.79932	Random	Random_Essential
WDR55	Essential	DeWeirdt_2020_lfc	-1.8208	Random	Random_Essential
WEE1	Essential	DeWeirdt_2020_lfc	-1.06651	Random	Random_Essential
WFDC11	Non-essential	DeWeirdt_2020_lfc	0.542463	Random	Random_Non-essential
WFDC9	Non-essential	DeWeirdt_2020_lfc	0.585183	Random	Random_Non-essential
YAE1	Essential	DeWeirdt_2020_lfc	-1.20205	Random	Random_Essential
YEATS4	Essential	DeWeirdt_2020_lfc	-1.13931	Random	Random_Essential
YY1	Essential	DeWeirdt_2020_lfc	-0.416659	Random	Random_Essential
ZIM3	Non-essential	DeWeirdt_2020_lfc	0.404863	Random	Random_Non-essential
ZNF131	Essential	DeWeirdt_2020_lfc	-0.492083	Random	Random_Essential
ZSWIM2	Non-essential	DeWeirdt_2020_lfc	0.69636	Random	Random_Non-essential
AAMP	Essential	Hsu_2013_lfc	-0.815941	Random	Random_Essential
AATF	Essential	Hsu_2013_lfc	-1.72013	Random	Random_Essential
ACCSL	Non-essential	Hsu_2013_lfc	0.387192	Random	Random_Non-essential
ADGRF2	Non-essential	Hsu_2013_lfc	0.697721	Random	Random_Non-essential
ADSL	Essential	Hsu_2013_lfc	-2.58337	Random	Random_Essential
ALG14	Essential	Hsu_2013_lfc	-0.608665	Random	Random_Essential
ALX3	Non-essential	Hsu_2013_lfc	-0.0545319	Random	Random_Non-essential
ANAPC4	Essential	Hsu_2013_lfc	-0.702382	Random	Random_Essential
ANKRD49	Essential	Hsu_2013_lfc	-0.64545	Random	Random_Essential
APOBEC1	Non-essential	Hsu_2013_lfc	0.923385	Random	Random_Non-essential
AQP8	Non-essential	Hsu_2013_lfc	0.0479139	Random	Random_Non-essential
ARGLU1	Essential	Hsu_2013_lfc	-0.730014	Random	Random_Essential
ARL2	Essential	Hsu_2013_lfc	-0.761439	Random	Random_Essential
ATF7	Essential	Hsu_2013_lfc	0.245658	Random	Random_Essential
ATIC	Essential	Hsu_2013_lfc	-1.09512	Random	Random_Essential
ATP5F1B	Essential	Hsu_2013_lfc	-1.72668	Random	Random_Essential
ATP6V0B	Essential	Hsu_2013_lfc	-1.63251	Random	Random_Essential
ATP6V1D	Essential	Hsu_2013_lfc	-1.35463	Random	Random_Essential
ATP6V1G3	Non-essential	Hsu_2013_lfc	0.936573	Random	Random_Non-essential
ATP6V1H	Essential	Hsu_2013_lfc	-0.733209	Random	Random_Essential
AURKB	Essential	Hsu_2013_lfc	-0.732596	Random	Random_Essential
BEND2	Non-essential	Hsu_2013_lfc	0.896366	Random	Random_Non-essential
BMS1	Essential	Hsu_2013_lfc	-0.579305	Random	Random_Essential
BORA	Essential	Hsu_2013_lfc	-0.666795	Random	Random_Essential
BPY2	Non-essential	Hsu_2013_lfc	0.867239	Random	Random_Non-essential
BRIX1	Essential	Hsu_2013_lfc	-0.891395	Random	Random_Essential
BUD13	Essential	Hsu_2013_lfc	-0.247839	Random	Random_Essential
BUD23	Essential	Hsu_2013_lfc	-0.729594	Random	Random_Essential
C10orf53	Non-essential	Hsu_2013_lfc	0.75912	Random	Random_Non-essential
C11orf40	Non-essential	Hsu_2013_lfc	0.960832	Random	Random_Non-essential
C16orf78	Non-essential	Hsu_2013_lfc	0.721802	Random	Random_Non-essential
C20orf173	Non-essential	Hsu_2013_lfc	0.198642	Random	Random_Non-essential
C8B	Non-essential	Hsu_2013_lfc	0.55845	Random	Random_Non-essential
C8orf17	Non-essential	Hsu_2013_lfc	0.106249	Random	Random_Non-essential
CABP2	Non-essential	Hsu_2013_lfc	-0.125482	Random	Random_Non-essential
CACNG3	Non-essential	Hsu_2013_lfc	0.525722	Random	Random_Non-essential
CACTIN	Essential	Hsu_2013_lfc	-0.705944	Random	Random_Essential
CATSPER4	Non-essential	Hsu_2013_lfc	0.410373	Random	Random_Non-essential
CCKAR	Non-essential	Hsu_2013_lfc	0.539281	Random	Random_Non-essential
CCL1	Non-essential	Hsu_2013_lfc	0.60315	Random	Random_Non-essential
CCT6A	Essential	Hsu_2013_lfc	-0.196083	Random	Random_Essential
CCT7	Essential	Hsu_2013_lfc	-1.1123	Random	Random_Essential
CDC45	Essential	Hsu_2013_lfc	-1.52625	Random	Random_Essential
CDCP2	Non-essential	Hsu_2013_lfc	0.537159	Random	Random_Non-essential
CDK12	Essential	Hsu_2013_lfc	-0.100435	Random	Random_Essential
CDKN2A-DT	Non-essential	Hsu_2013_lfc	0.289391	Random	Random_Non-essential
CDX2	Non-essential	Hsu_2013_lfc	0.885371	Random	Random_Non-essential
CEBPE	Essential	Hsu_2013_lfc	0.969858	Random	Random_Essential
CELA2A	Non-essential	Hsu_2013_lfc	-0.0118043	Random	Random_Non-essential
CELA3B	Non-essential	Hsu_2013_lfc	1.01337	Random	Random_Non-essential
CEP152	Essential	Hsu_2013_lfc	-0.0764377	Random	Random_Essential
CHAT	Non-essential	Hsu_2013_lfc	-0.238715	Random	Random_Non-essential
CHRNB3	Non-essential	Hsu_2013_lfc	0.884128	Random	Random_Non-essential
CIAO1	Essential	Hsu_2013_lfc	-0.204247	Random	Random_Essential
CKAP5	Essential	Hsu_2013_lfc	-1.67031	Random	Random_Essential
CLEC6A	Non-essential	Hsu_2013_lfc	0.757945	Random	Random_Non-essential
CNOT3	Essential	Hsu_2013_lfc	0.138675	Random	Random_Essential
COG3	Essential	Hsu_2013_lfc	-0.902148	Random	Random_Essential
COPS3	Essential	Hsu_2013_lfc	-0.949465	Random	Random_Essential
COQ2	Essential	Hsu_2013_lfc	-1.01338	Random	Random_Essential
COX4I1	Essential	Hsu_2013_lfc	-1.47425	Random	Random_Essential
COX6B1	Essential	Hsu_2013_lfc	-1.33346	Random	Random_Essential
CRIPT	Essential	Hsu_2013_lfc	-0.00532151	Random	Random_Essential
CST4	Non-essential	Hsu_2013_lfc	0.414078	Random	Random_Non-essential
CT45A2	Non-essential	Hsu_2013_lfc	0.200144	Random	Random_Non-essential
CT45A3	Non-essential	Hsu_2013_lfc	-0.79836	Random	Random_Non-essential
CTRB1	Non-essential	Hsu_2013_lfc	0.420066	Random	Random_Non-essential
CXorf66	Non-essential	Hsu_2013_lfc	0.318582	Random	Random_Non-essential
CYLC2	Non-essential	Hsu_2013_lfc	0.360529	Random	Random_Non-essential
CYP11B2	Non-essential	Hsu_2013_lfc	0.511088	Random	Random_Non-essential
CYP2A13	Non-essential	Hsu_2013_lfc	-0.0319611	Random	Random_Non-essential
CYP2C19	Non-essential	Hsu_2013_lfc	0.410952	Random	Random_Non-essential
CYP7A1	Non-essential	Hsu_2013_lfc	0.203477	Random	Random_Non-essential
DAP3	Essential	Hsu_2013_lfc	-0.629939	Random	Random_Essential
DAZ1	Non-essential	Hsu_2013_lfc	1.00046	Random	Random_Non-essential
DDB1	Essential	Hsu_2013_lfc	-1.49233	Random	Random_Essential
DDOST	Essential	Hsu_2013_lfc	-1.07871	Random	Random_Essential
DDX18	Essential	Hsu_2013_lfc	-0.239016	Random	Random_Essential
DEFB103B	Non-essential	Hsu_2013_lfc	0.420036	Random	Random_Non-essential
DEFB106A	Non-essential	Hsu_2013_lfc	0.44228	Random	Random_Non-essential
DEFB126	Non-essential	Hsu_2013_lfc	0.846859	Random	Random_Non-essential
DHX15	Essential	Hsu_2013_lfc	-1.50223	Random	Random_Essential
DHX35	Essential	Hsu_2013_lfc	-0.224533	Random	Random_Essential
DICER1	Essential	Hsu_2013_lfc	-0.784761	Random	Random_Essential
DNAJA3	Essential	Hsu_2013_lfc	-0.53217	Random	Random_Essential
DNLZ	Essential	Hsu_2013_lfc	0.013406	Random	Random_Essential
DNM2	Essential	Hsu_2013_lfc	-0.882486	Random	Random_Essential
DNTTIP2	Essential	Hsu_2013_lfc	-0.442542	Random	Random_Essential
DRGX	Non-essential	Hsu_2013_lfc	0.357464	Random	Random_Non-essential
DSN1	Essential	Hsu_2013_lfc	0.747842	Random	Random_Essential
DSPP	Non-essential	Hsu_2013_lfc	0.467012	Random	Random_Non-essential
DYNLRB1	Essential	Hsu_2013_lfc	-0.32024	Random	Random_Essential
E4F1	Essential	Hsu_2013_lfc	0.538033	Random	Random_Essential
EIF3H	Essential	Hsu_2013_lfc	-1.0162	Random	Random_Essential
EIF3M	Essential	Hsu_2013_lfc	-0.8225	Random	Random_Essential
EIF4G1	Essential	Hsu_2013_lfc	-1.35224	Random	Random_Essential
ELP6	Essential	Hsu_2013_lfc	-1.57882	Random	Random_Essential
ERCC3	Essential	Hsu_2013_lfc	-0.873315	Random	Random_Essential
ERCC6L	Essential	Hsu_2013_lfc	0.380881	Random	Random_Essential
EXOSC1	Essential	Hsu_2013_lfc	0.188135	Random	Random_Essential
EXOSC4	Essential	Hsu_2013_lfc	-0.848892	Random	Random_Essential
F13B	Non-essential	Hsu_2013_lfc	0.342085	Random	Random_Non-essential
F9	Non-essential	Hsu_2013_lfc	0.602432	Random	Random_Non-essential
FAM210A	Essential	Hsu_2013_lfc	-0.575328	Random	Random_Essential
FAM47A	Non-essential	Hsu_2013_lfc	0.852075	Random	Random_Non-essential
FAM71B	Non-essential	Hsu_2013_lfc	0.60154	Random	Random_Non-essential
FAM71C	Non-essential	Hsu_2013_lfc	0.54556	Random	Random_Non-essential
FBL	Essential	Hsu_2013_lfc	-0.647228	Random	Random_Essential
FCF1	Essential	Hsu_2013_lfc	-1.53715	Random	Random_Essential
FFAR1	Non-essential	Hsu_2013_lfc	0.776934	Random	Random_Non-essential
FGF3	Non-essential	Hsu_2013_lfc	0.251286	Random	Random_Non-essential
FGF6	Non-essential	Hsu_2013_lfc	0.641782	Random	Random_Non-essential
FNTB	Essential	Hsu_2013_lfc	-0.39906	Random	Random_Essential
FOXB1	Non-essential	Hsu_2013_lfc	0.219441	Random	Random_Non-essential
FOXB2	Non-essential	Hsu_2013_lfc	-0.315866	Random	Random_Non-essential
FOXD4L4	Non-essential	Hsu_2013_lfc	-1.26587	Random	Random_Non-essential
FSCB	Non-essential	Hsu_2013_lfc	0.625438	Random	Random_Non-essential
GABRA6	Non-essential	Hsu_2013_lfc	0.530369	Random	Random_Non-essential
GART	Essential	Hsu_2013_lfc	-1.56856	Random	Random_Essential
GCN1	Essential	Hsu_2013_lfc	-0.418207	Random	Random_Essential
GDF2	Non-essential	Hsu_2013_lfc	0.463083	Random	Random_Non-essential
GEMIN5	Essential	Hsu_2013_lfc	-0.651493	Random	Random_Essential
GET4	Essential	Hsu_2013_lfc	0.928026	Random	Random_Essential
GFER	Essential	Hsu_2013_lfc	-0.418342	Random	Random_Essential
GJA10	Non-essential	Hsu_2013_lfc	0.864622	Random	Random_Non-essential
GKN2	Non-essential	Hsu_2013_lfc	0.247609	Random	Random_Non-essential
GMPPB	Essential	Hsu_2013_lfc	-2.19546	Random	Random_Essential
GPR101	Non-essential	Hsu_2013_lfc	0.594257	Random	Random_Non-essential
GPR31	Non-essential	Hsu_2013_lfc	0.173551	Random	Random_Non-essential
GPR32	Non-essential	Hsu_2013_lfc	0.344512	Random	Random_Non-essential
GPX5	Non-essential	Hsu_2013_lfc	0.678398	Random	Random_Non-essential
GRM4	Non-essential	Hsu_2013_lfc	0.559399	Random	Random_Non-essential
GSTA5	Non-essential	Hsu_2013_lfc	0.0435828	Random	Random_Non-essential
GSX1	Non-essential	Hsu_2013_lfc	0.863376	Random	Random_Non-essential
GTF3C2	Essential	Hsu_2013_lfc	-1.34547	Random	Random_Essential
H1-8	Non-essential	Hsu_2013_lfc	0.164957	Random	Random_Non-essential
H2AC1	Non-essential	Hsu_2013_lfc	0.632898	Random	Random_Non-essential
HAUS3	Essential	Hsu_2013_lfc	-1.75544	Random	Random_Essential
HEATR1	Essential	Hsu_2013_lfc	-0.961274	Random	Random_Essential
HINFP	Essential	Hsu_2013_lfc	-1.32198	Random	Random_Essential
HM13	Essential	Hsu_2013_lfc	0.124816	Random	Random_Essential
HMX1	Non-essential	Hsu_2013_lfc	1.01619	Random	Random_Non-essential
HSFY1	Non-essential	Hsu_2013_lfc	1.105	Random	Random_Non-essential
IAPP	Non-essential	Hsu_2013_lfc	0.471564	Random	Random_Non-essential
IARS1	Essential	Hsu_2013_lfc	-1.96448	Random	Random_Essential
IFNA16	Non-essential	Hsu_2013_lfc	-0.317495	Random	Random_Non-essential
IFNA17	Non-essential	Hsu_2013_lfc	0.532331	Random	Random_Non-essential
IFNA4	Non-essential	Hsu_2013_lfc	-0.949935	Random	Random_Non-essential
IFNA5	Non-essential	Hsu_2013_lfc	-0.630379	Random	Random_Non-essential
IFNL2	Non-essential	Hsu_2013_lfc	0.404069	Random	Random_Non-essential
IFNL3	Non-essential	Hsu_2013_lfc	0.0647883	Random	Random_Non-essential
IFNW1	Non-essential	Hsu_2013_lfc	-0.567199	Random	Random_Non-essential
IGBP1	Essential	Hsu_2013_lfc	-1.6196	Random	Random_Essential
IL13	Non-essential	Hsu_2013_lfc	0.638068	Random	Random_Non-essential
IL1F10	Non-essential	Hsu_2013_lfc	0.631934	Random	Random_Non-essential
IL22	Non-essential	Hsu_2013_lfc	0.595297	Random	Random_Non-essential
IL36A	Non-essential	Hsu_2013_lfc	0.124165	Random	Random_Non-essential
ILK	Essential	Hsu_2013_lfc	0.111152	Random	Random_Essential
INS	Non-essential	Hsu_2013_lfc	-0.131607	Random	Random_Non-essential
INSRR	Non-essential	Hsu_2013_lfc	-0.061623	Random	Random_Non-essential
INTS14	Essential	Hsu_2013_lfc	0.428865	Random	Random_Essential
INTS2	Essential	Hsu_2013_lfc	-0.0749942	Random	Random_Essential
INTS8	Essential	Hsu_2013_lfc	-0.0598693	Random	Random_Essential
ITGAV	Essential	Hsu_2013_lfc	-0.783699	Random	Random_Essential
KASH5	Non-essential	Hsu_2013_lfc	0.333567	Random	Random_Non-essential
KCNK10	Non-essential	Hsu_2013_lfc	0.924474	Random	Random_Non-essential
KDSR	Essential	Hsu_2013_lfc	-0.69238	Random	Random_Essential
KIF11	Essential	Hsu_2013_lfc	-0.447572	Random	Random_Essential
KNL1	Essential	Hsu_2013_lfc	-1.03808	Random	Random_Essential
KRT28	Non-essential	Hsu_2013_lfc	0.466107	Random	Random_Non-essential
KRT33A	Non-essential	Hsu_2013_lfc	-0.176745	Random	Random_Non-essential
KRT36	Non-essential	Hsu_2013_lfc	0.359182	Random	Random_Non-essential
KRT71	Non-essential	Hsu_2013_lfc	0.360209	Random	Random_Non-essential
KRT76	Non-essential	Hsu_2013_lfc	0.416734	Random	Random_Non-essential
KRTAP13-3	Non-essential	Hsu_2013_lfc	0.403931	Random	Random_Non-essential
KRTAP4-7	Non-essential	Hsu_2013_lfc	-1.26173	Random	Random_Non-essential
KRTAP9-3	Non-essential	Hsu_2013_lfc	-0.339173	Random	Random_Non-essential
LARS1	Essential	Hsu_2013_lfc	-0.852281	Random	Random_Essential
LARS2	Essential	Hsu_2013_lfc	-0.802949	Random	Random_Essential
LHFPL5	Non-essential	Hsu_2013_lfc	0.426947	Random	Random_Non-essential
LHX3	Non-essential	Hsu_2013_lfc	0.394983	Random	Random_Non-essential
LHX5	Non-essential	Hsu_2013_lfc	0.72395	Random	Random_Non-essential
LIAS	Essential	Hsu_2013_lfc	-0.237164	Random	Random_Essential
LIN28A	Non-essential	Hsu_2013_lfc	0.15112	Random	Random_Non-essential
LRRC10	Non-essential	Hsu_2013_lfc	0.548819	Random	Random_Non-essential
LUC7L3	Essential	Hsu_2013_lfc	-1.20114	Random	Random_Essential
LUZP4	Non-essential	Hsu_2013_lfc	1.09278	Random	Random_Non-essential
MAGEC3	Non-essential	Hsu_2013_lfc	0.594171	Random	Random_Non-essential
MAK16	Essential	Hsu_2013_lfc	-1.21412	Random	Random_Essential
MARS1	Essential	Hsu_2013_lfc	-1.94942	Random	Random_Essential
MBD3L2	Non-essential	Hsu_2013_lfc	-0.233221	Random	Random_Non-essential
MCM4	Essential	Hsu_2013_lfc	-1.07913	Random	Random_Essential
MED19	Essential	Hsu_2013_lfc	-0.11577	Random	Random_Essential
MED7	Essential	Hsu_2013_lfc	-0.162468	Random	Random_Essential
MEP1B	Non-essential	Hsu_2013_lfc	0.52085	Random	Random_Non-essential
METTL17	Essential	Hsu_2013_lfc	-0.584892	Random	Random_Essential
MMP27	Non-essential	Hsu_2013_lfc	0.859714	Random	Random_Non-essential
MRGPRD	Non-essential	Hsu_2013_lfc	-0.0201406	Random	Random_Non-essential
MROH6	Essential	Hsu_2013_lfc	0.105076	Random	Random_Essential
MRPL12	Essential	Hsu_2013_lfc	-1.60782	Random	Random_Essential
MRPL45	Essential	Hsu_2013_lfc	-1.34032	Random	Random_Essential
MRPS10	Essential	Hsu_2013_lfc	-1.35291	Random	Random_Essential
MRPS15	Essential	Hsu_2013_lfc	-0.0269859	Random	Random_Essential
MRPS23	Essential	Hsu_2013_lfc	-1.36378	Random	Random_Essential
MRPS24	Essential	Hsu_2013_lfc	-1.16502	Random	Random_Essential
MRPS25	Essential	Hsu_2013_lfc	0.224751	Random	Random_Essential
MRPS30	Essential	Hsu_2013_lfc	-0.298237	Random	Random_Essential
MT1B	Non-essential	Hsu_2013_lfc	-0.0313353	Random	Random_Non-essential
MTOR	Essential	Hsu_2013_lfc	-0.978202	Random	Random_Essential
MTPAP	Essential	Hsu_2013_lfc	-0.18139	Random	Random_Essential
MUCL3	Non-essential	Hsu_2013_lfc	0.739922	Random	Random_Non-essential
NANOS2	Non-essential	Hsu_2013_lfc	0.40601	Random	Random_Non-essential
NAPA	Essential	Hsu_2013_lfc	-0.520006	Random	Random_Essential
NAPG	Essential	Hsu_2013_lfc	0.380466	Random	Random_Essential
NBAS	Essential	Hsu_2013_lfc	0.514889	Random	Random_Essential
NDST4	Non-essential	Hsu_2013_lfc	0.607775	Random	Random_Non-essential
NEDD1	Essential	Hsu_2013_lfc	-1.28901	Random	Random_Essential
NEUROD6	Non-essential	Hsu_2013_lfc	0.599964	Random	Random_Non-essential
NEUROG1	Non-essential	Hsu_2013_lfc	0.110465	Random	Random_Non-essential
NKAPD1	Essential	Hsu_2013_lfc	-0.734341	Random	Random_Essential
NKX2-2	Non-essential	Hsu_2013_lfc	-0.0222949	Random	Random_Non-essential
NLRP4	Non-essential	Hsu_2013_lfc	1.03383	Random	Random_Non-essential
NMT1	Essential	Hsu_2013_lfc	-0.537745	Random	Random_Essential
NOLC1	Essential	Hsu_2013_lfc	-0.13249	Random	Random_Essential
NOP2	Essential	Hsu_2013_lfc	-1.93491	Random	Random_Essential
NPFFR1	Non-essential	Hsu_2013_lfc	0.730166	Random	Random_Non-essential
NPSR1	Non-essential	Hsu_2013_lfc	1.21007	Random	Random_Non-essential
NRBP1	Essential	Hsu_2013_lfc	-1.23809	Random	Random_Essential
NUP160	Essential	Hsu_2013_lfc	-0.920139	Random	Random_Essential
NUP214	Essential	Hsu_2013_lfc	-0.272315	Random	Random_Essential
NUP58	Essential	Hsu_2013_lfc	-0.803018	Random	Random_Essential
OGT	Essential	Hsu_2013_lfc	-0.807182	Random	Random_Essential
OOSP2	Non-essential	Hsu_2013_lfc	0.273743	Random	Random_Non-essential
OPN5	Non-essential	Hsu_2013_lfc	0.808949	Random	Random_Non-essential
OR10H3	Non-essential	Hsu_2013_lfc	-0.240411	Random	Random_Non-essential
OR11A1	Non-essential	Hsu_2013_lfc	0.659185	Random	Random_Non-essential
OR1G1	Non-essential	Hsu_2013_lfc	0.457807	Random	Random_Non-essential
OR2D2	Non-essential	Hsu_2013_lfc	0.538593	Random	Random_Non-essential
OR2T12	Non-essential	Hsu_2013_lfc	-0.854457	Random	Random_Non-essential
OR2T4	Non-essential	Hsu_2013_lfc	-0.900847	Random	Random_Non-essential
OR4C11	Non-essential	Hsu_2013_lfc	0.660127	Random	Random_Non-essential
OR4D1	Non-essential	Hsu_2013_lfc	-0.520391	Random	Random_Non-essential
OR51D1	Non-essential	Hsu_2013_lfc	0.617986	Random	Random_Non-essential
OR52A1	Non-essential	Hsu_2013_lfc	0.344717	Random	Random_Non-essential
OR52B6	Non-essential	Hsu_2013_lfc	0.591972	Random	Random_Non-essential
OR52E8	Non-essential	Hsu_2013_lfc	0.824845	Random	Random_Non-essential
OR5C1	Non-essential	Hsu_2013_lfc	1.24633	Random	Random_Non-essential
OR5T2	Non-essential	Hsu_2013_lfc	0.61931	Random	Random_Non-essential
OR5T3	Non-essential	Hsu_2013_lfc	0.436303	Random	Random_Non-essential
OR5W2	Non-essential	Hsu_2013_lfc	0.783328	Random	Random_Non-essential
OR6K6	Non-essential	Hsu_2013_lfc	0.386039	Random	Random_Non-essential
OR7D4	Non-essential	Hsu_2013_lfc	-0.0792707	Random	Random_Non-essential
OR7G2	Non-essential	Hsu_2013_lfc	0.0561546	Random	Random_Non-essential
OR8G5	Non-essential	Hsu_2013_lfc	-0.438124	Random	Random_Non-essential
OR9Q2	Non-essential	Hsu_2013_lfc	-0.256452	Random	Random_Non-essential
PDCD11	Essential	Hsu_2013_lfc	-1.35023	Random	Random_Essential
PDYN	Non-essential	Hsu_2013_lfc	0.893028	Random	Random_Non-essential
PET117	Essential	Hsu_2013_lfc	-0.699305	Random	Random_Essential
PFDN2	Essential	Hsu_2013_lfc	-0.586349	Random	Random_Essential
PGK2	Non-essential	Hsu_2013_lfc	0.97069	Random	Random_Non-essential
PGLYRP2	Non-essential	Hsu_2013_lfc	0.0670722	Random	Random_Non-essential
PHB2	Essential	Hsu_2013_lfc	-1.42576	Random	Random_Essential
PIGS	Essential	Hsu_2013_lfc	-0.0259132	Random	Random_Essential
PIGV	Essential	Hsu_2013_lfc	0.114189	Random	Random_Essential
PIWIL3	Non-essential	Hsu_2013_lfc	0.410682	Random	Random_Non-essential
PMPCA	Essential	Hsu_2013_lfc	-1.8873	Random	Random_Essential
PMVK	Essential	Hsu_2013_lfc	-0.98782	Random	Random_Essential
PNLIPRP1	Non-essential	Hsu_2013_lfc	0.777362	Random	Random_Non-essential
PNPLA5	Non-essential	Hsu_2013_lfc	0.505128	Random	Random_Non-essential
POLA2	Essential	Hsu_2013_lfc	-0.402104	Random	Random_Essential
POLE	Essential	Hsu_2013_lfc	-2.07915	Random	Random_Essential
POLR1E	Essential	Hsu_2013_lfc	-0.845898	Random	Random_Essential
POLR1F	Essential	Hsu_2013_lfc	-1.40874	Random	Random_Essential
POLR1H	Essential	Hsu_2013_lfc	-1.75535	Random	Random_Essential
POLR2B	Essential	Hsu_2013_lfc	-1.8485	Random	Random_Essential
POLR2I	Essential	Hsu_2013_lfc	-2.27456	Random	Random_Essential
POP5	Essential	Hsu_2013_lfc	-1.70512	Random	Random_Essential
POTEH	Non-essential	Hsu_2013_lfc	-0.20102	Random	Random_Non-essential
PPP1R8	Essential	Hsu_2013_lfc	-0.730138	Random	Random_Essential
PPP3R2	Non-essential	Hsu_2013_lfc	-0.101112	Random	Random_Non-essential
PRAMEF1	Non-essential	Hsu_2013_lfc	-0.521901	Random	Random_Non-essential
PRAMEF4	Non-essential	Hsu_2013_lfc	0.0279298	Random	Random_Non-essential
PRMT5	Essential	Hsu_2013_lfc	-1.73963	Random	Random_Essential
PRPF3	Essential	Hsu_2013_lfc	-0.727907	Random	Random_Essential
PRPF31	Essential	Hsu_2013_lfc	-1.43149	Random	Random_Essential
PRPF6	Essential	Hsu_2013_lfc	-1.20623	Random	Random_Essential
PRSS33	Non-essential	Hsu_2013_lfc	0.167941	Random	Random_Non-essential
PSMC4	Essential	Hsu_2013_lfc	-0.92488	Random	Random_Essential
PSMD1	Essential	Hsu_2013_lfc	-1.57009	Random	Random_Essential
PSMD4	Essential	Hsu_2013_lfc	-0.962098	Random	Random_Essential
PTCD3	Essential	Hsu_2013_lfc	-0.798132	Random	Random_Essential
PUF60	Essential	Hsu_2013_lfc	-1.97742	Random	Random_Essential
PUM3	Essential	Hsu_2013_lfc	-0.175579	Random	Random_Essential
QRSL1	Essential	Hsu_2013_lfc	-0.496118	Random	Random_Essential
RACGAP1	Essential	Hsu_2013_lfc	-0.298426	Random	Random_Essential
RAD9A	Essential	Hsu_2013_lfc	-0.579943	Random	Random_Essential
RBBP6	Essential	Hsu_2013_lfc	-1.03746	Random	Random_Essential
RBM46	Non-essential	Hsu_2013_lfc	0.594175	Random	Random_Non-essential
RBMY1E	Non-essential	Hsu_2013_lfc	0.789701	Random	Random_Non-essential
RDH8	Non-essential	Hsu_2013_lfc	0.795899	Random	Random_Non-essential
REXO1L1P	Non-essential	Hsu_2013_lfc	-0.71724	Random	Random_Non-essential
RFC3	Essential	Hsu_2013_lfc	-0.159895	Random	Random_Essential
RFPL3	Non-essential	Hsu_2013_lfc	-0.17634	Random	Random_Non-essential
RHOXF2	Non-essential	Hsu_2013_lfc	0.213881	Random	Random_Non-essential
RNASE11	Non-essential	Hsu_2013_lfc	0.532185	Random	Random_Non-essential
RNASE8	Non-essential	Hsu_2013_lfc	0.0505133	Random	Random_Non-essential
RNF113A	Essential	Hsu_2013_lfc	-0.668536	Random	Random_Essential
RNF113B	Non-essential	Hsu_2013_lfc	-0.161312	Random	Random_Non-essential
RNF168	Essential	Hsu_2013_lfc	0.183177	Random	Random_Essential
RNF17	Non-essential	Hsu_2013_lfc	0.539648	Random	Random_Non-essential
RPAP1	Essential	Hsu_2013_lfc	-1.4753	Random	Random_Essential
RPE65	Non-essential	Hsu_2013_lfc	0.131211	Random	Random_Non-essential
RPL4	Essential	Hsu_2013_lfc	-1.57932	Random	Random_Essential
RPN2	Essential	Hsu_2013_lfc	-0.291683	Random	Random_Essential
RPP21	Essential	Hsu_2013_lfc	-1.63908	Random	Random_Essential
RRM2	Essential	Hsu_2013_lfc	-1.13524	Random	Random_Essential
RRP9	Essential	Hsu_2013_lfc	-1.46934	Random	Random_Essential
RSL1D1	Essential	Hsu_2013_lfc	-0.269944	Random	Random_Essential
RSRC2	Essential	Hsu_2013_lfc	-1.11288	Random	Random_Essential
SAGE1	Non-essential	Hsu_2013_lfc	0.398259	Random	Random_Non-essential
SCRT2	Non-essential	Hsu_2013_lfc	-0.295918	Random	Random_Non-essential
SDHA	Essential	Hsu_2013_lfc	-1.66693	Random	Random_Essential
SEH1L	Essential	Hsu_2013_lfc	-0.831459	Random	Random_Essential
SEPTIN7P2	Non-essential	Hsu_2013_lfc	-0.00137392	Random	Random_Non-essential
SERPINB12	Non-essential	Hsu_2013_lfc	0.635143	Random	Random_Non-essential
SKA1	Essential	Hsu_2013_lfc	-0.30503	Random	Random_Essential
SLC13A1	Non-essential	Hsu_2013_lfc	0.40282	Random	Random_Non-essential
SLC22A6	Non-essential	Hsu_2013_lfc	0.789915	Random	Random_Non-essential
SLC25A28	Essential	Hsu_2013_lfc	-0.530894	Random	Random_Essential
SLC2A2	Non-essential	Hsu_2013_lfc	0.410121	Random	Random_Non-essential
SLC39A7	Essential	Hsu_2013_lfc	-0.035444	Random	Random_Essential
SLC7A6OS	Essential	Hsu_2013_lfc	-1.52136	Random	Random_Essential
SLCO6A1	Non-essential	Hsu_2013_lfc	0.611299	Random	Random_Non-essential
SLITRK1	Non-essential	Hsu_2013_lfc	-0.339407	Random	Random_Non-essential
SNIP1	Essential	Hsu_2013_lfc	-0.161509	Random	Random_Essential
SNRNP70	Essential	Hsu_2013_lfc	-0.124532	Random	Random_Essential
SNRPB	Essential	Hsu_2013_lfc	-0.504371	Random	Random_Essential
SNRPF	Essential	Hsu_2013_lfc	-2.42725	Random	Random_Essential
SNUPN	Essential	Hsu_2013_lfc	-0.259969	Random	Random_Essential
SOD1	Essential	Hsu_2013_lfc	-1.26874	Random	Random_Essential
SON	Essential	Hsu_2013_lfc	-1.36539	Random	Random_Essential
SPACA5	Non-essential	Hsu_2013_lfc	0.426385	Random	Random_Non-essential
SPATA31A7	Non-essential	Hsu_2013_lfc	-0.625525	Random	Random_Non-essential
SPATA31D1	Non-essential	Hsu_2013_lfc	0.161244	Random	Random_Non-essential
SPATA5	Essential	Hsu_2013_lfc	-0.795429	Random	Random_Essential
SPATA5L1	Essential	Hsu_2013_lfc	-1.0057	Random	Random_Essential
SPC25	Essential	Hsu_2013_lfc	-1.66849	Random	Random_Essential
SPCS3	Essential	Hsu_2013_lfc	-0.134905	Random	Random_Essential
SPEM1	Non-essential	Hsu_2013_lfc	-0.249984	Random	Random_Non-essential
SPRR4	Non-essential	Hsu_2013_lfc	0.27382	Random	Random_Non-essential
SRCAP	Essential	Hsu_2013_lfc	-0.364947	Random	Random_Essential
SRSF2	Essential	Hsu_2013_lfc	-1.46159	Random	Random_Essential
STPG4	Non-essential	Hsu_2013_lfc	0.177238	Random	Random_Non-essential
SYS1	Essential	Hsu_2013_lfc	-0.624276	Random	Random_Essential
TAAR6	Non-essential	Hsu_2013_lfc	0.707725	Random	Random_Non-essential
TAF10	Essential	Hsu_2013_lfc	-0.973139	Random	Random_Essential
TAF6L	Essential	Hsu_2013_lfc	0.0328229	Random	Random_Essential
TAS2R40	Non-essential	Hsu_2013_lfc	0.56203	Random	Random_Non-essential
TAS2R50	Non-essential	Hsu_2013_lfc	0.391152	Random	Random_Non-essential
TBC1D21	Non-essential	Hsu_2013_lfc	0.432673	Random	Random_Non-essential
TBC1D29P	Non-essential	Hsu_2013_lfc	-0.858881	Random	Random_Non-essential
TBCE	Essential	Hsu_2013_lfc	-0.424496	Random	Random_Essential
TCHHL1	Non-essential	Hsu_2013_lfc	0.639045	Random	Random_Non-essential
TEDC1	Essential	Hsu_2013_lfc	-0.915314	Random	Random_Essential
TEX13A	Non-essential	Hsu_2013_lfc	0.60931	Random	Random_Non-essential
TEX28	Non-essential	Hsu_2013_lfc	0.213462	Random	Random_Non-essential
TFAP2D	Non-essential	Hsu_2013_lfc	0.189415	Random	Random_Non-essential
TLX1	Non-essential	Hsu_2013_lfc	0.228359	Random	Random_Non-essential
TMEM199	Essential	Hsu_2013_lfc	-0.830755	Random	Random_Essential
TMPRSS11A	Non-essential	Hsu_2013_lfc	0.49741	Random	Random_Non-essential
TMPRSS11F	Non-essential	Hsu_2013_lfc	0.907446	Random	Random_Non-essential
TNPO3	Essential	Hsu_2013_lfc	-1.37377	Random	Random_Essential
TOP2A	Essential	Hsu_2013_lfc	-1.6911	Random	Random_Essential
TRIM60	Non-essential	Hsu_2013_lfc	0.352795	Random	Random_Non-essential
TRIML1	Non-essential	Hsu_2013_lfc	-0.383476	Random	Random_Non-essential
TRMT5	Essential	Hsu_2013_lfc	0.268046	Random	Random_Essential
TRUB2	Essential	Hsu_2013_lfc	-0.0419686	Random	Random_Essential
TTK	Essential	Hsu_2013_lfc	-0.141749	Random	Random_Essential
TXNL4A	Essential	Hsu_2013_lfc	-0.778869	Random	Random_Essential
U2AF1	Essential	Hsu_2013_lfc	-1.53384	Random	Random_Essential
UBQLN3	Non-essential	Hsu_2013_lfc	0.70779	Random	Random_Non-essential
UMPS	Essential	Hsu_2013_lfc	-0.663498	Random	Random_Essential
UPF2	Essential	Hsu_2013_lfc	-0.351961	Random	Random_Essential
UROC1	Non-essential	Hsu_2013_lfc	0.286275	Random	Random_Non-essential
USP5	Essential	Hsu_2013_lfc	-1.27086	Random	Random_Essential
VN1R2	Non-essential	Hsu_2013_lfc	0.800489	Random	Random_Non-essential
VN1R4	Non-essential	Hsu_2013_lfc	-0.512358	Random	Random_Non-essential
VPREB1	Non-essential	Hsu_2013_lfc	-0.0201243	Random	Random_Non-essential
VPS28	Essential	Hsu_2013_lfc	-1.36964	Random	Random_Essential
WDR55	Essential	Hsu_2013_lfc	-1.65129	Random	Random_Essential
WEE1	Essential	Hsu_2013_lfc	-0.113017	Random	Random_Essential
WFDC11	Non-essential	Hsu_2013_lfc	0.162944	Random	Random_Non-essential
WFDC9	Non-essential	Hsu_2013_lfc	0.580901	Random	Random_Non-essential
YAE1	Essential	Hsu_2013_lfc	-1.08557	Random	Random_Essential
YEATS4	Essential	Hsu_2013_lfc	-0.227085	Random	Random_Essential
YY1	Essential	Hsu_2013_lfc	-0.318744	Random	Random_Essential
ZIM3	Non-essential	Hsu_2013_lfc	0.7776	Random	Random_Non-essential
ZNF131	Essential	Hsu_2013_lfc	-0.794629	Random	Random_Essential
ZSWIM2	Non-essential	Hsu_2013_lfc	0.796874	Random	Random_Non-essential
AAMP	Essential	Chen_2013_lfc	-2.35473	Random	Random_Essential
AATF	Essential	Chen_2013_lfc	-1.72932	Random	Random_Essential
ACCSL	Non-essential	Chen_2013_lfc	0.883808	Random	Random_Non-essential
ADGRF2	Non-essential	Chen_2013_lfc	0.833487	Random	Random_Non-essential
ADSL	Essential	Chen_2013_lfc	-2.41892	Random	Random_Essential
ALG14	Essential	Chen_2013_lfc	-1.41591	Random	Random_Essential
ALX3	Non-essential	Chen_2013_lfc	-0.0257341	Random	Random_Non-essential
ANAPC4	Essential	Chen_2013_lfc	-2.29476	Random	Random_Essential
ANKRD49	Essential	Chen_2013_lfc	-0.74474	Random	Random_Essential
APOBEC1	Non-essential	Chen_2013_lfc	0.457887	Random	Random_Non-essential
AQP8	Non-essential	Chen_2013_lfc	0.372294	Random	Random_Non-essential
ARGLU1	Essential	Chen_2013_lfc	-1.4253	Random	Random_Essential
ARL2	Essential	Chen_2013_lfc	-1.9935	Random	Random_Essential
ATF7	Essential	Chen_2013_lfc	0.00294332	Random	Random_Essential
ATIC	Essential	Chen_2013_lfc	-1.65663	Random	Random_Essential
ATP5F1B	Essential	Chen_2013_lfc	-1.64315	Random	Random_Essential
ATP6V0B	Essential	Chen_2013_lfc	-1.88217	Random	Random_Essential
ATP6V1D	Essential	Chen_2013_lfc	-1.77245	Random	Random_Essential
ATP6V1G3	Non-essential	Chen_2013_lfc	0.904525	Random	Random_Non-essential
ATP6V1H	Essential	Chen_2013_lfc	-0.939631	Random	Random_Essential
AURKB	Essential	Chen_2013_lfc	-1.98326	Random	Random_Essential
BEND2	Non-essential	Chen_2013_lfc	1.14649	Random	Random_Non-essential
BMS1	Essential	Chen_2013_lfc	-0.948679	Random	Random_Essential
BORA	Essential	Chen_2013_lfc	-0.79542	Random	Random_Essential
BPY2	Non-essential	Chen_2013_lfc	1.28278	Random	Random_Non-essential
BRIX1	Essential	Chen_2013_lfc	-1.18391	Random	Random_Essential
BUD13	Essential	Chen_2013_lfc	-0.36203	Random	Random_Essential
BUD23	Essential	Chen_2013_lfc	-0.590222	Random	Random_Essential
C10orf53	Non-essential	Chen_2013_lfc	0.713338	Random	Random_Non-essential
C11orf40	Non-essential	Chen_2013_lfc	1.02479	Random	Random_Non-essential
C16orf78	Non-essential	Chen_2013_lfc	0.58427	Random	Random_Non-essential
C20orf173	Non-essential	Chen_2013_lfc	0.370441	Random	Random_Non-essential
C8B	Non-essential	Chen_2013_lfc	0.684228	Random	Random_Non-essential
C8orf17	Non-essential	Chen_2013_lfc	-0.151215	Random	Random_Non-essential
CABP2	Non-essential	Chen_2013_lfc	0.679086	Random	Random_Non-essential
CACNG3	Non-essential	Chen_2013_lfc	0.387489	Random	Random_Non-essential
CACTIN	Essential	Chen_2013_lfc	-0.737434	Random	Random_Essential
CATSPER4	Non-essential	Chen_2013_lfc	0.761751	Random	Random_Non-essential
CCKAR	Non-essential	Chen_2013_lfc	0.921814	Random	Random_Non-essential
CCL1	Non-essential	Chen_2013_lfc	0.30944	Random	Random_Non-essential
CCT6A	Essential	Chen_2013_lfc	-1.85035	Random	Random_Essential
CCT7	Essential	Chen_2013_lfc	-1.33284	Random	Random_Essential
CDC45	Essential	Chen_2013_lfc	-1.80051	Random	Random_Essential
CDCP2	Non-essential	Chen_2013_lfc	0.908396	Random	Random_Non-essential
CDK12	Essential	Chen_2013_lfc	-0.579994	Random	Random_Essential
CDKN2A-DT	Non-essential	Chen_2013_lfc	0.466625	Random	Random_Non-essential
CDX2	Non-essential	Chen_2013_lfc	0.758822	Random	Random_Non-essential
CEBPE	Essential	Chen_2013_lfc	0.502589	Random	Random_Essential
CELA2A	Non-essential	Chen_2013_lfc	0.3053	Random	Random_Non-essential
CELA3B	Non-essential	Chen_2013_lfc	0.89964	Random	Random_Non-essential
CEP152	Essential	Chen_2013_lfc	0.265426	Random	Random_Essential
CHAT	Non-essential	Chen_2013_lfc	0.219487	Random	Random_Non-essential
CHRNB3	Non-essential	Chen_2013_lfc	0.713484	Random	Random_Non-essential
CIAO1	Essential	Chen_2013_lfc	-1.18548	Random	Random_Essential
CKAP5	Essential	Chen_2013_lfc	-1.29679	Random	Random_Essential
CLEC6A	Non-essential	Chen_2013_lfc	0.630431	Random	Random_Non-essential
CNOT3	Essential	Chen_2013_lfc	-0.827884	Random	Random_Essential
COG3	Essential	Chen_2013_lfc	-1.0124	Random	Random_Essential
COPS3	Essential	Chen_2013_lfc	-0.839585	Random	Random_Essential
COQ2	Essential	Chen_2013_lfc	-0.663209	Random	Random_Essential
COX4I1	Essential	Chen_2013_lfc	-1.6873	Random	Random_Essential
COX6B1	Essential	Chen_2013_lfc	-1.66448	Random	Random_Essential
CRIPT	Essential	Chen_2013_lfc	-0.00245284	Random	Random_Essential
CST4	Non-essential	Chen_2013_lfc	0.140367	Random	Random_Non-essential
CT45A2	Non-essential	Chen_2013_lfc	0.482597	Random	Random_Non-essential
CT45A3	Non-essential	Chen_2013_lfc	-0.574989	Random	Random_Non-essential
CTRB1	Non-essential	Chen_2013_lfc	-0.205225	Random	Random_Non-essential
CXorf66	Non-essential	Chen_2013_lfc	0.703162	Random	Random_Non-essential
CYLC2	Non-essential	Chen_2013_lfc	0.975659	Random	Random_Non-essential
CYP11B2	Non-essential	Chen_2013_lfc	0.334024	Random	Random_Non-essential
CYP2A13	Non-essential	Chen_2013_lfc	-0.0878958	Random	Random_Non-essential
CYP2C19	Non-essential	Chen_2013_lfc	0.0975188	Random	Random_Non-essential
CYP7A1	Non-essential	Chen_2013_lfc	0.327227	Random	Random_Non-essential
DAP3	Essential	Chen_2013_lfc	-0.154366	Random	Random_Essential
DAZ1	Non-essential	Chen_2013_lfc	0.960124	Random	Random_Non-essential
DDB1	Essential	Chen_2013_lfc	-2.1076	Random	Random_Essential
DDOST	Essential	Chen_2013_lfc	-0.710669	Random	Random_Essential
DDX18	Essential	Chen_2013_lfc	-1.07176	Random	Random_Essential
DEFB103B	Non-essential	Chen_2013_lfc	0.778126	Random	Random_Non-essential
DEFB106A	Non-essential	Chen_2013_lfc	0.956171	Random	Random_Non-essential
DEFB126	Non-essential	Chen_2013_lfc	1.12302	Random	Random_Non-essential
DHX15	Essential	Chen_2013_lfc	-1.75364	Random	Random_Essential
DHX35	Essential	Chen_2013_lfc	0.149649	Random	Random_Essential
DICER1	Essential	Chen_2013_lfc	-0.81453	Random	Random_Essential
DNAJA3	Essential	Chen_2013_lfc	-0.840804	Random	Random_Essential
DNLZ	Essential	Chen_2013_lfc	-0.667053	Random	Random_Essential
DNM2	Essential	Chen_2013_lfc	-0.952649	Random	Random_Essential
DNTTIP2	Essential	Chen_2013_lfc	-1.50319	Random	Random_Essential
DRGX	Non-essential	Chen_2013_lfc	0.604341	Random	Random_Non-essential
DSN1	Essential	Chen_2013_lfc	0.0890164	Random	Random_Essential
DSPP	Non-essential	Chen_2013_lfc	0.790136	Random	Random_Non-essential
DYNLRB1	Essential	Chen_2013_lfc	-1.88305	Random	Random_Essential
E4F1	Essential	Chen_2013_lfc	-0.0953503	Random	Random_Essential
EIF3H	Essential	Chen_2013_lfc	-0.799493	Random	Random_Essential
EIF3M	Essential	Chen_2013_lfc	-0.731756	Random	Random_Essential
EIF4G1	Essential	Chen_2013_lfc	-1.07496	Random	Random_Essential
ELP6	Essential	Chen_2013_lfc	-2.13209	Random	Random_Essential
ERCC3	Essential	Chen_2013_lfc	-1.22139	Random	Random_Essential
ERCC6L	Essential	Chen_2013_lfc	-0.173034	Random	Random_Essential
EXOSC1	Essential	Chen_2013_lfc	-0.248668	Random	Random_Essential
EXOSC4	Essential	Chen_2013_lfc	-1.59779	Random	Random_Essential
F13B	Non-essential	Chen_2013_lfc	0.352699	Random	Random_Non-essential
F9	Non-essential	Chen_2013_lfc	0.943635	Random	Random_Non-essential
FAM210A	Essential	Chen_2013_lfc	-1.07486	Random	Random_Essential
FAM47A	Non-essential	Chen_2013_lfc	0.425598	Random	Random_Non-essential
FAM71B	Non-essential	Chen_2013_lfc	1.10024	Random	Random_Non-essential
FAM71C	Non-essential	Chen_2013_lfc	0.582372	Random	Random_Non-essential
FBL	Essential	Chen_2013_lfc	-1.59245	Random	Random_Essential
FCF1	Essential	Chen_2013_lfc	-2.63257	Random	Random_Essential
FFAR1	Non-essential	Chen_2013_lfc	0.882963	Random	Random_Non-essential
FGF3	Non-essential	Chen_2013_lfc	0.456198	Random	Random_Non-essential
FGF6	Non-essential	Chen_2013_lfc	1.0666	Random	Random_Non-essential
FNTB	Essential	Chen_2013_lfc	-1.60835	Random	Random_Essential
FOXB1	Non-essential	Chen_2013_lfc	0.385085	Random	Random_Non-essential
FOXB2	Non-essential	Chen_2013_lfc	-0.0869334	Random	Random_Non-essential
FOXD4L4	Non-essential	Chen_2013_lfc	-1.46949	Random	Random_Non-essential
FSCB	Non-essential	Chen_2013_lfc	0.911783	Random	Random_Non-essential
GABRA6	Non-essential	Chen_2013_lfc	1.02773	Random	Random_Non-essential
GART	Essential	Chen_2013_lfc	-2.6655	Random	Random_Essential
GCN1	Essential	Chen_2013_lfc	-0.220348	Random	Random_Essential
GDF2	Non-essential	Chen_2013_lfc	0.740189	Random	Random_Non-essential
GEMIN5	Essential	Chen_2013_lfc	-0.904717	Random	Random_Essential
GET4	Essential	Chen_2013_lfc	-0.598875	Random	Random_Essential
GFER	Essential	Chen_2013_lfc	-1.0794	Random	Random_Essential
GJA10	Non-essential	Chen_2013_lfc	0.876271	Random	Random_Non-essential
GKN2	Non-essential	Chen_2013_lfc	0.541875	Random	Random_Non-essential
GMPPB	Essential	Chen_2013_lfc	-2.90214	Random	Random_Essential
GPR101	Non-essential	Chen_2013_lfc	0.562681	Random	Random_Non-essential
GPR31	Non-essential	Chen_2013_lfc	0.699961	Random	Random_Non-essential
GPR32	Non-essential	Chen_2013_lfc	0.126782	Random	Random_Non-essential
GPX5	Non-essential	Chen_2013_lfc	0.563383	Random	Random_Non-essential
GRM4	Non-essential	Chen_2013_lfc	0.809429	Random	Random_Non-essential
GSTA5	Non-essential	Chen_2013_lfc	0.615413	Random	Random_Non-essential
GSX1	Non-essential	Chen_2013_lfc	1.2913	Random	Random_Non-essential
GTF3C2	Essential	Chen_2013_lfc	-0.913024	Random	Random_Essential
H1-8	Non-essential	Chen_2013_lfc	0.566611	Random	Random_Non-essential
H2AC1	Non-essential	Chen_2013_lfc	0.328835	Random	Random_Non-essential
HAUS3	Essential	Chen_2013_lfc	-1.29887	Random	Random_Essential
HEATR1	Essential	Chen_2013_lfc	-0.72975	Random	Random_Essential
HINFP	Essential	Chen_2013_lfc	-1.61511	Random	Random_Essential
HM13	Essential	Chen_2013_lfc	0.219305	Random	Random_Essential
HMX1	Non-essential	Chen_2013_lfc	1.09512	Random	Random_Non-essential
HSFY1	Non-essential	Chen_2013_lfc	1.62614	Random	Random_Non-essential
IAPP	Non-essential	Chen_2013_lfc	0.829428	Random	Random_Non-essential
IARS1	Essential	Chen_2013_lfc	-2.40715	Random	Random_Essential
IFNA16	Non-essential	Chen_2013_lfc	-0.287994	Random	Random_Non-essential
IFNA17	Non-essential	Chen_2013_lfc	-0.220443	Random	Random_Non-essential
IFNA4	Non-essential	Chen_2013_lfc	-0.381437	Random	Random_Non-essential
IFNA5	Non-essential	Chen_2013_lfc	-0.246002	Random	Random_Non-essential
IFNL2	Non-essential	Chen_2013_lfc	-0.224186	Random	Random_Non-essential
IFNL3	Non-essential	Chen_2013_lfc	0.399408	Random	Random_Non-essential
IFNW1	Non-essential	Chen_2013_lfc	-0.409657	Random	Random_Non-essential
IGBP1	Essential	Chen_2013_lfc	-0.657651	Random	Random_Essential
IL13	Non-essential	Chen_2013_lfc	0.669269	Random	Random_Non-essential
IL1F10	Non-essential	Chen_2013_lfc	0.576291	Random	Random_Non-essential
IL22	Non-essential	Chen_2013_lfc	0.304968	Random	Random_Non-essential
IL36A	Non-essential	Chen_2013_lfc	0.688167	Random	Random_Non-essential
ILK	Essential	Chen_2013_lfc	-0.103598	Random	Random_Essential
INS	Non-essential	Chen_2013_lfc	0.346264	Random	Random_Non-essential
INSRR	Non-essential	Chen_2013_lfc	-0.0142267	Random	Random_Non-essential
INTS14	Essential	Chen_2013_lfc	0.0107477	Random	Random_Essential
INTS2	Essential	Chen_2013_lfc	-0.579092	Random	Random_Essential
INTS8	Essential	Chen_2013_lfc	-1.26341	Random	Random_Essential
ITGAV	Essential	Chen_2013_lfc	-1.13714	Random	Random_Essential
KASH5	Non-essential	Chen_2013_lfc	0.658708	Random	Random_Non-essential
KCNK10	Non-essential	Chen_2013_lfc	1.01655	Random	Random_Non-essential
KDSR	Essential	Chen_2013_lfc	-1.59285	Random	Random_Essential
KIF11	Essential	Chen_2013_lfc	-0.450541	Random	Random_Essential
KNL1	Essential	Chen_2013_lfc	-1.84277	Random	Random_Essential
KRT28	Non-essential	Chen_2013_lfc	0.420211	Random	Random_Non-essential
KRT33A	Non-essential	Chen_2013_lfc	-0.453954	Random	Random_Non-essential
KRT36	Non-essential	Chen_2013_lfc	0.785596	Random	Random_Non-essential
KRT71	Non-essential	Chen_2013_lfc	0.38813	Random	Random_Non-essential
KRT76	Non-essential	Chen_2013_lfc	0.668465	Random	Random_Non-essential
KRTAP13-3	Non-essential	Chen_2013_lfc	0.452005	Random	Random_Non-essential
KRTAP4-7	Non-essential	Chen_2013_lfc	-1.50884	Random	Random_Non-essential
KRTAP9-3	Non-essential	Chen_2013_lfc	0.0626574	Random	Random_Non-essential
LARS1	Essential	Chen_2013_lfc	-1.78393	Random	Random_Essential
LARS2	Essential	Chen_2013_lfc	-1.24589	Random	Random_Essential
LHFPL5	Non-essential	Chen_2013_lfc	0.779159	Random	Random_Non-essential
LHX3	Non-essential	Chen_2013_lfc	0.650168	Random	Random_Non-essential
LHX5	Non-essential	Chen_2013_lfc	0.791992	Random	Random_Non-essential
LIAS	Essential	Chen_2013_lfc	-0.744069	Random	Random_Essential
LIN28A	Non-essential	Chen_2013_lfc	0.0199439	Random	Random_Non-essential
LRRC10	Non-essential	Chen_2013_lfc	0.573062	Random	Random_Non-essential
LUC7L3	Essential	Chen_2013_lfc	-1.68315	Random	Random_Essential
LUZP4	Non-essential	Chen_2013_lfc	0.474547	Random	Random_Non-essential
MAGEC3	Non-essential	Chen_2013_lfc	0.682915	Random	Random_Non-essential
MAK16	Essential	Chen_2013_lfc	-2.00059	Random	Random_Essential
MARS1	Essential	Chen_2013_lfc	-2.02494	Random	Random_Essential
MBD3L2	Non-essential	Chen_2013_lfc	-0.709212	Random	Random_Non-essential
MCM4	Essential	Chen_2013_lfc	-1.49458	Random	Random_Essential
MED19	Essential	Chen_2013_lfc	-0.147557	Random	Random_Essential
MED7	Essential	Chen_2013_lfc	0.139609	Random	Random_Essential
MEP1B	Non-essential	Chen_2013_lfc	0.310608	Random	Random_Non-essential
METTL17	Essential	Chen_2013_lfc	-0.958226	Random	Random_Essential
MMP27	Non-essential	Chen_2013_lfc	0.328755	Random	Random_Non-essential
MRGPRD	Non-essential	Chen_2013_lfc	-0.0285042	Random	Random_Non-essential
MROH6	Essential	Chen_2013_lfc	0.429393	Random	Random_Essential
MRPL12	Essential	Chen_2013_lfc	-0.686654	Random	Random_Essential
MRPL45	Essential	Chen_2013_lfc	-1.40005	Random	Random_Essential
MRPS10	Essential	Chen_2013_lfc	-1.83548	Random	Random_Essential
MRPS15	Essential	Chen_2013_lfc	0.00734894	Random	Random_Essential
MRPS23	Essential	Chen_2013_lfc	-1.79962	Random	Random_Essential
MRPS24	Essential	Chen_2013_lfc	-0.625456	Random	Random_Essential
MRPS25	Essential	Chen_2013_lfc	0.0938573	Random	Random_Essential
MRPS30	Essential	Chen_2013_lfc	0.0813391	Random	Random_Essential
MT1B	Non-essential	Chen_2013_lfc	-0.362257	Random	Random_Non-essential
MTOR	Essential	Chen_2013_lfc	-1.69252	Random	Random_Essential
MTPAP	Essential	Chen_2013_lfc	-1.74301	Random	Random_Essential
MUCL3	Non-essential	Chen_2013_lfc	0.924394	Random	Random_Non-essential
NANOS2	Non-essential	Chen_2013_lfc	0.211623	Random	Random_Non-essential
NAPA	Essential	Chen_2013_lfc	-1.29816	Random	Random_Essential
NAPG	Essential	Chen_2013_lfc	0.0911108	Random	Random_Essential
NBAS	Essential	Chen_2013_lfc	0.137911	Random	Random_Essential
NDST4	Non-essential	Chen_2013_lfc	0.685417	Random	Random_Non-essential
NEDD1	Essential	Chen_2013_lfc	-1.16119	Random	Random_Essential
NEUROD6	Non-essential	Chen_2013_lfc	0.757417	Random	Random_Non-essential
NEUROG1	Non-essential	Chen_2013_lfc	0.24986	Random	Random_Non-essential
NKAPD1	Essential	Chen_2013_lfc	-0.955351	Random	Random_Essential
NKX2-2	Non-essential	Chen_2013_lfc	0.345472	Random	Random_Non-essential
NLRP4	Non-essential	Chen_2013_lfc	0.62831	Random	Random_Non-essential
NMT1	Essential	Chen_2013_lfc	-0.758652	Random	Random_Essential
NOLC1	Essential	Chen_2013_lfc	0.119421	Random	Random_Essential
NOP2	Essential	Chen_2013_lfc	-1.66308	Random	Random_Essential
NPFFR1	Non-essential	Chen_2013_lfc	0.398065	Random	Random_Non-essential
NPSR1	Non-essential	Chen_2013_lfc	1.19498	Random	Random_Non-essential
NRBP1	Essential	Chen_2013_lfc	-1.33501	Random	Random_Essential
NUP160	Essential	Chen_2013_lfc	-1.65819	Random	Random_Essential
NUP214	Essential	Chen_2013_lfc	-1.21194	Random	Random_Essential
NUP58	Essential	Chen_2013_lfc	-0.322257	Random	Random_Essential
OGT	Essential	Chen_2013_lfc	-2.05914	Random	Random_Essential
OOSP2	Non-essential	Chen_2013_lfc	0.114686	Random	Random_Non-essential
OPN5	Non-essential	Chen_2013_lfc	1.06891	Random	Random_Non-essential
OR10H3	Non-essential	Chen_2013_lfc	-0.103476	Random	Random_Non-essential
OR11A1	Non-essential	Chen_2013_lfc	1.21158	Random	Random_Non-essential
OR1G1	Non-essential	Chen_2013_lfc	0.540067	Random	Random_Non-essential
OR2D2	Non-essential	Chen_2013_lfc	0.679109	Random	Random_Non-essential
OR2T12	Non-essential	Chen_2013_lfc	-1.09018	Random	Random_Non-essential
OR2T4	Non-essential	Chen_2013_lfc	-0.875796	Random	Random_Non-essential
OR4C11	Non-essential	Chen_2013_lfc	0.862165	Random	Random_Non-essential
OR4D1	Non-essential	Chen_2013_lfc	-0.0702299	Random	Random_Non-essential
OR51D1	Non-essential	Chen_2013_lfc	0.401422	Random	Random_Non-essential
OR52A1	Non-essential	Chen_2013_lfc	0.960835	Random	Random_Non-essential
OR52B6	Non-essential	Chen_2013_lfc	0.671529	Random	Random_Non-essential
OR52E8	Non-essential	Chen_2013_lfc	0.503813	Random	Random_Non-essential
OR5C1	Non-essential	Chen_2013_lfc	0.631525	Random	Random_Non-essential
OR5T2	Non-essential	Chen_2013_lfc	0.65839	Random	Random_Non-essential
OR5T3	Non-essential	Chen_2013_lfc	0.601287	Random	Random_Non-essential
OR5W2	Non-essential	Chen_2013_lfc	0.762441	Random	Random_Non-essential
OR6K6	Non-essential	Chen_2013_lfc	0.369707	Random	Random_Non-essential
OR7D4	Non-essential	Chen_2013_lfc	-0.095965	Random	Random_Non-essential
OR7G2	Non-essential	Chen_2013_lfc	0.837742	Random	Random_Non-essential
OR8G5	Non-essential	Chen_2013_lfc	-0.410717	Random	Random_Non-essential
OR9Q2	Non-essential	Chen_2013_lfc	-0.344	Random	Random_Non-essential
PDCD11	Essential	Chen_2013_lfc	-2.15798	Random	Random_Essential
PDYN	Non-essential	Chen_2013_lfc	0.809306	Random	Random_Non-essential
PET117	Essential	Chen_2013_lfc	-0.798365	Random	Random_Essential
PFDN2	Essential	Chen_2013_lfc	-0.282284	Random	Random_Essential
PGK2	Non-essential	Chen_2013_lfc	1.01971	Random	Random_Non-essential
PGLYRP2	Non-essential	Chen_2013_lfc	0.328623	Random	Random_Non-essential
PHB2	Essential	Chen_2013_lfc	-1.91785	Random	Random_Essential
PIGS	Essential	Chen_2013_lfc	0.0215594	Random	Random_Essential
PIGV	Essential	Chen_2013_lfc	0.379695	Random	Random_Essential
PIWIL3	Non-essential	Chen_2013_lfc	1.01407	Random	Random_Non-essential
PMPCA	Essential	Chen_2013_lfc	-2.16581	Random	Random_Essential
PMVK	Essential	Chen_2013_lfc	-0.950101	Random	Random_Essential
PNLIPRP1	Non-essential	Chen_2013_lfc	0.464591	Random	Random_Non-essential
PNPLA5	Non-essential	Chen_2013_lfc	0.446585	Random	Random_Non-essential
POLA2	Essential	Chen_2013_lfc	-1.43033	Random	Random_Essential
POLE	Essential	Chen_2013_lfc	-2.55289	Random	Random_Essential
POLR1E	Essential	Chen_2013_lfc	-1.39421	Random	Random_Essential
POLR1F	Essential	Chen_2013_lfc	-1.64454	Random	Random_Essential
POLR1H	Essential	Chen_2013_lfc	-1.40667	Random	Random_Essential
POLR2B	Essential	Chen_2013_lfc	-2.29205	Random	Random_Essential
POLR2I	Essential	Chen_2013_lfc	-3.01749	Random	Random_Essential
POP5	Essential	Chen_2013_lfc	-1.90872	Random	Random_Essential
POTEH	Non-essential	Chen_2013_lfc	-0.487138	Random	Random_Non-essential
PPP1R8	Essential	Chen_2013_lfc	-1.98055	Random	Random_Essential
PPP3R2	Non-essential	Chen_2013_lfc	0.114374	Random	Random_Non-essential
PRAMEF1	Non-essential	Chen_2013_lfc	-0.668579	Random	Random_Non-essential
PRAMEF4	Non-essential	Chen_2013_lfc	-0.834756	Random	Random_Non-essential
PRMT5	Essential	Chen_2013_lfc	-2.02194	Random	Random_Essential
PRPF3	Essential	Chen_2013_lfc	-1.13693	Random	Random_Essential
PRPF31	Essential	Chen_2013_lfc	-1.94467	Random	Random_Essential
PRPF6	Essential	Chen_2013_lfc	-2.28614	Random	Random_Essential
PRSS33	Non-essential	Chen_2013_lfc	0.66678	Random	Random_Non-essential
PSMC4	Essential	Chen_2013_lfc	-1.03241	Random	Random_Essential
PSMD1	Essential	Chen_2013_lfc	-1.80291	Random	Random_Essential
PSMD4	Essential	Chen_2013_lfc	-1.74958	Random	Random_Essential
PTCD3	Essential	Chen_2013_lfc	-0.951425	Random	Random_Essential
PUF60	Essential	Chen_2013_lfc	-2.79144	Random	Random_Essential
PUM3	Essential	Chen_2013_lfc	-0.831341	Random	Random_Essential
QRSL1	Essential	Chen_2013_lfc	-1.27592	Random	Random_Essential
RACGAP1	Essential	Chen_2013_lfc	-1.28924	Random	Random_Essential
RAD9A	Essential	Chen_2013_lfc	-1.15479	Random	Random_Essential
RBBP6	Essential	Chen_2013_lfc	-1.00279	Random	Random_Essential
RBM46	Non-essential	Chen_2013_lfc	0.498066	Random	Random_Non-essential
RBMY1E	Non-essential	Chen_2013_lfc	0.88934	Random	Random_Non-essential
RDH8	Non-essential	Chen_2013_lfc	0.262066	Random	Random_Non-essential
REXO1L1P	Non-essential	Chen_2013_lfc	-1.63017	Random	Random_Non-essential
RFC3	Essential	Chen_2013_lfc	-1.32111	Random	Random_Essential
RFPL3	Non-essential	Chen_2013_lfc	-0.146688	Random	Random_Non-essential
RHOXF2	Non-essential	Chen_2013_lfc	1.27753	Random	Random_Non-essential
RNASE11	Non-essential	Chen_2013_lfc	0.847006	Random	Random_Non-essential
RNASE8	Non-essential	Chen_2013_lfc	0.0160416	Random	Random_Non-essential
RNF113A	Essential	Chen_2013_lfc	0.036198	Random	Random_Essential
RNF113B	Non-essential	Chen_2013_lfc	0.196749	Random	Random_Non-essential
RNF168	Essential	Chen_2013_lfc	0.15211	Random	Random_Essential
RNF17	Non-essential	Chen_2013_lfc	0.389599	Random	Random_Non-essential
RPAP1	Essential	Chen_2013_lfc	-0.681622	Random	Random_Essential
RPE65	Non-essential	Chen_2013_lfc	0.288268	Random	Random_Non-essential
RPL4	Essential	Chen_2013_lfc	-1.75178	Random	Random_Essential
RPN2	Essential	Chen_2013_lfc	-0.770216	Random	Random_Essential
RPP21	Essential	Chen_2013_lfc	-2.36758	Random	Random_Essential
RRM2	Essential	Chen_2013_lfc	-1.06881	Random	Random_Essential
RRP9	Essential	Chen_2013_lfc	-1.60477	Random	Random_Essential
RSL1D1	Essential	Chen_2013_lfc	-0.621901	Random	Random_Essential
RSRC2	Essential	Chen_2013_lfc	-0.623065	Random	Random_Essential
SAGE1	Non-essential	Chen_2013_lfc	0.503161	Random	Random_Non-essential
SCRT2	Non-essential	Chen_2013_lfc	-0.5246	Random	Random_Non-essential
SDHA	Essential	Chen_2013_lfc	-2.04594	Random	Random_Essential
SEH1L	Essential	Chen_2013_lfc	-1.32257	Random	Random_Essential
SEPTIN7P2	Non-essential	Chen_2013_lfc	-0.78525	Random	Random_Non-essential
SERPINB12	Non-essential	Chen_2013_lfc	0.906524	Random	Random_Non-essential
SKA1	Essential	Chen_2013_lfc	-0.864795	Random	Random_Essential
SLC13A1	Non-essential	Chen_2013_lfc	0.95527	Random	Random_Non-essential
SLC22A6	Non-essential	Chen_2013_lfc	0.838937	Random	Random_Non-essential
SLC25A28	Essential	Chen_2013_lfc	-0.433737	Random	Random_Essential
SLC2A2	Non-essential	Chen_2013_lfc	0.918754	Random	Random_Non-essential
SLC39A7	Essential	Chen_2013_lfc	-0.546202	Random	Random_Essential
SLC7A6OS	Essential	Chen_2013_lfc	-1.66364	Random	Random_Essential
SLCO6A1	Non-essential	Chen_2013_lfc	0.857342	Random	Random_Non-essential
SLITRK1	Non-essential	Chen_2013_lfc	-0.21703	Random	Random_Non-essential
SNIP1	Essential	Chen_2013_lfc	-0.364055	Random	Random_Essential
SNRNP70	Essential	Chen_2013_lfc	-0.885366	Random	Random_Essential
SNRPB	Essential	Chen_2013_lfc	-0.461391	Random	Random_Essential
SNRPF	Essential	Chen_2013_lfc	-2.66656	Random	Random_Essential
SNUPN	Essential	Chen_2013_lfc	-0.874155	Random	Random_Essential
SOD1	Essential	Chen_2013_lfc	-2.11509	Random	Random_Essential
SON	Essential	Chen_2013_lfc	-1.40284	Random	Random_Essential
SPACA5	Non-essential	Chen_2013_lfc	0.819341	Random	Random_Non-essential
SPATA31A7	Non-essential	Chen_2013_lfc	-0.147985	Random	Random_Non-essential
SPATA31D1	Non-essential	Chen_2013_lfc	0.757829	Random	Random_Non-essential
SPATA5	Essential	Chen_2013_lfc	-1.61656	Random	Random_Essential
SPATA5L1	Essential	Chen_2013_lfc	-1.47541	Random	Random_Essential
SPC25	Essential	Chen_2013_lfc	-2.36024	Random	Random_Essential
SPCS3	Essential	Chen_2013_lfc	-0.81866	Random	Random_Essential
SPEM1	Non-essential	Chen_2013_lfc	0.464577	Random	Random_Non-essential
SPRR4	Non-essential	Chen_2013_lfc	0.00773824	Random	Random_Non-essential
SRCAP	Essential	Chen_2013_lfc	-1.3511	Random	Random_Essential
SRSF2	Essential	Chen_2013_lfc	-1.68338	Random	Random_Essential
STPG4	Non-essential	Chen_2013_lfc	0.978558	Random	Random_Non-essential
SYS1	Essential	Chen_2013_lfc	-1.07557	Random	Random_Essential
TAAR6	Non-essential	Chen_2013_lfc	0.881305	Random	Random_Non-essential
TAF10	Essential	Chen_2013_lfc	-1.36778	Random	Random_Essential
TAF6L	Essential	Chen_2013_lfc	0.162378	Random	Random_Essential
TAS2R40	Non-essential	Chen_2013_lfc	0.318943	Random	Random_Non-essential
TAS2R50	Non-essential	Chen_2013_lfc	0.792089	Random	Random_Non-essential
TBC1D21	Non-essential	Chen_2013_lfc	0.455103	Random	Random_Non-essential
TBC1D29P	Non-essential	Chen_2013_lfc	-0.748267	Random	Random_Non-essential
TBCE	Essential	Chen_2013_lfc	-1.03306	Random	Random_Essential
TCHHL1	Non-essential	Chen_2013_lfc	0.313972	Random	Random_Non-essential
TEDC1	Essential	Chen_2013_lfc	-0.815277	Random	Random_Essential
TEX13A	Non-essential	Chen_2013_lfc	0.847826	Random	Random_Non-essential
TEX28	Non-essential	Chen_2013_lfc	0.77894	Random	Random_Non-essential
TFAP2D	Non-essential	Chen_2013_lfc	0.0543444	Random	Random_Non-essential
TLX1	Non-essential	Chen_2013_lfc	0.475968	Random	Random_Non-essential
TMEM199	Essential	Chen_2013_lfc	-1.06534	Random	Random_Essential
TMPRSS11A	Non-essential	Chen_2013_lfc	0.817835	Random	Random_Non-essential
TMPRSS11F	Non-essential	Chen_2013_lfc	0.561485	Random	Random_Non-essential
TNPO3	Essential	Chen_2013_lfc	-2.05712	Random	Random_Essential
TOP2A	Essential	Chen_2013_lfc	-2.01189	Random	Random_Essential
TRIM60	Non-essential	Chen_2013_lfc	0.0102991	Random	Random_Non-essential
TRIML1	Non-essential	Chen_2013_lfc	0.173419	Random	Random_Non-essential
TRMT5	Essential	Chen_2013_lfc	-2.06468	Random	Random_Essential
TRUB2	Essential	Chen_2013_lfc	-0.107942	Random	Random_Essential
TTK	Essential	Chen_2013_lfc	-1.48326	Random	Random_Essential
TXNL4A	Essential	Chen_2013_lfc	-1.45827	Random	Random_Essential
U2AF1	Essential	Chen_2013_lfc	-1.36392	Random	Random_Essential
UBQLN3	Non-essential	Chen_2013_lfc	0.883553	Random	Random_Non-essential
UMPS	Essential	Chen_2013_lfc	-1.14107	Random	Random_Essential
UPF2	Essential	Chen_2013_lfc	-0.946456	Random	Random_Essential
UROC1	Non-essential	Chen_2013_lfc	0.571294	Random	Random_Non-essential
USP5	Essential	Chen_2013_lfc	-1.7547	Random	Random_Essential
VN1R2	Non-essential	Chen_2013_lfc	0.346139	Random	Random_Non-essential
VN1R4	Non-essential	Chen_2013_lfc	-0.201001	Random	Random_Non-essential
VPREB1	Non-essential	Chen_2013_lfc	0.102584	Random	Random_Non-essential
VPS28	Essential	Chen_2013_lfc	-1.77427	Random	Random_Essential
WDR55	Essential	Chen_2013_lfc	-1.61072	Random	Random_Essential
WEE1	Essential	Chen_2013_lfc	-1.08164	Random	Random_Essential
WFDC11	Non-essential	Chen_2013_lfc	0.616891	Random	Random_Non-essential
WFDC9	Non-essential	Chen_2013_lfc	0.922378	Random	Random_Non-essential
YAE1	Essential	Chen_2013_lfc	-1.34133	Random	Random_Essential
YEATS4	Essential	Chen_2013_lfc	-2.27764	Random	Random_Essential
YY1	Essential	Chen_2013_lfc	-0.118327	Random	Random_Essential
ZIM3	Non-essential	Chen_2013_lfc	0.437875	Random	Random_Non-essential
ZNF131	Essential	Chen_2013_lfc	-0.36079	Random	Random_Essential
ZSWIM2	Non-essential	Chen_2013_lfc	0.559372	Random	Random_Non-essential
AAMP	Essential	DeWeirdt_2020_lfc	-1.55304	RS2	RS2_Essential
AATF	Essential	DeWeirdt_2020_lfc	-0.607286	RS2	RS2_Essential
ACCSL	Non-essential	DeWeirdt_2020_lfc	0.536347	RS2	RS2_Non-essential
ADGRF2	Non-essential	DeWeirdt_2020_lfc	0.68542	RS2	RS2_Non-essential
ADSL	Essential	DeWeirdt_2020_lfc	-2.37785	RS2	RS2_Essential
ALG14	Essential	DeWeirdt_2020_lfc	-1.52667	RS2	RS2_Essential
ALX3	Non-essential	DeWeirdt_2020_lfc	-0.587065	RS2	RS2_Non-essential
ANAPC4	Essential	DeWeirdt_2020_lfc	-1.56471	RS2	RS2_Essential
ANKRD49	Essential	DeWeirdt_2020_lfc	-2.07937	RS2	RS2_Essential
APOBEC1	Non-essential	DeWeirdt_2020_lfc	0.655134	RS2	RS2_Non-essential
AQP8	Non-essential	DeWeirdt_2020_lfc	0.681291	RS2	RS2_Non-essential
ARGLU1	Essential	DeWeirdt_2020_lfc	-1.20308	RS2	RS2_Essential
ARL2	Essential	DeWeirdt_2020_lfc	-2.02285	RS2	RS2_Essential
ATF7	Essential	DeWeirdt_2020_lfc	0.825776	RS2	RS2_Essential
ATIC	Essential	DeWeirdt_2020_lfc	-2.36228	RS2	RS2_Essential
ATP5F1B	Essential	DeWeirdt_2020_lfc	-1.16061	RS2	RS2_Essential
ATP6V0B	Essential	DeWeirdt_2020_lfc	-2.02143	RS2	RS2_Essential
ATP6V1D	Essential	DeWeirdt_2020_lfc	-2.51665	RS2	RS2_Essential
ATP6V1G3	Non-essential	DeWeirdt_2020_lfc	0.595882	RS2	RS2_Non-essential
ATP6V1H	Essential	DeWeirdt_2020_lfc	-1.83961	RS2	RS2_Essential
AURKB	Essential	DeWeirdt_2020_lfc	-2.08814	RS2	RS2_Essential
BEND2	Non-essential	DeWeirdt_2020_lfc	1.04806	RS2	RS2_Non-essential
BMS1	Essential	DeWeirdt_2020_lfc	-1.15762	RS2	RS2_Essential
BORA	Essential	DeWeirdt_2020_lfc	0.180262	RS2	RS2_Essential
BPY2	Non-essential	DeWeirdt_2020_lfc	1.34487	RS2	RS2_Non-essential
BRIX1	Essential	DeWeirdt_2020_lfc	-2.05567	RS2	RS2_Essential
BUD13	Essential	DeWeirdt_2020_lfc	-0.792845	RS2	RS2_Essential
BUD23	Essential	DeWeirdt_2020_lfc	-1.87323	RS2	RS2_Essential
C10orf53	Non-essential	DeWeirdt_2020_lfc	0.388004	RS2	RS2_Non-essential
C11orf40	Non-essential	DeWeirdt_2020_lfc	0.783219	RS2	RS2_Non-essential
C16orf78	Non-essential	DeWeirdt_2020_lfc	0.936194	RS2	RS2_Non-essential
C20orf173	Non-essential	DeWeirdt_2020_lfc	0.437584	RS2	RS2_Non-essential
C8B	Non-essential	DeWeirdt_2020_lfc	0.324533	RS2	RS2_Non-essential
C8orf17	Non-essential	DeWeirdt_2020_lfc	0.757024	RS2	RS2_Non-essential
CABP2	Non-essential	DeWeirdt_2020_lfc	-0.179765	RS2	RS2_Non-essential
CACNG3	Non-essential	DeWeirdt_2020_lfc	0.0408251	RS2	RS2_Non-essential
CACTIN	Essential	DeWeirdt_2020_lfc	-2.19101	RS2	RS2_Essential
CATSPER4	Non-essential	DeWeirdt_2020_lfc	0.669241	RS2	RS2_Non-essential
CCKAR	Non-essential	DeWeirdt_2020_lfc	-0.0583848	RS2	RS2_Non-essential
CCL1	Non-essential	DeWeirdt_2020_lfc	0.410874	RS2	RS2_Non-essential
CCT6A	Essential	DeWeirdt_2020_lfc	-2.56359	RS2	RS2_Essential
CCT7	Essential	DeWeirdt_2020_lfc	-2.36808	RS2	RS2_Essential
CDC45	Essential	DeWeirdt_2020_lfc	-2.00376	RS2	RS2_Essential
CDCP2	Non-essential	DeWeirdt_2020_lfc	0.292747	RS2	RS2_Non-essential
CDK12	Essential	DeWeirdt_2020_lfc	-0.288912	RS2	RS2_Essential
CDKN2A-DT	Non-essential	DeWeirdt_2020_lfc	0.742419	RS2	RS2_Non-essential
CDX2	Non-essential	DeWeirdt_2020_lfc	0.839339	RS2	RS2_Non-essential
CEBPE	Essential	DeWeirdt_2020_lfc	0.143336	RS2	RS2_Essential
CELA2A	Non-essential	DeWeirdt_2020_lfc	-0.432772	RS2	RS2_Non-essential
CELA3B	Non-essential	DeWeirdt_2020_lfc	0.57634	RS2	RS2_Non-essential
CEP152	Essential	DeWeirdt_2020_lfc	0.00294069	RS2	RS2_Essential
CHAT	Non-essential	DeWeirdt_2020_lfc	0.78233	RS2	RS2_Non-essential
CHRNB3	Non-essential	DeWeirdt_2020_lfc	0.665165	RS2	RS2_Non-essential
CIAO1	Essential	DeWeirdt_2020_lfc	-1.70411	RS2	RS2_Essential
CKAP5	Essential	DeWeirdt_2020_lfc	-1.953	RS2	RS2_Essential
CLEC6A	Non-essential	DeWeirdt_2020_lfc	0.618747	RS2	RS2_Non-essential
CNOT3	Essential	DeWeirdt_2020_lfc	-0.881042	RS2	RS2_Essential
COG3	Essential	DeWeirdt_2020_lfc	-1.82371	RS2	RS2_Essential
COPS3	Essential	DeWeirdt_2020_lfc	-0.539771	RS2	RS2_Essential
COQ2	Essential	DeWeirdt_2020_lfc	-0.449933	RS2	RS2_Essential
COX4I1	Essential	DeWeirdt_2020_lfc	-1.18808	RS2	RS2_Essential
COX6B1	Essential	DeWeirdt_2020_lfc	-1.43997	RS2	RS2_Essential
CRIPT	Essential	DeWeirdt_2020_lfc	-0.140656	RS2	RS2_Essential
CST4	Non-essential	DeWeirdt_2020_lfc	0.304875	RS2	RS2_Non-essential
CT45A2	Non-essential	DeWeirdt_2020_lfc	0.475197	RS2	RS2_Non-essential
CT45A3	Non-essential	DeWeirdt_2020_lfc	-0.163629	RS2	RS2_Non-essential
CTRB1	Non-essential	DeWeirdt_2020_lfc	0.545742	RS2	RS2_Non-essential
CXorf66	Non-essential	DeWeirdt_2020_lfc	0.622566	RS2	RS2_Non-essential
CYLC2	Non-essential	DeWeirdt_2020_lfc	0.577822	RS2	RS2_Non-essential
CYP11B2	Non-essential	DeWeirdt_2020_lfc	0.724228	RS2	RS2_Non-essential
CYP2A13	Non-essential	DeWeirdt_2020_lfc	0.0393071	RS2	RS2_Non-essential
CYP2C19	Non-essential	DeWeirdt_2020_lfc	-0.39079	RS2	RS2_Non-essential
CYP7A1	Non-essential	DeWeirdt_2020_lfc	0.927889	RS2	RS2_Non-essential
DAP3	Essential	DeWeirdt_2020_lfc	-1.66698	RS2	RS2_Essential
DAZ1	Non-essential	DeWeirdt_2020_lfc	1.11273	RS2	RS2_Non-essential
DDB1	Essential	DeWeirdt_2020_lfc	-1.80626	RS2	RS2_Essential
DDOST	Essential	DeWeirdt_2020_lfc	-2.26775	RS2	RS2_Essential
DDX18	Essential	DeWeirdt_2020_lfc	-2.14014	RS2	RS2_Essential
DEFB103B	Non-essential	DeWeirdt_2020_lfc	0.742828	RS2	RS2_Non-essential
DEFB106A	Non-essential	DeWeirdt_2020_lfc	0.54814	RS2	RS2_Non-essential
DEFB126	Non-essential	DeWeirdt_2020_lfc	0.713541	RS2	RS2_Non-essential
DHX15	Essential	DeWeirdt_2020_lfc	-1.95133	RS2	RS2_Essential
DHX35	Essential	DeWeirdt_2020_lfc	-0.407039	RS2	RS2_Essential
DICER1	Essential	DeWeirdt_2020_lfc	-1.32497	RS2	RS2_Essential
DNAJA3	Essential	DeWeirdt_2020_lfc	-1.76425	RS2	RS2_Essential
DNLZ	Essential	DeWeirdt_2020_lfc	-1.15942	RS2	RS2_Essential
DNM2	Essential	DeWeirdt_2020_lfc	-1.73659	RS2	RS2_Essential
DNTTIP2	Essential	DeWeirdt_2020_lfc	-1.29365	RS2	RS2_Essential
DRGX	Non-essential	DeWeirdt_2020_lfc	0.313119	RS2	RS2_Non-essential
DSN1	Essential	DeWeirdt_2020_lfc	-0.205322	RS2	RS2_Essential
DSPP	Non-essential	DeWeirdt_2020_lfc	0.978871	RS2	RS2_Non-essential
DYNLRB1	Essential	DeWeirdt_2020_lfc	-1.95344	RS2	RS2_Essential
E4F1	Essential	DeWeirdt_2020_lfc	-0.16676	RS2	RS2_Essential
EIF3H	Essential	DeWeirdt_2020_lfc	-0.936765	RS2	RS2_Essential
EIF3M	Essential	DeWeirdt_2020_lfc	-0.506103	RS2	RS2_Essential
EIF4G1	Essential	DeWeirdt_2020_lfc	-1.01194	RS2	RS2_Essential
ELP6	Essential	DeWeirdt_2020_lfc	-2.02999	RS2	RS2_Essential
ERCC3	Essential	DeWeirdt_2020_lfc	-0.61304	RS2	RS2_Essential
ERCC6L	Essential	DeWeirdt_2020_lfc	0.408569	RS2	RS2_Essential
EXOSC1	Essential	DeWeirdt_2020_lfc	-1.75695	RS2	RS2_Essential
EXOSC4	Essential	DeWeirdt_2020_lfc	-1.80716	RS2	RS2_Essential
F13B	Non-essential	DeWeirdt_2020_lfc	0.0847069	RS2	RS2_Non-essential
F9	Non-essential	DeWeirdt_2020_lfc	0.684369	RS2	RS2_Non-essential
FAM210A	Essential	DeWeirdt_2020_lfc	-1.69707	RS2	RS2_Essential
FAM47A	Non-essential	DeWeirdt_2020_lfc	0.976823	RS2	RS2_Non-essential
FAM71B	Non-essential	DeWeirdt_2020_lfc	0.646432	RS2	RS2_Non-essential
FAM71C	Non-essential	DeWeirdt_2020_lfc	0.57594	RS2	RS2_Non-essential
FBL	Essential	DeWeirdt_2020_lfc	-2.25666	RS2	RS2_Essential
FCF1	Essential	DeWeirdt_2020_lfc	-1.81513	RS2	RS2_Essential
FFAR1	Non-essential	DeWeirdt_2020_lfc	0.84808	RS2	RS2_Non-essential
FGF3	Non-essential	DeWeirdt_2020_lfc	0.440103	RS2	RS2_Non-essential
FGF6	Non-essential	DeWeirdt_2020_lfc	0.627315	RS2	RS2_Non-essential
FNTB	Essential	DeWeirdt_2020_lfc	-1.85942	RS2	RS2_Essential
FOXB1	Non-essential	DeWeirdt_2020_lfc	0.199542	RS2	RS2_Non-essential
FOXB2	Non-essential	DeWeirdt_2020_lfc	0.245102	RS2	RS2_Non-essential
FOXD4L4	Non-essential	DeWeirdt_2020_lfc	-2.08397	RS2	RS2_Non-essential
FSCB	Non-essential	DeWeirdt_2020_lfc	0.794679	RS2	RS2_Non-essential
GABRA6	Non-essential	DeWeirdt_2020_lfc	0.86045	RS2	RS2_Non-essential
GART	Essential	DeWeirdt_2020_lfc	-2.08775	RS2	RS2_Essential
GCN1	Essential	DeWeirdt_2020_lfc	-0.408973	RS2	RS2_Essential
GDF2	Non-essential	DeWeirdt_2020_lfc	0.73655	RS2	RS2_Non-essential
GEMIN5	Essential	DeWeirdt_2020_lfc	-1.31321	RS2	RS2_Essential
GET4	Essential	DeWeirdt_2020_lfc	-0.812864	RS2	RS2_Essential
GFER	Essential	DeWeirdt_2020_lfc	-1.24286	RS2	RS2_Essential
GJA10	Non-essential	DeWeirdt_2020_lfc	0.725068	RS2	RS2_Non-essential
GKN2	Non-essential	DeWeirdt_2020_lfc	0.533021	RS2	RS2_Non-essential
GMPPB	Essential	DeWeirdt_2020_lfc	-2.36844	RS2	RS2_Essential
GPR101	Non-essential	DeWeirdt_2020_lfc	1.05216	RS2	RS2_Non-essential
GPR31	Non-essential	DeWeirdt_2020_lfc	0.611055	RS2	RS2_Non-essential
GPR32	Non-essential	DeWeirdt_2020_lfc	0.0832706	RS2	RS2_Non-essential
GPX5	Non-essential	DeWeirdt_2020_lfc	0.78103	RS2	RS2_Non-essential
GRM4	Non-essential	DeWeirdt_2020_lfc	0.745961	RS2	RS2_Non-essential
GSTA5	Non-essential	DeWeirdt_2020_lfc	0.696961	RS2	RS2_Non-essential
GSX1	Non-essential	DeWeirdt_2020_lfc	0.783671	RS2	RS2_Non-essential
GTF3C2	Essential	DeWeirdt_2020_lfc	-1.92093	RS2	RS2_Essential
H1-8	Non-essential	DeWeirdt_2020_lfc	0.778483	RS2	RS2_Non-essential
H2AC1	Non-essential	DeWeirdt_2020_lfc	0.177989	RS2	RS2_Non-essential
HAUS3	Essential	DeWeirdt_2020_lfc	-1.75743	RS2	RS2_Essential
HEATR1	Essential	DeWeirdt_2020_lfc	-0.999283	RS2	RS2_Essential
HINFP	Essential	DeWeirdt_2020_lfc	-0.575945	RS2	RS2_Essential
HM13	Essential	DeWeirdt_2020_lfc	0.298116	RS2	RS2_Essential
HMX1	Non-essential	DeWeirdt_2020_lfc	0.697348	RS2	RS2_Non-essential
HSFY1	Non-essential	DeWeirdt_2020_lfc	1.50213	RS2	RS2_Non-essential
IAPP	Non-essential	DeWeirdt_2020_lfc	0.987531	RS2	RS2_Non-essential
IARS1	Essential	DeWeirdt_2020_lfc	-2.13523	RS2	RS2_Essential
IFNA16	Non-essential	DeWeirdt_2020_lfc	0.526141	RS2	RS2_Non-essential
IFNA17	Non-essential	DeWeirdt_2020_lfc	-0.583792	RS2	RS2_Non-essential
IFNA4	Non-essential	DeWeirdt_2020_lfc	-0.296387	RS2	RS2_Non-essential
IFNA5	Non-essential	DeWeirdt_2020_lfc	0.159949	RS2	RS2_Non-essential
IFNL2	Non-essential	DeWeirdt_2020_lfc	0.144251	RS2	RS2_Non-essential
IFNL3	Non-essential	DeWeirdt_2020_lfc	0.518558	RS2	RS2_Non-essential
IFNW1	Non-essential	DeWeirdt_2020_lfc	0.0836778	RS2	RS2_Non-essential
IGBP1	Essential	DeWeirdt_2020_lfc	-1.38139	RS2	RS2_Essential
IL13	Non-essential	DeWeirdt_2020_lfc	0.752083	RS2	RS2_Non-essential
IL1F10	Non-essential	DeWeirdt_2020_lfc	0.191313	RS2	RS2_Non-essential
IL22	Non-essential	DeWeirdt_2020_lfc	0.669715	RS2	RS2_Non-essential
IL36A	Non-essential	DeWeirdt_2020_lfc	0.545993	RS2	RS2_Non-essential
ILK	Essential	DeWeirdt_2020_lfc	-1.27091	RS2	RS2_Essential
INS	Non-essential	DeWeirdt_2020_lfc	0.727038	RS2	RS2_Non-essential
INSRR	Non-essential	DeWeirdt_2020_lfc	-0.0274646	RS2	RS2_Non-essential
INTS14	Essential	DeWeirdt_2020_lfc	0.275626	RS2	RS2_Essential
INTS2	Essential	DeWeirdt_2020_lfc	-1.32332	RS2	RS2_Essential
INTS8	Essential	DeWeirdt_2020_lfc	-0.784891	RS2	RS2_Essential
ITGAV	Essential	DeWeirdt_2020_lfc	-1.45566	RS2	RS2_Essential
KASH5	Non-essential	DeWeirdt_2020_lfc	0.616139	RS2	RS2_Non-essential
KCNK10	Non-essential	DeWeirdt_2020_lfc	0.936493	RS2	RS2_Non-essential
KDSR	Essential	DeWeirdt_2020_lfc	-1.15378	RS2	RS2_Essential
KIF11	Essential	DeWeirdt_2020_lfc	-1.96456	RS2	RS2_Essential
KNL1	Essential	DeWeirdt_2020_lfc	-0.914215	RS2	RS2_Essential
KRT28	Non-essential	DeWeirdt_2020_lfc	0.159009	RS2	RS2_Non-essential
KRT33A	Non-essential	DeWeirdt_2020_lfc	-0.266672	RS2	RS2_Non-essential
KRT36	Non-essential	DeWeirdt_2020_lfc	0.728208	RS2	RS2_Non-essential
KRT71	Non-essential	DeWeirdt_2020_lfc	0.339038	RS2	RS2_Non-essential
KRT76	Non-essential	DeWeirdt_2020_lfc	0.236229	RS2	RS2_Non-essential
KRTAP13-3	Non-essential	DeWeirdt_2020_lfc	0.673882	RS2	RS2_Non-essential
KRTAP4-7	Non-essential	DeWeirdt_2020_lfc	-1.23879	RS2	RS2_Non-essential
KRTAP9-3	Non-essential	DeWeirdt_2020_lfc	0.310139	RS2	RS2_Non-essential
LARS1	Essential	DeWeirdt_2020_lfc	-1.98261	RS2	RS2_Essential
LARS2	Essential	DeWeirdt_2020_lfc	-2.17475	RS2	RS2_Essential
LHFPL5	Non-essential	DeWeirdt_2020_lfc	0.613036	RS2	RS2_Non-essential
LHX3	Non-essential	DeWeirdt_2020_lfc	0.549076	RS2	RS2_Non-essential
LHX5	Non-essential	DeWeirdt_2020_lfc	0.395759	RS2	RS2_Non-essential
LIAS	Essential	DeWeirdt_2020_lfc	-1.38311	RS2	RS2_Essential
LIN28A	Non-essential	DeWeirdt_2020_lfc	0.275823	RS2	RS2_Non-essential
LRRC10	Non-essential	DeWeirdt_2020_lfc	0.506783	RS2	RS2_Non-essential
LUC7L3	Essential	DeWeirdt_2020_lfc	-2.30997	RS2	RS2_Essential
LUZP4	Non-essential	DeWeirdt_2020_lfc	0.574845	RS2	RS2_Non-essential
MAGEC3	Non-essential	DeWeirdt_2020_lfc	0.335454	RS2	RS2_Non-essential
MAK16	Essential	DeWeirdt_2020_lfc	-2.06206	RS2	RS2_Essential
MARS1	Essential	DeWeirdt_2020_lfc	-1.26425	RS2	RS2_Essential
MBD3L2	Non-essential	DeWeirdt_2020_lfc	-0.379091	RS2	RS2_Non-essential
MCM4	Essential	DeWeirdt_2020_lfc	-2.12555	RS2	RS2_Essential
MED19	Essential	DeWeirdt_2020_lfc	-0.195443	RS2	RS2_Essential
MED7	Essential	DeWeirdt_2020_lfc	-0.226623	RS2	RS2_Essential
MEP1B	Non-essential	DeWeirdt_2020_lfc	0.960105	RS2	RS2_Non-essential
METTL17	Essential	DeWeirdt_2020_lfc	-0.90875	RS2	RS2_Essential
MMP27	Non-essential	DeWeirdt_2020_lfc	0.615139	RS2	RS2_Non-essential
MRGPRD	Non-essential	DeWeirdt_2020_lfc	0.482367	RS2	RS2_Non-essential
MROH6	Essential	DeWeirdt_2020_lfc	0.410032	RS2	RS2_Essential
MRPL12	Essential	DeWeirdt_2020_lfc	-1.40286	RS2	RS2_Essential
MRPL45	Essential	DeWeirdt_2020_lfc	-1.65716	RS2	RS2_Essential
MRPS10	Essential	DeWeirdt_2020_lfc	-0.702312	RS2	RS2_Essential
MRPS15	Essential	DeWeirdt_2020_lfc	-1.65143	RS2	RS2_Essential
MRPS23	Essential	DeWeirdt_2020_lfc	-1.61635	RS2	RS2_Essential
MRPS24	Essential	DeWeirdt_2020_lfc	-1.95753	RS2	RS2_Essential
MRPS25	Essential	DeWeirdt_2020_lfc	-0.33299	RS2	RS2_Essential
MRPS30	Essential	DeWeirdt_2020_lfc	-0.615258	RS2	RS2_Essential
MT1B	Non-essential	DeWeirdt_2020_lfc	-0.123961	RS2	RS2_Non-essential
MTOR	Essential	DeWeirdt_2020_lfc	-1.87372	RS2	RS2_Essential
MTPAP	Essential	DeWeirdt_2020_lfc	-2.41772	RS2	RS2_Essential
MUCL3	Non-essential	DeWeirdt_2020_lfc	1.0168	RS2	RS2_Non-essential
NANOS2	Non-essential	DeWeirdt_2020_lfc	0.460125	RS2	RS2_Non-essential
NAPA	Essential	DeWeirdt_2020_lfc	-1.45672	RS2	RS2_Essential
NAPG	Essential	DeWeirdt_2020_lfc	-0.14039	RS2	RS2_Essential
NBAS	Essential	DeWeirdt_2020_lfc	-0.107631	RS2	RS2_Essential
NDST4	Non-essential	DeWeirdt_2020_lfc	0.999418	RS2	RS2_Non-essential
NEDD1	Essential	DeWeirdt_2020_lfc	-1.1092	RS2	RS2_Essential
NEUROD6	Non-essential	DeWeirdt_2020_lfc	0.607317	RS2	RS2_Non-essential
NEUROG1	Non-essential	DeWeirdt_2020_lfc	0.674861	RS2	RS2_Non-essential
NKAPD1	Essential	DeWeirdt_2020_lfc	0.024137	RS2	RS2_Essential
NKX2-2	Non-essential	DeWeirdt_2020_lfc	0.492148	RS2	RS2_Non-essential
NLRP4	Non-essential	DeWeirdt_2020_lfc	0.569279	RS2	RS2_Non-essential
NMT1	Essential	DeWeirdt_2020_lfc	-1.46491	RS2	RS2_Essential
NOLC1	Essential	DeWeirdt_2020_lfc	-0.470412	RS2	RS2_Essential
NOP2	Essential	DeWeirdt_2020_lfc	-1.82335	RS2	RS2_Essential
NPFFR1	Non-essential	DeWeirdt_2020_lfc	0.713663	RS2	RS2_Non-essential
NPSR1	Non-essential	DeWeirdt_2020_lfc	0.826113	RS2	RS2_Non-essential
NRBP1	Essential	DeWeirdt_2020_lfc	-2.03234	RS2	RS2_Essential
NUP160	Essential	DeWeirdt_2020_lfc	-2.04537	RS2	RS2_Essential
NUP214	Essential	DeWeirdt_2020_lfc	-0.702294	RS2	RS2_Essential
NUP58	Essential	DeWeirdt_2020_lfc	-1.10946	RS2	RS2_Essential
OGT	Essential	DeWeirdt_2020_lfc	-2.22828	RS2	RS2_Essential
OOSP2	Non-essential	DeWeirdt_2020_lfc	0.329152	RS2	RS2_Non-essential
OPN5	Non-essential	DeWeirdt_2020_lfc	0.945015	RS2	RS2_Non-essential
OR10H3	Non-essential	DeWeirdt_2020_lfc	-0.0964323	RS2	RS2_Non-essential
OR11A1	Non-essential	DeWeirdt_2020_lfc	0.7583	RS2	RS2_Non-essential
OR1G1	Non-essential	DeWeirdt_2020_lfc	0.470211	RS2	RS2_Non-essential
OR2D2	Non-essential	DeWeirdt_2020_lfc	1.10993	RS2	RS2_Non-essential
OR2T12	Non-essential	DeWeirdt_2020_lfc	0.410766	RS2	RS2_Non-essential
OR2T4	Non-essential	DeWeirdt_2020_lfc	-0.959306	RS2	RS2_Non-essential
OR4C11	Non-essential	DeWeirdt_2020_lfc	1.19609	RS2	RS2_Non-essential
OR4D1	Non-essential	DeWeirdt_2020_lfc	0.702372	RS2	RS2_Non-essential
OR51D1	Non-essential	DeWeirdt_2020_lfc	0.96536	RS2	RS2_Non-essential
OR52A1	Non-essential	DeWeirdt_2020_lfc	0.902179	RS2	RS2_Non-essential
OR52B6	Non-essential	DeWeirdt_2020_lfc	0.432074	RS2	RS2_Non-essential
OR52E8	Non-essential	DeWeirdt_2020_lfc	0.709464	RS2	RS2_Non-essential
OR5C1	Non-essential	DeWeirdt_2020_lfc	0.809302	RS2	RS2_Non-essential
OR5T2	Non-essential	DeWeirdt_2020_lfc	-0.2041	RS2	RS2_Non-essential
OR5T3	Non-essential	DeWeirdt_2020_lfc	0.484244	RS2	RS2_Non-essential
OR5W2	Non-essential	DeWeirdt_2020_lfc	0.70927	RS2	RS2_Non-essential
OR6K6	Non-essential	DeWeirdt_2020_lfc	0.25717	RS2	RS2_Non-essential
OR7D4	Non-essential	DeWeirdt_2020_lfc	-0.623058	RS2	RS2_Non-essential
OR7G2	Non-essential	DeWeirdt_2020_lfc	0.378889	RS2	RS2_Non-essential
OR8G5	Non-essential	DeWeirdt_2020_lfc	0.342686	RS2	RS2_Non-essential
OR9Q2	Non-essential	DeWeirdt_2020_lfc	0.0754031	RS2	RS2_Non-essential
PDCD11	Essential	DeWeirdt_2020_lfc	-1.70324	RS2	RS2_Essential
PDYN	Non-essential	DeWeirdt_2020_lfc	0.494735	RS2	RS2_Non-essential
PET117	Essential	DeWeirdt_2020_lfc	-1.38898	RS2	RS2_Essential
PFDN2	Essential	DeWeirdt_2020_lfc	-2.03698	RS2	RS2_Essential
PGK2	Non-essential	DeWeirdt_2020_lfc	0.200448	RS2	RS2_Non-essential
PGLYRP2	Non-essential	DeWeirdt_2020_lfc	0.374031	RS2	RS2_Non-essential
PHB2	Essential	DeWeirdt_2020_lfc	-1.51986	RS2	RS2_Essential
PIGS	Essential	DeWeirdt_2020_lfc	0.0348445	RS2	RS2_Essential
PIGV	Essential	DeWeirdt_2020_lfc	0.106346	RS2	RS2_Essential
PIWIL3	Non-essential	DeWeirdt_2020_lfc	0.814467	RS2	RS2_Non-essential
PMPCA	Essential	DeWeirdt_2020_lfc	-2.21063	RS2	RS2_Essential
PMVK	Essential	DeWeirdt_2020_lfc	-1.91388	RS2	RS2_Essential
PNLIPRP1	Non-essential	DeWeirdt_2020_lfc	0.626721	RS2	RS2_Non-essential
PNPLA5	Non-essential	DeWeirdt_2020_lfc	0.91146	RS2	RS2_Non-essential
POLA2	Essential	DeWeirdt_2020_lfc	-1.64324	RS2	RS2_Essential
POLE	Essential	DeWeirdt_2020_lfc	-2.17201	RS2	RS2_Essential
POLR1E	Essential	DeWeirdt_2020_lfc	-1.54642	RS2	RS2_Essential
POLR1F	Essential	DeWeirdt_2020_lfc	0.143873	RS2	RS2_Essential
POLR1H	Essential	DeWeirdt_2020_lfc	-1.2235	RS2	RS2_Essential
POLR2B	Essential	DeWeirdt_2020_lfc	-1.63838	RS2	RS2_Essential
POLR2I	Essential	DeWeirdt_2020_lfc	-2.5841	RS2	RS2_Essential
POP5	Essential	DeWeirdt_2020_lfc	-2.12252	RS2	RS2_Essential
POTEH	Non-essential	DeWeirdt_2020_lfc	-0.873785	RS2	RS2_Non-essential
PPP1R8	Essential	DeWeirdt_2020_lfc	-1.15105	RS2	RS2_Essential
PPP3R2	Non-essential	DeWeirdt_2020_lfc	0.532649	RS2	RS2_Non-essential
PRAMEF1	Non-essential	DeWeirdt_2020_lfc	-1.36109	RS2	RS2_Non-essential
PRAMEF4	Non-essential	DeWeirdt_2020_lfc	-0.33792	RS2	RS2_Non-essential
PRMT5	Essential	DeWeirdt_2020_lfc	-1.55675	RS2	RS2_Essential
PRPF3	Essential	DeWeirdt_2020_lfc	-1.86203	RS2	RS2_Essential
PRPF31	Essential	DeWeirdt_2020_lfc	-1.78656	RS2	RS2_Essential
PRPF6	Essential	DeWeirdt_2020_lfc	-2.19468	RS2	RS2_Essential
PRSS33	Non-essential	DeWeirdt_2020_lfc	0.598186	RS2	RS2_Non-essential
PSMC4	Essential	DeWeirdt_2020_lfc	-1.79301	RS2	RS2_Essential
PSMD1	Essential	DeWeirdt_2020_lfc	-1.50079	RS2	RS2_Essential
PSMD4	Essential	DeWeirdt_2020_lfc	-2.137	RS2	RS2_Essential
PTCD3	Essential	DeWeirdt_2020_lfc	-1.53366	RS2	RS2_Essential
PUF60	Essential	DeWeirdt_2020_lfc	-1.9019	RS2	RS2_Essential
PUM3	Essential	DeWeirdt_2020_lfc	-0.988462	RS2	RS2_Essential
QRSL1	Essential	DeWeirdt_2020_lfc	-2.00611	RS2	RS2_Essential
RACGAP1	Essential	DeWeirdt_2020_lfc	-1.88178	RS2	RS2_Essential
RAD9A	Essential	DeWeirdt_2020_lfc	-1.83163	RS2	RS2_Essential
RBBP6	Essential	DeWeirdt_2020_lfc	-1.34855	RS2	RS2_Essential
RBM46	Non-essential	DeWeirdt_2020_lfc	0.780097	RS2	RS2_Non-essential
RBMY1E	Non-essential	DeWeirdt_2020_lfc	1.32366	RS2	RS2_Non-essential
RDH8	Non-essential	DeWeirdt_2020_lfc	-0.157765	RS2	RS2_Non-essential
REXO1L1P	Non-essential	DeWeirdt_2020_lfc	-0.933885	RS2	RS2_Non-essential
RFC3	Essential	DeWeirdt_2020_lfc	-1.86315	RS2	RS2_Essential
RFPL3	Non-essential	DeWeirdt_2020_lfc	0.353364	RS2	RS2_Non-essential
RHOXF2	Non-essential	DeWeirdt_2020_lfc	0.531678	RS2	RS2_Non-essential
RNASE11	Non-essential	DeWeirdt_2020_lfc	0.748463	RS2	RS2_Non-essential
RNASE8	Non-essential	DeWeirdt_2020_lfc	1.04544	RS2	RS2_Non-essential
RNF113A	Essential	DeWeirdt_2020_lfc	-0.803869	RS2	RS2_Essential
RNF113B	Non-essential	DeWeirdt_2020_lfc	0.43036	RS2	RS2_Non-essential
RNF168	Essential	DeWeirdt_2020_lfc	-0.0273468	RS2	RS2_Essential
RNF17	Non-essential	DeWeirdt_2020_lfc	0.324796	RS2	RS2_Non-essential
RPAP1	Essential	DeWeirdt_2020_lfc	-0.816365	RS2	RS2_Essential
RPE65	Non-essential	DeWeirdt_2020_lfc	0.834636	RS2	RS2_Non-essential
RPL4	Essential	DeWeirdt_2020_lfc	-2.41874	RS2	RS2_Essential
RPN2	Essential	DeWeirdt_2020_lfc	-1.32083	RS2	RS2_Essential
RPP21	Essential	DeWeirdt_2020_lfc	-2.10074	RS2	RS2_Essential
RRM2	Essential	DeWeirdt_2020_lfc	-1.677	RS2	RS2_Essential
RRP9	Essential	DeWeirdt_2020_lfc	-2.47092	RS2	RS2_Essential
RSL1D1	Essential	DeWeirdt_2020_lfc	-0.283128	RS2	RS2_Essential
RSRC2	Essential	DeWeirdt_2020_lfc	-0.610694	RS2	RS2_Essential
SAGE1	Non-essential	DeWeirdt_2020_lfc	0.879904	RS2	RS2_Non-essential
SCRT2	Non-essential	DeWeirdt_2020_lfc	0.640987	RS2	RS2_Non-essential
SDHA	Essential	DeWeirdt_2020_lfc	-1.74215	RS2	RS2_Essential
SEH1L	Essential	DeWeirdt_2020_lfc	-1.57538	RS2	RS2_Essential
SEPTIN7P2	Non-essential	DeWeirdt_2020_lfc	0.164149	RS2	RS2_Non-essential
SERPINB12	Non-essential	DeWeirdt_2020_lfc	0.676773	RS2	RS2_Non-essential
SKA1	Essential	DeWeirdt_2020_lfc	-1.84853	RS2	RS2_Essential
SLC13A1	Non-essential	DeWeirdt_2020_lfc	0.510792	RS2	RS2_Non-essential
SLC22A6	Non-essential	DeWeirdt_2020_lfc	0.141696	RS2	RS2_Non-essential
SLC25A28	Essential	DeWeirdt_2020_lfc	0.266576	RS2	RS2_Essential
SLC2A2	Non-essential	DeWeirdt_2020_lfc	0.826452	RS2	RS2_Non-essential
SLC39A7	Essential	DeWeirdt_2020_lfc	-1.79491	RS2	RS2_Essential
SLC7A6OS	Essential	DeWeirdt_2020_lfc	-1.0014	RS2	RS2_Essential
SLCO6A1	Non-essential	DeWeirdt_2020_lfc	0.633525	RS2	RS2_Non-essential
SLITRK1	Non-essential	DeWeirdt_2020_lfc	0.594047	RS2	RS2_Non-essential
SNIP1	Essential	DeWeirdt_2020_lfc	-1.87278	RS2	RS2_Essential
SNRNP70	Essential	DeWeirdt_2020_lfc	-1.56498	RS2	RS2_Essential
SNRPB	Essential	DeWeirdt_2020_lfc	-0.724666	RS2	RS2_Essential
SNRPF	Essential	DeWeirdt_2020_lfc	-2.2859	RS2	RS2_Essential
SNUPN	Essential	DeWeirdt_2020_lfc	-1.78004	RS2	RS2_Essential
SOD1	Essential	DeWeirdt_2020_lfc	-2.31758	RS2	RS2_Essential
SON	Essential	DeWeirdt_2020_lfc	-1.46058	RS2	RS2_Essential
SPACA5	Non-essential	DeWeirdt_2020_lfc	0.973334	RS2	RS2_Non-essential
SPATA31A7	Non-essential	DeWeirdt_2020_lfc	-0.494111	RS2	RS2_Non-essential
SPATA31D1	Non-essential	DeWeirdt_2020_lfc	0.463239	RS2	RS2_Non-essential
SPATA5	Essential	DeWeirdt_2020_lfc	-1.47612	RS2	RS2_Essential
SPATA5L1	Essential	DeWeirdt_2020_lfc	-1.33999	RS2	RS2_Essential
SPC25	Essential	DeWeirdt_2020_lfc	-1.49547	RS2	RS2_Essential
SPCS3	Essential	DeWeirdt_2020_lfc	-1.66496	RS2	RS2_Essential
SPEM1	Non-essential	DeWeirdt_2020_lfc	0.309338	RS2	RS2_Non-essential
SPRR4	Non-essential	DeWeirdt_2020_lfc	0.199618	RS2	RS2_Non-essential
SRCAP	Essential	DeWeirdt_2020_lfc	-0.349049	RS2	RS2_Essential
SRSF2	Essential	DeWeirdt_2020_lfc	-1.13273	RS2	RS2_Essential
STPG4	Non-essential	DeWeirdt_2020_lfc	0.417126	RS2	RS2_Non-essential
SYS1	Essential	DeWeirdt_2020_lfc	-2.07519	RS2	RS2_Essential
TAAR6	Non-essential	DeWeirdt_2020_lfc	0.725143	RS2	RS2_Non-essential
TAF10	Essential	DeWeirdt_2020_lfc	-1.28949	RS2	RS2_Essential
TAF6L	Essential	DeWeirdt_2020_lfc	0.516892	RS2	RS2_Essential
TAS2R40	Non-essential	DeWeirdt_2020_lfc	-0.0920518	RS2	RS2_Non-essential
TAS2R50	Non-essential	DeWeirdt_2020_lfc	0.345935	RS2	RS2_Non-essential
TBC1D21	Non-essential	DeWeirdt_2020_lfc	0.551028	RS2	RS2_Non-essential
TBC1D29P	Non-essential	DeWeirdt_2020_lfc	0.107152	RS2	RS2_Non-essential
TBCE	Essential	DeWeirdt_2020_lfc	-2.41428	RS2	RS2_Essential
TCHHL1	Non-essential	DeWeirdt_2020_lfc	0.704061	RS2	RS2_Non-essential
TEDC1	Essential	DeWeirdt_2020_lfc	-1.56827	RS2	RS2_Essential
TEX13A	Non-essential	DeWeirdt_2020_lfc	-0.136711	RS2	RS2_Non-essential
TEX28	Non-essential	DeWeirdt_2020_lfc	0.607511	RS2	RS2_Non-essential
TFAP2D	Non-essential	DeWeirdt_2020_lfc	0.509048	RS2	RS2_Non-essential
TLX1	Non-essential	DeWeirdt_2020_lfc	0.510917	RS2	RS2_Non-essential
TMEM199	Essential	DeWeirdt_2020_lfc	-1.87933	RS2	RS2_Essential
TMPRSS11A	Non-essential	DeWeirdt_2020_lfc	0.591735	RS2	RS2_Non-essential
TMPRSS11F	Non-essential	DeWeirdt_2020_lfc	0.866845	RS2	RS2_Non-essential
TNPO3	Essential	DeWeirdt_2020_lfc	-1.66152	RS2	RS2_Essential
TOP2A	Essential	DeWeirdt_2020_lfc	-1.66699	RS2	RS2_Essential
TRIM60	Non-essential	DeWeirdt_2020_lfc	0.507382	RS2	RS2_Non-essential
TRIML1	Non-essential	DeWeirdt_2020_lfc	-0.0138178	RS2	RS2_Non-essential
TRMT5	Essential	DeWeirdt_2020_lfc	-1.5102	RS2	RS2_Essential
TRUB2	Essential	DeWeirdt_2020_lfc	-0.80821	RS2	RS2_Essential
TTK	Essential	DeWeirdt_2020_lfc	-1.70379	RS2	RS2_Essential
TXNL4A	Essential	DeWeirdt_2020_lfc	-2.1465	RS2	RS2_Essential
U2AF1	Essential	DeWeirdt_2020_lfc	-1.97297	RS2	RS2_Essential
UBQLN3	Non-essential	DeWeirdt_2020_lfc	0.803009	RS2	RS2_Non-essential
UMPS	Essential	DeWeirdt_2020_lfc	-2.36232	RS2	RS2_Essential
UPF2	Essential	DeWeirdt_2020_lfc	-1.05076	RS2	RS2_Essential
UROC1	Non-essential	DeWeirdt_2020_lfc	0.662746	RS2	RS2_Non-essential
USP5	Essential	DeWeirdt_2020_lfc	-1.70766	RS2	RS2_Essential
VN1R2	Non-essential	DeWeirdt_2020_lfc	0.614295	RS2	RS2_Non-essential
VN1R4	Non-essential	DeWeirdt_2020_lfc	0.276785	RS2	RS2_Non-essential
VPREB1	Non-essential	DeWeirdt_2020_lfc	0.421117	RS2	RS2_Non-essential
VPS28	Essential	DeWeirdt_2020_lfc	-1.8005	RS2	RS2_Essential
WDR55	Essential	DeWeirdt_2020_lfc	-2.59206	RS2	RS2_Essential
WEE1	Essential	DeWeirdt_2020_lfc	-2.0042	RS2	RS2_Essential
WFDC11	Non-essential	DeWeirdt_2020_lfc	0.17918	RS2	RS2_Non-essential
WFDC9	Non-essential	DeWeirdt_2020_lfc	0.0647941	RS2	RS2_Non-essential
YAE1	Essential	DeWeirdt_2020_lfc	-1.6239	RS2	RS2_Essential
YEATS4	Essential	DeWeirdt_2020_lfc	-1.08804	RS2	RS2_Essential
YY1	Essential	DeWeirdt_2020_lfc	-0.911603	RS2	RS2_Essential
ZIM3	Non-essential	DeWeirdt_2020_lfc	0.191988	RS2	RS2_Non-essential
ZNF131	Essential	DeWeirdt_2020_lfc	-1.03695	RS2	RS2_Essential
ZSWIM2	Non-essential	DeWeirdt_2020_lfc	0.796804	RS2	RS2_Non-essential
AAMP	Essential	Hsu_2013_lfc	-1.93195	RS2	RS2_Essential
AATF	Essential	Hsu_2013_lfc	-0.898431	RS2	RS2_Essential
ACCSL	Non-essential	Hsu_2013_lfc	0.216189	RS2	RS2_Non-essential
ADGRF2	Non-essential	Hsu_2013_lfc	0.567378	RS2	RS2_Non-essential
ADSL	Essential	Hsu_2013_lfc	-2.46198	RS2	RS2_Essential
ALG14	Essential	Hsu_2013_lfc	-1.82684	RS2	RS2_Essential
ALX3	Non-essential	Hsu_2013_lfc	-0.948349	RS2	RS2_Non-essential
ANAPC4	Essential	Hsu_2013_lfc	-1.41695	RS2	RS2_Essential
ANKRD49	Essential	Hsu_2013_lfc	-1.85179	RS2	RS2_Essential
APOBEC1	Non-essential	Hsu_2013_lfc	0.264841	RS2	RS2_Non-essential
AQP8	Non-essential	Hsu_2013_lfc	0.352964	RS2	RS2_Non-essential
ARGLU1	Essential	Hsu_2013_lfc	-1.00629	RS2	RS2_Essential
ARL2	Essential	Hsu_2013_lfc	-1.81891	RS2	RS2_Essential
ATF7	Essential	Hsu_2013_lfc	0.388113	RS2	RS2_Essential
ATIC	Essential	Hsu_2013_lfc	-1.96106	RS2	RS2_Essential
ATP5F1B	Essential	Hsu_2013_lfc	-1.80307	RS2	RS2_Essential
ATP6V0B	Essential	Hsu_2013_lfc	-1.97249	RS2	RS2_Essential
ATP6V1D	Essential	Hsu_2013_lfc	-2.18349	RS2	RS2_Essential
ATP6V1G3	Non-essential	Hsu_2013_lfc	0.567793	RS2	RS2_Non-essential
ATP6V1H	Essential	Hsu_2013_lfc	-1.85261	RS2	RS2_Essential
AURKB	Essential	Hsu_2013_lfc	-2.01513	RS2	RS2_Essential
BEND2	Non-essential	Hsu_2013_lfc	0.662691	RS2	RS2_Non-essential
BMS1	Essential	Hsu_2013_lfc	-1.37267	RS2	RS2_Essential
BORA	Essential	Hsu_2013_lfc	-0.123084	RS2	RS2_Essential
BPY2	Non-essential	Hsu_2013_lfc	1.00801	RS2	RS2_Non-essential
BRIX1	Essential	Hsu_2013_lfc	-2.20691	RS2	RS2_Essential
BUD13	Essential	Hsu_2013_lfc	-0.782426	RS2	RS2_Essential
BUD23	Essential	Hsu_2013_lfc	-1.83555	RS2	RS2_Essential
C10orf53	Non-essential	Hsu_2013_lfc	0.539271	RS2	RS2_Non-essential
C11orf40	Non-essential	Hsu_2013_lfc	0.627659	RS2	RS2_Non-essential
C16orf78	Non-essential	Hsu_2013_lfc	0.423295	RS2	RS2_Non-essential
C20orf173	Non-essential	Hsu_2013_lfc	-0.169116	RS2	RS2_Non-essential
C8B	Non-essential	Hsu_2013_lfc	0.454832	RS2	RS2_Non-essential
C8orf17	Non-essential	Hsu_2013_lfc	0.485716	RS2	RS2_Non-essential
CABP2	Non-essential	Hsu_2013_lfc	-0.155136	RS2	RS2_Non-essential
CACNG3	Non-essential	Hsu_2013_lfc	-0.474857	RS2	RS2_Non-essential
CACTIN	Essential	Hsu_2013_lfc	-1.95529	RS2	RS2_Essential
CATSPER4	Non-essential	Hsu_2013_lfc	0.305349	RS2	RS2_Non-essential
CCKAR	Non-essential	Hsu_2013_lfc	-0.795147	RS2	RS2_Non-essential
CCL1	Non-essential	Hsu_2013_lfc	0.391507	RS2	RS2_Non-essential
CCT6A	Essential	Hsu_2013_lfc	-2.59152	RS2	RS2_Essential
CCT7	Essential	Hsu_2013_lfc	-2.25768	RS2	RS2_Essential
CDC45	Essential	Hsu_2013_lfc	-1.91022	RS2	RS2_Essential
CDCP2	Non-essential	Hsu_2013_lfc	0.519717	RS2	RS2_Non-essential
CDK12	Essential	Hsu_2013_lfc	-0.618568	RS2	RS2_Essential
CDKN2A-DT	Non-essential	Hsu_2013_lfc	0.53852	RS2	RS2_Non-essential
CDX2	Non-essential	Hsu_2013_lfc	0.534419	RS2	RS2_Non-essential
CEBPE	Essential	Hsu_2013_lfc	-0.35821	RS2	RS2_Essential
CELA2A	Non-essential	Hsu_2013_lfc	-0.81046	RS2	RS2_Non-essential
CELA3B	Non-essential	Hsu_2013_lfc	0.390123	RS2	RS2_Non-essential
CEP152	Essential	Hsu_2013_lfc	-0.324089	RS2	RS2_Essential
CHAT	Non-essential	Hsu_2013_lfc	0.847157	RS2	RS2_Non-essential
CHRNB3	Non-essential	Hsu_2013_lfc	0.667894	RS2	RS2_Non-essential
CIAO1	Essential	Hsu_2013_lfc	-1.60574	RS2	RS2_Essential
CKAP5	Essential	Hsu_2013_lfc	-2.17922	RS2	RS2_Essential
CLEC6A	Non-essential	Hsu_2013_lfc	0.166643	RS2	RS2_Non-essential
CNOT3	Essential	Hsu_2013_lfc	-0.987701	RS2	RS2_Essential
COG3	Essential	Hsu_2013_lfc	-2.29409	RS2	RS2_Essential
COPS3	Essential	Hsu_2013_lfc	-1.18132	RS2	RS2_Essential
COQ2	Essential	Hsu_2013_lfc	-0.791146	RS2	RS2_Essential
COX4I1	Essential	Hsu_2013_lfc	-1.18759	RS2	RS2_Essential
COX6B1	Essential	Hsu_2013_lfc	-1.60846	RS2	RS2_Essential
CRIPT	Essential	Hsu_2013_lfc	-0.469399	RS2	RS2_Essential
CST4	Non-essential	Hsu_2013_lfc	-0.0276273	RS2	RS2_Non-essential
CT45A2	Non-essential	Hsu_2013_lfc	0.32424	RS2	RS2_Non-essential
CT45A3	Non-essential	Hsu_2013_lfc	-0.79836	RS2	RS2_Non-essential
CTRB1	Non-essential	Hsu_2013_lfc	0.0386976	RS2	RS2_Non-essential
CXorf66	Non-essential	Hsu_2013_lfc	0.607017	RS2	RS2_Non-essential
CYLC2	Non-essential	Hsu_2013_lfc	0.324701	RS2	RS2_Non-essential
CYP11B2	Non-essential	Hsu_2013_lfc	0.444025	RS2	RS2_Non-essential
CYP2A13	Non-essential	Hsu_2013_lfc	-0.182823	RS2	RS2_Non-essential
CYP2C19	Non-essential	Hsu_2013_lfc	-0.769777	RS2	RS2_Non-essential
CYP7A1	Non-essential	Hsu_2013_lfc	0.403428	RS2	RS2_Non-essential
DAP3	Essential	Hsu_2013_lfc	-2.19406	RS2	RS2_Essential
DAZ1	Non-essential	Hsu_2013_lfc	0.614195	RS2	RS2_Non-essential
DDB1	Essential	Hsu_2013_lfc	-2.15364	RS2	RS2_Essential
DDOST	Essential	Hsu_2013_lfc	-1.73543	RS2	RS2_Essential
DDX18	Essential	Hsu_2013_lfc	-2.03319	RS2	RS2_Essential
DEFB103B	Non-essential	Hsu_2013_lfc	0.281123	RS2	RS2_Non-essential
DEFB106A	Non-essential	Hsu_2013_lfc	0.351219	RS2	RS2_Non-essential
DEFB126	Non-essential	Hsu_2013_lfc	0.619977	RS2	RS2_Non-essential
DHX15	Essential	Hsu_2013_lfc	-2.26263	RS2	RS2_Essential
DHX35	Essential	Hsu_2013_lfc	-0.269767	RS2	RS2_Essential
DICER1	Essential	Hsu_2013_lfc	-0.955439	RS2	RS2_Essential
DNAJA3	Essential	Hsu_2013_lfc	-1.97862	RS2	RS2_Essential
DNLZ	Essential	Hsu_2013_lfc	-1.54792	RS2	RS2_Essential
DNM2	Essential	Hsu_2013_lfc	-1.92021	RS2	RS2_Essential
DNTTIP2	Essential	Hsu_2013_lfc	-1.21822	RS2	RS2_Essential
DRGX	Non-essential	Hsu_2013_lfc	0.0935313	RS2	RS2_Non-essential
DSN1	Essential	Hsu_2013_lfc	-0.331589	RS2	RS2_Essential
DSPP	Non-essential	Hsu_2013_lfc	0.809111	RS2	RS2_Non-essential
DYNLRB1	Essential	Hsu_2013_lfc	-1.76813	RS2	RS2_Essential
E4F1	Essential	Hsu_2013_lfc	-0.389095	RS2	RS2_Essential
EIF3H	Essential	Hsu_2013_lfc	-1.13001	RS2	RS2_Essential
EIF3M	Essential	Hsu_2013_lfc	-0.871879	RS2	RS2_Essential
EIF4G1	Essential	Hsu_2013_lfc	-1.04151	RS2	RS2_Essential
ELP6	Essential	Hsu_2013_lfc	-2.28546	RS2	RS2_Essential
ERCC3	Essential	Hsu_2013_lfc	-0.646664	RS2	RS2_Essential
ERCC6L	Essential	Hsu_2013_lfc	-0.0268285	RS2	RS2_Essential
EXOSC1	Essential	Hsu_2013_lfc	-1.46781	RS2	RS2_Essential
EXOSC4	Essential	Hsu_2013_lfc	-1.67069	RS2	RS2_Essential
F13B	Non-essential	Hsu_2013_lfc	-0.439061	RS2	RS2_Non-essential
F9	Non-essential	Hsu_2013_lfc	0.380665	RS2	RS2_Non-essential
FAM210A	Essential	Hsu_2013_lfc	-1.8769	RS2	RS2_Essential
FAM47A	Non-essential	Hsu_2013_lfc	0.625236	RS2	RS2_Non-essential
FAM71B	Non-essential	Hsu_2013_lfc	0.574053	RS2	RS2_Non-essential
FAM71C	Non-essential	Hsu_2013_lfc	0.17799	RS2	RS2_Non-essential
FBL	Essential	Hsu_2013_lfc	-2.28745	RS2	RS2_Essential
FCF1	Essential	Hsu_2013_lfc	-1.90284	RS2	RS2_Essential
FFAR1	Non-essential	Hsu_2013_lfc	0.124968	RS2	RS2_Non-essential
FGF3	Non-essential	Hsu_2013_lfc	0.379709	RS2	RS2_Non-essential
FGF6	Non-essential	Hsu_2013_lfc	0.284534	RS2	RS2_Non-essential
FNTB	Essential	Hsu_2013_lfc	-1.89169	RS2	RS2_Essential
FOXB1	Non-essential	Hsu_2013_lfc	-0.465535	RS2	RS2_Non-essential
FOXB2	Non-essential	Hsu_2013_lfc	0.316125	RS2	RS2_Non-essential
FOXD4L4	Non-essential	Hsu_2013_lfc	-1.98904	RS2	RS2_Non-essential
FSCB	Non-essential	Hsu_2013_lfc	0.486868	RS2	RS2_Non-essential
GABRA6	Non-essential	Hsu_2013_lfc	0.191124	RS2	RS2_Non-essential
GART	Essential	Hsu_2013_lfc	-1.67807	RS2	RS2_Essential
GCN1	Essential	Hsu_2013_lfc	-0.413727	RS2	RS2_Essential
GDF2	Non-essential	Hsu_2013_lfc	0.14531	RS2	RS2_Non-essential
GEMIN5	Essential	Hsu_2013_lfc	-1.84242	RS2	RS2_Essential
GET4	Essential	Hsu_2013_lfc	-0.909222	RS2	RS2_Essential
GFER	Essential	Hsu_2013_lfc	-1.50248	RS2	RS2_Essential
GJA10	Non-essential	Hsu_2013_lfc	0.143911	RS2	RS2_Non-essential
GKN2	Non-essential	Hsu_2013_lfc	0.356973	RS2	RS2_Non-essential
GMPPB	Essential	Hsu_2013_lfc	-2.37149	RS2	RS2_Essential
GPR101	Non-essential	Hsu_2013_lfc	0.718741	RS2	RS2_Non-essential
GPR31	Non-essential	Hsu_2013_lfc	-0.0603934	RS2	RS2_Non-essential
GPR32	Non-essential	Hsu_2013_lfc	0.210056	RS2	RS2_Non-essential
GPX5	Non-essential	Hsu_2013_lfc	0.729607	RS2	RS2_Non-essential
GRM4	Non-essential	Hsu_2013_lfc	0.431209	RS2	RS2_Non-essential
GSTA5	Non-essential	Hsu_2013_lfc	-0.252183	RS2	RS2_Non-essential
GSX1	Non-essential	Hsu_2013_lfc	0.207624	RS2	RS2_Non-essential
GTF3C2	Essential	Hsu_2013_lfc	-1.80309	RS2	RS2_Essential
H1-8	Non-essential	Hsu_2013_lfc	0.492325	RS2	RS2_Non-essential
H2AC1	Non-essential	Hsu_2013_lfc	0.0837532	RS2	RS2_Non-essential
HAUS3	Essential	Hsu_2013_lfc	-2.18362	RS2	RS2_Essential
HEATR1	Essential	Hsu_2013_lfc	-1.27502	RS2	RS2_Essential
HINFP	Essential	Hsu_2013_lfc	-1.26104	RS2	RS2_Essential
HM13	Essential	Hsu_2013_lfc	0.171886	RS2	RS2_Essential
HMX1	Non-essential	Hsu_2013_lfc	0.824247	RS2	RS2_Non-essential
HSFY1	Non-essential	Hsu_2013_lfc	0.921396	RS2	RS2_Non-essential
IAPP	Non-essential	Hsu_2013_lfc	0.395882	RS2	RS2_Non-essential
IARS1	Essential	Hsu_2013_lfc	-2.29957	RS2	RS2_Essential
IFNA16	Non-essential	Hsu_2013_lfc	0.390973	RS2	RS2_Non-essential
IFNA17	Non-essential	Hsu_2013_lfc	-0.701814	RS2	RS2_Non-essential
IFNA4	Non-essential	Hsu_2013_lfc	-0.31848	RS2	RS2_Non-essential
IFNA5	Non-essential	Hsu_2013_lfc	0.093352	RS2	RS2_Non-essential
IFNL2	Non-essential	Hsu_2013_lfc	-0.167276	RS2	RS2_Non-essential
IFNL3	Non-essential	Hsu_2013_lfc	0.257269	RS2	RS2_Non-essential
IFNW1	Non-essential	Hsu_2013_lfc	-0.262741	RS2	RS2_Non-essential
IGBP1	Essential	Hsu_2013_lfc	-1.47941	RS2	RS2_Essential
IL13	Non-essential	Hsu_2013_lfc	0.605543	RS2	RS2_Non-essential
IL1F10	Non-essential	Hsu_2013_lfc	0.04614	RS2	RS2_Non-essential
IL22	Non-essential	Hsu_2013_lfc	0.29699	RS2	RS2_Non-essential
IL36A	Non-essential	Hsu_2013_lfc	-0.0542551	RS2	RS2_Non-essential
ILK	Essential	Hsu_2013_lfc	-1.08369	RS2	RS2_Essential
INS	Non-essential	Hsu_2013_lfc	0.528154	RS2	RS2_Non-essential
INSRR	Non-essential	Hsu_2013_lfc	-0.290306	RS2	RS2_Non-essential
INTS14	Essential	Hsu_2013_lfc	-0.273538	RS2	RS2_Essential
INTS2	Essential	Hsu_2013_lfc	-1.24482	RS2	RS2_Essential
INTS8	Essential	Hsu_2013_lfc	-0.902782	RS2	RS2_Essential
ITGAV	Essential	Hsu_2013_lfc	-1.44293	RS2	RS2_Essential
KASH5	Non-essential	Hsu_2013_lfc	0.14788	RS2	RS2_Non-essential
KCNK10	Non-essential	Hsu_2013_lfc	0.349999	RS2	RS2_Non-essential
KDSR	Essential	Hsu_2013_lfc	-0.927359	RS2	RS2_Essential
KIF11	Essential	Hsu_2013_lfc	-1.81843	RS2	RS2_Essential
KNL1	Essential	Hsu_2013_lfc	-1.14631	RS2	RS2_Essential
KRT28	Non-essential	Hsu_2013_lfc	0.266364	RS2	RS2_Non-essential
KRT33A	Non-essential	Hsu_2013_lfc	0.00522544	RS2	RS2_Non-essential
KRT36	Non-essential	Hsu_2013_lfc	0.392833	RS2	RS2_Non-essential
KRT71	Non-essential	Hsu_2013_lfc	0.119975	RS2	RS2_Non-essential
KRT76	Non-essential	Hsu_2013_lfc	-0.0952953	RS2	RS2_Non-essential
KRTAP13-3	Non-essential	Hsu_2013_lfc	0.437444	RS2	RS2_Non-essential
KRTAP4-7	Non-essential	Hsu_2013_lfc	-1.35026	RS2	RS2_Non-essential
KRTAP9-3	Non-essential	Hsu_2013_lfc	0.0866083	RS2	RS2_Non-essential
LARS1	Essential	Hsu_2013_lfc	-1.85452	RS2	RS2_Essential
LARS2	Essential	Hsu_2013_lfc	-2.44443	RS2	RS2_Essential
LHFPL5	Non-essential	Hsu_2013_lfc	0.598599	RS2	RS2_Non-essential
LHX3	Non-essential	Hsu_2013_lfc	0.451184	RS2	RS2_Non-essential
LHX5	Non-essential	Hsu_2013_lfc	0.111295	RS2	RS2_Non-essential
LIAS	Essential	Hsu_2013_lfc	-1.27997	RS2	RS2_Essential
LIN28A	Non-essential	Hsu_2013_lfc	-0.090783	RS2	RS2_Non-essential
LRRC10	Non-essential	Hsu_2013_lfc	0.233938	RS2	RS2_Non-essential
LUC7L3	Essential	Hsu_2013_lfc	-2.51772	RS2	RS2_Essential
LUZP4	Non-essential	Hsu_2013_lfc	0.664575	RS2	RS2_Non-essential
MAGEC3	Non-essential	Hsu_2013_lfc	0.286392	RS2	RS2_Non-essential
MAK16	Essential	Hsu_2013_lfc	-2.12796	RS2	RS2_Essential
MARS1	Essential	Hsu_2013_lfc	-1.6715	RS2	RS2_Essential
MBD3L2	Non-essential	Hsu_2013_lfc	-0.434108	RS2	RS2_Non-essential
MCM4	Essential	Hsu_2013_lfc	-2.19094	RS2	RS2_Essential
MED19	Essential	Hsu_2013_lfc	-0.720788	RS2	RS2_Essential
MED7	Essential	Hsu_2013_lfc	-0.62104	RS2	RS2_Essential
MEP1B	Non-essential	Hsu_2013_lfc	0.513735	RS2	RS2_Non-essential
METTL17	Essential	Hsu_2013_lfc	-0.921916	RS2	RS2_Essential
MMP27	Non-essential	Hsu_2013_lfc	-0.0418115	RS2	RS2_Non-essential
MRGPRD	Non-essential	Hsu_2013_lfc	0.138977	RS2	RS2_Non-essential
MROH6	Essential	Hsu_2013_lfc	0.296271	RS2	RS2_Essential
MRPL12	Essential	Hsu_2013_lfc	-1.63933	RS2	RS2_Essential
MRPL45	Essential	Hsu_2013_lfc	-1.81374	RS2	RS2_Essential
MRPS10	Essential	Hsu_2013_lfc	-1.09587	RS2	RS2_Essential
MRPS15	Essential	Hsu_2013_lfc	-1.84603	RS2	RS2_Essential
MRPS23	Essential	Hsu_2013_lfc	-1.81296	RS2	RS2_Essential
MRPS24	Essential	Hsu_2013_lfc	-2.15484	RS2	RS2_Essential
MRPS25	Essential	Hsu_2013_lfc	-0.350791	RS2	RS2_Essential
MRPS30	Essential	Hsu_2013_lfc	-0.936149	RS2	RS2_Essential
MT1B	Non-essential	Hsu_2013_lfc	-0.118843	RS2	RS2_Non-essential
MTOR	Essential	Hsu_2013_lfc	-1.89692	RS2	RS2_Essential
MTPAP	Essential	Hsu_2013_lfc	-2.60052	RS2	RS2_Essential
MUCL3	Non-essential	Hsu_2013_lfc	0.928919	RS2	RS2_Non-essential
NANOS2	Non-essential	Hsu_2013_lfc	0.0357454	RS2	RS2_Non-essential
NAPA	Essential	Hsu_2013_lfc	-1.55687	RS2	RS2_Essential
NAPG	Essential	Hsu_2013_lfc	0.0167085	RS2	RS2_Essential
NBAS	Essential	Hsu_2013_lfc	-0.343148	RS2	RS2_Essential
NDST4	Non-essential	Hsu_2013_lfc	0.488537	RS2	RS2_Non-essential
NEDD1	Essential	Hsu_2013_lfc	-1.31902	RS2	RS2_Essential
NEUROD6	Non-essential	Hsu_2013_lfc	0.0846732	RS2	RS2_Non-essential
NEUROG1	Non-essential	Hsu_2013_lfc	0.400735	RS2	RS2_Non-essential
NKAPD1	Essential	Hsu_2013_lfc	-0.491677	RS2	RS2_Essential
NKX2-2	Non-essential	Hsu_2013_lfc	0.171716	RS2	RS2_Non-essential
NLRP4	Non-essential	Hsu_2013_lfc	-0.0258792	RS2	RS2_Non-essential
NMT1	Essential	Hsu_2013_lfc	-1.59576	RS2	RS2_Essential
NOLC1	Essential	Hsu_2013_lfc	-1.24771	RS2	RS2_Essential
NOP2	Essential	Hsu_2013_lfc	-1.75044	RS2	RS2_Essential
NPFFR1	Non-essential	Hsu_2013_lfc	0.571424	RS2	RS2_Non-essential
NPSR1	Non-essential	Hsu_2013_lfc	0.645785	RS2	RS2_Non-essential
NRBP1	Essential	Hsu_2013_lfc	-2.01589	RS2	RS2_Essential
NUP160	Essential	Hsu_2013_lfc	-2.41213	RS2	RS2_Essential
NUP214	Essential	Hsu_2013_lfc	-0.966924	RS2	RS2_Essential
NUP58	Essential	Hsu_2013_lfc	-1.17267	RS2	RS2_Essential
OGT	Essential	Hsu_2013_lfc	-2.33882	RS2	RS2_Essential
OOSP2	Non-essential	Hsu_2013_lfc	0.127271	RS2	RS2_Non-essential
OPN5	Non-essential	Hsu_2013_lfc	0.504231	RS2	RS2_Non-essential
OR10H3	Non-essential	Hsu_2013_lfc	-0.39889	RS2	RS2_Non-essential
OR11A1	Non-essential	Hsu_2013_lfc	0.293152	RS2	RS2_Non-essential
OR1G1	Non-essential	Hsu_2013_lfc	-0.102377	RS2	RS2_Non-essential
OR2D2	Non-essential	Hsu_2013_lfc	0.766276	RS2	RS2_Non-essential
OR2T12	Non-essential	Hsu_2013_lfc	0.0429837	RS2	RS2_Non-essential
OR2T4	Non-essential	Hsu_2013_lfc	-1.12406	RS2	RS2_Non-essential
OR4C11	Non-essential	Hsu_2013_lfc	0.569415	RS2	RS2_Non-essential
OR4D1	Non-essential	Hsu_2013_lfc	0.165901	RS2	RS2_Non-essential
OR51D1	Non-essential	Hsu_2013_lfc	0.545761	RS2	RS2_Non-essential
OR52A1	Non-essential	Hsu_2013_lfc	0.491811	RS2	RS2_Non-essential
OR52B6	Non-essential	Hsu_2013_lfc	0.210406	RS2	RS2_Non-essential
OR52E8	Non-essential	Hsu_2013_lfc	0.718682	RS2	RS2_Non-essential
OR5C1	Non-essential	Hsu_2013_lfc	0.679959	RS2	RS2_Non-essential
OR5T2	Non-essential	Hsu_2013_lfc	-0.326843	RS2	RS2_Non-essential
OR5T3	Non-essential	Hsu_2013_lfc	0.317186	RS2	RS2_Non-essential
OR5W2	Non-essential	Hsu_2013_lfc	0.116706	RS2	RS2_Non-essential
OR6K6	Non-essential	Hsu_2013_lfc	-0.0298942	RS2	RS2_Non-essential
OR7D4	Non-essential	Hsu_2013_lfc	-1.09105	RS2	RS2_Non-essential
OR7G2	Non-essential	Hsu_2013_lfc	0.301013	RS2	RS2_Non-essential
OR8G5	Non-essential	Hsu_2013_lfc	0.395358	RS2	RS2_Non-essential
OR9Q2	Non-essential	Hsu_2013_lfc	-0.301784	RS2	RS2_Non-essential
PDCD11	Essential	Hsu_2013_lfc	-1.87148	RS2	RS2_Essential
PDYN	Non-essential	Hsu_2013_lfc	-0.239422	RS2	RS2_Non-essential
PET117	Essential	Hsu_2013_lfc	-1.65587	RS2	RS2_Essential
PFDN2	Essential	Hsu_2013_lfc	-1.41788	RS2	RS2_Essential
PGK2	Non-essential	Hsu_2013_lfc	-0.246009	RS2	RS2_Non-essential
PGLYRP2	Non-essential	Hsu_2013_lfc	0.384658	RS2	RS2_Non-essential
PHB2	Essential	Hsu_2013_lfc	-1.24667	RS2	RS2_Essential
PIGS	Essential	Hsu_2013_lfc	-0.228707	RS2	RS2_Essential
PIGV	Essential	Hsu_2013_lfc	-0.132023	RS2	RS2_Essential
PIWIL3	Non-essential	Hsu_2013_lfc	0.306723	RS2	RS2_Non-essential
PMPCA	Essential	Hsu_2013_lfc	-2.13405	RS2	RS2_Essential
PMVK	Essential	Hsu_2013_lfc	-1.52566	RS2	RS2_Essential
PNLIPRP1	Non-essential	Hsu_2013_lfc	0.233096	RS2	RS2_Non-essential
PNPLA5	Non-essential	Hsu_2013_lfc	0.461101	RS2	RS2_Non-essential
POLA2	Essential	Hsu_2013_lfc	-2.13802	RS2	RS2_Essential
POLE	Essential	Hsu_2013_lfc	-2.19283	RS2	RS2_Essential
POLR1E	Essential	Hsu_2013_lfc	-1.30331	RS2	RS2_Essential
POLR1F	Essential	Hsu_2013_lfc	-0.355289	RS2	RS2_Essential
POLR1H	Essential	Hsu_2013_lfc	-1.37468	RS2	RS2_Essential
POLR2B	Essential	Hsu_2013_lfc	-2.2828	RS2	RS2_Essential
POLR2I	Essential	Hsu_2013_lfc	-2.20687	RS2	RS2_Essential
POP5	Essential	Hsu_2013_lfc	-2.23037	RS2	RS2_Essential
POTEH	Non-essential	Hsu_2013_lfc	-0.836092	RS2	RS2_Non-essential
PPP1R8	Essential	Hsu_2013_lfc	-1.72875	RS2	RS2_Essential
PPP3R2	Non-essential	Hsu_2013_lfc	0.110824	RS2	RS2_Non-essential
PRAMEF1	Non-essential	Hsu_2013_lfc	-1.74159	RS2	RS2_Non-essential
PRAMEF4	Non-essential	Hsu_2013_lfc	-0.38932	RS2	RS2_Non-essential
PRMT5	Essential	Hsu_2013_lfc	-1.97438	RS2	RS2_Essential
PRPF3	Essential	Hsu_2013_lfc	-2.06233	RS2	RS2_Essential
PRPF31	Essential	Hsu_2013_lfc	-1.38642	RS2	RS2_Essential
PRPF6	Essential	Hsu_2013_lfc	-1.97172	RS2	RS2_Essential
PRSS33	Non-essential	Hsu_2013_lfc	0.267671	RS2	RS2_Non-essential
PSMC4	Essential	Hsu_2013_lfc	-1.42216	RS2	RS2_Essential
PSMD1	Essential	Hsu_2013_lfc	-1.87742	RS2	RS2_Essential
PSMD4	Essential	Hsu_2013_lfc	-2.21062	RS2	RS2_Essential
PTCD3	Essential	Hsu_2013_lfc	-1.24942	RS2	RS2_Essential
PUF60	Essential	Hsu_2013_lfc	-1.71475	RS2	RS2_Essential
PUM3	Essential	Hsu_2013_lfc	-1.38375	RS2	RS2_Essential
QRSL1	Essential	Hsu_2013_lfc	-1.94006	RS2	RS2_Essential
RACGAP1	Essential	Hsu_2013_lfc	-2.20484	RS2	RS2_Essential
RAD9A	Essential	Hsu_2013_lfc	-1.72081	RS2	RS2_Essential
RBBP6	Essential	Hsu_2013_lfc	-1.51587	RS2	RS2_Essential
RBM46	Non-essential	Hsu_2013_lfc	0.552493	RS2	RS2_Non-essential
RBMY1E	Non-essential	Hsu_2013_lfc	0.68547	RS2	RS2_Non-essential
RDH8	Non-essential	Hsu_2013_lfc	0.0435839	RS2	RS2_Non-essential
REXO1L1P	Non-essential	Hsu_2013_lfc	-1.12819	RS2	RS2_Non-essential
RFC3	Essential	Hsu_2013_lfc	-1.97635	RS2	RS2_Essential
RFPL3	Non-essential	Hsu_2013_lfc	-0.131225	RS2	RS2_Non-essential
RHOXF2	Non-essential	Hsu_2013_lfc	0.428611	RS2	RS2_Non-essential
RNASE11	Non-essential	Hsu_2013_lfc	0.404591	RS2	RS2_Non-essential
RNASE8	Non-essential	Hsu_2013_lfc	0.862964	RS2	RS2_Non-essential
RNF113A	Essential	Hsu_2013_lfc	-0.572917	RS2	RS2_Essential
RNF113B	Non-essential	Hsu_2013_lfc	0.357317	RS2	RS2_Non-essential
RNF168	Essential	Hsu_2013_lfc	0.193776	RS2	RS2_Essential
RNF17	Non-essential	Hsu_2013_lfc	0.260008	RS2	RS2_Non-essential
RPAP1	Essential	Hsu_2013_lfc	-1.14381	RS2	RS2_Essential
RPE65	Non-essential	Hsu_2013_lfc	0.805006	RS2	RS2_Non-essential
RPL4	Essential	Hsu_2013_lfc	-2.0466	RS2	RS2_Essential
RPN2	Essential	Hsu_2013_lfc	-1.78604	RS2	RS2_Essential
RPP21	Essential	Hsu_2013_lfc	-1.92845	RS2	RS2_Essential
RRM2	Essential	Hsu_2013_lfc	-2.30355	RS2	RS2_Essential
RRP9	Essential	Hsu_2013_lfc	-2.38267	RS2	RS2_Essential
RSL1D1	Essential	Hsu_2013_lfc	-0.405631	RS2	RS2_Essential
RSRC2	Essential	Hsu_2013_lfc	-0.799629	RS2	RS2_Essential
SAGE1	Non-essential	Hsu_2013_lfc	0.505439	RS2	RS2_Non-essential
SCRT2	Non-essential	Hsu_2013_lfc	0.577387	RS2	RS2_Non-essential
SDHA	Essential	Hsu_2013_lfc	-2.46754	RS2	RS2_Essential
SEH1L	Essential	Hsu_2013_lfc	-1.79801	RS2	RS2_Essential
SEPTIN7P2	Non-essential	Hsu_2013_lfc	0.170296	RS2	RS2_Non-essential
SERPINB12	Non-essential	Hsu_2013_lfc	0.385076	RS2	RS2_Non-essential
SKA1	Essential	Hsu_2013_lfc	-2.12753	RS2	RS2_Essential
SLC13A1	Non-essential	Hsu_2013_lfc	0.281421	RS2	RS2_Non-essential
SLC22A6	Non-essential	Hsu_2013_lfc	-0.0412534	RS2	RS2_Non-essential
SLC25A28	Essential	Hsu_2013_lfc	-0.0824039	RS2	RS2_Essential
SLC2A2	Non-essential	Hsu_2013_lfc	0.571755	RS2	RS2_Non-essential
SLC39A7	Essential	Hsu_2013_lfc	-1.56319	RS2	RS2_Essential
SLC7A6OS	Essential	Hsu_2013_lfc	-1.07364	RS2	RS2_Essential
SLCO6A1	Non-essential	Hsu_2013_lfc	0.337995	RS2	RS2_Non-essential
SLITRK1	Non-essential	Hsu_2013_lfc	0.58127	RS2	RS2_Non-essential
SNIP1	Essential	Hsu_2013_lfc	-1.49514	RS2	RS2_Essential
SNRNP70	Essential	Hsu_2013_lfc	-1.65079	RS2	RS2_Essential
SNRPB	Essential	Hsu_2013_lfc	-1.10029	RS2	RS2_Essential
SNRPF	Essential	Hsu_2013_lfc	-2.58308	RS2	RS2_Essential
SNUPN	Essential	Hsu_2013_lfc	-2.04086	RS2	RS2_Essential
SOD1	Essential	Hsu_2013_lfc	-2.84929	RS2	RS2_Essential
SON	Essential	Hsu_2013_lfc	-1.35853	RS2	RS2_Essential
SPACA5	Non-essential	Hsu_2013_lfc	0.843722	RS2	RS2_Non-essential
SPATA31A7	Non-essential	Hsu_2013_lfc	-0.947229	RS2	RS2_Non-essential
SPATA31D1	Non-essential	Hsu_2013_lfc	0.0215669	RS2	RS2_Non-essential
SPATA5	Essential	Hsu_2013_lfc	-1.50219	RS2	RS2_Essential
SPATA5L1	Essential	Hsu_2013_lfc	-1.49521	RS2	RS2_Essential
SPC25	Essential	Hsu_2013_lfc	-1.66946	RS2	RS2_Essential
SPCS3	Essential	Hsu_2013_lfc	-1.56467	RS2	RS2_Essential
SPEM1	Non-essential	Hsu_2013_lfc	-0.104881	RS2	RS2_Non-essential
SPRR4	Non-essential	Hsu_2013_lfc	-0.245327	RS2	RS2_Non-essential
SRCAP	Essential	Hsu_2013_lfc	-0.85673	RS2	RS2_Essential
SRSF2	Essential	Hsu_2013_lfc	-0.918055	RS2	RS2_Essential
STPG4	Non-essential	Hsu_2013_lfc	0.0452289	RS2	RS2_Non-essential
SYS1	Essential	Hsu_2013_lfc	-1.54897	RS2	RS2_Essential
TAAR6	Non-essential	Hsu_2013_lfc	0.245831	RS2	RS2_Non-essential
TAF10	Essential	Hsu_2013_lfc	-1.56151	RS2	RS2_Essential
TAF6L	Essential	Hsu_2013_lfc	-0.330012	RS2	RS2_Essential
TAS2R40	Non-essential	Hsu_2013_lfc	-0.2794	RS2	RS2_Non-essential
TAS2R50	Non-essential	Hsu_2013_lfc	0.0732141	RS2	RS2_Non-essential
TBC1D21	Non-essential	Hsu_2013_lfc	0.313801	RS2	RS2_Non-essential
TBC1D29P	Non-essential	Hsu_2013_lfc	-0.299429	RS2	RS2_Non-essential
TBCE	Essential	Hsu_2013_lfc	-2.01229	RS2	RS2_Essential
TCHHL1	Non-essential	Hsu_2013_lfc	-0.114358	RS2	RS2_Non-essential
TEDC1	Essential	Hsu_2013_lfc	-2.01662	RS2	RS2_Essential
TEX13A	Non-essential	Hsu_2013_lfc	-0.237669	RS2	RS2_Non-essential
TEX28	Non-essential	Hsu_2013_lfc	0.259083	RS2	RS2_Non-essential
TFAP2D	Non-essential	Hsu_2013_lfc	0.0906019	RS2	RS2_Non-essential
TLX1	Non-essential	Hsu_2013_lfc	0.436059	RS2	RS2_Non-essential
TMEM199	Essential	Hsu_2013_lfc	-1.75467	RS2	RS2_Essential
TMPRSS11A	Non-essential	Hsu_2013_lfc	0.400465	RS2	RS2_Non-essential
TMPRSS11F	Non-essential	Hsu_2013_lfc	0.462674	RS2	RS2_Non-essential
TNPO3	Essential	Hsu_2013_lfc	-1.9787	RS2	RS2_Essential
TOP2A	Essential	Hsu_2013_lfc	-1.57334	RS2	RS2_Essential
TRIM60	Non-essential	Hsu_2013_lfc	0.449995	RS2	RS2_Non-essential
TRIML1	Non-essential	Hsu_2013_lfc	-0.258813	RS2	RS2_Non-essential
TRMT5	Essential	Hsu_2013_lfc	-1.42834	RS2	RS2_Essential
TRUB2	Essential	Hsu_2013_lfc	-1.19335	RS2	RS2_Essential
TTK	Essential	Hsu_2013_lfc	-2.15981	RS2	RS2_Essential
TXNL4A	Essential	Hsu_2013_lfc	-2.30143	RS2	RS2_Essential
U2AF1	Essential	Hsu_2013_lfc	-1.86855	RS2	RS2_Essential
UBQLN3	Non-essential	Hsu_2013_lfc	0.637857	RS2	RS2_Non-essential
UMPS	Essential	Hsu_2013_lfc	-3.02774	RS2	RS2_Essential
UPF2	Essential	Hsu_2013_lfc	-1.21727	RS2	RS2_Essential
UROC1	Non-essential	Hsu_2013_lfc	0.473024	RS2	RS2_Non-essential
USP5	Essential	Hsu_2013_lfc	-1.45292	RS2	RS2_Essential
VN1R2	Non-essential	Hsu_2013_lfc	0.152859	RS2	RS2_Non-essential
VN1R4	Non-essential	Hsu_2013_lfc	-0.127628	RS2	RS2_Non-essential
VPREB1	Non-essential	Hsu_2013_lfc	0.455995	RS2	RS2_Non-essential
VPS28	Essential	Hsu_2013_lfc	-1.53604	RS2	RS2_Essential
WDR55	Essential	Hsu_2013_lfc	-2.47792	RS2	RS2_Essential
WEE1	Essential	Hsu_2013_lfc	-2.06327	RS2	RS2_Essential
WFDC11	Non-essential	Hsu_2013_lfc	-0.274734	RS2	RS2_Non-essential
WFDC9	Non-essential	Hsu_2013_lfc	0.215725	RS2	RS2_Non-essential
YAE1	Essential	Hsu_2013_lfc	-1.9692	RS2	RS2_Essential
YEATS4	Essential	Hsu_2013_lfc	-1.16478	RS2	RS2_Essential
YY1	Essential	Hsu_2013_lfc	-1.0369	RS2	RS2_Essential
ZIM3	Non-essential	Hsu_2013_lfc	0.279328	RS2	RS2_Non-essential
ZNF131	Essential	Hsu_2013_lfc	-1.09642	RS2	RS2_Essential
ZSWIM2	Non-essential	Hsu_2013_lfc	0.495852	RS2	RS2_Non-essential
AAMP	Essential	Chen_2013_lfc	-1.84192	RS2	RS2_Essential
AATF	Essential	Chen_2013_lfc	-0.916086	RS2	RS2_Essential
ACCSL	Non-essential	Chen_2013_lfc	0.231242	RS2	RS2_Non-essential
ADGRF2	Non-essential	Chen_2013_lfc	1.00752	RS2	RS2_Non-essential
[truncated: 1,592 more rows]

## Sheet: Fig 2e (SSMD)
Model	Dataset	SSMD (4 guides per gene)
Random	Hsu_2013_lfc	1.39917
RS2	Chen_2013_lfc	2.03961
RS3 (Chen)	DeWeirdt_2020_lfc	2.19178
RS3 (Hsu)	Hsu_2013_lfc	2.22871
Random	Chen_2013_lfc	1.72919
RS2	DeWeirdt_2020_lfc	2.06558
RS3 (Chen)	Hsu_2013_lfc	2.11225
RS3 (Hsu)	Chen_2013_lfc	2.19143
Random	DeWeirdt_2020_lfc	1.8112
RS2	Hsu_2013_lfc	2.02527
RS3 (Chen)	Chen_2013_lfc	2.11974
RS3 (Hsu)	DeWeirdt_2020_lfc	2.22655
