# Supplementary material for: Accounting for small variations in the tracrRNA sequence improves sgRNA activity predictions for CRISPR screening
Source: Nat Commun. 2022 Sep 6;13:5255. doi: 10.1038/s41467-022-33024-2 (PMC9448816; doi:10.1038/s41467-022-33024-2)
Supplement: Supplementary file 10 — Dataset 6 [file 41467_2022_33024_MOESM10_ESM.xlsx]

## Sheet: Fig. 3a-e
sgRNA Sequence	sgRNA Context Sequence	Target Gene Symbol	Chen_2013_z	DeWeirdt_2020_z	Hsu_2013_z	hsu_chen	hsu_deweirdt	>16G	>16T	17-20 nt composition	>16G_count	>16T_count
AAAAAAAGGGAGGACCACTG	CGCAAAAAAAAGGGAGGACCACTGCGGGCT	WDR55	0.874031	1.02106	-0.401528	-1.27556	-1.42259	TRUE	TRUE	G & T	1	1
AAAAAAAGTAGTGTGAAGTC	TGATAAAAAAAGTAGTGTGAAGTCCGGTAG	LUC7L3	0.740601	0.264546	0.786242	0.0456406	0.521696	TRUE	TRUE	G & T	1	1
AAAAAACAAAAGTAGCGCAT	GTTTAAAAAACAAAAGTAGCGCATCGGTGG	GET4	-0.28587	-0.521853	0.96183	1.2477	1.48368	TRUE	TRUE	G & T	1	1
AAAAAACAGCAGGGGATGGC	CGACAAAAAACAGCAGGGGATGGCTGGTTT	DNTTIP2	0.348587	0.733349	0.546084	0.197497	-0.187265	TRUE	TRUE	G & T	2	1
AAAAAACTCTCTCCGGGTCA	GTGTAAAAAACTCTCTCCGGGTCAGGGATA	PDCD11	1.7571	1.7008	1.20843	-0.548662	-0.492369	TRUE	TRUE	G & T	1	1
AAAAAAGCAGCTGCTTTCAG	TCCAAAAAAAGCAGCTGCTTTCAGAGGAGG	TTK	-0.848814	0.0277612	-0.038358	0.810456	-0.0661191	TRUE	TRUE	G & T	1	1
AAAAAAGCAGTACAGGCGCT	AAGCAAAAAAGCAGTACAGGCGCTTGGCAG	BUD23	-0.414152	0.297238	-0.417174	-0.0030221	-0.714412	TRUE	TRUE	G & T	1	1
AAAAAAGGCACCTGCTGCTA	CTCTAAAAAAGGCACCTGCTGCTAAGGTTA	CKAP5	1.40518	0.961536	0.618172	-0.787008	-0.343363	TRUE	TRUE	G & T	1	1
AAAAAAGGGAGGACCACTGC	GCAAAAAAAAGGGAGGACCACTGCGGGCTC	WDR55	0.851794	0.575894	-0.320271	-1.17207	-0.896165	TRUE	TRUE	G & T	1	1
AAAAAAGGGGATTGTTCTAG	ATGGAAAAAAGGGGATTGTTCTAGAGGTAC	MRPS24	1.21009	1.7158	0.850519	-0.359574	-0.865282	TRUE	TRUE	G & T	1	1
AAAAACAGGTTTCTGCTGCG	GAAAAAAAACAGGTTTCTGCTGCGAGGTTT	SPATA5L1	0.730003	1.12261	0.197343	-0.53266	-0.925266	TRUE	TRUE	G & T	2	1
AAAAAGAAACGAAATAGATG	AGCCAAAAAGAAACGAAATAGATGCGGAGC	BRIX1	0.421265	1.04493	0.0951965	-0.326068	-0.949732	TRUE	TRUE	G & T	2	1
AAAAAGAAGAGGATCCTGAA	AAGAAAAAAGAAGAGGATCCTGAACGGAAA	MED19	2.59705	1.52865	0.843243	-1.7538	-0.685404	TRUE	TRUE	G & T	1	1
AAAAAGCGAGGAGGTGGTGG	GCAGAAAAAGCGAGGAGGTGGTGGTGGATT	DDX18	1.167	1.11626	0.546484	-0.620514	-0.569774	TRUE	TRUE	G & T	3	1
AAAAAGCGGCCGAAGCCTGG	TCGCAAAAAGCGGCCGAAGCCTGGCGGGGC	BUD13	-1.14374	-1.64611	0.0278599	1.1716	1.67397	TRUE	TRUE	G & T	2	1
AAAAAGCTACCTTTGATGCC	ACCAAAAAAGCTACCTTTGATGCCTGGTAA	DDB1	1.52934	2.27532	1.47119	-0.0581436	-0.804125	TRUE	TRUE	G & T	1	1
AAAAAGCTATTTACCTTAGC	AAATAAAAAGCTATTTACCTTAGCAGGTCT	WEE1	-1.01449	0.587622	1.00673	2.02123	0.419112	TRUE	TRUE	G & T	1	1
AAAAAGCTGAAGCAGAGTCA	CACTAAAAAGCTGAAGCAGAGTCAAGGAAT	HAUS3	-0.0189697	-0.997512	0.571613	0.590583	1.56912	TRUE	TRUE	G & T	1	1
AAAAAGGAAAATGCTTTGGC	AGAAAAAAAGGAAAATGCTTTGGCAGGGCA	RSRC2	-0.910091	-0.290944	-0.531399	0.378691	-0.240455	TRUE	TRUE	G & T	2	1
AAAACAAAAGCCCATGAATG	AATCAAAACAAAAGCCCATGAATGTGGGCT	DDX18	0.734631	0.65111	0.761853	0.0272228	0.110744	TRUE	TRUE	G & T	1	1
AAAACACAGATCTCGAAGTC	AAAGAAAACACAGATCTCGAAGTCGGGATC	LUC7L3	0.794427	0.938267	1.14755	0.353128	0.209287	TRUE	TRUE	G & T	1	1
AAAACACGGATCATATCTGA	AATTAAAACACGGATCATATCTGATGGCCT	POLR2B	-0.0878722	-0.720246	-0.0622013	0.0256709	0.658045	TRUE	TRUE	G & T	1	1
AAAACACTTTGTGTGACTGC	TGGAAAAACACTTTGTGTGACTGCAGGATC	IARS1	0.299256	1.52015	0.978623	0.679367	-0.541527	TRUE	TRUE	G & T	1	1
AAAACCAAACGGAAGAATGA	TGATAAAACCAAACGGAAGAATGATGGATC	RBBP6	1.22953	-0.502352	0.730217	-0.499317	1.23257	TRUE	TRUE	G & T	1	1
AAAACCAATTGACCAGAGAT	AAAAAAAACCAATTGACCAGAGATTGGAAG	PSMD1	-0.385342	-0.231515	-0.52689	-0.141547	-0.295375	TRUE	TRUE	G & T	1	1
AAAACCGTCGTTAAGTTGCA	CTGTAAAACCGTCGTTAAGTTGCAAGGACT	SPATA5L1	2.30449	1.76678	1.83514	-0.469356	0.0683569	TRUE	TRUE	G & T	1	1
AAAACCTGCAGAGGCAGGAT	TTCCAAAACCTGCAGAGGCAGGATTGGACA	NUP58	0.600887	-0.14368	0.339053	-0.261834	0.482733	TRUE	TRUE	G & T	2	1
AAAACGTGTGTCCCAAATGA	AAAGAAAACGTGTGTCCCAAATGAAGGCGT	LARS1	0.0803191	-1.61409	-0.99089	-1.07121	0.623198	TRUE	TRUE	G & T	1	1
AAAACTTGAGGCGCTGGTCA	TCCCAAAACTTGAGGCGCTGGTCATGGCCA	WDR55	-0.288675	0.36443	0.259792	0.548467	-0.104638	TRUE	TRUE	G & T	1	1
AAAACTTGGAGAGAGTGTCC	TGGAAAAACTTGGAGAGAGTGTCCAGGACC	ATP6V1H	0.884956	0.26402	-0.0408125	-0.925768	-0.304832	TRUE	TRUE	G & T	1	1
AAAAGAAAGATGAACTCTGC	AAGGAAAAGAAAGATGAACTCTGCAGGCTA	TOP2A	0.154293	-0.522968	-0.936482	-1.09077	-0.413514	TRUE	TRUE	G & T	1	1
AAAAGAACGCTACCGAGAAT	TTGAAAAAGAACGCTACCGAGAATGGGAGA	RBBP6	0.107088	-0.810277	-0.57697	-0.684058	0.233307	TRUE	TRUE	G & T	1	1
AAAAGAATGACACGGTTGCC	ACTGAAAAGAATGACACGGTTGCCGGGCAA	ITGAV	2.18222	2.09654	1.59167	-0.590548	-0.504871	TRUE	TRUE	G & T	1	1
AAAAGACGAAGAAAAGGTGA	AGAAAAAAGACGAAGAAAAGGTGAAGGCAG	UPF2	2.88099	1.91594	1.92503	-0.955964	0.00908421	TRUE	TRUE	G & T	2	1
AAAAGAGAAATGATTTGTCA	TTTCAAAAGAGAAATGATTTGTCAGGGAGC	GART	1.39321	1.43152	0.559094	-0.834115	-0.87243	TRUE	TRUE	G & T	1	1
AAAAGAGAACAGTTCAGTAG	CTAGAAAAGAGAACAGTTCAGTAGAGGCTA	CDK12	-0.424528	-0.985819	0.18212	0.606648	1.16794	TRUE	TRUE	G & T	2	1
AAAAGATAAGTACCGTGAAT	CCGCAAAAGATAAGTACCGTGAATTGGCTG	LARS1	-0.928943	0.843792	-0.322768	0.606175	-1.16656	TRUE	TRUE	G & T	1	1
AAAAGATGCTGTTCTCTGAG	TCAAAAAAGATGCTGTTCTCTGAGCGGGTG	POLE	-0.717084	-0.564565	-1.02762	-0.310534	-0.463052	TRUE	TRUE	G & T	2	1
AAAAGATTCAAAAGGAGCGT	TACAAAAAGATTCAAAAGGAGCGTAGGCGC	RBBP6	-0.238742	0.869186	0.365776	0.604518	-0.503411	TRUE	TRUE	G & T	2	1
AAAAGCAAACAGGAAGAAGT	ACACAAAAGCAAACAGGAAGAAGTTGGTAC	UPF2	0.0943191	0.497758	-0.282196	-0.376515	-0.779954	TRUE	TRUE	G & T	1	1
AAAAGCAGCTAAGAACAGTG	ATGGAAAAGCAGCTAAGAACAGTGAGGAGG	NOLC1	0.156305	0.392018	-0.0743644	-0.23067	-0.466383	TRUE	TRUE	G & T	2	1
AAAAGCCAAATTCACATGCC	AAATAAAAGCCAAATTCACATGCCAGGTAT	BMS1	0.979548	0.811755	0.108223	-0.871325	-0.703532	TRUE	TRUE	G & T	1	1
AAAAGCCCCAGCTCCGAGGT	GCTGAAAAGCCCCAGCTCCGAGGTAGGCCA	MTOR	-0.458336	-0.429392	-0.244189	0.214147	0.185203	TRUE	TRUE	G & T	2	1
AAAAGCGGCCGAAGCCTGGC	CGCAAAAAGCGGCCGAAGCCTGGCGGGGCC	BUD13	-0.399085	-0.294173	-0.811509	-0.412424	-0.517336	TRUE	TRUE	G & T	2	1
AAAAGCTCAGGCTGTTTGAG	CTTGAAAAGCTCAGGCTGTTTGAGGGGCAA	SPATA5	1.04078	0.177152	-0.0087461	-1.04953	-0.185898	TRUE	TRUE	G & T	2	1
AAAAGCTGGCTCTCTGGGAT	AGGGAAAAGCTGGCTCTCTGGGATCGGAGA	COG3	0.417677	0.381685	-0.198758	-0.616435	-0.580444	TRUE	TRUE	G & T	2	1
AAAAGGAGGACCATCATAGA	TTGCAAAAGGAGGACCATCATAGAAGGTAA	IARS1	-0.333985	-0.479273	-0.118358	0.215628	0.360915	TRUE	TRUE	G & T	1	1
AAAAGGATACAGCTCTTGAA	GCAGAAAAGGATACAGCTCTTGAATGGAAA	POLA2	-1.18661	-1.03433	0.587113	1.77372	1.62144	TRUE	TRUE	G & T	1	1
AAAAGGCAAAAAGCAGGAAT	AAGTAAAAGGCAAAAAGCAGGAATTGGAAG	SPC25	0.294982	-0.952574	-0.441973	-0.736955	0.510602	TRUE	TRUE	G & T	1	1
AAAAGGCCAAAGCCCCTGAG	AGTAAAAAGGCCAAAGCCCCTGAGAGGCCG	SRCAP	0.827493	1.00175	-0.426859	-1.25435	-1.42861	TRUE	TRUE	G & T	2	1
AAAAGGCTTCACTAAGTGGC	CAGCAAAAGGCTTCACTAAGTGGCCGGCAA	HEATR1	-0.201632	0.167825	-0.941201	-0.739569	-1.10903	TRUE	TRUE	G & T	2	1
AAAAGGGCCGGGATCGTGAC	GAGGAAAAGGGCCGGGATCGTGACCGGGAG	SNRNP70	1.09474	1.13252	1.42053	0.325787	0.288012	TRUE	TRUE	G & T	1	1
AAAAGGGGAACGAGGTGGTG	GATAAAAAGGGGAACGAGGTGGTGGGGGGG	SRCAP	-0.238629	0.68231	0.241756	0.480384	-0.440554	TRUE	TRUE	G & T	3	1
AAAAGGGTAGCTGTGAGTGA	AGCAAAAAGGGTAGCTGTGAGTGAAGGTGG	IARS1	-1.2788	-0.186921	-1.55793	-0.279124	-1.371	TRUE	TRUE	G & T	2	1
AAAAGGTATCTGAATCACTG	GAGTAAAAGGTATCTGAATCACTGAGGTCC	BORA	-0.460651	-0.121862	-0.133255	0.327395	-0.0113926	TRUE	TRUE	G & T	1	1
AAAAGTCTGACAGAGTGATA	GCTTAAAAGTCTGACAGAGTGATATGGCAG	NUP160	-1.50489	-0.618055	-0.502247	1.00265	0.115808	TRUE	TRUE	G & T	1	1
AAAATAAGAACCGTGATAAG	AAGAAAAATAAGAACCGTGATAAGGGGGAG	SON	-1.99027	-1.2274	-0.903996	1.08628	0.323401	TRUE	TRUE	G & T	1	1
AAAATACTCCACAAAATAGC	AGGCAAAATACTCCACAAAATAGCTGGTAT	SDHA	-0.32782	0.308763	-0.307559	0.0202613	-0.616322	TRUE	TRUE	G & T	1	1
AAAATCAGTTCTTTAGGTGC	TTTCAAAATCAGTTCTTTAGGTGCTGGGAA	SPATA5	1.40424	1.90931	1.13125	-0.272996	-0.778061	TRUE	TRUE	G & T	2	1
AAAATCATACCTGATGGTGA	GCTTAAAATCATACCTGATGGTGAGGGCAA	NUP214	2.29373	0.98287	0.846697	-1.44703	-0.136173	TRUE	TRUE	G & T	2	1
AAAATGATGAGACATCTAGG	GAGGAAAATGATGAGACATCTAGGAGGAAA	PTCD3	0.565627	-0.355976	-0.513851	-1.07948	-0.157875	TRUE	TRUE	G & T	2	1
AAAATGCGTTGCTGCTGCTG	CTCAAAAATGCGTTGCTGCTGCTGAGGTGG	DHX15	-1.48824	-0.706516	-0.303362	1.18488	0.403154	TRUE	TRUE	G & T	2	1
AAAATGCTGCATGTGCTGGA	GGACAAAATGCTGCATGTGCTGGAAGGCAT	MTOR	-2.19974	-1.86113	-1.71989	0.479848	0.14124	TRUE	TRUE	G & T	2	1
AAAATTGGAGCATGTCGTCA	TTTCAAAATTGGAGCATGTCGTCATGGAGA	U2AF1	-0.737907	-0.612133	0.706336	1.44424	1.31847	TRUE	TRUE	G & T	1	1
AAAATTTCACAAAAACCAGT	ACAGAAAATTTCACAAAAACCAGTGGGAAG	MTPAP	1.59242	1.55867	1.47966	-0.112759	-0.0790061	TRUE	TRUE	G & T	1	1
AAAATTTGATGAAGGGTACG	CTCAAAAATTTGATGAAGGGTACGTGGAAT	KIF11	0.589663	0.200306	0.495908	-0.0937556	0.295601	TRUE	TRUE	G & T	1	1
AAACAAAAGTAGCGCATCGG	TAAAAAACAAAAGTAGCGCATCGGTGGTCT	GET4	0.0768738	-0.440345	-0.775278	-0.852151	-0.334932	TRUE	TRUE	G & T	2	1
AAACAAACCTGGCTAAACGT	AGGCAAACAAACCTGGCTAAACGTCGGTTT	U2AF1	0.39552	-0.573651	-0.462954	-0.858474	0.110698	TRUE	TRUE	G & T	1	1
AAACAACAAGAAATAGCTGC	ACAAAAACAACAAGAAATAGCTGCAGGTAA	RSRC2	0.929965	-0.420748	0.306961	-0.623005	0.727708	TRUE	TRUE	G & T	1	1
AAACAAGGCATATGCTGTGA	CCTTAAACAAGGCATATGCTGTGAGGGCAT	FAM210A	-1.51262	-0.778771	-1.20129	0.311329	-0.422523	TRUE	TRUE	G & T	2	1
AAACAATCCTGTGGAAGAAT	AGAAAAACAATCCTGTGGAAGAATGGGATT	KNL1	-0.00152674	0.542485	-0.0466984	-0.0451716	-0.589183	TRUE	TRUE	G & T	1	1
AAACACATAAGGCACAGCTG	CTTGAAACACATAAGGCACAGCTGTGGTAT	PTCD3	-0.272179	-0.881505	-1.08245	-0.810268	-0.200942	TRUE	TRUE	G & T	2	1
AAACACATACCAGTCTGCTA	CTAGAAACACATACCAGTCTGCTATGGGTA	POLR2B	-0.591687	0.207497	-0.598259	-0.00657139	-0.805756	TRUE	TRUE	G & T	1	1
AAACACTCTAAAGGAGATGC	TGGGAAACACTCTAAAGGAGATGCAGGATG	OGT	0.142403	0.961779	0.0206317	-0.121772	-0.941147	TRUE	TRUE	G & T	1	1
AAACAGAAGCTCTCCCAGCT	TTGGAAACAGAAGCTCTCCCAGCTTGGACG	NUP214	1.19124	2.13944	-0.0155718	-1.20681	-2.15501	TRUE	TRUE	G & T	1	1
AAACAGACTTGGTGCGGTGC	GCCCAAACAGACTTGGTGCGGTGCTGGCTG	NUP214	1.44891	-0.126458	0.218339	-1.23058	0.344797	TRUE	TRUE	G & T	2	1
AAACAGCATGCTCAGAAATG	TTGAAAACAGCATGCTCAGAAATGGGGGTC	LARS1	-0.416074	0.298104	-0.609239	-0.193165	-0.907343	TRUE	TRUE	G & T	1	1
AAACAGGAAGAAGTTGGTAC	AAGCAAACAGGAAGAAGTTGGTACGGGCAC	UPF2	-1.14692	-1.17736	-0.976227	0.170688	0.201136	TRUE	TRUE	G & T	1	1
AAACAGGGATGTACTGGGTC	ACCAAAACAGGGATGTACTGGGTCAGGCCG	GCN1	-0.177257	-0.368184	-1.15678	-0.979525	-0.788598	TRUE	TRUE	G & T	2	1
AAACAGTAGTACCTTATGAA	TAATAAACAGTAGTACCTTATGAATGGAAG	OGT	-0.832571	-0.900816	-0.522983	0.309588	0.377832	TRUE	TRUE	G & T	1	1
AAACAGTGAGGATGATGGTG	ATAGAAACAGTGAGGATGATGGTGTGGTGA	AATF	0.610409	0.469077	-0.838158	-1.44857	-1.30723	TRUE	TRUE	G & T	3	1
AAACAGTTGGCTGTAGCTGA	AAAGAAACAGTTGGCTGTAGCTGAGGGGAA	MARS1	1.22875	1.25269	0.611576	-0.617171	-0.641115	TRUE	TRUE	G & T	1	1
AAACATCCTTTAATCAGGTA	AAGGAAACATCCTTTAATCAGGTATGGGGT	MTOR	0.688378	0.842701	0.257161	-0.431217	-0.58554	TRUE	TRUE	G & T	2	1
AAACATCTCTGAGAGCTCAG	CAGGAAACATCTCTGAGAGCTCAGTGGAGT	POLE	1.5106	0.514875	1.01073	-0.499871	0.495858	TRUE	TRUE	G & T	1	1
AAACATTCTCAACAAGCTGC	CCACAAACATTCTCAACAAGCTGCGGGCTC	CCT7	0.169548	0.127965	-0.708568	-0.878116	-0.836534	TRUE	TRUE	G & T	1	1
AAACCAATGACTTACCAATG	GCCTAAACCAATGACTTACCAATGTGGAGT	ITGAV	0.184198	-0.047783	-0.454448	-0.638646	-0.406665	TRUE	TRUE	G & T	1	1
AAACCAATTCAAAAATGTGA	CTGGAAACCAATTCAAAAATGTGATGGTTC	MTOR	1.27339	1.4498	1.15138	-0.122007	-0.29842	TRUE	TRUE	G & T	2	1
AAACCACAAGGGAAGATGCC	GCCGAAACCACAAGGGAAGATGCCTGGGAA	SRCAP	0.782511	0.749101	0.579819	-0.202692	-0.169282	TRUE	TRUE	G & T	1	1
AAACCACTCAGGATTGTCGA	GATAAAACCACTCAGGATTGTCGAAGGAAT	HINFP	0.0428836	-0.0720978	-0.445679	-0.488562	-0.373581	TRUE	TRUE	G & T	1	1
AAACCATATAGAAATGAGGT	TGTGAAACCATATAGAAATGAGGTAGGCAC	YEATS4	-1.51023	-1.15697	-1.92404	-0.413805	-0.767065	TRUE	TRUE	G & T	2	1
AAACCCATTCCTAGCTGATG	CAGTAAACCCATTCCTAGCTGATGTGGACA	CKAP5	-0.0635864	-0.447386	-0.499463	-0.435876	-0.0520768	TRUE	TRUE	G & T	2	1
AAACCCTTAGGGATCTCTGC	CTTCAAACCCTTAGGGATCTCTGCAGGAGC	NOP2	-0.142853	-0.378191	-0.347451	-0.204598	0.0307401	TRUE	TRUE	G & T	1	1
AAACCTACCTTAATTTAGAT	TGGCAAACCTACCTTAATTTAGATGGGTAT	LARS1	-0.117222	0.4856	0.58222	0.699442	0.0966207	TRUE	TRUE	G & T	1	1
AAACCTCCACATCTGCGGTG	CTTAAAACCTCCACATCTGCGGTGAGGCAT	GCN1	-0.686453	-0.935344	-1.65827	-0.971821	-0.722929	TRUE	TRUE	G & T	3	1
AAACCTGGGATTTCAATGAC	TCCAAAACCTGGGATTTCAATGACTGGCAC	LARS1	1.12695	0.877455	0.165253	-0.961699	-0.712203	TRUE	TRUE	G & T	1	1
AAACCTGTGTCTGTAGGACT	TTTCAAACCTGTGTCTGTAGGACTGGGAGC	SRCAP	1.25472	0.844609	-0.29027	-1.54499	-1.13488	TRUE	TRUE	G & T	1	1
AAACGAGCAGGGGCCCCAGT	TCGCAAACGAGCAGGGGCCCCAGTTGGTGG	SRCAP	-0.0488276	0.396119	0.450171	0.498998	0.0540515	TRUE	TRUE	G & T	1	1
AAACGGAGGCCCGTCCTCGA	CCACAAACGGAGGCCCGTCCTCGATGGACG	GET4	-0.0829727	0.204174	0.108669	0.191641	-0.0955048	TRUE	TRUE	G & T	1	1
AAACGGGCGTGCACGTTCGG	TTGGAAACGGGCGTGCACGTTCGGGGGTCA	ERCC3	0.148733	-0.148438	-0.556258	-0.704991	-0.40782	TRUE	TRUE	G & T	2	1
AAACTAGCAGTGGTGGGAGT	GGACAAACTAGCAGTGGTGGGAGTGGGGTT	SRCAP	0.847553	0.990559	0.00822239	-0.839331	-0.982337	TRUE	TRUE	G & T	2	1
AAACTCAAGCTTGATAAGGT	GGACAAACTCAAGCTTGATAAGGTAGGTTA	CKAP5	-1.41716	-0.431204	-1.74428	-0.327126	-1.31308	TRUE	TRUE	G & T	2	1
AAACTCGTTCTCCTCGAAGT	AGAGAAACTCGTTCTCCTCGAAGTCGGGGT	CNOT3	0.866309	0.947886	0.647184	-0.219125	-0.300702	TRUE	TRUE	G & T	1	1
AAACTGCACTTACATTGCCT	CAAGAAACTGCACTTACATTGCCTGGGAGA	KNL1	-0.0134847	0.47393	1.05809	1.07158	0.584164	TRUE	TRUE	G & T	1	1
AAACTGCATTTGATATTGCC	GAAGAAACTGCATTTGATATTGCCAGGAGG	ANKRD49	-0.0246685	0.177346	-0.207623	-0.182954	-0.384969	TRUE	TRUE	G & T	1	1
AAACTTCCGAGTGAAGGTGA	GCACAAACTTCCGAGTGAAGGTGATGGCAG	OGT	1.91785	0.491021	0.631719	-1.28613	0.140699	TRUE	TRUE	G & T	2	1
AAACTTGTCTCCAAAGGTGA	GAGTAAACTTGTCTCCAAAGGTGATGGGCA	GCN1	2.13538	1.21851	1.29537	-0.840014	0.0768573	TRUE	TRUE	G & T	2	1
AAAGAAAAAGGAAATGATGA	GGAAAAAGAAAAAGGAAATGATGATGGAAT	ANKRD49	0.757238	0.738719	0.669606	-0.0876319	-0.0691131	TRUE	TRUE	G & T	1	1
AAAGAAAATTCATTGAAGAT	GCTGAAAGAAAATTCATTGAAGATAGGGTT	CCT6A	-0.301321	-0.570906	-0.904644	-0.603323	-0.333738	TRUE	TRUE	G & T	1	1
AAAGAAAGCCGGCCTGTCAG	AGCCAAAGAAAGCCGGCCTGTCAGAGGAGG	PDCD11	1.16962	0.0131502	0.368525	-0.801096	0.355375	TRUE	TRUE	G & T	1	1
AAAGAAAGGACCCATTGGTG	GTCCAAAGAAAGGACCCATTGGTGAGGAAG	DICER1	1.06827	1.36014	0.115344	-0.952931	-1.2448	TRUE	TRUE	G & T	3	1
AAAGAAATCCGGGGAGAATG	TGGCAAAGAAATCCGGGGAGAATGTGGCCA	PTCD3	-1.43588	-1.09211	-1.25565	0.180238	-0.163535	TRUE	TRUE	G & T	1	1
AAAGAAATCCTATACCTGAG	AAAAAAAGAAATCCTATACCTGAGAGGACG	GCN1	0.312425	-0.790227	-1.42423	-1.73666	-0.634007	TRUE	TRUE	G & T	2	1
AAAGAACCCCAAGTACAGTC	CTTAAAAGAACCCCAAGTACAGTCAGGATG	CEP152	-1.67924	-2.1694	-2.15913	-0.47989	0.0102663	TRUE	TRUE	G & T	1	1
AAAGAACGAAGAAGTCCCTG	AGTTAAAGAACGAAGAAGTCCCTGTGGTCA	CEP152	0.359107	0.313694	-0.9501	-1.30921	-1.26379	TRUE	TRUE	G & T	1	1
AAAGAACGGGAGCTGAAGTC	CAGGAAAGAACGGGAGCTGAAGTCTGGGCA	CDK12	-0.375918	-0.0848985	-0.711333	-0.335414	-0.626434	TRUE	TRUE	G & T	1	1
AAAGAACTGACTTCCTCTGG	CAGGAAAGAACTGACTTCCTCTGGTGGGCC	SEH1L	-0.000916102	-0.0172553	-0.188643	-0.187727	-0.171388	TRUE	TRUE	G & T	2	1
AAAGAAGCGGAAGCAGAATG	CATTAAAGAAGCGGAAGCAGAATGAGGCTG	NOLC1	-0.0268065	-0.798764	-1.02503	-0.998227	-0.226269	TRUE	TRUE	G & T	1	1
AAAGAAGTGACCCCTGAGTC	AGAGAAAGAAGTGACCCCTGAGTCAGGCCC	NOP2	-1.36226	-0.647515	-0.398949	0.963311	0.248566	TRUE	TRUE	G & T	1	1
AAAGAATACTCACTTGCAGT	GGGGAAAGAATACTCACTTGCAGTTGGTAC	POLR1H	0.784868	0.236036	0.483425	-0.301443	0.24739	TRUE	TRUE	G & T	1	1
AAAGACACTGTAGGACGTGA	TCTTAAAGACACTGTAGGACGTGAAGGAAG	ANAPC4	0.548107	0.470824	0.47617	-0.0719367	0.00534632	TRUE	TRUE	G & T	2	1
AAAGACCTTCGGCTTACTGC	GAAGAAAGACCTTCGGCTTACTGCTGGAAC	NUP160	0.564632	0.640134	0.0938011	-0.470831	-0.546333	TRUE	TRUE	G & T	1	1
AAAGACTATTCCACCAGTAC	GGCCAAAGACTATTCCACCAGTACTGGCTG	NUP214	-0.0751472	-0.485938	-0.640358	-0.565211	-0.15442	TRUE	TRUE	G & T	1	1
AAAGACTCTGTGACTTGTGC	CCATAAAGACTCTGTGACTTGTGCTGGTTT	AAMP	-1.5262	-0.446387	-1.45577	0.0704359	-1.00938	TRUE	TRUE	G & T	2	1
AAAGACTTGAAGCTCAGTGA	TCCAAAAGACTTGAAGCTCAGTGATGGTCG	OGT	-0.318909	-0.272575	-1.03633	-0.717416	-0.76375	TRUE	TRUE	G & T	2	1
AAAGAGCACTCTTCACTGAC	GAGGAAAGAGCACTCTTCACTGACCGGATG	WEE1	0.657772	0.372133	-0.386166	-1.04394	-0.758299	TRUE	TRUE	G & T	1	1
AAAGAGCTACTGAGAATAGG	ATTGAAAGAGCTACTGAGAATAGGGGGCTT	MED19	-1.22597	-0.665033	-1.6698	-0.443831	-1.00477	TRUE	TRUE	G & T	2	1
AAAGAGGAAGCTGGAGATGG	CTGCAAAGAGGAAGCTGGAGATGGAGGACT	AATF	-0.89866	-0.580826	-0.920017	-0.0213564	-0.33919	TRUE	TRUE	G & T	2	1
AAAGAGGACTTCCATTTGGC	GGATAAAGAGGACTTCCATTTGGCAGGGGC	KNL1	-0.408424	0.588784	0.588201	0.996626	-0.00058235	TRUE	TRUE	G & T	2	1
AAAGAGGCCTTGCTCTAGCT	CATCAAAGAGGCCTTGCTCTAGCTGGGGCA	GCN1	1.32639	0.184079	1.31006	-0.016332	1.12598	TRUE	TRUE	G & T	1	1
AAAGAGTAGACGCAAAAGTC	TGAGAAAGAGTAGACGCAAAAGTCAGGCGG	POLR2B	0.101217	0.648272	0.0681616	-0.0330555	-0.58011	TRUE	TRUE	G & T	1	1
AAAGATCTGTTTCAGAGAAT	CATTAAAGATCTGTTTCAGAGAATGGGAAT	DDX18	-0.622713	-1.1591	-0.445372	0.177341	0.713726	TRUE	TRUE	G & T	1	1
AAAGATGACCATCATTGTAA	GAAAAAAGATGACCATCATTGTAAGGGAGA	MTPAP	-0.17281	-0.443813	-0.985366	-0.812556	-0.541553	TRUE	TRUE	G & T	1	1
AAAGATGAGGAGGGTTGCTC	TAGCAAAGATGAGGAGGGTTGCTCCGGCCA	ARL2	-0.58422	-0.902368	0.332876	0.917096	1.23524	TRUE	TRUE	G & T	1	1
AAAGATGCTCAGGTGGGTCC	CTGAAAAGATGCTCAGGTGGGTCCAGGGAA	UPF2	0.785148	0.831099	0.747149	-0.0379989	-0.0839503	TRUE	TRUE	G & T	1	1
AAAGCAACAATTTCTAATGA	AGGCAAAGCAACAATTTCTAATGATGGGGC	CCT7	-0.243263	0.574932	-0.42562	-0.182357	-1.00055	TRUE	TRUE	G & T	1	1
AAAGCACTGGTTTGTACCTG	AGGCAAAGCACTGGTTTGTACCTGAGGGCA	IARS1	-0.421488	0.412707	-0.426926	-0.00543769	-0.839634	TRUE	TRUE	G & T	1	1
AAAGCAGTAACATTCAGGTA	TGTGAAAGCAGTAACATTCAGGTAAGGTAT	BORA	1.36536	1.15893	1.03857	-0.326791	-0.120357	TRUE	TRUE	G & T	2	1
AAAGCATGTAGACATGGATC	GGACAAAGCATGTAGACATGGATCTGGCCA	INTS8	0.836937	0.0333069	0.998034	0.161098	0.964728	TRUE	TRUE	G & T	1	1
AAAGCCCGGGGGAAGAGAGT	TCAGAAAGCCCGGGGGAAGAGAGTGGGTGG	LARS2	-1.6471	0.224843	-0.369362	1.27774	-0.594205	TRUE	TRUE	G & T	2	1
AAAGCCCTGGCCCCAGAGGT	CATGAAAGCCCTGGCCCCAGAGGTGGGGGC	E4F1	-1.41936	-0.326121	-0.52451	0.894853	-0.198389	TRUE	TRUE	G & T	2	1
AAAGCCGCACACAGGAGCTG	TGCCAAAGCCGCACACAGGAGCTGTGGGAG	RRP9	0.651547	-0.904016	-1.07947	-1.73101	-0.175451	TRUE	TRUE	G & T	2	1
AAAGCCTGAAGAATAAGTCC	AGTCAAAGCCTGAAGAATAAGTCCAGGATT	DICER1	-0.256674	0.409333	-0.598434	-0.34176	-1.00777	TRUE	TRUE	G & T	1	1
AAAGCCTTCCATTGTGCGGT	GGTGAAAGCCTTCCATTGTGCGGTTGGGAT	GART	2.05312	2.15873	1.44603	-0.607089	-0.712703	TRUE	TRUE	G & T	2	1
AAAGCGAATGCAACAGTGGA	TGATAAAGCGAATGCAACAGTGGATGGTCT	DDX18	0.699338	0.216214	-0.131059	-0.830397	-0.347273	TRUE	TRUE	G & T	2	1
AAAGCGCCGGGGTAACCAGT	TTTTAAAGCGCCGGGGTAACCAGTTGGAGA	MRPS24	0.27875	-0.83581	-1.29658	-1.57533	-0.460769	TRUE	TRUE	G & T	1	1
AAAGCGCTGTTTGTTGTAGC	GATCAAAGCGCTGTTTGTTGTAGCTGGACT	DAP3	1.8397	1.99898	1.65314	-0.186562	-0.345838	TRUE	TRUE	G & T	1	1
AAAGCTAAAGCCAAGGAGCT	ACCTAAAGCTAAAGCCAAGGAGCTGGGCAT	CKAP5	-0.823616	-0.481076	-0.683692	0.139924	-0.202615	TRUE	TRUE	G & T	1	1
AAAGCTTCAAGGAATAGCTG	TGGAAAAGCTTCAAGGAATAGCTGAGGAGC	HINFP	1.09476	0.565272	0.174773	-0.919992	-0.3905	TRUE	TRUE	G & T	2	1
AAAGCTTCAGAGTCTTTGAA	AGAAAAAGCTTCAGAGTCTTTGAAAGGAAA	INTS8	0.186487	-0.0265333	0.702209	0.515722	0.728742	TRUE	TRUE	G & T	1	1
AAAGGAAAGCAGCTGGCAGT	CCCCAAAGGAAAGCAGCTGGCAGTGGGAAA	NUP214	-1.93973	-2.05303	-1.92004	0.0196952	0.132991	TRUE	TRUE	G & T	1	1
AAAGGAAGACAACCTCCTGA	TGGTAAAGGAAGACAACCTCCTGATGGCAT	PSMD1	-0.181386	-0.164807	-0.457568	-0.276182	-0.292761	TRUE	TRUE	G & T	1	1
AAAGGAATATATTCATCGTG	CACCAAAGGAATATATTCATCGTGTGGGTA	DDX18	-1.02689	-0.547006	-1.34083	-0.313949	-0.793829	TRUE	TRUE	G & T	2	1
AAAGGAGATGAGAAGATGGG	TGTGAAAGGAGATGAGAAGATGGGTGGAGA	PPP1R8	-1.0592	-1.03828	-0.741676	0.317524	0.296605	TRUE	TRUE	G & T	3	1
AAAGGAGGAGAAGAATGTCC	AGAGAAAGGAGGAGAAGAATGTCCTGGGAA	HEATR1	1.83352	1.26135	0.487359	-1.34616	-0.77399	TRUE	TRUE	G & T	1	1
AAAGGAGGTGGAGGAGTGAC	AAATAAAGGAGGTGGAGGAGTGACGGGTCA	PIGS	-0.746422	-0.877558	-0.1999	0.546522	0.677658	TRUE	TRUE	G & T	1	1
AAAGGATAAGGTTGCACTGC	TGTCAAAGGATAAGGTTGCACTGCTGGAAG	CEP152	-0.74097	-0.152312	-0.325446	0.415525	-0.173134	TRUE	TRUE	G & T	1	1
AAAGGATATGAGCATGCTCG	CTGAAAAGGATATGAGCATGCTCGAGGAGA	CKAP5	-0.740803	-0.848764	-1.69245	-0.951647	-0.843685	TRUE	TRUE	G & T	1	1
AAAGGATGAAGCTGTGGCTC	AGAGAAAGGATGAAGCTGTGGCTCAGGGTT	NBAS	-0.435858	0.942325	0.309223	0.74508	-0.633102	TRUE	TRUE	G & T	1	1
AAAGGATTTGACCAAACCTG	TTCCAAAGGATTTGACCAAACCTGTGGTAT	MRPS10	0.531764	-0.0147157	-0.541364	-1.07313	-0.526649	TRUE	TRUE	G & T	1	1
AAAGGCAAAATGCCCTTGAG	ACACAAAGGCAAAATGCCCTTGAGAGGACC	MAK16	-0.196286	0.539192	0.278318	0.474604	-0.260874	TRUE	TRUE	G & T	2	1
AAAGGCAGGATTTAAGAGGT	CAGAAAAGGCAGGATTTAAGAGGTAGGTAA	ADSL	0.638701	0.0956611	-0.773721	-1.41242	-0.869382	TRUE	TRUE	G & T	2	1
AAAGGCCTCCTTGTAGGTGC	TCCGAAAGGCCTCCTTGTAGGTGCTGGTGT	PMVK	1.3521	0.248977	-0.114407	-1.4665	-0.363385	TRUE	TRUE	G & T	2	1
AAAGGGGAACGAGGTGGTGG	ATAAAAAGGGGAACGAGGTGGTGGGGGGGG	SRCAP	0.280706	-0.632424	-0.329135	-0.60984	0.303289	TRUE	TRUE	G & T	3	1
AAAGGGGAGGTAACCGGTCG	GATGAAAGGGGAGGTAACCGGTCGAGGGTC	SRCAP	-0.182217	1.25215	0.122919	0.305136	-1.12924	TRUE	TRUE	G & T	2	1
AAAGGGGGTGTCTGAGGTGG	TGGCAAAGGGGGTGTCTGAGGTGGAGGGGT	CDK12	-0.536922	-0.217648	-0.918312	-0.38139	-0.700664	TRUE	TRUE	G & T	3	1
AAAGGTGACCAATGTGGATG	CGGCAAAGGTGACCAATGTGGATGAGGAGA	PDCD11	-0.430657	0.669443	-0.291157	0.1395	-0.960599	TRUE	TRUE	G & T	2	1
AAAGGTGGAAGAGGCAGATG	CCCCAAAGGTGGAAGAGGCAGATGGGGGCC	NOP2	-0.760437	-0.732881	-1.09252	-0.332088	-0.359644	TRUE	TRUE	G & T	2	1
AAAGTAAAAGGGCATGGTGA	CCCAAAAGTAAAAGGGCATGGTGATGGGTC	HEATR1	1.19387	0.662469	0.355002	-0.83887	-0.307466	TRUE	TRUE	G & T	2	1
AAAGTCAATATCCAAAGTGC	ATTTAAAGTCAATATCCAAAGTGCTGGAGT	DICER1	0.292466	0.831893	-1.12135	-1.41381	-1.95324	TRUE	TRUE	G & T	2	1
AAAGTCTGGTCCTTAGGCTC	TTTCAAAGTCTGGTCCTTAGGCTCTGGACT	PSMD1	0.716882	0.382367	-0.230883	-0.947765	-0.61325	TRUE	TRUE	G & T	1	1
AAAGTGCTTCGAAAGCTGCC	CCCCAAAGTGCTTCGAAAGCTGCCAGGACG	SRCAP	0.800762	0.490585	1.26037	0.459612	0.769788	TRUE	TRUE	G & T	1	1
AAAGTGGATTACAACCGGCT	GTTTAAAGTGGATTACAACCGGCTAGGCTA	DDOST	-0.957916	-1.60596	-0.344987	0.61293	1.26097	TRUE	TRUE	G & T	2	1
AAAGTGGGAAGAACAGCATG	AGAAAAAGTGGGAAGAACAGCATGAGGTCT	CEP152	-0.396171	-0.399595	0.319311	0.715482	0.718906	TRUE	TRUE	G & T	1	1
AAAGTTACTTGGGCTTCCTG	AACGAAAGTTACTTGGGCTTCCTGAGGTAA	TOP2A	-0.794959	-0.792696	-1.13852	-0.343565	-0.345829	TRUE	TRUE	G & T	1	1
AAAGTTCAGGCAAGTGAAGT	GAGAAAAGTTCAGGCAAGTGAAGTAGGTCC	PDCD11	-1.2276	0.0528967	0.103873	1.33147	0.050976	TRUE	TRUE	G & T	1	1
AAAGTTCTCTCTATTTGCTG	GAGAAAAGTTCTCTCTATTTGCTGAGGGTC	RBBP6	0.555047	0.951243	-0.0776512	-0.632699	-1.02889	TRUE	TRUE	G & T	2	1
AAAGTTGATGCTGAGACAGT	GAAAAAAGTTGATGCTGAGACAGTTGGGAG	UMPS	-1.32818	0.0577921	-0.89738	0.430801	-0.955172	TRUE	TRUE	G & T	1	1
AAAGTTTGAAATCCATATAG	CAACAAAGTTTGAAATCCATATAGTGGCTC	SEH1L	-0.805703	-0.364435	-0.677067	0.128636	-0.312633	TRUE	TRUE	G & T	1	1
AAAGTTTGTGGCTGAAATGC	CATCAAAGTTTGTGGCTGAAATGCTGGATT	METTL17	1.19833	0.415142	0.336278	-0.862052	-0.0788646	TRUE	TRUE	G & T	1	1
AAATACCACAGGAAAAAATG	AGGAAAATACCACAGGAAAAAATGAGGCCA	ZNF131	0.0216985	0.163265	-0.697582	-0.719281	-0.860847	TRUE	TRUE	G & T	1	1
AAATAGACAAAGGATTTGAC	AATGAAATAGACAAAGGATTTGACAGGCTC	KNL1	0.101224	-0.670031	0.256264	0.15504	0.926294	TRUE	TRUE	G & T	1	1
AAATATAAAGTTAGCAAAGT	TTTTAAATATAAAGTTAGCAAAGTTGGTCA	NEDD1	1.16661	1.59321	0.621292	-0.545319	-0.971914	TRUE	TRUE	G & T	1	1
AAATATACTCTTCAAATAGA	TATGAAATATACTCTTCAAATAGAAGGCTG	HEATR1	-0.696872	-0.608723	0.133168	0.83004	0.741892	TRUE	TRUE	G & T	1	1
AAATATACTTGACCATGTGC	GGGTAAATATACTTGACCATGTGCTGGTGA	NBAS	-0.506446	-0.835389	-0.953496	-0.44705	-0.118107	TRUE	TRUE	G & T	2	1
AAATATCCACTCACCTCTGC	CTCAAAATATCCACTCACCTCTGCAGGCAG	NBAS	-0.0612976	-1.00132	-1.16891	-1.10761	-0.167589	TRUE	TRUE	G & T	1	1
AAATATCGAAGAGATCCTGA	CCAGAAATATCGAAGAGATCCTGACGGCCA	DNLZ	-0.875456	-0.738113	-1.21025	-0.334791	-0.472134	TRUE	TRUE	G & T	1	1
AAATATGGTCTGGTCTTCGC	CAACAAATATGGTCTGGTCTTCGCTGGTGG	NUP214	-1.67281	-1.98121	-1.13631	0.536499	0.8449	TRUE	TRUE	G & T	1	1
AAATATTATTAATGCTGATC	TAAAAAATATTATTAATGCTGATCGGGAGT	UPF2	-0.129979	0.0310339	0.36514	0.495119	0.334106	TRUE	TRUE	G & T	1	1
AAATCAACATGACTGGAGAT	GCCCAAATCAACATGACTGGAGATGGGCAT	SPATA5L1	0.259017	1.02859	0.365902	0.106886	-0.662685	TRUE	TRUE	G & T	1	1
AAATCACTGACACCAACATG	ACAAAAATCACTGACACCAACATGAGGGAG	POLR2B	-0.371108	-1.40182	0.135846	0.506953	1.53767	TRUE	TRUE	G & T	1	1
AAATCAGAAGTAAAGCTAGA	GCAAAAATCAGAAGTAAAGCTAGAAGGATT	ERCC6L	0.178721	-0.047772	-0.025959	-0.20468	0.021813	TRUE	TRUE	G & T	1	1
AAATCCAAAGTTACCAGGTA	GAAAAAATCCAAAGTTACCAGGTATGGAAA	CEP152	-1.56865	-1.05191	-0.468368	1.10028	0.583541	TRUE	TRUE	G & T	2	1
AAATCCACAAAAAAGTAGAT	AGCAAAATCCACAAAAAAGTAGATAGGAAA	AATF	0.0947324	-0.821469	0.720021	0.625289	1.54149	TRUE	TRUE	G & T	1	1
AAATCCCAAGATGCTGAGGT	TGCCAAATCCCAAGATGCTGAGGTAGGAAA	CCT7	-0.769888	-1.44518	-0.655195	0.114694	0.789984	TRUE	TRUE	G & T	2	1
AAATCCTGAATAGCCAGTGG	TTTTAAATCCTGAATAGCCAGTGGCGGGAA	LARS1	-0.612432	-0.224682	-0.984268	-0.371836	-0.759586	TRUE	TRUE	G & T	3	1
AAATCCTGGGTAGGGTCCGT	GCTGAAATCCTGGGTAGGGTCCGTCGGGGC	USP5	-1.30022	-0.7257	-0.0344902	1.26573	0.69121	TRUE	TRUE	G & T	1	1
AAATCTCCTTACTGATCAGT	TTGGAAATCTCCTTACTGATCAGTAGGCAC	RNF168	-0.185029	0.222848	-0.0883279	0.0967013	-0.311176	TRUE	TRUE	G & T	1	1
AAATCTGCAGCACGTGAATG	CCCAAAATCTGCAGCACGTGAATGCGGGGC	NBAS	1.26085	0.820533	1.33324	0.0723917	0.51271	TRUE	TRUE	G & T	1	1
AAATGAAGAAGAAAGCATGA	ATGGAAATGAAGAAGAAAGCATGAAGGAGA	GEMIN5	0.312577	0.430033	-0.270187	-0.582765	-0.70022	TRUE	TRUE	G & T	1	1
AAATGACACCAATTACGATG	ATCTAAATGACACCAATTACGATGAGGTGA	PRPF6	-1.3066	-0.707464	-0.176015	1.13059	0.531448	TRUE	TRUE	G & T	2	1
AAATGAGAATGAGCTTGCTG	TCCCAAATGAGAATGAGCTTGCTGCGGTCA	RRP9	0.586852	-0.298347	-0.712297	-1.29915	-0.41395	TRUE	TRUE	G & T	2	1
AAATGAGACCGTGGAATCGA	CGCCAAATGAGACCGTGGAATCGATGGGAA	PPP1R8	0.629028	-0.286101	-0.0466824	-0.67571	0.239418	TRUE	TRUE	G & T	1	1
AAATGATCCACTAAGGATGA	ATACAAATGATCCACTAAGGATGAGGGAAT	NUP160	-0.364872	0.148643	-0.0462023	0.31867	-0.194845	TRUE	TRUE	G & T	1	1
AAATGATGAGATTGTCATAG	GAGAAAATGATGAGATTGTCATAGAGGAAT	DDOST	-1.02655	-0.302727	-1.25859	-0.23203	-0.955858	TRUE	TRUE	G & T	1	1
AAATGCAGGATTAATTTGGA	CTGCAAATGCAGGATTAATTTGGATGGCAC	OGT	-1.10657	-0.0239253	-0.853341	0.25323	-0.829416	TRUE	TRUE	G & T	2	1
AAATGCATTACTGGCCGCTC	TGAAAAATGCATTACTGGCCGCTCAGGTAA	INTS2	-0.273461	-0.78743	-0.291429	-0.0179677	0.496001	TRUE	TRUE	G & T	1	1
AAATGCCTTGGTGGGGCTGC	AGTCAAATGCCTTGGTGGGGCTGCTGGGGT	MTOR	1.46384	2.04796	1.43971	-0.024131	-0.608255	TRUE	TRUE	G & T	1	1
AAATGCTCATCAGCGATGGC	TGCAAAATGCTCATCAGCGATGGCTGGGAG	CEP152	0.085814	-0.731675	-0.687051	-0.772865	0.0446233	TRUE	TRUE	G & T	2	1
AAATGCTGCATCTCCCTGAA	GGAAAAATGCTGCATCTCCCTGAATGGCCG	RAD9A	0.330286	-0.231899	1.01509	0.684807	1.24699	TRUE	TRUE	G & T	1	1
AAATGCTGCTTGAATCAGGT	GCCAAAATGCTGCTTGAATCAGGTGGGTAG	DHX35	0.602557	-1.28189	-0.715474	-1.31803	0.566419	TRUE	TRUE	G & T	2	1
AAATGCTGGAAATTGCCCTG	CTAGAAATGCTGGAAATTGCCCTGCGGAAT	TTK	-0.703762	-1.25118	-1.81599	-1.11223	-0.564811	TRUE	TRUE	G & T	1	1
AAATGGACATAGATGATGAA	TTTGAAATGGACATAGATGATGAATGGGAG	ANAPC4	1.5461	1.31191	0.706933	-0.839171	-0.60498	TRUE	TRUE	G & T	1	1
AAATGGCAGGGCCTTCTGCA	TCTTAAATGGCAGGGCCTTCTGCAAGGCTT	BMS1	0.273472	0.116057	0.582529	0.309058	0.466472	TRUE	TRUE	G & T	1	1
AAATGGCCTTCTCAAAAATG	TCTGAAATGGCCTTCTCAAAAATGAGGTCA	EIF4G1	-1.22468	-0.993078	-0.4887	0.735977	0.504378	TRUE	TRUE	G & T	1	1
AAATGGGCAAACGTAGTAGC	ATCCAAATGGGCAAACGTAGTAGCAGGGGC	ATP5F1B	-0.0452123	-0.354456	0.322186	0.367398	0.676642	TRUE	TRUE	G & T	1	1
AAATGTCTCCCAATGAGTGA	ATAGAAATGTCTCCCAATGAGTGAGGGTAA	RSL1D1	-1.15834	-0.938484	-1.57745	-0.419109	-0.638965	TRUE	TRUE	G & T	2	1
AAATTCAATCTTTCTTTCAG	AGTCAAATTCAATCTTTCTTTCAGAGGTAT	RPN2	0.548914	0.599019	-0.0179073	-0.566821	-0.616926	TRUE	TRUE	G & T	1	1
AAATTCACATACAGAAGGTC	GTGAAAATTCACATACAGAAGGTCTGGCAG	GEMIN5	1.53371	1.21205	1.09187	-0.441837	-0.120175	TRUE	TRUE	G & T	2	1
AAATTCAGAGCCAGAATGAC	TTGAAAATTCAGAGCCAGAATGACCGGGAA	LARS1	0.951035	0.856312	0.645164	-0.30587	-0.211148	TRUE	TRUE	G & T	1	1
AAATTCATCTGAAAATGGTG	GACTAAATTCATCTGAAAATGGTGAGGACA	RSRC2	-0.152423	-0.0607757	-0.646371	-0.493948	-0.585595	TRUE	TRUE	G & T	3	1
AAATTCATCTGACTGAGAAT	AAGAAAATTCATCTGACTGAGAATGGGATA	LARS1	-0.282272	-0.917736	-0.465623	-0.183352	0.452113	TRUE	TRUE	G & T	1	1
AAATTCCAAGTAAAGAACTG	TGGAAAATTCCAAGTAAAGAACTGAGGGTC	RSL1D1	-1.26201	-1.2336	-1.46304	-0.20103	-0.229445	TRUE	TRUE	G & T	1	1
AAATTCCAATGCTTATTAGA	AATCAAATTCCAATGCTTATTAGAAGGAAA	UMPS	-1.37178	0.44417	0.57664	1.94842	0.132469	TRUE	TRUE	G & T	1	1
AAATTCCAGTGTCTGGGTAA	GCCCAAATTCCAGTGTCTGGGTAAGGGCTG	GEMIN5	2.44239	1.47268	0.963149	-1.47924	-0.509536	TRUE	TRUE	G & T	1	1
AAATTCTCAGCCCCCTGTAC	AGGCAAATTCTCAGCCCCCTGTACAGGTTT	CDK12	0.133446	-0.0343441	-0.236727	-0.370172	-0.202382	TRUE	TRUE	G & T	1	1
AAATTCTGAGACAAGTTGGC	CTCCAAATTCTGAGACAAGTTGGCTGGAAT	EIF4G1	-0.339979	0.492179	0.153914	0.493893	-0.338265	TRUE	TRUE	G & T	2	1
AAATTGAATTAAGAAAGCAT	TATGAAATTGAATTAAGAAAGCATCGGGAC	HAUS3	-1.62977	-1.07322	-0.410073	1.2197	0.663151	TRUE	TRUE	G & T	1	1
AAATTGACATCCCCCACGTG	ATGGAAATTGACATCCCCCACGTGTGGCTC	EIF4G1	-0.62779	-0.354424	-0.207006	0.420784	0.147419	TRUE	TRUE	G & T	2	1
AAATTGCGCAGTCCCACCTG	CTTCAAATTGCGCAGTCCCACCTGTGGCCT	IARS1	0.657997	-0.182759	0.109978	-0.548019	0.292737	TRUE	TRUE	G & T	1	1
AAATTTAGATGAGTTTGCTA	AAACAAATTTAGATGAGTTTGCTATGGGGT	QRSL1	-0.466484	0.610624	-0.193074	0.27341	-0.803698	TRUE	TRUE	G & T	1	1
AAATTTCTCCCTTACAATGA	TTACAAATTTCTCCCTTACAATGATGGTCA	MTPAP	-0.662156	-1.30966	-0.340081	0.322074	0.969579	TRUE	TRUE	G & T	1	1
AAATTTCTTGCAGTTTGCTC	AAGCAAATTTCTTGCAGTTTGCTCTGGCCA	TTK	0.491111	0.352417	1.05745	0.566341	0.705036	TRUE	TRUE	G & T	1	1
AAATTTGTGAGACATGTGAA	GGAGAAATTTGTGAGACATGTGAAAGGAGG	SLC39A7	0.133172	0.233014	-0.128498	-0.26167	-0.361513	TRUE	TRUE	G & T	1	1
AACAAAACTATTGTGAGTCG	GCAGAACAAAACTATTGTGAGTCGAGGTAT	GET4	-0.914022	-1.93256	-0.571097	0.342925	1.36147	TRUE	TRUE	G & T	2	1
AACAAAGAACTAGAAATGAG	GAACAACAAAGAACTAGAAATGAGGGGGCC	ERCC6L	-0.328946	-0.362069	-0.872067	-0.543121	-0.509998	TRUE	TRUE	G & T	2	1
AACAAAGTGGTCACTTGTGG	CCTCAACAAAGTGGTCACTTGTGGAGGTCA	PDCD11	-1.36395	-0.816799	-0.881237	0.482715	-0.0644387	TRUE	TRUE	G & T	3	1
AACAACATCAGCCTGATGAA	CATCAACAACATCAGCCTGATGAAAGGCGG	DNM2	-1.13964	-1.18653	-0.183848	0.955797	1.00268	TRUE	TRUE	G & T	1	1
AACAACTCTTACCTGTGCTG	TTAGAACAACTCTTACCTGTGCTGGGGCTA	POLA2	-0.894427	-1.02561	-0.494964	0.399464	0.530647	TRUE	TRUE	G & T	2	1
AACAAGTCAGTGATTCTCGA	GAACAACAAGTCAGTGATTCTCGAGGGAGA	POLA2	-1.79244	-1.18976	-1.6854	0.107036	-0.495645	TRUE	TRUE	G & T	1	1
AACAAGTGCTAATTCCTCGG	TGTGAACAAGTGCTAATTCCTCGGGGGCAA	DAP3	-0.842391	-1.34262	-1.55679	-0.714397	-0.214169	TRUE	TRUE	G & T	2	1
AACAATAGTTTGCATGCGTA	CTGAAACAATAGTTTGCATGCGTAAGGCAT	POLR2B	0.128217	0.381997	0.570926	0.442709	0.188929	TRUE	TRUE	G & T	1	1
AACAATCTTCCAGACATGCA	AGACAACAATCTTCCAGACATGCAGGGACG	GCN1	-0.302401	-0.298963	-0.277764	0.0246362	0.0211982	TRUE	TRUE	G & T	1	1
AACAATCTTCTGGATGCAGT	AATAAACAATCTTCTGGATGCAGTTGGCCA	YAE1	0.142064	-0.682449	-0.103592	-0.245656	0.578857	TRUE	TRUE	G & T	1	1
AACAATGGACGTGGTGCTGG	GAGCAACAATGGACGTGGTGCTGGAGGCTA	NUP214	1.99786	0.662201	0.213214	-1.78465	-0.448986	TRUE	TRUE	G & T	2	1
AACACAAATGGGGAAGAAGT	AGGTAACACAAATGGGGAAGAAGTGGGGCC	CKAP5	-0.915974	-0.225009	-1.2	-0.284025	-0.97499	TRUE	TRUE	G & T	1	1
AACACACACACCTGATCTGC	GAAAAACACACACACCTGATCTGCCGGAGC	DDB1	-0.952685	-0.614071	-1.87935	-0.926665	-1.26528	TRUE	TRUE	G & T	1	1
AACACACAGCTCCTGCCTGG	TCAGAACACACAGCTCCTGCCTGGAGGTAA	INTS8	-1.43196	-1.2724	-2.0826	-0.650638	-0.810202	TRUE	TRUE	G & T	2	1
AACACATCCCGGACCATGCG	GCGGAACACATCCCGGACCATGCGGGGGCC	PSMC4	-1.63858	-0.579707	-1.16795	0.470632	-0.588239	TRUE	TRUE	G & T	2	1
AACACTATTGTGTACGGATG	CGGGAACACTATTGTGTACGGATGTGGCAG	DDX18	-0.955855	0.151547	-0.651928	0.303927	-0.803475	TRUE	TRUE	G & T	2	1
AACACTGAGGCCATTGCTAG	AGCGAACACTGAGGCCATTGCTAGGGGCTG	ATF7	-0.726251	0.0271918	-0.53123	0.195022	-0.558421	TRUE	TRUE	G & T	1	1
AACACTGTATTTGCCACCTG	ACTGAACACTGTATTTGCCACCTGCGGAAG	DDOST	-0.188558	0.00493169	-0.826658	-0.6381	-0.83159	TRUE	TRUE	G & T	1	1
AACACTTAATATCCCGATGC	TTAGAACACTTAATATCCCGATGCAGGAAA	CDK12	-1.27163	-1.86167	-2.1506	-0.878968	-0.288931	TRUE	TRUE	G & T	1	1
AACACTTGGGCACTGTTCAG	AGACAACACTTGGGCACTGTTCAGGGGTTC	PSMD1	-2.19268	-0.386352	-0.304229	1.88845	0.0821228	TRUE	TRUE	G & T	1	1
AACAGAGACCAAGGCTCTGG	CAGCAACAGAGACCAAGGCTCTGGAGGAGG	MARS1	-0.600104	-0.624375	-1.99937	-1.39927	-1.375	TRUE	TRUE	G & T	2	1
AACAGAGGCATCAGCATCGA	AGGGAACAGAGGCATCAGCATCGAAGGGGC	HM13	0.3808	0.311098	0.177197	-0.203604	-0.133901	TRUE	TRUE	G & T	1	1
AACAGATTTCATAAAAATAG	AAAAAACAGATTTCATAAAAATAGTGGTAA	PUM3	1.16443	1.04994	1.18888	0.0244475	0.138941	TRUE	TRUE	G & T	1	1
AACAGCATGCTCAGAAATGG	TGAAAACAGCATGCTCAGAAATGGGGGTCT	LARS1	-0.289515	0.0769626	-0.50593	-0.216416	-0.582893	TRUE	TRUE	G & T	2	1
AACAGGAACACAGGAGAGCT	TCAGAACAGGAACACAGGAGAGCTAGGAAC	SNIP1	0.0495831	0.507628	0.057324	0.00774092	-0.450304	TRUE	TRUE	G & T	1	1
AACAGGAATAACGTGGGCTG	ATCAAACAGGAATAACGTGGGCTGAGGTAA	TBCE	-1.05054	-0.0405243	-0.568973	0.481569	-0.528449	TRUE	TRUE	G & T	2	1
AACAGGCTAGAGGAGCCTGG	CTTCAACAGGCTAGAGGAGCCTGGAGGTGG	SRCAP	0.445165	0.444956	0.203777	-0.241388	-0.241179	TRUE	TRUE	G & T	2	1
AACAGGCTGGAAAGTTTGGC	AACGAACAGGCTGGAAAGTTTGGCCGGCAA	GCN1	0.162716	-0.409022	-0.557924	-0.72064	-0.148902	TRUE	TRUE	G & T	2	1
AACAGGTCTCCAGCAGATGC	GAAGAACAGGTCTCCAGCAGATGCTGGGAG	SRCAP	0.646935	0.484032	-0.350492	-0.997428	-0.834524	TRUE	TRUE	G & T	1	1
AACAGTACCTTTCTTTCATG	GGGCAACAGTACCTTTCTTTCATGAGGCTC	BMS1	-0.882379	0.362251	-0.961641	-0.0792614	-1.32389	TRUE	TRUE	G & T	1	1
AACAGTCAATAAACTATGGA	TGCAAACAGTCAATAAACTATGGATGGTTC	INTS2	1.07898	1.27562	0.714206	-0.364771	-0.561417	TRUE	TRUE	G & T	2	1
AACAGTTGGCTGTAGCTGAG	AAGAAACAGTTGGCTGTAGCTGAGGGGAAA	MARS1	1.84644	1.50816	0.912783	-0.93366	-0.59538	TRUE	TRUE	G & T	2	1
AACATATAATCATCTTGTCA	TCTGAACATATAATCATCTTGTCATGGCAA	KNL1	0.536793	0.269254	-0.347222	-0.884015	-0.616477	TRUE	TRUE	G & T	1	1
AACATATTTCATTTCTTCAG	CCAGAACATATTTCATTTCTTCAGTGGTTC	TTK	0.248563	0.650994	-0.523211	-0.771774	-1.1742	TRUE	TRUE	G & T	1	1
AACATCACTGCTATATCTGC	CCTGAACATCACTGCTATATCTGCCGGCAC	GCN1	0.52371	-1.00038	-1.27068	-1.79439	-0.2703	TRUE	TRUE	G & T	1	1
AACATCAGGCGTTTGATGGA	AAATAACATCAGGCGTTTGATGGATGGAGA	TOP2A	-0.561495	-1.07851	-0.71486	-0.153366	0.363647	TRUE	TRUE	G & T	2	1
AACATCAGGTCTTCTGGAGT	ACTTAACATCAGGTCTTCTGGAGTAGGTGG	KNL1	0.440033	-0.449063	-0.500354	-0.940388	-0.0512908	TRUE	TRUE	G & T	2	1
AACATCATCTAGAATGTGGG	CTGGAACATCATCTAGAATGTGGGAGGCAT	PDCD11	-1.33006	-0.964623	-0.258696	1.07136	0.705927	TRUE	TRUE	G & T	3	1
AACATGATCTTTGATGGCTC	TACCAACATGATCTTTGATGGCTCTGGAGA	SON	0.924206	0.407146	-0.550807	-1.47501	-0.957954	TRUE	TRUE	G & T	1	1
AACATGCTCTAAAGACTGAC	TCTCAACATGCTCTAAAGACTGACTGGAAA	ERCC6L	-0.388392	0.539849	0.906203	1.29459	0.366354	TRUE	TRUE	G & T	1	1
AACATGGCGGCCCCCGAGTC	GGCGAACATGGCGGCCCCCGAGTCAGGGCC	NBAS	0.269668	-0.232988	-0.00498907	-0.274657	0.227999	TRUE	TRUE	G & T	1	1
AACATGGCTGCTGGCAGATG	AGAAAACATGGCTGCTGGCAGATGAGGTAG	RPAP1	-0.224165	-0.547762	-0.912757	-0.688592	-0.364995	TRUE	TRUE	G & T	2	1
AACATGTATGTGTGAAGCAT	CACTAACATGTATGTGTGAAGCATGGGAAG	ANAPC4	0.666853	1.02134	0.115276	-0.551577	-0.906065	TRUE	TRUE	G & T	1	1
AACATTATATAATTAGAGAT	CGCTAACATTATATAATTAGAGATGGGTGC	DICER1	-0.186227	-0.315038	-0.375564	-0.189337	-0.0605265	TRUE	TRUE	G & T	1	1
AACATTGATCATCTTCACGT	TGTAAACATTGATCATCTTCACGTGGGCTG	EIF3H	-2.41833	-2.44969	-2.06979	0.348543	0.379894	TRUE	TRUE	G & T	1	1
AACCAAAGGAGAACACAGTG	GAAGAACCAAAGGAGAACACAGTGGGGGCT	NUP214	0.385069	0.269303	0.308929	-0.0761406	0.0396259	TRUE	TRUE	G & T	2	1
AACCAATGTAGGTGTCTGGG	ACAGAACCAATGTAGGTGTCTGGGCGGAGC	TOP2A	-0.925829	-0.97926	-0.397559	0.52827	0.581701	TRUE	TRUE	G & T	3	1
AACCACAAGGGAAGATGCCT	CCGAAACCACAAGGGAAGATGCCTGGGAAG	SRCAP	1.1989	0.585167	1.08048	-0.118411	0.495316	TRUE	TRUE	G & T	1	1
AACCACCACAGCCGCCTGCC	TTCAAACCACCACAGCCGCCTGCCAGGATG	EIF3H	0.768483	1.08083	0.27859	-0.489893	-0.802237	TRUE	TRUE	G & T	1	1
AACCACCAGCAACCAGCGTG	CCACAACCACCAGCAACCAGCGTGTGGAGC	DNAJA3	0.425962	-0.420781	0.161263	-0.264699	0.582044	TRUE	TRUE	G & T	2	1
AACCACCTGGTGCTCGTGCC	AATGAACCACCTGGTGCTCGTGCCCGGGTA	ATP5F1B	2.5416	2.3648	2.03733	-0.504267	-0.327464	TRUE	TRUE	G & T	1	1
AACCACTGGAGTCACTGCCT	TGGTAACCACTGGAGTCACTGCCTTGGAAA	POLR1F	1.34254	1.78827	1.44524	0.102698	-0.343028	TRUE	TRUE	G & T	1	1
AACCAGAAGTCCAGTTTGAA	AAGAAACCAGAAGTCCAGTTTGAAGGGGGC	BMS1	0.833902	0.867344	1.26163	0.427726	0.394284	TRUE	TRUE	G & T	1	1
AACCAGATCACATGGTCCTG	GCAGAACCAGATCACATGGTCCTGGGGAAG	IARS1	-0.0814877	0.307882	-0.798755	-0.717267	-1.10664	TRUE	TRUE	G & T	1	1
AACCAGCTCTTTGCACCTGG	TAACAACCAGCTCTTTGCACCTGGAGGGCG	EIF4G1	-0.56988	-0.695908	-1.72147	-1.15159	-1.02556	TRUE	TRUE	G & T	2	1
AACCAGTCCAGCCTCTCCTG	GAGGAACCAGTCCAGCCTCTCCTGCGGGAA	SLC7A6OS	-0.384759	-0.251201	-0.500301	-0.115542	-0.2491	TRUE	TRUE	G & T	1	1
AACCATCCTCCCCCACTAGA	TTCCAACCATCCTCCCCCACTAGACGGCCT	GTF3C2	0.878496	0.39592	0.778698	-0.0997984	0.382778	TRUE	TRUE	G & T	1	1
AACCATGATGTGCGTGAGCT	GTCCAACCATGATGTGCGTGAGCTCGGGGA	PMPCA	1.99154	1.98975	1.7506	-0.240938	-0.239149	TRUE	TRUE	G & T	1	1
AACCCAGTGGAGTCCCGGCT	CATCAACCCAGTGGAGTCCCGGCTGGGTGA	PIGS	-1.86591	-1.63521	-2.20485	-0.338939	-0.56964	TRUE	TRUE	G & T	2	1
AACCCCCCACGCCCTTGATG	CTGCAACCCCCCACGCCCTTGATGAGGTTG	CEBPE	0.295553	0.183853	-0.606385	-0.901939	-0.790239	TRUE	TRUE	G & T	2	1
AACCCCGGCTCACCCTCTGG	CTTCAACCCCGGCTCACCCTCTGGTGGGCC	RPAP1	0.473454	0.442739	-0.628126	-1.10158	-1.07086	TRUE	TRUE	G & T	2	1
AACCCTCACACCCATCTCAG	ATAAAACCCTCACACCCATCTCAGCGGCAT	ATIC	0.503478	-2.18493	-1.88108	-2.38456	0.303852	TRUE	TRUE	G & T	1	1
AACCCTGAGCTGCTGACCTG	GCTAAACCCTGAGCTGCTGACCTGTGGTGT	NUP214	-0.0103009	-0.501283	-0.348106	-0.337805	0.153176	TRUE	TRUE	G & T	1	1
AACCCTTGGAGGACGGGGTG	CTGGAACCCTTGGAGGACGGGGTGAGGGGC	RAD9A	2.0081	2.17924	1.617	-0.391099	-0.562235	TRUE	TRUE	G & T	3	1
AACCGAACTTTGCAGTAGCT	ACGCAACCGAACTTTGCAGTAGCTTGGAGT	OGT	1.10889	1.56052	1.48665	0.377754	-0.0738699	TRUE	TRUE	G & T	1	1
AACCGAAGAAATGCAGTGCC	TCAAAACCGAAGAAATGCAGTGCCAGGTAT	INTS8	-0.357227	0.0972058	-0.112369	0.244858	-0.209575	TRUE	TRUE	G & T	1	1
AACCGAAGAAGCAATATCGA	ATGAAACCGAAGAAGCAATATCGAAGGCGT	CDK12	-1.071	-2.02477	-1.85122	-0.780213	0.17355	TRUE	TRUE	G & T	1	1
AACCGCATGAGGCGCAAGTA	GTCCAACCGCATGAGGCGCAAGTACGGCTG	COQ2	-0.220726	-1.16344	-0.358163	-0.137437	0.805273	TRUE	TRUE	G & T	1	1
AACCGCTCTCGCGCGTGCTC	CTGCAACCGCTCTCGCGCGTGCTCGGGCCT	FNTB	1.43854	1.4579	1.64898	0.210441	0.191076	TRUE	TRUE	G & T	1	1
AACCGGCTCTGGTCAGCCTG	AGTCAACCGGCTCTGGTCAGCCTGGGGGAG	NRBP1	-1.23647	-0.69546	-0.962664	0.273809	-0.267204	TRUE	TRUE	G & T	1	1
AACCTCATCAAGGGCGTGGG	GGCCAACCTCATCAAGGGCGTGGGGGGTTG	CEBPE	-0.233374	-0.203509	-0.290561	-0.0571875	-0.0870517	TRUE	TRUE	G & T	3	1
AACCTCCAGTAAAAGATGGA	CAGGAACCTCCAGTAAAAGATGGAGGGGAC	CEP152	1.97007	0.455299	1.57727	-0.392801	1.12197	TRUE	TRUE	G & T	2	1
AACCTCGTTTCAGCAACTGC	ACAAAACCTCGTTTCAGCAACTGCTGGAAA	MARS1	-0.00602547	-0.15054	-0.380869	-0.374844	-0.230329	TRUE	TRUE	G & T	1	1
AACCTGCCCAAATTCAGGAT	CCAAAACCTGCCCAAATTCAGGATGGGCCC	SEH1L	-0.404525	-0.562814	-0.921768	-0.517243	-0.358954	TRUE	TRUE	G & T	2	1
AACCTGGCACCTCAAGGATC	AGGGAACCTGGCACCTCAAGGATCGGGTAA	TAF6L	0.535057	2.24476	-0.00100347	-0.53606	-2.24577	TRUE	TRUE	G & T	1	1
AACCTTCTCCACCGTAAGCT	CCATAACCTTCTCCACCGTAAGCTGGGTCA	NBAS	0.374213	-0.886444	-0.28793	-0.662143	0.598514	TRUE	TRUE	G & T	1	1
AACGACCTGCCAAGACGTCG	CAGAAACGACCTGCCAAGACGTCGCGGCGA	MRPS30	1.02035	0.561114	-0.038339	-1.05869	-0.599453	TRUE	TRUE	G & T	2	1
AACGACTCCGACTCCGGGAT	CTGGAACGACTCCGACTCCGGGATCGGCTG	SRSF2	0.839381	1.36303	0.62092	-0.218461	-0.74211	TRUE	TRUE	G & T	2	1
AACGCGGACCGTCTGCGTCA	CTACAACGCGGACCGTCTGCGTCACGGCCC	PMVK	-1.33515	-0.796366	-0.164188	1.17096	0.632178	TRUE	TRUE	G & T	1	1
AACGCTCCAGGAGATGGTAA	TGAAAACGCTCCAGGAGATGGTAAAGGAAA	RBBP6	3.57917	2.46996	2.3703	-1.20886	-0.0996599	TRUE	TRUE	G & T	1	1
AACGGCAGTTGAGGAAGTGC	CAAAAACGGCAGTTGAGGAAGTGCTGGTGG	NUP214	-0.080683	0.113514	0.388807	0.46949	0.275293	TRUE	TRUE	G & T	2	1
AACGGCCCTCCCAGCCTGAG	AGAGAACGGCCCTCCCAGCCTGAGGGGCTG	EIF4G1	-0.251392	-0.36221	0.0485005	0.299893	0.410711	TRUE	TRUE	G & T	2	1
AACGGGAAGCTACAGAGTCC	CTCCAACGGGAAGCTACAGAGTCCAGGCAA	POLR1E	-0.777143	-0.415509	-1.20684	-0.429695	-0.791329	TRUE	TRUE	G & T	1	1
AACGGGAAGGCACCTACCGT	AGAGAACGGGAAGGCACCTACCGTAGGACC	PDCD11	0.957064	1.09355	0.607255	-0.34981	-0.4863	TRUE	TRUE	G & T	1	1
AACGGTGTACAATGTACATG	TTGTAACGGTGTACAATGTACATGGGGATC	CKAP5	-1.46508	-0.617506	-0.71693	0.74815	-0.0994246	TRUE	TRUE	G & T	1	1
AACGTCATTCGAGTCTGTGA	CCTTAACGTCATTCGAGTCTGTGATGGGGC	MTOR	0.516353	0.0295347	-0.301077	-0.81743	-0.330612	TRUE	TRUE	G & T	2	1
AACGTCCAGTGGCTAATGCA	GCACAACGTCCAGTGGCTAATGCAGGGGGA	SRCAP	0.779762	-0.175979	0.32023	-0.459533	0.496209	TRUE	TRUE	G & T	1	1
AACGTCCGCAGGCGCGATGA	CCTCAACGTCCGCAGGCGCGATGAAGGCAC	GMPPB	1.79871	1.75714	1.35008	-0.448627	-0.407058	TRUE	TRUE	G & T	1	1
AACGTCGCGGGTGCCGGTCC	GGAAAACGTCGCGGGTGCCGGTCCCGGGGC	TAF6L	0.455088	-0.0117225	1.07374	0.618652	1.08546	TRUE	TRUE	G & T	1	1
AACGTTCATGGTCAGCTGGG	AAGGAACGTTCATGGTCAGCTGGGTGGTGT	SLC25A28	0.653556	0.149887	0.033449	-0.620107	-0.116438	TRUE	TRUE	G & T	3	1
AACTACAAGCTGCAGGAGGT	CAAGAACTACAAGCTGCAGGAGGTAGGTGA	NRBP1	0.877169	0.999697	0.0459816	-0.831187	-0.953715	TRUE	TRUE	G & T	2	1
AACTAGATGGGGTCCTGCTC	CTGCAACTAGATGGGGTCCTGCTCAGGTTT	KNL1	0.469596	-0.255545	-0.197974	-0.66757	0.0575706	TRUE	TRUE	G & T	1	1
AACTAGCAGTGGTGGGAGTG	GACAAACTAGCAGTGGTGGGAGTGGGGTTA	SRCAP	0.21311	1.17771	0.665434	0.452324	-0.512276	TRUE	TRUE	G & T	2	1
AACTATTGTGGAAGAACTGC	AAAGAACTATTGTGGAAGAACTGCTGGCTG	DNTTIP2	-1.84326	-1.36542	-1.59519	0.248073	-0.229768	TRUE	TRUE	G & T	1	1
AACTCAAACATTTGCAACTG	CATTAACTCAAACATTTGCAACTGTGGAAG	DNTTIP2	0.748858	1.22235	-0.351827	-1.10069	-1.57418	TRUE	TRUE	G & T	1	1
AACTCACCAGCCTGGGCCTG	CCCAAACTCACCAGCCTGGGCCTGAGGGCA	RPAP1	0.904125	0.89439	1.30742	0.403291	0.413026	TRUE	TRUE	G & T	1	1
AACTCACCATCCACCATAGA	TTGGAACTCACCATCCACCATAGAAGGGAT	TOP2A	-1.13178	-0.695232	0.0998304	1.23161	0.795063	TRUE	TRUE	G & T	1	1
AACTCACTCCTCACCAGGTC	GCTGAACTCACTCCTCACCAGGTCAGGAAG	RPN2	0.267822	-0.419682	-1.24383	-1.51165	-0.824151	TRUE	TRUE	G & T	2	1
AACTCAGGCACTGCTGTCGC	TGGCAACTCAGGCACTGCTGTCGCAGGGGG	SON	2.10313	2.02792	2.03331	-0.0698196	0.00538993	TRUE	TRUE	G & T	1	1
AACTCCCACCACCTTGAGTG	TGCTAACTCCCACCACCTTGAGTGAGGCAG	QRSL1	-1.32871	-0.376516	-0.498334	0.830374	-0.121818	TRUE	TRUE	G & T	2	1
AACTCCGGCATGGAGGTCGC	CTGCAACTCCGGCATGGAGGTCGCAGGTGG	SON	1.60428	1.4059	1.72455	0.120271	0.318651	TRUE	TRUE	G & T	1	1
AACTCGATAGACAGAGCGCT	CAAGAACTCGATAGACAGAGCGCTTGGTCT	AATF	-0.161296	0.701767	0.330664	0.49196	-0.371103	TRUE	TRUE	G & T	1	1
AACTCGCCACCCCCGCGCTC	GTCCAACTCGCCACCCCCGCGCTCGGGGAC	TEDC1	0.210853	0.181243	-0.487572	-0.698425	-0.668815	TRUE	TRUE	G & T	1	1
AACTCGTTCTCCTCGAAGTC	GAGAAACTCGTTCTCCTCGAAGTCGGGGTC	CNOT3	0.96375	0.921033	0.473604	-0.490146	-0.447429	TRUE	TRUE	G & T	1	1
AACTCTACTTACCCAAATGC	AACAAACTCTACTTACCCAAATGCTGGGCC	ATP5F1B	0.0941546	-0.711776	-0.64356	-0.737715	0.0682154	TRUE	TRUE	G & T	1	1
AACTCTATCATTACAAGATA	TTTTAACTCTATCATTACAAGATATGGCAA	COPS3	-1.57945	-1.58148	-0.333789	1.24566	1.24769	TRUE	TRUE	G & T	1	1
AACTCTATCATTGAAAGTGC	CAAAAACTCTATCATTGAAAGTGCTGGCAG	LARS1	-1.38723	-1.12504	-0.997027	0.390201	0.128011	TRUE	TRUE	G & T	2	1
AACTCTGAAATGAACAGCAT	TCAGAACTCTGAAATGAACAGCATCGGCAC	HEATR1	1.26848	0.782863	-0.0306464	-1.29913	-0.81351	TRUE	TRUE	G & T	1	1
AACTCTGCTTGCAGCTGGAT	GGACAACTCTGCTTGCAGCTGGATGGGGAG	GCN1	-0.57082	-1.23083	0.148088	0.718908	1.37892	TRUE	TRUE	G & T	2	1
AACTCTGGTTGCACGAAATG	TTATAACTCTGGTTGCACGAAATGAGGTAA	KDSR	0.135826	-1.44284	-0.783489	-0.919315	0.659353	TRUE	TRUE	G & T	1	1
AACTCTTCCCAGTCTGCTGA	TCAAAACTCTTCCCAGTCTGCTGACGGTTT	U2AF1	0.641738	1.60783	0.339526	-0.302212	-1.2683	TRUE	TRUE	G & T	1	1
AACTGACTCTTCAAAGGTGA	TACCAACTGACTCTTCAAAGGTGATGGTGA	KNL1	2.1134	1.08494	0.930066	-1.18333	-0.154875	TRUE	TRUE	G & T	2	1
AACTGAGGAGAAAACTGTGG	AGGAAACTGAGGAGAAAACTGTGGAGGAGG	RBBP6	-0.719755	0.346211	-0.535997	0.183759	-0.882208	TRUE	TRUE	G & T	3	1
AACTGAGGCCAAAATTACTG	GATCAACTGAGGCCAAAATTACTGAGGTCA	DSN1	0.368142	1.78584	1.31387	0.945726	-0.471967	TRUE	TRUE	G & T	1	1
AACTGCAGTGGTCCCAGTCA	TGCAAACTGCAGTGGTCCCAGTCAAGGTAG	PPP1R8	-0.415725	-0.00753174	-0.646906	-0.231181	-0.639374	TRUE	TRUE	G & T	1	1
AACTGCAGTTTCTTTCGAGT	GCATAACTGCAGTTTCTTTCGAGTAGGGAA	RNF168	-0.321857	0.230934	0.448723	0.77058	0.217789	TRUE	TRUE	G & T	2	1
AACTGCTCCTGCCCAAGGTA	GGTGAACTGCTCCTGCCCAAGGTAAGGAGC	LARS2	-1.56474	-2.23498	-1.51444	0.0502946	0.720539	TRUE	TRUE	G & T	2	1
AACTGGACAGTCAGAAGCAT	AACAAACTGGACAGTCAGAAGCATTGGTAA	PTCD3	1.27781	-0.199052	-0.725553	-2.00336	-0.526501	TRUE	TRUE	G & T	1	1
AACTGGCAGTTTGAAGAATG	AGAGAACTGGCAGTTTGAAGAATGGGGAAG	PRMT5	0.237456	0.168413	-0.274304	-0.51176	-0.442717	TRUE	TRUE	G & T	1	1
AACTGGCTCTGTGGACTGCC	TCCTAACTGGCTCTGTGGACTGCCAGGCCA	AAMP	1.58036	2.25573	1.9584	0.378038	-0.29733	TRUE	TRUE	G & T	1	1
AACTGGCTTCTGGAAAACTG	ACCAAACTGGCTTCTGGAAAACTGGGGAAG	AATF	-0.575069	-0.00885314	-0.426045	0.149025	-0.417191	TRUE	TRUE	G & T	1	1
AACTGGTTCTGGAGGCTGCA	CTGGAACTGGTTCTGGAGGCTGCAGGGGCC	DNLZ	1.24242	1.05734	0.915205	-0.327218	-0.142137	TRUE	TRUE	G & T	1	1
AACTGTAATCTGTATCGCCT	CAGCAACTGTAATCTGTATCGCCTTGGAAA	DICER1	-1.23398	-0.5131	-0.270436	0.963539	0.242663	TRUE	TRUE	G & T	1	1
AACTGTACTTGGACTTGTAC	AAGGAACTGTACTTGGACTTGTACTGGGAT	SNUPN	-0.239615	0.443516	-0.426011	-0.186396	-0.869527	TRUE	TRUE	G & T	1	1
AACTGTAGCAAAAACAGGCT	CATCAACTGTAGCAAAAACAGGCTTGGGTA	PMPCA	1.2778	1.27461	-0.658919	-1.93672	-1.93353	TRUE	TRUE	G & T	2	1
AACTGTAGCAAGAGCCATAG	CAAAAACTGTAGCAAGAGCCATAGTGGGAT	YAE1	1.81	0.436626	1.03811	-0.771894	0.60148	TRUE	TRUE	G & T	1	1
AACTGTGCAGTAAGTTGTGC	GAGGAACTGTGCAGTAAGTTGTGCTGGTGA	TBCE	1.20596	0.218185	0.498273	-0.707685	0.280088	TRUE	TRUE	G & T	2	1
AACTTACACACTTAACTGAG	CACCAACTTACACACTTAACTGAGGGGGTC	INTS8	-1.35634	-1.44956	-1.24464	0.111701	0.204925	TRUE	TRUE	G & T	2	1
AACTTCCTGCCTGACCTGCC	AAGTAACTTCCTGCCTGACCTGCCAGGGAT	MED19	0.497519	1.07076	1.15139	0.653872	0.0806266	TRUE	TRUE	G & T	1	1
AACTTCTACTCACTCTCATG	CATTAACTTCTACTCACTCTCATGAGGGTG	MTOR	-0.88588	-2.70766	-2.02974	-1.14386	0.677917	TRUE	TRUE	G & T	1	1
AACTTCTCAGTCTCTAGTGG	AGGCAACTTCTCAGTCTCTAGTGGGGGGAC	SRCAP	0.980529	0.296547	0.130063	-0.850466	-0.166484	TRUE	TRUE	G & T	3	1
AACTTCTTTGAGAAGAGAGT	GACTAACTTCTTTGAGAAGAGAGTAGGCGA	RRM2	-0.703049	-0.9095	0.464396	1.16745	1.3739	TRUE	TRUE	G & T	2	1
AACTTTACCTGTGTGACTAG	AGATAACTTTACCTGTGTGACTAGTGGCTG	TNPO3	-0.96718	0.557484	-0.439463	0.527717	-0.996947	TRUE	TRUE	G & T	1	1
AACTTTACCTTCCCTTTAGC	AAAAAACTTTACCTTCCCTTTAGCTGGCAT	LARS1	0.387779	0.356749	0.924914	0.537135	0.568165	TRUE	TRUE	G & T	1	1
AACTTTCAGCCGACGCGGCT	CCGGAACTTTCAGCCGACGCGGCTTGGATG	DNTTIP2	1.16818	1.37539	0.728666	-0.439519	-0.646729	TRUE	TRUE	G & T	2	1
AACTTTGCCATGCTGGGACT	AAACAACTTTGCCATGCTGGGACTTGGAGA	HM13	0.682498	0.0720257	0.370733	-0.311766	0.298707	TRUE	TRUE	G & T	1	1
AAGAAAACACTCTCCTCAGT	TGGAAAGAAAACACTCTCCTCAGTAGGAGT	KNL1	0.183962	-0.272605	-0.921528	-1.10549	-0.648923	TRUE	TRUE	G & T	1	1
AAGAAAAGGGGAGGAAAGTG	AAAGAAGAAAAGGGGAGGAAAGTGAGGGTT	RBBP6	-0.0518425	-0.955996	-1.42411	-1.37227	-0.468116	TRUE	TRUE	G & T	2	1
AAGAAAATGGGAGAGAAGGT	ATGAAAGAAAATGGGAGAGAAGGTAGGCTA	PUM3	-1.10235	-0.57535	-0.732668	0.369683	-0.157318	TRUE	TRUE	G & T	2	1
AAGAAAATTCATTGAAGATA	CTGAAAGAAAATTCATTGAAGATAGGGTTA	CCT6A	0.0975679	-0.19078	-0.102609	-0.200177	0.0881711	TRUE	TRUE	G & T	1	1
AAGAAACGAGGACTGATGCC	GCTCAAGAAACGAGGACTGATGCCTGGCCT	RRM2	1.17506	2.08889	1.57785	0.402786	-0.511043	TRUE	TRUE	G & T	1	1
AAGAAATCCCTGAGACAGAT	GATCAAGAAATCCCTGAGACAGATTGGGAG	RFC3	0.981907	0.988407	0.0253191	-0.956588	-0.963088	TRUE	TRUE	G & T	1	1
AAGAAATTTGGACAATATGC	AAGGAAGAAATTTGGACAATATGCAGGACA	CKAP5	-0.843612	-0.318255	-1.85017	-1.00656	-1.53191	TRUE	TRUE	G & T	1	1
AAGAACAACCTCTGAAGGTA	ACACAAGAACAACCTCTGAAGGTAAGGGAA	PDCD11	1.24624	1.18394	0.737923	-0.508314	-0.446015	TRUE	TRUE	G & T	2	1
AAGAACACCAAAGGTTTGCA	CCTTAAGAACACCAAAGGTTTGCATGGCTA	DDX18	-0.626332	-1.83156	-1.84602	-1.21969	-0.0144592	TRUE	TRUE	G & T	1	1
AAGAACTGAGACAGACAGTG	AGCCAAGAACTGAGACAGACAGTGTGGGCA	RACGAP1	0.637635	0.520039	-0.552833	-1.19047	-1.07287	TRUE	TRUE	G & T	2	1
AAGAAGACATTTAGACAGTA	ATTCAAGAAGACATTTAGACAGTATGGAAA	FAM210A	-0.757004	-1.17051	-0.349098	0.407906	0.821413	TRUE	TRUE	G & T	1	1
AAGAAGAGAGAGAACTGCTA	TTAAAAGAAGAGAGAGAACTGCTAAGGTCC	LUC7L3	0.0715905	0.477456	-0.714972	-0.786563	-1.19243	TRUE	TRUE	G & T	1	1
AAGAAGATGACTTTGTGGTG	GTTGAAGAAGATGACTTTGTGGTGGGGTTC	DICER1	-0.187021	0.174032	0.165981	0.353003	-0.00805122	TRUE	TRUE	G & T	3	1
AAGAAGCATAAGAAACATGC	GCATAAGAAGCATAAGAAACATGCAGGCAC	RBBP6	0.0393487	-0.0175872	-0.336263	-0.375612	-0.318676	TRUE	TRUE	G & T	1	1
AAGAAGCCACAGAAGGTAGC	TAAGAAGAAGCCACAGAAGGTAGCAGGAGG	NOLC1	-0.330867	0.0968128	0.129831	0.460698	0.0330178	TRUE	TRUE	G & T	1	1
AAGAAGCTCCACTGACCCTG	CCCCAAGAAGCTCCACTGACCCTGTGGATA	GCN1	-0.389106	-1.13077	-2.19159	-1.80249	-1.06082	TRUE	TRUE	G & T	1	1
AAGAAGCTGTATACAGGTAG	TGTCAAGAAGCTGTATACAGGTAGGGGGAA	CKAP5	1.0767	0.650186	0.259393	-0.817309	-0.390793	TRUE	TRUE	G & T	2	1
AAGAAGGGAGCAAGGATGGG	TTAAAAGAAGGGAGCAAGGATGGGTGGATA	GART	1.0971	1.13228	-0.47054	-1.56764	-1.60282	TRUE	TRUE	G & T	3	1
AAGAATACCTTATAACAAGT	TTCAAAGAATACCTTATAACAAGTTGGATA	NAPG	0.475042	-0.228439	-0.339019	-0.814061	-0.11058	TRUE	TRUE	G & T	1	1
AAGAATGTTGACCAATGCTA	TAACAAGAATGTTGACCAATGCTATGGAGG	MTOR	-1.03328	-0.40984	-1.33097	-0.297688	-0.921131	TRUE	TRUE	G & T	1	1
AAGACAAACAGAAAGCGACT	AAAGAAGACAAACAGAAAGCGACTGGGGGA	CDK12	-0.814379	-1.20495	-0.951824	-0.137445	0.253126	TRUE	TRUE	G & T	1	1
AAGACACCTGGTCAGGAATG	GAGAAAGACACCTGGTCAGGAATGCGGACC	BMS1	-0.979275	-0.775268	-1.51731	-0.538039	-0.742046	TRUE	TRUE	G & T	1	1
AAGACAGGAGCGTCCCGGTG	TTCAAAGACAGGAGCGTCCCGGTGCGGCTG	SPCS3	-1.11577	-0.989576	-1.14113	-0.0253643	-0.151555	TRUE	TRUE	G & T	3	1
AAGACAGGAGGCAATCCTGG	TATCAAGACAGGAGGCAATCCTGGCGGCGA	DSN1	-0.526984	0.58992	-0.323064	0.203921	-0.912984	TRUE	TRUE	G & T	2	1
AAGACCATACTGGAGTCGGT	TGAAAAGACCATACTGGAGTCGGTAGGTAG	PSMD1	0.0266835	-0.477459	0.260555	0.233871	0.738014	TRUE	TRUE	G & T	2	1
AAGACCATTGCCCATGTGCG	CTACAAGACCATTGCCCATGTGCGTGGCCA	E4F1	-0.361376	0.00599559	-0.687128	-0.325752	-0.693124	TRUE	TRUE	G & T	2	1
AAGACCCATTACAGAGGGTA	CTAGAAGACCCATTACAGAGGGTAAGGATC	NRBP1	-0.433081	0.27377	-0.119205	0.313877	-0.392975	TRUE	TRUE	G & T	2	1
AAGACGAAATCTCATGATGA	GTCAAAGACGAAATCTCATGATGATGGGAA	SON	0.288916	0.788958	-0.272177	-0.561093	-1.06114	TRUE	TRUE	G & T	1	1
AAGACGTCAGGCCAGGGAGT	GGGAAAGACGTCAGGCCAGGGAGTCGGCAG	RPAP1	-0.586494	0.450992	-0.315858	0.270636	-0.766849	TRUE	TRUE	G & T	2	1
AAGACGTGTGATTGAAGATC	GCATAAGACGTGTGATTGAAGATCCGGAAG	TRMT5	-0.0846225	-1.56017	-0.74565	-0.661027	0.814521	TRUE	TRUE	G & T	1	1
AAGACTGCAGAGAGTGTAGA	CCAGAAGACTGCAGAGAGTGTAGAAGGTTC	GCN1	0.744329	0.731682	0.0693765	-0.674953	-0.662305	TRUE	TRUE	G & T	1	1
AAGACTGCTGAAAGCAGTGG	TTCTAAGACTGCTGAAAGCAGTGGTGGGCC	ERCC3	0.26908	0.628708	0.23068	-0.0384	-0.398028	TRUE	TRUE	G & T	3	1
AAGAGACACAGTGGTTCCTG	TTTCAAGAGACACAGTGGTTCCTGTGGGTA	PTCD3	-1.77018	0.252718	-0.587948	1.18223	-0.840666	TRUE	TRUE	G & T	1	1
AAGAGACCATGCCGTGGTCG	ATGAAAGAGACCATGCCGTGGTCGTGGGAG	FBL	1.25972	1.72879	1.91929	0.659562	0.190495	TRUE	TRUE	G & T	2	1
AAGAGACTGGGCTGGATGGA	GGGCAAGAGACTGGGCTGGATGGAAGGAGT	NUP214	-1.33972	-0.0844956	-0.804687	0.535034	-0.720191	TRUE	TRUE	G & T	2	1
AAGAGAGCTCTTTACAATCG	AATTAAGAGAGCTCTTTACAATCGAGGATC	ERCC6L	0.0548953	-0.786974	-0.917174	-0.972069	-0.1302	TRUE	TRUE	G & T	1	1
AAGAGAGTGGCTTATTCGGT	AGCCAAGAGAGTGGCTTATTCGGTTGGATT	DYNLRB1	0.556864	1.40275	0.711996	0.155132	-0.69075	TRUE	TRUE	G & T	2	1
AAGAGATGGGTCCTCTCAGT	ACTCAAGAGATGGGTCCTCTCAGTCGGACT	CACTIN	-0.325067	-0.166282	-0.543402	-0.218335	-0.37712	TRUE	TRUE	G & T	1	1
AAGAGCATCCTCTCTTTGGA	GGATAAGAGCATCCTCTCTTTGGATGGCTC	PDCD11	0.11391	-0.822193	-0.850452	-0.964362	-0.0282589	TRUE	TRUE	G & T	2	1
AAGAGCCACTGACCTGTGGC	GAGTAAGAGCCACTGACCTGTGGCTGGGCA	ATF7	1.39645	2.28557	2.2345	0.838053	-0.0510713	TRUE	TRUE	G & T	2	1
AAGAGCTCAACAGCACTCAG	GTAGAAGAGCTCAACAGCACTCAGAGGGTG	HEATR1	0.560521	-0.306527	-0.390426	-0.950947	-0.0838994	TRUE	TRUE	G & T	1	1
AAGAGCTGTCCTATCAGATC	ACTAAAGAGCTGTCCTATCAGATCAGGGGA	DICER1	1.24361	-0.585647	-0.517885	-1.7615	0.0677622	TRUE	TRUE	G & T	1	1
AAGAGGACAGCAGTGGTGCG	GCCCAAGAGGACAGCAGTGGTGCGGGGGAT	PIGS	1.58706	1.84406	1.90688	0.319829	0.0628246	TRUE	TRUE	G & T	2	1
AAGAGGCCAACATGCACTGC	CGGTAAGAGGCCAACATGCACTGCAGGTAG	GCN1	-0.0352264	-1.9238	-1.5077	-1.47247	0.416106	TRUE	TRUE	G & T	1	1
AAGAGGCCTTGCTCTAGCTG	ATCAAAGAGGCCTTGCTCTAGCTGGGGCAG	GCN1	-0.0840568	-0.5265	-0.927043	-0.842987	-0.400543	TRUE	TRUE	G & T	2	1
AAGAGGGCCAGAAGGTTGGG	GGCAAAGAGGGCCAGAAGGTTGGGCGGCAG	SNRNP70	-1.6247	-1.70175	-1.51265	0.112048	0.189094	TRUE	TRUE	G & T	3	1
AAGAGGTGGAAGAGCCCGTC	GAGTAAGAGGTGGAAGAGCCCGTCAGGATG	DDOST	0.0500796	0.0824698	0.689454	0.639375	0.606984	TRUE	TRUE	G & T	1	1
AAGAGGTGGTCAACAATACG	AGCCAAGAGGTGGTCAACAATACGTGGATA	NBAS	-0.183527	1.22312	-0.070113	0.113415	-1.29324	TRUE	TRUE	G & T	1	1
AAGAGTCAGACCGCTAGCTG	ACGAAAGAGTCAGACCGCTAGCTGAGGTAG	NUP58	1.21543	0.370507	0.480823	-0.734611	0.110316	TRUE	TRUE	G & T	2	1
AAGAGTCTTTACACAGGTCC	AAGGAAGAGTCTTTACACAGGTCCAGGTCG	POLE	1.05348	0.050299	0.231285	-0.822198	0.180986	TRUE	TRUE	G & T	1	1
AAGAGTGGGTGCTAAAGCTG	CTCCAAGAGTGGGTGCTAAAGCTGGGGCTA	SRCAP	-0.147889	0.734863	0.573246	0.721134	-0.161617	TRUE	TRUE	G & T	2	1
AAGAGTTCATAGGCATTAGG	GGCAAAGAGTTCATAGGCATTAGGTGGAGG	PRMT5	-0.0248628	-0.0185074	-0.135375	-0.110512	-0.116867	TRUE	TRUE	G & T	2	1
AAGATAATTTCTTTACCTGA	AGAAAAGATAATTTCTTTACCTGATGGGCA	COQ2	1.77769	1.34085	1.30033	-0.477362	-0.0405225	TRUE	TRUE	G & T	1	1
AAGATAGAGTTACCTGATGC	TCTTAAGATAGAGTTACCTGATGCAGGCTG	CKAP5	0.154262	0.0564252	-0.842159	-0.996421	-0.898584	TRUE	TRUE	G & T	1	1
AAGATATCACTCACAGCCTG	CTCTAAGATATCACTCACAGCCTGAGGATC	PSMD1	-0.198173	-0.0985047	-1.18541	-0.987238	-1.08691	TRUE	TRUE	G & T	1	1
AAGATCCAGGAGGAGCTGAG	CCAGAAGATCCAGGAGGAGCTGAGGGGCAA	RNF113A	0.799902	-0.273938	-0.0159226	-0.815825	0.258015	TRUE	TRUE	G & T	2	1
AAGATCCTCCACAGTGTGGA	TGACAAGATCCTCCACAGTGTGGAAGGACA	POLE	0.30514	-0.938411	0.114966	-0.190174	1.05338	TRUE	TRUE	G & T	2	1
AAGATCCTCCGACAGCGATG	GCTAAAGATCCTCCGACAGCGATGTGGTCT	CKAP5	-0.675913	0.55361	-0.255684	0.420229	-0.809294	TRUE	TRUE	G & T	2	1
AAGATCCTTACCCTCTGTAA	CCTGAAGATCCTTACCCTCTGTAATGGGTC	NRBP1	0.0977585	-0.450891	-0.00406574	-0.101824	0.446825	TRUE	TRUE	G & T	1	1
AAGATCTAGCTCCTCTTGAA	GGATAAGATCTAGCTCCTCTTGAATGGCAG	NBAS	-1.886	-2.11433	-0.574635	1.31136	1.5397	TRUE	TRUE	G & T	1	1
AAGATGAAGGTTTCCGGAGT	TACGAAGATGAAGGTTTCCGGAGTCGGCAG	PSMD1	-1.12111	-1.1108	-1.2023	-0.0811849	-0.0914976	TRUE	TRUE	G & T	2	1
AAGATGACAAAGCCTTCGTA	GGTGAAGATGACAAAGCCTTCGTATGGCGG	AAMP	-0.418364	0.00384338	-1.2979	-0.879532	-1.30174	TRUE	TRUE	G & T	1	1
AAGATGAGCTGCAGAATGAG	TGAGAAGATGAGCTGCAGAATGAGAGGCCG	DNM2	-1.3978	-1.07687	-1.46567	-0.0678622	-0.388798	TRUE	TRUE	G & T	2	1
AAGATGCACTGCTTACCTGA	AAGAAAGATGCACTGCTTACCTGAAGGGGT	NBAS	1.05889	0.500835	-0.111777	-1.17066	-0.612613	TRUE	TRUE	G & T	1	1
AAGATGCTTTGGAATACTGA	CCACAAGATGCTTTGGAATACTGACGGCCA	DICER1	-0.506045	-1.2452	-1.93298	-1.42694	-0.687779	TRUE	TRUE	G & T	1	1
AAGATGGCGGCGATGGCGGT	GAGAAAGATGGCGGCGATGGCGGTCGGGGG	PRMT5	1.55289	1.04833	0.372729	-1.18017	-0.675606	TRUE	TRUE	G & T	2	1
AAGATGGGCACACTCATCAG	GAAGAAGATGGGCACACTCATCAGTGGACA	YEATS4	-0.242105	-0.669075	-0.824649	-0.582543	-0.155574	TRUE	TRUE	G & T	1	1
AAGATGTGTGGTGAGCAGTC	TGGTAAGATGTGTGGTGAGCAGTCTGGGCA	PDCD11	-0.136059	1.09884	0.952215	1.08827	-0.146621	TRUE	TRUE	G & T	1	1
AAGATGTTCTTGGTTCAGTG	GGGGAAGATGTTCTTGGTTCAGTGCGGAGA	MARS1	-0.789548	-0.401101	-0.944426	-0.154878	-0.543325	TRUE	TRUE	G & T	2	1
AAGATTATCAAGAGAAGAGT	TATGAAGATTATCAAGAGAAGAGTGGGCTG	SPATA5	1.43404	1.59548	0.20731	-1.22672	-1.38817	TRUE	TRUE	G & T	2	1
AAGATTCACTCTCGTGCTAG	TGATAAGATTCACTCTCGTGCTAGGGGACC	POLR2B	0.971514	1.93059	0.470243	-0.501271	-1.46035	TRUE	TRUE	G & T	1	1
AAGATTGGAGATGTGAAATG	GGACAAGATTGGAGATGTGAAATGTGGGAA	CKAP5	-0.752219	0.250135	0.320032	1.07225	0.0698969	TRUE	TRUE	G & T	1	1
AAGATTGTGAGTTTATTCAG	GCTGAAGATTGTGAGTTTATTCAGAGGTTT	ATP6V1H	-0.471188	-0.256816	-0.659045	-0.187857	-0.402229	TRUE	TRUE	G & T	1	1
AAGCAAAAGATGCCTGCCTG	GAGCAAGCAAAAGATGCCTGCCTGAGGGAA	NAPG	0.424571	0.108885	0.550625	0.126055	0.44174	TRUE	TRUE	G & T	1	1
AAGCAAACACCACCCAGCCT	CCCAAAGCAAACACCACCCAGCCTGGGATT	ITGAV	1.32112	1.66814	1.91963	0.598508	0.25149	TRUE	TRUE	G & T	1	1
AAGCAAGAAAGAAAGGGAGT	AGAAAAGCAAGAAAGAAAGGGAGTTGGAGA	PDCD11	-0.608575	-1.61912	-2.07031	-1.46173	-0.451189	TRUE	TRUE	G & T	2	1
AAGCACAGATAATAGACGTG	CAGAAAGCACAGATAATAGACGTGTGGTGC	EIF4G1	-0.573404	-1.21123	-0.948489	-0.375085	0.262746	TRUE	TRUE	G & T	2	1
AAGCACAGTCTCAAAGTAGC	GATAAAGCACAGTCTCAAAGTAGCCGGCAA	PRMT5	-0.62269	-0.431241	-0.623421	-0.000730204	-0.19218	TRUE	TRUE	G & T	1	1
AAGCACAGTGCCCTCGCTGA	CGGCAAGCACAGTGCCCTCGCTGATGGCCG	E4F1	0.353009	0.74865	-0.167812	-0.520821	-0.916461	TRUE	TRUE	G & T	1	1
AAGCACCTACTACGAATAGG	CGCCAAGCACCTACTACGAATAGGTGGGAT	RFC3	-1.51736	0.100274	-0.870723	0.646638	-0.970996	TRUE	TRUE	G & T	2	1
AAGCACTGGTTTGTACCTGA	GGCAAAGCACTGGTTTGTACCTGAGGGCAT	IARS1	-1.60512	-1.40785	-0.931631	0.673493	0.476215	TRUE	TRUE	G & T	1	1
AAGCAGAGAGATGGTCTGGA	GGGCAAGCAGAGAGATGGTCTGGATGGTCT	SRCAP	-1.21864	-1.99821	-1.33011	-0.111466	0.668102	TRUE	TRUE	G & T	2	1
AAGCAGAGCGTCGTATATGG	GCAGAAGCAGAGCGTCGTATATGGCGGGAA	PRPF31	0.381772	0.908655	-0.470623	-0.852395	-1.37928	TRUE	TRUE	G & T	2	1
AAGCAGCCAGGTTGCAGCCT	CTGGAAGCAGCCAGGTTGCAGCCTGGGGAC	PRPF6	1.30467	1.90672	1.85151	0.546836	-0.055214	TRUE	TRUE	G & T	1	1
AAGCAGCCTCAGGATCTCAG	TCCCAAGCAGCCTCAGGATCTCAGTGGTAT	ALG14	-0.777787	-0.26378	-1.1876	-0.40981	-0.923817	TRUE	TRUE	G & T	1	1
AAGCAGCGCAATCTGTCCTG	TCTCAAGCAGCGCAATCTGTCCTGAGGCTG	EXOSC4	-0.351417	-0.0384874	-0.810796	-0.459379	-0.772309	TRUE	TRUE	G & T	1	1
AAGCAGGGGTCATGAGCTGC	GAGGAAGCAGGGGTCATGAGCTGCAGGCCT	DICER1	1.91517	1.34713	0.919825	-0.995341	-0.427308	TRUE	TRUE	G & T	1	1
AAGCAGTACAGGCGCTTGGC	AAAAAAGCAGTACAGGCGCTTGGCAGGGTT	BUD23	0.693583	0.290615	0.196167	-0.497416	-0.0944475	TRUE	TRUE	G & T	2	1
AAGCAGTTGTTACCTCTGAC	AGAAAAGCAGTTGTTACCTCTGACAGGATG	NUP214	-2.08327	-2.62573	-1.41348	0.669796	1.21225	TRUE	TRUE	G & T	1	1
AAGCATGAGTGGGCATCCTG	CCCGAAGCATGAGTGGGCATCCTGAGGCAG	CKAP5	-0.459325	-0.539419	-0.60099	-0.141664	-0.0615705	TRUE	TRUE	G & T	1	1
AAGCATGTACATACCCAGCT	AAGCAAGCATGTACATACCCAGCTTGGGGA	NMT1	-0.423738	0.394312	-0.201709	0.222028	-0.596021	TRUE	TRUE	G & T	1	1
AAGCATTTAATATGAAGGTA	TCTCAAGCATTTAATATGAAGGTACGGAGA	BORA	0.491092	0.511644	-0.0314095	-0.522502	-0.543053	TRUE	TRUE	G & T	2	1
AAGCCACAGGGGTGTGGAGT	GCAAAAGCCACAGGGGTGTGGAGTGGGGAC	PRPF6	-1.12225	-0.954885	-1.27648	-0.154233	-0.321598	TRUE	TRUE	G & T	2	1
AAGCCATTTCCTGTGTGTCC	GAGTAAGCCATTTCCTGTGTGTCCTGGGAT	ERCC3	-0.637883	-0.866089	-0.627324	0.0105591	0.238764	TRUE	TRUE	G & T	1	1
AAGCCCTCAAGAAGATGGTG	AAGGAAGCCCTCAAGAAGATGGTGTGGAAC	TOP2A	0.971538	0.65454	0.247924	-0.723614	-0.406616	TRUE	TRUE	G & T	3	1
AAGCCCTGGCCCCAGAGGTG	ATGAAAGCCCTGGCCCCAGAGGTGGGGGCG	E4F1	-1.50926	-1.40023	-1.39564	0.113622	0.00458947	TRUE	TRUE	G & T	3	1
AAGCGAGCCCTGGAATGGCT	GGTGAAGCGAGCCCTGGAATGGCTGGGTGC	MTOR	-0.71631	0.0582711	-0.545974	0.170336	-0.604245	TRUE	TRUE	G & T	2	1
AAGCGAGGAGGAAGGCCATG	CACAAAGCGAGGAGGAAGGCCATGGGGAAA	DAP3	1.12326	-0.199049	-1.08982	-2.21308	-0.890772	TRUE	TRUE	G & T	1	1
AAGCGAGGCGGCCGCAGGTG	GAAGAAGCGAGGCGGCCGCAGGTGAGGGGC	PRPF31	-0.571934	0.870694	0.526964	1.0989	-0.34373	TRUE	TRUE	G & T	3	1
AAGCGCTACAAGACTAAGGT	TGGCAAGCGCTACAAGACTAAGGTGGGTCT	E4F1	-1.33681	-0.455082	-1.33545	0.00135025	-0.880373	TRUE	TRUE	G & T	2	1
AAGCGCTGCGGGCCACGGTA	TTGAAAGCGCTGCGGGCCACGGTATGGGCT	USP5	0.159295	-0.41938	-0.373757	-0.533052	0.0456237	TRUE	TRUE	G & T	2	1
AAGCGCTTTGCCATGAAGCT	GGCAAAGCGCTTTGCCATGAAGCTGGGATA	AATF	-0.180933	-0.299697	-0.55927	-0.378337	-0.259573	TRUE	TRUE	G & T	1	1
AAGCGGGAGAAGATGGGCTG	CAAGAAGCGGGAGAAGATGGGCTGGGGTGA	CACTIN	-0.252457	-0.152983	-0.629163	-0.376706	-0.476181	TRUE	TRUE	G & T	2	1
AAGCGGGGGCCCGGCAGGTG	GAATAAGCGGGGGCCCGGCAGGTGAGGCTG	SRCAP	0.142649	0.566098	0.230333	0.087684	-0.335765	TRUE	TRUE	G & T	3	1
AAGCTCCCCAGCCCCGTGGC	CAAGAAGCTCCCCAGCCCCGTGGCAGGACC	POLE	1.11425	2.0372	1.99203	0.877782	-0.0451731	TRUE	TRUE	G & T	2	1
AAGCTCGAATGATGATCTGG	CGGAAAGCTCGAATGATGATCTGGGGGTGT	CCT7	-0.203673	-0.714979	-1.58751	-1.38384	-0.872533	TRUE	TRUE	G & T	2	1
AAGCTCGGAGTGAGGATGCC	ACACAAGCTCGGAGTGAGGATGCCAGGTCA	MCM4	0.0858955	0.562166	0.526528	0.440633	-0.0356382	TRUE	TRUE	G & T	1	1
AAGCTCTCTCAGGGGTGCCT	GGAGAAGCTCTCTCAGGGGTGCCTTGGCTT	ILK	-0.654875	0.709886	0.421121	1.076	-0.288766	TRUE	TRUE	G & T	1	1
AAGCTGAGGCCAGGAAGCTC	GAGAAAGCTGAGGCCAGGAAGCTCTGGGAG	LARS2	0.417234	0.102086	0.331372	-0.0858627	0.229286	TRUE	TRUE	G & T	1	1
AAGCTGCGCCAGGGAGGTAA	CCAGAAGCTGCGCCAGGGAGGTAAGGGTGG	PIGS	4.15287	2.1506	1.58297	-2.5699	-0.567631	TRUE	TRUE	G & T	1	1
AAGCTGGATGGCACTGCTGA	CTAGAAGCTGGATGGCACTGCTGATGGCTT	NRBP1	1.741	1.39662	1.3297	-0.411297	-0.0669234	TRUE	TRUE	G & T	1	1
AAGCTGGGCGTTGGGGAGCT	ACTGAAGCTGGGCGTTGGGGAGCTGGGAGG	CNOT3	1.05403	0.551139	0.569064	-0.484971	0.0179246	TRUE	TRUE	G & T	1	1
AAGCTTAGGGTCTCCAGTGG	ATGGAAGCTTAGGGTCTCCAGTGGGGGGGT	AAMP	-0.0867844	0.0899299	-0.429286	-0.342502	-0.519216	TRUE	TRUE	G & T	3	1
AAGCTTGAAGCAGCAGCTGG	TGGAAAGCTTGAAGCAGCAGCTGGTGGACC	CEP152	0.0392351	-0.714253	-0.428918	-0.468153	0.285335	TRUE	TRUE	G & T	2	1
AAGCTTTGACAAAGAGTGGG	CGCAAAGCTTTGACAAAGAGTGGGTGGCCA	COX4I1	0.900801	-0.562361	-0.977294	-1.8781	-0.414933	TRUE	TRUE	G & T	3	1
AAGGAAAAAAGTCCTTCGCT	AGTGAAGGAAAAAAGTCCTTCGCTGGGGAA	RSL1D1	0.716462	0.891455	1.59215	0.875686	0.700693	TRUE	TRUE	G & T	1	1
AAGGAACAGTATGCTCAGGT	ACTCAAGGAACAGTATGCTCAGGTAGGTGG	PMVK	-0.639777	-1.13436	-1.27546	-0.635687	-0.141107	TRUE	TRUE	G & T	2	1
AAGGAAGCACAAAGCTGTAG	TAGAAAGGAAGCACAAAGCTGTAGTGGAAA	CEP152	0.284362	-0.0207828	-0.232903	-0.517265	-0.212121	TRUE	TRUE	G & T	2	1
AAGGAAGCAGAAAGCACGTC	TTCCAAGGAAGCAGAAAGCACGTCTGGCTT	PDCD11	0.572349	0.154298	0.499218	-0.0731312	0.34492	TRUE	TRUE	G & T	1	1
AAGGAAGGGCAGCTTCTGAG	CATTAAGGAAGGGCAGCTTCTGAGGGGCTA	PDCD11	-0.82221	-0.505168	-1.2068	-0.38459	-0.701632	TRUE	TRUE	G & T	2	1
AAGGAATTCAAACCTCTGCC	TAAGAAGGAATTCAAACCTCTGCCTGGAAG	CKAP5	1.19398	1.29546	0.158701	-1.03528	-1.13676	TRUE	TRUE	G & T	1	1
AAGGACACATCCCAGCGCTC	GAAGAAGGACACATCCCAGCGCTCTGGATG	GTF3C2	-0.965296	-1.28504	-1.00653	-0.0412384	0.278507	TRUE	TRUE	G & T	1	1
AAGGACTGTGGCTTCTGCTG	CCAGAAGGACTGTGGCTTCTGCTGGGGCTG	RBBP6	0.407351	0.86141	0.219227	-0.188124	-0.642183	TRUE	TRUE	G & T	2	1
AAGGACTTGTACCTCAGCTG	CCTGAAGGACTTGTACCTCAGCTGGGGAAC	GEMIN5	-2.05371	-1.60598	-1.67417	0.379545	-0.0681889	TRUE	TRUE	G & T	2	1
AAGGAGAATGAAGCAGCTGA	TCCAAAGGAGAATGAAGCAGCTGATGGAGC	NUP214	1.44807	0.656658	-0.40617	-1.85424	-1.06283	TRUE	TRUE	G & T	1	1
AAGGAGCTTAACGGTCTGAC	TGGCAAGGAGCTTAACGGTCTGACTGGGCT	LIAS	-0.00813764	0.841969	-1.23863	-1.23049	-2.0806	TRUE	TRUE	G & T	1	1
AAGGAGGAAGAGGAAGATGA	AGAAAAGGAGGAAGAGGAAGATGATGGAGA	BUD13	-2.09159	-2.11218	-2.10679	-0.0152026	0.00538864	TRUE	TRUE	G & T	1	1
AAGGAGGCAGTACAAATGAA	GTGGAAGGAGGCAGTACAAATGAAAGGGTT	DNAJA3	-0.304814	-0.0814216	0.335461	0.640275	0.416882	TRUE	TRUE	G & T	1	1
AAGGAGTTCGGAACTTGTCA	TATAAAGGAGTTCGGAACTTGTCAAGGCAA	MTPAP	-0.381772	-0.867911	-1.43909	-1.05732	-0.57118	TRUE	TRUE	G & T	1	1
AAGGATCCGGGGTGTCATGA	GGAGAAGGATCCGGGGTGTCATGACGGGCC	BUD13	0.351982	0.732821	-0.447581	-0.799563	-1.1804	TRUE	TRUE	G & T	1	1
AAGGATCTGGAGAATCATGA	GGAGAAGGATCTGGAGAATCATGACGGGCC	BUD13	1.07061	0.804572	0.59717	-0.473443	-0.207402	TRUE	TRUE	G & T	1	1
AAGGATGGCCTCGTCAGATC	CTTAAAGGATGGCCTCGTCAGATCTGGAAC	SKA1	-0.420699	-0.264148	-0.363103	0.0575959	-0.0989553	TRUE	TRUE	G & T	1	1
AAGGCACCTGCTTTAGAATG	TATAAAGGCACCTGCTTTAGAATGAGGCAT	BRIX1	-2.06952	-1.05748	-1.47649	0.593027	-0.419009	TRUE	TRUE	G & T	1	1
AAGGCACTGACCACACTCAG	GGCTAAGGCACTGACCACACTCAGAGGGGT	GTF3C2	-0.154457	-0.474715	-1.2965	-1.14205	-0.821789	TRUE	TRUE	G & T	1	1
AAGGCACTGATCTTAGTGGG	GATGAAGGCACTGATCTTAGTGGGGGGCTA	GMPPB	0.222423	-0.457387	-1.11112	-1.33355	-0.653735	TRUE	TRUE	G & T	3	1
AAGGCAGAGCCAAGGGTGAG	GTGTAAGGCAGAGCCAAGGGTGAGTGGTCA	PIGV	-0.790235	-0.818713	0.516896	1.30713	1.33561	TRUE	TRUE	G & T	2	1
AAGGCAGCTGATGATCTCGA	TTGAAAGGCAGCTGATGATCTCGAAGGTTT	TRMT5	-0.903659	-0.18129	-1.32594	-0.422286	-1.14465	TRUE	TRUE	G & T	1	1
AAGGCAGTCCTGCATACATG	AAGGAAGGCAGTCCTGCATACATGGGGAGA	DHX35	-0.832526	-1.09102	-0.963809	-0.131283	0.127214	TRUE	TRUE	G & T	1	1
AAGGCCAACTTTATGTGTGC	AGGTAAGGCCAACTTTATGTGTGCTGGTGC	POLA2	0.774388	0.293784	0.036476	-0.737912	-0.257308	TRUE	TRUE	G & T	2	1
AAGGCCAATGACACAGGTAG	TGTTAAGGCCAATGACACAGGTAGGGGTAT	PSMD1	0.60033	-0.525391	-0.433313	-1.03364	0.0920786	TRUE	TRUE	G & T	2	1
AAGGCCACCAGCGCACCGTG	TCTGAAGGCCACCAGCGCACCGTGCGGAAG	CIAO1	-0.34064	-0.532051	-1.57188	-1.23124	-1.03983	TRUE	TRUE	G & T	2	1
AAGGCCATGAAATTACCTGC	AAAAAAGGCCATGAAATTACCTGCTGGAAT	NUP160	-0.497648	-0.699089	-0.996334	-0.498686	-0.297244	TRUE	TRUE	G & T	1	1
AAGGCCCAAATCAACATGAC	CAAGAAGGCCCAAATCAACATGACTGGAGA	SPATA5L1	0.518268	0.470836	0.00426986	-0.513999	-0.466566	TRUE	TRUE	G & T	1	1
AAGGCCCGGGAAGCTGCTGC	GCAGAAGGCCCGGGAAGCTGCTGCTGGGTG	NOP2	0.258865	-0.548069	-0.378675	-0.63754	0.169393	TRUE	TRUE	G & T	1	1
AAGGCCCTTCCAACAGCTGA	CTGGAAGGCCCTTCCAACAGCTGAGGGGGA	SRCAP	0.0671199	-1.09672	0.386349	0.319229	1.48307	TRUE	TRUE	G & T	1	1
AAGGCCGTGTGCGTGCTGAA	GACGAAGGCCGTGTGCGTGCTGAAGGGCGA	SOD1	-1.46594	-1.38691	-0.359366	1.10657	1.02754	TRUE	TRUE	G & T	1	1
AAGGCCTGCTCCTGAGCTGC	AGTGAAGGCCTGCTCCTGAGCTGCTGGCCC	CDK12	1.11583	0.538481	1.11319	-0.00263147	0.574713	TRUE	TRUE	G & T	1	1
AAGGCGATCTAAGAACACTG	CTGCAAGGCGATCTAAGAACACTGTGGGAT	TNPO3	-0.544003	0.439408	-1.27464	-0.730634	-1.71405	TRUE	TRUE	G & T	1	1
AAGGCGATGAGGAAGCAGGT	TTGCAAGGCGATGAGGAAGCAGGTCGGAAC	NBAS	-0.860665	-0.648371	-1.50554	-0.644873	-0.857167	TRUE	TRUE	G & T	2	1
AAGGCGGCCCTGGAGGCGGT	GATCAAGGCGGCCCTGGAGGCGGTGGGCGG	MRPL12	-0.607871	-0.734299	-1.06875	-0.460884	-0.334456	TRUE	TRUE	G & T	2	1
AAGGCGGCTCCAAGGAGTAC	ATGAAAGGCGGCTCCAAGGAGTACTGGTTT	DNM2	-1.248	-1.32406	-0.491892	0.75611	0.832164	TRUE	TRUE	G & T	1	1
AAGGCGGGCCAGGCGGGTGA	GCCGAAGGCGGGCCAGGCGGGTGAGGGGGC	SRCAP	1.6876	0.724754	0.208083	-1.47952	-0.516671	TRUE	TRUE	G & T	2	1
AAGGCGGTCTGAAATGGAGT	CAGGAAGGCGGTCTGAAATGGAGTGGGCTG	RPP21	1.74981	1.58555	1.00454	-0.745273	-0.581006	TRUE	TRUE	G & T	2	1
AAGGCTGGGAACTACCTGCC	TCCCAAGGCTGGGAACTACCTGCCTGGAGC	RAD9A	-1.30627	-1.11596	-0.557893	0.748377	0.558064	TRUE	TRUE	G & T	1	1
AAGGCTTCCTGATACTGCTC	CTGAAAGGCTTCCTGATACTGCTCAGGGGT	GEMIN5	0.919143	0.836901	0.458587	-0.460556	-0.378314	TRUE	TRUE	G & T	1	1
AAGGCTTCTGCATGGTGATC	AGAGAAGGCTTCTGCATGGTGATCTGGGAT	PIGV	1.01105	0.911998	0.483467	-0.527583	-0.428531	TRUE	TRUE	G & T	1	1
AAGGGAAACATCTTGCTAGC	GATAAAGGGAAACATCTTGCTAGCTGGGTA	CKAP5	2.07596	2.5027	1.78727	-0.288691	-0.715427	TRUE	TRUE	G & T	1	1
AAGGGAAACTATCCTTGGTC	ATAAAAGGGAAACTATCCTTGGTCTGGCAG	NBAS	-0.401727	-1.04639	-0.689885	-0.288159	0.3565	TRUE	TRUE	G & T	2	1
AAGGGACCCACTGAAGGTCC	GGCCAAGGGACCCACTGAAGGTCCTGGAAG	NBAS	0.785001	0.838898	1.14856	0.36356	0.309664	TRUE	TRUE	G & T	1	1
AAGGGCAGCAGCGGAGGCTC	GGGCAAGGGCAGCAGCGGAGGCTCAGGAGC	EIF4G1	0.397338	0.896136	0.49609	0.0987524	-0.400046	TRUE	TRUE	G & T	1	1
AAGGGCAGTGACAAGCGTCG	GGCCAAGGGCAGTGACAAGCGTCGGGGCGG	EIF4G1	0.767576	-0.594404	-0.75237	-1.51995	-0.157966	TRUE	TRUE	G & T	2	1
AAGGGCCCCCACTGGGAGGT	AGGAAAGGGCCCCCACTGGGAGGTGGGGAA	UPF2	-0.49344	-0.451796	-0.681058	-0.187618	-0.229262	TRUE	TRUE	G & T	2	1
AAGGGCGACGGCCCAGTGCA	GCTGAAGGGCGACGGCCCAGTGCAGGGCAT	SOD1	-0.102246	0.0881888	0.582628	0.684874	0.494439	TRUE	TRUE	G & T	1	1
AAGGGCTGCTGGGGTGGAGT	AATGAAGGGCTGCTGGGGTGGAGTGGGCAG	SRCAP	-0.623528	-1.18681	-0.685076	-0.0615472	0.501736	TRUE	TRUE	G & T	2	1
AAGGGGAACGAGGTGGTGGG	TAAAAAGGGGAACGAGGTGGTGGGGGGGGC	SRCAP	-1.13009	0.0803451	-0.0959283	1.03416	-0.176273	TRUE	TRUE	G & T	3	1
AAGGGGAGGTAACCGGTCGA	ATGAAAGGGGAGGTAACCGGTCGAGGGTCG	SRCAP	-1.36516	-1.7659	-2.25099	-0.88583	-0.485086	TRUE	TRUE	G & T	1	1
AAGGGGCAATGGAGACTCGG	TGGGAAGGGGCAATGGAGACTCGGGGGTCA	PRPF3	0.30919	0.593759	-1.08913	-1.39832	-1.68289	TRUE	TRUE	G & T	2	1
AAGGGGGTGTCTGAGGTGGA	GGCAAAGGGGGTGTCTGAGGTGGAGGGGTA	CDK12	0.103914	0.658009	0.0692681	-0.0346456	-0.588741	TRUE	TRUE	G & T	2	1
AAGGGGTATGCAGCTGAATG	AAGAAAGGGGTATGCAGCTGAATGCGGAAG	CEP152	1.94152	0.804128	1.14221	-0.799307	0.338086	TRUE	TRUE	G & T	1	1
AAGGGTCTGACTATGCAGTC	GCCAAAGGGTCTGACTATGCAGTCTGGAAA	MTPAP	0.570384	0.453859	0.0202291	-0.550155	-0.43363	TRUE	TRUE	G & T	1	1
AAGGGTGCTCACCATCGTGC	TCCGAAGGGTGCTCACCATCGTGCAGGCCC	ERCC3	-0.507077	-0.198445	-1.65214	-1.14506	-1.45369	TRUE	TRUE	G & T	2	1
AAGGGTTCTCTTGTTTATCG	CCTCAAGGGTTCTCTTGTTTATCGAGGTTT	MRPL45	-0.189889	0.263783	-0.558962	-0.369073	-0.822745	TRUE	TRUE	G & T	1	1
AAGGGTTGTCCGGCCAAGGT	TGCTAAGGGTTGTCCGGCCAAGGTTGGCAA	EIF4G1	0.772126	-0.81708	1.14421	0.372089	1.96129	TRUE	TRUE	G & T	2	1
AAGGGTTTAGCTTTATCTGG	GCCCAAGGGTTTAGCTTTATCTGGTGGCTC	HEATR1	-0.0968578	-0.0370061	-1.14228	-1.04543	-1.10528	TRUE	TRUE	G & T	2	1
AAGGTAAAGCGCATGTTGCC	ATACAAGGTAAAGCGCATGTTGCCTGGACT	POLR1E	-0.540263	-0.218854	-0.405617	0.134646	-0.186763	TRUE	TRUE	G & T	1	1
AAGGTAGCCTGGTCCCCCTG	GCGGAAGGTAGCCTGGTCCCCCTGCGGTAA	CIAO1	-0.655108	-0.0896525	-0.331133	0.323975	-0.241481	TRUE	TRUE	G & T	1	1
AAGGTCAGACGAAAAGTGAC	AGGAAAGGTCAGACGAAAAGTGACTGGAAC	RBBP6	-0.47886	-0.0999434	-0.707719	-0.22886	-0.607776	TRUE	TRUE	G & T	1	1
AAGGTCAGCCTGGCTTTGCA	GGCCAAGGTCAGCCTGGCTTTGCAAGGCCT	HINFP	-0.496894	-0.740252	-0.394112	0.102782	0.34614	TRUE	TRUE	G & T	1	1
AAGGTCAGTATCCAGGCCGT	ATACAAGGTCAGTATCCAGGCCGTAGGTAT	NBAS	0.337443	-0.267634	0.0947743	-0.242668	0.362409	TRUE	TRUE	G & T	1	1
AAGGTCTCTCTTGCTTGGTG	TCTCAAGGTCTCTCTTGCTTGGTGGGGTCG	MED7	-1.57649	-1.34799	-2.28599	-0.709496	-0.937998	TRUE	TRUE	G & T	3	1
AAGGTCTCTTGCCTCCCTGA	TCGAAAGGTCTCTTGCCTCCCTGAAGGACC	MRPS23	0.2289	0.518107	-0.378061	-0.606961	-0.896168	TRUE	TRUE	G & T	1	1
AAGGTCTGCTGAGAGCTCAG	ATGAAAGGTCTGCTGAGAGCTCAGAGGATG	NKAPD1	-0.200822	1.07837	0.783317	0.984138	-0.29505	TRUE	TRUE	G & T	1	1
AAGGTGACCTCGCTATCGTC	TGCAAAGGTGACCTCGCTATCGTCGGGGCC	AAMP	0.964607	0.966455	1.33625	0.371643	0.369795	TRUE	TRUE	G & T	1	1
AAGGTGGAAGAGGCAGATGG	CCCAAAGGTGGAAGAGGCAGATGGGGGCCT	NOP2	-0.957704	0.0275397	-0.572541	0.385163	-0.600081	TRUE	TRUE	G & T	2	1
AAGGTGGATCTGTGGTGCAT	TGAGAAGGTGGATCTGTGGTGCATTGGAGT	AURKB	-0.57887	-0.740067	-0.892543	-0.313673	-0.152476	TRUE	TRUE	G & T	1	1
AAGGTGGGCGAGCAGATGAG	GGTGAAGGTGGGCGAGCAGATGAGGGGCCT	PDCD11	-1.29126	-2.03563	-1.43175	-0.140487	0.603882	TRUE	TRUE	G & T	2	1
AAGGTGGTGAAAACGGTGGA	GTGCAAGGTGGTGAAAACGGTGGAGGGCCA	ALG14	-0.269783	-0.154317	-0.615675	-0.345892	-0.461358	TRUE	TRUE	G & T	2	1
AAGGTGGTTTGAACACGTCC	TCCAAAGGTGGTTTGAACACGTCCAGGAGA	POLE	0.478	-1.61076	-0.142384	-0.620385	1.46837	TRUE	TRUE	G & T	1	1
AAGGTTACTAGGTAGAGTCC	CAGCAAGGTTACTAGGTAGAGTCCAGGGAG	IARS1	-0.398403	-0.718757	-0.23042	0.167983	0.488337	TRUE	TRUE	G & T	1	1
AAGGTTCTGGCAAGAGAGTC	CTCCAAGGTTCTGGCAAGAGAGTCGGGTGA	PDCD11	-0.681667	-0.957121	-0.923662	-0.241995	0.0334588	TRUE	TRUE	G & T	1	1
AAGTACCTCGAGAAGGCAGT	CTGGAAGTACCTCGAGAAGGCAGTCGGTCA	CDK12	1.54565	-0.319694	-0.732783	-2.27843	-0.413089	TRUE	TRUE	G & T	1	1
AAGTAGCCCCAGGGCTTGGA	CAGAAAGTAGCCCCAGGGCTTGGAAGGCCG	MTOR	-0.201422	-1.48397	-0.295905	-0.0944834	1.18807	TRUE	TRUE	G & T	2	1
AAGTATCCATCTCTGACTGC	ACAGAAGTATCCATCTCTGACTGCTGGTGC	ITGAV	0.314909	0.796167	-0.169684	-0.484593	-0.965851	TRUE	TRUE	G & T	1	1
AAGTCAGAGAAATTCCAGGT	CGCCAAGTCAGAGAAATTCCAGGTAGGAGG	PDCD11	-0.10216	0.376067	-0.804159	-0.701999	-1.18023	TRUE	TRUE	G & T	2	1
AAGTCCTGTTTGGACGGGGT	CCATAAGTCCTGTTTGGACGGGGTCGGGTG	CDK12	1.05776	0.154096	0.153563	-0.904198	-0.000532723	TRUE	TRUE	G & T	3	1
AAGTCTACTGTTAGCAGACT	TTTAAAGTCTACTGTTAGCAGACTTGGCCG	IARS1	-1.16295	-0.401703	0.388895	1.55185	0.790598	TRUE	TRUE	G & T	1	1
AAGTCTCACCTGCAGGCGGT	AGTAAAGTCTCACCTGCAGGCGGTTGGTCA	POLE	-1.52607	-0.146507	-1.0641	0.461973	-0.917589	TRUE	TRUE	G & T	2	1
AAGTGAAATGCTTACTGTGA	CTCAAAGTGAAATGCTTACTGTGATGGTCT	RFC3	-0.184447	0.94796	-0.706168	-0.52172	-1.65413	TRUE	TRUE	G & T	2	1
AAGTGAATTAAAGGTTGATC	CCCCAAGTGAATTAAAGGTTGATCTGGGCT	KIF11	1.32206	1.30018	0.806067	-0.515997	-0.494112	TRUE	TRUE	G & T	1	1
AAGTGGAAGTTCAGCATCAG	AAACAAGTGGAAGTTCAGCATCAGAGGAAT	SRCAP	0.94797	0.301577	0.563965	-0.384005	0.262388	TRUE	TRUE	G & T	1	1
AAGTGGATCTGCAGTCTGAC	CTGCAAGTGGATCTGCAGTCTGACGGGGTG	MCM4	1.02887	0.213585	-0.345739	-1.37461	-0.559324	TRUE	TRUE	G & T	1	1
AAGTGGCCATTGGATGGCTG	TGAGAAGTGGCCATTGGATGGCTGGGGATT	LARS1	1.62011	1.28857	1.05573	-0.564378	-0.232846	TRUE	TRUE	G & T	2	1
AAGTGGGCCTGCCTTTGCAT	CAAGAAGTGGGCCTGCCTTTGCATCGGGGG	UMPS	-0.577053	0.63078	-0.46997	0.107083	-1.10075	TRUE	TRUE	G & T	1	1
AAGTGGTCCAGTGGGGGCTC	CCTGAAGTGGTCCAGTGGGGGCTCCGGGAA	GET4	0.44447	0.0786657	0.459103	0.0146328	0.380437	TRUE	TRUE	G & T	1	1
AAGTGTCACCATTGCAGGTA	ATGGAAGTGTCACCATTGCAGGTACGGCTC	TOP2A	0.456484	-0.1208	-0.35086	-0.807345	-0.23006	TRUE	TRUE	G & T	2	1
AAGTGTCTGAGGAGTCATGA	GGTGAAGTGTCTGAGGAGTCATGACGGATC	BUD13	0.79831	0.413071	0.456531	-0.341779	0.0434599	TRUE	TRUE	G & T	1	1
AAGTGTCTGCTGAAGGTGGC	CAACAAGTGTCTGCTGAAGGTGGCTGGTTA	NAPA	0.920119	1.18133	0.548697	-0.371422	-0.632637	TRUE	TRUE	G & T	2	1
AAGTGTGTGAAGAGGCTGGA	ATTTAAGTGTGTGAAGAGGCTGGATGGATG	WEE1	-0.99743	-0.999286	-1.21216	-0.214735	-0.212879	TRUE	TRUE	G & T	2	1
AAGTTAGTCATGATGGAGGT	CGATAAGTTAGTCATGATGGAGGTAGGATC	COG3	0.250929	-0.0908716	-0.752331	-1.00326	-0.661459	TRUE	TRUE	G & T	2	1
AAGTTCAAAGCGTTCGAATG	CGGGAAGTTCAAAGCGTTCGAATGAGGAGA	CDK12	-0.304859	-1.08274	-0.51951	-0.214651	0.56323	TRUE	TRUE	G & T	1	1
AAGTTCATTACTGACCCTGA	ACTTAAGTTCATTACTGACCCTGATGGAGA	NUP214	-0.57578	0.0195477	-0.56478	0.0110003	-0.584328	TRUE	TRUE	G & T	1	1
AAGTTCTACAACAATGTGCA	TGTGAAGTTCTACAACAATGTGCAGGGACT	PDCD11	-1.53768	-1.24556	-0.572129	0.965554	0.673433	TRUE	TRUE	G & T	1	1
AAGTTCTCTCTATTTGCTGA	AGAAAAGTTCTCTCTATTTGCTGAGGGTCT	RBBP6	1.25343	1.5868	2.16164	0.908204	0.57484	TRUE	TRUE	G & T	1	1
AAGTTCTCTTTCCAATGTCC	TGTCAAGTTCTCTTTCCAATGTCCTGGTCG	ILK	1.20706	-0.374628	-1.35552	-2.56258	-0.980897	TRUE	TRUE	G & T	1	1
AAGTTGAATTATTATTATGA	ATCAAAGTTGAATTATTATTATGAAGGTGA	YAE1	0.429986	1.44216	1.28853	0.858545	-0.153629	TRUE	TRUE	G & T	1	1
AAGTTGAGTTCATCAGGTAA	TCTAAAGTTGAGTTCATCAGGTAAAGGTGT	DICER1	2.59428	1.47053	1.52452	-1.06976	0.0539951	TRUE	TRUE	G & T	1	1
AAGTTTCCTTTCAACCAGTG	CGCCAAGTTTCCTTTCAACCAGTGGGGCCT	MRPS15	-0.379291	-0.105622	-1.18616	-0.806871	-1.08054	TRUE	TRUE	G & T	2	1
AATAAAACCTGCTCACTGCC	AGACAATAAAACCTGCTCACTGCCTGGAAC	ITGAV	0.0190734	1.11653	0.250556	0.231482	-0.865974	TRUE	TRUE	G & T	1	1
AATAACTGGAAGTTTGGCTC	ATCCAATAACTGGAAGTTTGGCTCAGGTTC	PSMD1	1.05109	1.00612	0.129917	-0.921173	-0.876198	TRUE	TRUE	G & T	1	1
AATAATGTCCTTTATATCAG	GTGTAATAATGTCCTTTATATCAGAGGTGT	SNRPF	0.00958532	0.815296	-0.892517	-0.902102	-1.70781	TRUE	TRUE	G & T	1	1
AATACACTTGTGCTAACTCG	GTTGAATACACTTGTGCTAACTCGTGGTAT	COPS3	-1.47998	-1.50321	-1.84155	-0.36157	-0.338345	TRUE	TRUE	G & T	1	1
AATACAGAAGAATACATAGA	TGCAAATACAGAAGAATACATAGATGGAGC	SNRPF	-0.996576	-2.73603	-0.715689	0.280887	2.02034	TRUE	TRUE	G & T	1	1
AATACAGCAGTAGAAACCTG	AGATAATACAGCAGTAGAAACCTGGGGAAA	PSMD1	1.96798	2.11571	1.63296	-0.335019	-0.482744	TRUE	TRUE	G & T	1	1
AATACAGTCTCCAAATCCTG	GGGAAATACAGTCTCCAAATCCTGGGGGGA	DAP3	-0.949114	-0.0855991	-1.02076	-0.0716502	-0.935165	TRUE	TRUE	G & T	1	1
AATACATGCTGATCTCTGCC	CCTCAATACATGCTGATCTCTGCCAGGTAA	COPS3	-0.813934	-0.626829	-1.39001	-0.576074	-0.763179	TRUE	TRUE	G & T	1	1
AATACCAAGCCGTGGCTCAG	AGAAAATACCAAGCCGTGGCTCAGCGGCTT	COQ2	-0.382687	-0.528012	-0.641197	-0.25851	-0.113185	TRUE	TRUE	G & T	1	1
AATACCTGATCTTTAGAAGT	GGCCAATACCTGATCTTTAGAAGTTGGCTA	CKAP5	0.619677	-0.177575	0.70286	0.0831827	0.880435	TRUE	TRUE	G & T	1	1
AATACGTGGTTTCTTCTGAC	TCCAAATACGTGGTTTCTTCTGACAGGTAT	CEP152	0.222447	0.916648	0.576284	0.353837	-0.340365	TRUE	TRUE	G & T	1	1
AATACTGCTCGTCCAGGTGG	AATAAATACTGCTCGTCCAGGTGGTGGTCG	RBBP6	1.74827	0.659602	0.649359	-1.09891	-0.010243	TRUE	TRUE	G & T	3	1
AATAGAAGAAAAACTCATCG	AAGAAATAGAAGAAAAACTCATCGAGGAAG	ARGLU1	0.657129	-0.195101	-0.429051	-1.08618	-0.23395	TRUE	TRUE	G & T	1	1
AATAGACACAGGTCGGGTCA	CCTCAATAGACACAGGTCGGGTCATGGAAA	INTS14	-1.46759	-0.159284	0.0151299	1.48272	0.174414	TRUE	TRUE	G & T	1	1
AATAGCAGACAGCCGTCATG	GCAGAATAGCAGACAGCCGTCATGAGGGCT	EIF4G1	-0.00236684	-1.36388	-1.73104	-1.72868	-0.367168	TRUE	TRUE	G & T	1	1
AATAGCCACTATGGAGGCTA	GGTAAATAGCCACTATGGAGGCTAAGGACC	BMS1	0.843084	0.978566	0.608128	-0.234955	-0.370438	TRUE	TRUE	G & T	1	1
AATAGGAACGAGAATGTGAG	CGTGAATAGGAACGAGAATGTGAGCGGCTG	RBBP6	0.0837687	0.39725	-0.781157	-0.864926	-1.17841	TRUE	TRUE	G & T	2	1
AATAGGCTTATGTAGACATG	CTACAATAGGCTTATGTAGACATGAGGAAG	MCM4	-0.0712455	-0.681982	-1.15279	-1.08154	-0.470808	TRUE	TRUE	G & T	1	1
AATAGGGCATAACACGGGTG	TCCCAATAGGGCATAACACGGGTGAGGAAC	DAP3	-1.26319	0.146342	-0.733808	0.52938	-0.88015	TRUE	TRUE	G & T	3	1
AATAGGTAGAGCAAATGGTG	AGGTAATAGGTAGAGCAAATGGTGTGGCAG	NUP58	0.046727	0.467979	0.218868	0.172141	-0.249111	TRUE	TRUE	G & T	3	1
AATAGTGCTCATGGATACGT	GGCAAATAGTGCTCATGGATACGTTGGAGC	SPATA5	-0.403296	-0.770007	-1.74264	-1.33935	-0.972638	TRUE	TRUE	G & T	1	1
AATAGTGGACACAGCTTCGA	TCTCAATAGTGGACACAGCTTCGATGGGCC	RACGAP1	0.387851	0.541851	0.323416	-0.0644345	-0.218434	TRUE	TRUE	G & T	1	1
AATATCACGGTGTCCATGAC	GTACAATATCACGGTGTCCATGACTGGCTG	ILK	-1.90092	-0.448919	-0.67904	1.22188	-0.230121	TRUE	TRUE	G & T	1	1
AATATCAGATGGAAATGATG	GTCCAATATCAGATGGAAATGATGCGGAGC	EIF3H	-0.463804	-0.263297	-1.31199	-0.848186	-1.04869	TRUE	TRUE	G & T	2	1
AATATCGTTCAGCAAGAATG	TTGCAATATCGTTCAGCAAGAATGGGGTGG	INTS14	-0.0834824	-0.505397	-0.62398	-0.540498	-0.118583	TRUE	TRUE	G & T	1	1
AATATGGTGCACCTGAAGAT	ACAGAATATGGTGCACCTGAAGATTGGGAA	TBCE	0.00075043	-0.775728	0.0951217	0.0943713	0.87085	TRUE	TRUE	G & T	1	1
AATATGTACGACGCGGATGA	TGGCAATATGTACGACGCGGATGAGGGTAG	POLR2B	0.116851	1.14356	0.621897	0.505046	-0.521661	TRUE	TRUE	G & T	1	1
AATATTCTTGTCTCGTGGTA	CACAAATATTCTTGTCTCGTGGTATGGCAG	HEATR1	0.0214804	0.825075	0.332348	0.310868	-0.492726	TRUE	TRUE	G & T	2	1
AATCAAAGAAGAGGCAGTGA	CAAAAATCAAAGAAGAGGCAGTGAAGGAAA	RSL1D1	1.40075	0.711252	0.426227	-0.974526	-0.285026	TRUE	TRUE	G & T	2	1
AATCACATGCCACACAGTGA	ACAGAATCACATGCCACACAGTGATGGAGG	MTOR	-0.799256	0.270226	-0.578725	0.220531	-0.848951	TRUE	TRUE	G & T	2	1
AATCACTGACACCAACATGA	CAAAAATCACTGACACCAACATGAGGGAGC	POLR2B	-1.31802	-1.93738	-0.999979	0.31804	0.9374	TRUE	TRUE	G & T	1	1
AATCACTTCTGGAGGTGCTG	TTGCAATCACTTCTGGAGGTGCTGGGGCTG	SLC39A7	0.149639	0.00689111	-0.0595199	-0.209159	-0.066411	TRUE	TRUE	G & T	2	1
AATCACTTGTGGGACTGTAG	GGCTAATCACTTGTGGGACTGTAGAGGAAA	ERCC6L	-1.09752	-1.48463	-1.59425	-0.496734	-0.10962	TRUE	TRUE	G & T	2	1
AATCAGAGGACCAGAGGATG	TGGGAATCAGAGGACCAGAGGATGTGGCCA	IARS1	-0.981216	0.111071	-0.511558	0.469658	-0.622629	TRUE	TRUE	G & T	2	1
AATCAGCGAGCAGGACGTGG	AGCTAATCAGCGAGCAGGACGTGGTGGTCG	DHX35	1.0448	0.26233	-0.280884	-1.32568	-0.543214	TRUE	TRUE	G & T	3	1
AATCATGCTGAGCCGAGCTG	CTAGAATCATGCTGAGCCGAGCTGTGGAGT	PRPF6	-0.331537	-0.472285	-0.668487	-0.33695	-0.196202	TRUE	TRUE	G & T	2	1
AATCCAGCATTAAGGTGATG	CGAGAATCCAGCATTAAGGTGATGAGGCCA	CKAP5	-0.148288	-0.62176	-1.00986	-0.861568	-0.388095	TRUE	TRUE	G & T	2	1
AATCCAGGCCCAGAGTCTGA	CAGCAATCCAGGCCCAGAGTCTGAGGGCAG	EIF4G1	-0.13028	0.301453	0.0230535	0.153333	-0.278399	TRUE	TRUE	G & T	1	1
AATCCATCAGAAGAAAACTG	CTGGAATCCATCAGAAGAAAACTGTGGTGT	DICER1	0.291432	0.0180057	0.0634463	-0.227985	0.0454406	TRUE	TRUE	G & T	1	1
AATCCCAACCGCACAATGGA	ATGGAATCCCAACCGCACAATGGAAGGCTT	GART	0.356303	-1.0221	-1.44141	-1.79772	-0.419313	TRUE	TRUE	G & T	2	1
AATCCCTGAGACAGATTGGG	AAGAAATCCCTGAGACAGATTGGGAGGTGT	RFC3	-1.02729	-1.59346	-0.0727301	0.954557	1.52073	TRUE	TRUE	G & T	3	1
AATCCCTTACCTGAGAATGA	TCTTAATCCCTTACCTGAGAATGAAGGGAT	SEH1L	1.04969	1.46502	1.12792	0.078238	-0.337091	TRUE	TRUE	G & T	1	1
AATCCCTTCATTCTCAGGTA	TTTAAATCCCTTCATTCTCAGGTAAGGGAT	SEH1L	1.16694	1.24034	0.562089	-0.604848	-0.678254	TRUE	TRUE	G & T	2	1
AATCCGGGTCTGGTCTGGCT	CCACAATCCGGGTCTGGTCTGGCTGGGCCA	FBL	0.346335	0.204918	-0.422572	-0.768907	-0.627489	TRUE	TRUE	G & T	2	1
AATCCTGAATAGCCAGTGGC	TTTAAATCCTGAATAGCCAGTGGCGGGAAA	LARS1	-1.20978	-0.308661	-0.300178	0.9096	0.00848349	TRUE	TRUE	G & T	2	1
AATCCTGGAACTGGAAGATC	TTGAAATCCTGGAACTGGAAGATCTGGAGA	NUP160	0.605683	0.770667	0.279053	-0.32663	-0.491614	TRUE	TRUE	G & T	1	1
AATCCTGGGTAGGGTCCGTC	CTGAAATCCTGGGTAGGGTCCGTCGGGGCA	USP5	-0.573319	-0.237382	0.0498189	0.623138	0.287201	TRUE	TRUE	G & T	1	1
AATCGCTTATGGTCCTGTGC	CAGTAATCGCTTATGGTCCTGTGCTGGGGG	GART	-0.0664272	-0.404329	0.25531	0.321737	0.659638	TRUE	TRUE	G & T	2	1
AATCGTGCACCTGGCTGTCC	TGTGAATCGTGCACCTGGCTGTCCTGGAGC	ZNF131	1.31338	0.870404	1.64584	0.332454	0.775432	TRUE	TRUE	G & T	1	1
AATCGTTGATTCCAGTAGCT	TCAAAATCGTTGATTCCAGTAGCTTGGACA	TRMT5	0.908454	1.56153	1.15042	0.241967	-0.411112	TRUE	TRUE	G & T	1	1
AATCTAGAGTTCTCATCGTA	AATAAATCTAGAGTTCTCATCGTATGGACA	INTS8	-0.391527	-0.362729	-1.08936	-0.697836	-0.726634	TRUE	TRUE	G & T	1	1
AATCTCAGCAGCTGATCGTC	GCATAATCTCAGCAGCTGATCGTCTGGAAG	UMPS	1.11635	-0.696736	0.112189	-1.00417	0.808925	TRUE	TRUE	G & T	1	1
AATCTCCTCTTTCAGTGCTA	TAACAATCTCCTCTTTCAGTGCTATGGGTT	CDK12	-0.402955	0.693258	-0.273442	0.129512	-0.9667	TRUE	TRUE	G & T	1	1
AATCTCGTCTATGAAGATGA	CATCAATCTCGTCTATGAAGATGATGGCAG	PSMC4	-1.09424	-1.33281	-0.518728	0.575507	0.814083	TRUE	TRUE	G & T	1	1
AATCTCTTCTGGCGGCGGTC	AATCAATCTCTTCTGGCGGCGGTCAGGAAG	PSMC4	-0.463902	-0.96612	-1.19921	-0.73531	-0.233092	TRUE	TRUE	G & T	2	1
AATCTGCAGCACGTGAATGC	CCAAAATCTGCAGCACGTGAATGCGGGGCC	NBAS	0.186212	-1.18233	0.745832	0.55962	1.92816	TRUE	TRUE	G & T	1	1
AATCTGCCTTACCCAGTGGA	CTTAAATCTGCCTTACCCAGTGGATGGTTG	TRUB2	0.346038	0.037435	-1.19252	-1.53856	-1.22996	TRUE	TRUE	G & T	2	1
AATCTGGTGTCCTGCTGGTA	TGCCAATCTGGTGTCCTGCTGGTAAGGTAC	MARS1	-1.7143	-1.18578	-0.476098	1.23821	0.709682	TRUE	TRUE	G & T	2	1
AATCTGTTGGGAGGAGGTGC	ATTAAATCTGTTGGGAGGAGGTGCTGGACC	BUD13	-1.05154	-0.400164	-0.788861	0.262676	-0.388697	TRUE	TRUE	G & T	2	1
AATCTTACCTCTCATCGTAG	GCCCAATCTTACCTCTCATCGTAGCGGGAG	SNRNP70	-0.366913	-0.430877	-0.74953	-0.382617	-0.318653	TRUE	TRUE	G & T	2	1
AATCTTCATGTGAGTGCCTG	TGGAAATCTTCATGTGAGTGCCTGTGGCTG	SLC39A7	0.481316	1.06179	0.330051	-0.151265	-0.731744	TRUE	TRUE	G & T	1	1
AATCTTGAGCTATGTGCTGC	GAGGAATCTTGAGCTATGTGCTGCGGGGAG	SRCAP	-0.511539	0.591074	0.695262	1.2068	0.104187	TRUE	TRUE	G & T	1	1
AATGAAAACAGTATGGGAAT	AGTCAATGAAAACAGTATGGGAATCGGTGA	KNL1	0.0896865	0.74494	0.344756	0.25507	-0.400184	TRUE	TRUE	G & T	1	1
AATGAACTGCACTTCAGATA	GACCAATGAACTGCACTTCAGATATGGAGA	ITGAV	0.196666	-0.238532	0.0225282	-0.174138	0.26106	TRUE	TRUE	G & T	1	1
AATGAAGCAAGGGACTATGA	TCTCAATGAAGCAAGGGACTATGAAGGTAT	SPC25	0.566898	-1.00297	-1.77961	-2.34651	-0.776636	TRUE	TRUE	G & T	1	1
AATGAAGGTATTCTCTATGC	TTTTAATGAAGGTATTCTCTATGCTGGAAT	GART	-1.19742	-0.0841124	0.134373	1.33179	0.218485	TRUE	TRUE	G & T	1	1
AATGAAGTGAACCGCAAGCT	GCACAATGAAGTGAACCGCAAGCTGGGCAA	GFER	-1.32811	-0.419272	-0.693552	0.634561	-0.274279	TRUE	TRUE	G & T	1	1
AATGAATATACCTCAAGCCT	ATTGAATGAATATACCTCAAGCCTCGGCCA	WEE1	-0.199587	-0.245044	-0.0679838	0.131603	0.17706	TRUE	TRUE	G & T	1	1
AATGACGCTTCGAAACGATG	ATCCAATGACGCTTCGAAACGATGAGGGCT	SPATA5L1	-0.761367	-1.06319	-1.07212	-0.310749	-0.00892368	TRUE	TRUE	G & T	2	1
AATGAGACCGTGGAATCGAT	GCCAAATGAGACCGTGGAATCGATGGGAAT	PPP1R8	-0.248455	-1.28264	-0.642795	-0.394341	0.639845	TRUE	TRUE	G & T	1	1
AATGAGTGGAAACAGGCTGG	TGGAAATGAGTGGAAACAGGCTGGTGGACA	TBCE	-0.721502	-0.27005	-0.836893	-0.115391	-0.566843	TRUE	TRUE	G & T	2	1
AATGATCCGAGGAATGGTGA	GCACAATGATCCGAGGAATGGTGAAGGTAC	PTCD3	0.706046	-0.055309	-0.301655	-1.0077	-0.246346	TRUE	TRUE	G & T	2	1
AATGATCTAGACGCTTGCTG	TGCAAATGATCTAGACGCTTGCTGGGGTTG	IGBP1	0.48173	0.784772	-0.484274	-0.966004	-1.26905	TRUE	TRUE	G & T	2	1
AATGATCTGATCCAGGTGCC	TGGGAATGATCTGATCCAGGTGCCTGGTGA	GCN1	1.52791	1.46391	0.951231	-0.576682	-0.512681	TRUE	TRUE	G & T	1	1
AATGATTCAGCAGCTGCTAG	TAGCAATGATTCAGCAGCTGCTAGAGGTGG	NBAS	0.563427	0.0257554	-0.397717	-0.961143	-0.423472	TRUE	TRUE	G & T	1	1
AATGATTCAGTGGTGGCTGG	GCAGAATGATTCAGTGGTGGCTGGTGGCGG	CCT7	0.0529145	-0.605847	-0.87166	-0.924574	-0.265813	TRUE	TRUE	G & T	2	1
AATGATTCCAAAGAAACGTC	AAATAATGATTCCAAAGAAACGTCAGGTAA	BMS1	1.33175	1.06599	0.367838	-0.963909	-0.698155	TRUE	TRUE	G & T	1	1
AATGCACAGATTTACTCTAG	GTTTAATGCACAGATTTACTCTAGGGGATC	INTS8	-0.345605	-0.0774689	-0.235297	0.110307	-0.157829	TRUE	TRUE	G & T	1	1
AATGCACCTTTGGGTTCTGG	GAGAAATGCACCTTTGGGTTCTGGAGGAGG	PRPF3	-0.778761	-0.0130483	0.073371	0.852132	0.0864193	TRUE	TRUE	G & T	2	1
AATGCAGTGGTTCAATTGAA	TTCCAATGCAGTGGTTCAATTGAAAGGATT	CKAP5	0.147334	-0.852016	-0.61059	-0.757924	0.241426	TRUE	TRUE	G & T	1	1
AATGCCACCGTTGCCACCTG	CAACAATGCCACCGTTGCCACCTGAGGAGC	SON	0.707703	0.554426	-1.2166	-1.9243	-1.77102	TRUE	TRUE	G & T	1	1
AATGCCCAGAATCGAAAGTG	GTGCAATGCCCAGAATCGAAAGTGGGGAGA	BMS1	0.209791	0.605709	1.06659	0.856797	0.460879	TRUE	TRUE	G & T	2	1
AATGCCCGCGTCATCTTCAG	GAACAATGCCCGCGTCATCTTCAGCGGCTC	DDOST	-0.0887971	-0.325644	-1.14894	-1.06014	-0.823295	TRUE	TRUE	G & T	1	1
AATGCCGCCCCTTCTAGAAT	ATCCAATGCCGCCCCTTCTAGAATAGGCTT	HAUS3	-1.04857	-1.90807	-0.355183	0.69339	1.55288	TRUE	TRUE	G & T	1	1
AATGCCGCTGATTGTGATAG	ACACAATGCCGCTGATTGTGATAGAGGTTT	DHX35	0.0727869	0.570673	0.297412	0.224625	-0.273261	TRUE	TRUE	G & T	1	1
AATGCGTTCAGACCTGTAGC	CTTGAATGCGTTCAGACCTGTAGCAGGCTG	NUP58	-2.12359	-1.44943	-0.715518	1.40807	0.733916	TRUE	TRUE	G & T	1	1
AATGCGTTGAATGTGCTGAG	GTTGAATGCGTTGAATGTGCTGAGTGGGTT	DHX15	1.73939	0.878571	0.856286	-0.8831	-0.0222851	TRUE	TRUE	G & T	2	1
AATGCTATGCTTATCAGTGC	AACAAATGCTATGCTTATCAGTGCTGGATT	DHX15	-1.00045	-0.533928	-0.384595	0.615855	0.149333	TRUE	TRUE	G & T	2	1
AATGCTCATCAGCGATGGCT	GCAAAATGCTCATCAGCGATGGCTGGGAGA	CEP152	-0.365268	-0.245528	-0.695118	-0.32985	-0.44959	TRUE	TRUE	G & T	2	1
AATGCTGCTGTGACCACCGT	GTTCAATGCTGCTGTGACCACCGTAGGCTC	PRPF3	-0.897962	-0.590287	-0.306095	0.591867	0.284193	TRUE	TRUE	G & T	1	1
AATGCTGGTCAGGGAAATGA	ATGGAATGCTGGTCAGGGAAATGATGGTTG	DHX35	-1.04187	-1.5805	-0.813875	0.227999	0.76663	TRUE	TRUE	G & T	1	1
AATGCTTCATGGCCTGTGGC	TATGAATGCTTCATGGCCTGTGGCAGGTCC	LARS1	-0.0762106	-0.0893395	-0.572531	-0.496321	-0.483192	TRUE	TRUE	G & T	2	1
AATGGAAGGTCTCCTTTGAA	AGAGAATGGAAGGTCTCCTTTGAATGGATG	POLE	0.156095	-1.10306	0.359103	0.203008	1.46216	TRUE	TRUE	G & T	1	1
AATGGACATAGATGATGAAT	TTGAAATGGACATAGATGATGAATGGGAGC	ANAPC4	0.0603843	0.342191	0.126007	0.0656227	-0.216184	TRUE	TRUE	G & T	1	1
AATGGAGACTTCTCCTCCTG	AAACAATGGAGACTTCTCCTCCTGGGGCAG	GTF3C2	-1.0065	-1.59589	-1.03671	-0.0302187	0.559178	TRUE	TRUE	G & T	1	1
AATGGAGTAAAATACTGGTA	GAAAAATGGAGTAAAATACTGGTAAGGAGG	PTCD3	-1.65978	-0.894376	-1.47698	0.182803	-0.582605	TRUE	TRUE	G & T	2	1
AATGGATATCCGAGGTGCTG	CCAAAATGGATATCCGAGGTGCTGTGGATG	ATP6V1H	-0.0497907	0.434948	0.181089	0.230879	-0.25386	TRUE	TRUE	G & T	2	1
AATGGATGGGGTGTCTTCAG	CAAAAATGGATGGGGTGTCTTCAGAGGCTA	KNL1	-1.17441	-1.10172	-0.491821	0.682588	0.609898	TRUE	TRUE	G & T	1	1
AATGGCAAATAGGTTTGGTA	CTTTAATGGCAAATAGGTTTGGTAAGGAGT	NUP160	-1.02982	-0.991448	-1.21914	-0.189318	-0.227693	TRUE	TRUE	G & T	2	1
AATGGCCCCGGTGTCTGTCC	TGGGAATGGCCCCGGTGTCTGTCCCGGTCA	SNIP1	-0.197331	0.442512	-0.409607	-0.212275	-0.852119	TRUE	TRUE	G & T	1	1
AATGGGCACAGGGGATTCGG	GAGCAATGGGCACAGGGGATTCGGAGGGGC	EIF4G1	0.0786391	-0.37832	-1.46226	-1.54089	-1.08394	TRUE	TRUE	G & T	2	1
AATGGGTCCCACCATATAGA	CTTCAATGGGTCCCACCATATAGAAGGCCT	ATP5F1B	-0.372391	-0.362986	-0.271656	0.100735	0.0913304	TRUE	TRUE	G & T	1	1
AATGGGTCCTAAGTTGGTAA	CGACAATGGGTCCTAAGTTGGTAAAGGTTT	DDB1	0.579489	-0.792686	1.25474	0.675253	2.04743	TRUE	TRUE	G & T	1	1
AATGGTATATGAGCGGCCTG	GGCCAATGGTATATGAGCGGCCTGTGGGGT	PRMT5	-0.195211	-0.450266	-1.4337	-1.23849	-0.983435	TRUE	TRUE	G & T	1	1
AATGGTGTGGCAGATGCTGC	AGCAAATGGTGTGGCAGATGCTGCAGGTTT	NUP58	1.09656	0.772939	0.187578	-0.908979	-0.585361	TRUE	TRUE	G & T	1	1
AATGTATTGGACACCACGGT	AGTGAATGTATTGGACACCACGGTGGGGGG	RPN2	-2.19637	-2.12981	-0.83473	1.36164	1.29508	TRUE	TRUE	G & T	2	1
AATGTCCATGGTCGTGATCG	TGTGAATGTCCATGGTCGTGATCGTGGGTA	SLC39A7	1.9164	0.947769	1.04136	-0.87504	0.0935938	TRUE	TRUE	G & T	1	1
AATGTCCCTTGTAGGAGTCG	TTCTAATGTCCCTTGTAGGAGTCGAGGATG	DNAJA3	-1.07761	-0.110521	-1.22092	-0.143319	-1.1104	TRUE	TRUE	G & T	2	1
AATGTCGCCAAAGCCCATGG	CAACAATGTCGCCAAAGCCCATGGTGGTTA	ATP5F1B	0.0838564	0.0818774	-0.471349	-0.555206	-0.553227	TRUE	TRUE	G & T	2	1
AATGTCTGAAGATGACGGGT	ATGAAATGTCTGAAGATGACGGGTTGGAAA	BMS1	1.31982	1.27505	0.293971	-1.02585	-0.981077	TRUE	TRUE	G & T	3	1
AATGTGAATGCTGCTAGTGG	TGTTAATGTGAATGCTGCTAGTGGAGGAGT	NEDD1	1.20357	0.722496	0.333337	-0.870236	-0.389159	TRUE	TRUE	G & T	3	1
AATGTGACGGCGAGCAATGA	GCTCAATGTGACGGCGAGCAATGAAGGGCT	SRCAP	-0.00752011	0.25357	-0.183717	-0.176197	-0.437288	TRUE	TRUE	G & T	1	1
AATGTGAGGAGGACATGCTG	GAAGAATGTGAGGAGGACATGCTGTGGAAG	CDK12	0.215489	-0.494168	-0.787823	-1.00331	-0.293655	TRUE	TRUE	G & T	2	1
AATGTGCCCTTGGCTTTGGC	GATGAATGTGCCCTTGGCTTTGGCTGGGTA	RPN2	1.52248	1.31129	1.12196	-0.40052	-0.189328	TRUE	TRUE	G & T	2	1
AATGTGTCCCTGTTGGCCTG	AGCTAATGTGTCCCTGTTGGCCTGGGGCAG	RACGAP1	-1.29675	-1.074	-0.685918	0.610829	0.388082	TRUE	TRUE	G & T	1	1
AATGTTACCTGCAGGCCGCT	TGGTAATGTTACCTGCAGGCCGCTGGGTTT	INTS14	0.841305	0.872445	0.367862	-0.473443	-0.504583	TRUE	TRUE	G & T	1	1
AATGTTGACCAATGCTATGG	CAAGAATGTTGACCAATGCTATGGAGGTGA	MTOR	-0.480665	-0.597879	-0.715746	-0.235081	-0.117867	TRUE	TRUE	G & T	2	1
AATGTTGGCTACGTGCAGGT	GGGAAATGTTGGCTACGTGCAGGTGGGTCC	BMS1	-0.165875	-1.02531	-0.671146	-0.505272	0.354162	TRUE	TRUE	G & T	2	1
AATGTTGTACACTGGGTGAG	GTCCAATGTTGTACACTGGGTGAGTGGGCT	FNTB	-0.872595	0.836857	-0.524703	0.347892	-1.36156	TRUE	TRUE	G & T	2	1
AATGTTTCTGTGTTCTGTGA	ACCTAATGTTTCTGTGTTCTGTGAAGGTTT	MTPAP	-1.32869	-0.502042	-1.32681	0.00187956	-0.824772	TRUE	TRUE	G & T	2	1
AATTAGAGGAGTGTCTGATC	TGTAAATTAGAGGAGTGTCTGATCTGGGGA	IARS1	0.842311	-0.986772	-0.763011	-1.60532	0.223762	TRUE	TRUE	G & T	1	1
AATTAGGGCTTGAAAAAGCT	TTTTAATTAGGGCTTGAAAAAGCTTGGCCA	ANAPC4	0.49147	0.238389	-0.65808	-1.14955	-0.896469	TRUE	TRUE	G & T	1	1
AATTAGGTAGTTGAGAGTGG	TAAAAATTAGGTAGTTGAGAGTGGTGGTCC	HEATR1	-0.415034	0.278265	-0.0927501	0.322284	-0.371015	TRUE	TRUE	G & T	3	1
AATTATGGTTGCACCAGGTA	ATGAAATTATGGTTGCACCAGGTAAGGGGT	DYNLRB1	0.387562	1.33488	-0.534217	-0.921779	-1.86909	TRUE	TRUE	G & T	2	1
AATTCAAACCTCTGCCTGGA	AAGGAATTCAAACCTCTGCCTGGAAGGACT	CKAP5	0.0439412	-0.0205848	-0.487229	-0.53117	-0.466644	TRUE	TRUE	G & T	2	1
AATTCAATTGGTGAGAAAGT	CTGAAATTCAATTGGTGAGAAAGTGGGTGA	BORA	-1.1536	0.00362762	-0.370975	0.782622	-0.374602	TRUE	TRUE	G & T	1	1
AATTCCAAGTAAAGAACTGA	GGAAAATTCCAAGTAAAGAACTGAGGGTCA	RSL1D1	-1.22309	-1.36371	-1.17168	0.0514141	0.19203	TRUE	TRUE	G & T	1	1
AATTCCACAGTGTCCGAGTG	GTAGAATTCCACAGTGTCCGAGTGTGGGGG	CNOT3	-0.504013	-0.4105	-0.711277	-0.207264	-0.300777	TRUE	TRUE	G & T	2	1
AATTCCACTCAGTGAAGATG	TTGGAATTCCACTCAGTGAAGATGAGGCCA	ATIC	-0.110455	-0.304954	-1.5062	-1.39574	-1.20124	TRUE	TRUE	G & T	2	1
AATTCCCAAGGGAATTTCAG	AACAAATTCCCAAGGGAATTTCAGAGGCCA	SPATA5L1	1.95115	1.81756	1.32831	-0.622837	-0.489241	TRUE	TRUE	G & T	1	1
AATTCCCAGAAGTTTCATGA	CTGGAATTCCCAGAAGTTTCATGATGGAAG	RBBP6	-2.64042	-2.1567	-1.74101	0.899407	0.415689	TRUE	TRUE	G & T	1	1
AATTCCCAGGCCGACTCTGC	GTATAATTCCCAGGCCGACTCTGCGGGGGA	RRP9	1.03481	0.740066	0.00958676	-1.02522	-0.73048	TRUE	TRUE	G & T	1	1
AATTCCCAGTACTAGCTCAG	TAGGAATTCCCAGTACTAGCTCAGAGGACA	LARS2	-1.11623	0.143574	-1.50123	-0.384997	-1.6448	TRUE	TRUE	G & T	1	1
AATTCCTGGAAAACCCAGGT	AAAAAATTCCTGGAAAACCCAGGTAGGACT	METTL17	-1.50753	-0.342511	-0.594524	0.913006	-0.252013	TRUE	TRUE	G & T	2	1
AATTCGGGTGCTTCTTACTG	CCACAATTCGGGTGCTTCTTACTGTGGGAA	INTS2	0.0171577	0.529301	0.299682	0.282524	-0.229619	TRUE	TRUE	G & T	1	1
AATTGCAAATCCAGAATACG	TTCTAATTGCAAATCCAGAATACGAGGCCC	LARS1	0.73707	0.21446	-0.471422	-1.20849	-0.685882	TRUE	TRUE	G & T	1	1
AATTGGAAATGCCCCAGCAT	TTACAATTGGAAATGCCCCAGCATGGGGGC	NMT1	-0.721224	-0.849707	-0.634414	0.08681	0.215293	TRUE	TRUE	G & T	1	1
AATTGGCATCCCGGTGGTCC	CTACAATTGGCATCCCGGTGGTCCAGGGTA	TNPO3	0.439515	1.11498	0.891699	0.452184	-0.223285	TRUE	TRUE	G & T	1	1
AATTGGGAAGCTTATAGTGC	GTGGAATTGGGAAGCTTATAGTGCAGGAGG	RPAP1	-0.333599	0.297059	-1.26384	-0.930245	-1.5609	TRUE	TRUE	G & T	2	1
AATTGGTACTTACTGAAGAT	AGCAAATTGGTACTTACTGAAGATAGGATT	ATP6V1H	1.07601	0.512166	0.14814	-0.927867	-0.364026	TRUE	TRUE	G & T	1	1
AATTGTAAAGGTAATACTGC	TTCCAATTGTAAAGGTAATACTGCAGGTTG	NMT1	-0.437937	-0.639594	-0.921188	-0.483252	-0.281594	TRUE	TRUE	G & T	1	1
AATTGTGAATGGGCTTGTCC	ACGTAATTGTGAATGGGCTTGTCCTGGCAA	IARS1	-0.085937	0.0352722	-0.159126	-0.0731893	-0.194398	TRUE	TRUE	G & T	1	1
AATTGTGATGGACAACTGAA	ACATAATTGTGATGGACAACTGAAAGGGGA	RFC3	1.04395	0.181252	0.701334	-0.342613	0.520082	TRUE	TRUE	G & T	1	1
AATTGTGCAGGCCGAGGGTG	AGAAAATTGTGCAGGCCGAGGGTGAGGCCG	PHB2	-0.324993	0.201365	-0.264356	0.0606371	-0.465721	TRUE	TRUE	G & T	3	1
AATTGTGGAAGAAGCTGATG	CCCGAATTGTGGAAGAAGCTGATGTGGATA	INTS2	1.38842	0.786347	0.381369	-1.00705	-0.404978	TRUE	TRUE	G & T	2	1
AATTGTTGCAGATCCTGTCC	CCCTAATTGTTGCAGATCCTGTCCTGGAAC	SRCAP	0.305267	0.587703	-0.330557	-0.635824	-0.91826	TRUE	TRUE	G & T	1	1
AATTGTTGCCTTTCTTGTCG	GTGGAATTGTTGCCTTTCTTGTCGTGGAGA	SLC39A7	-0.613631	0.0984901	-0.738502	-0.124871	-0.836992	TRUE	TRUE	G & T	2	1
AATTTAGCAGATGGTCCGTG	AAGGAATTTAGCAGATGGTCCGTGAGGTGA	BRIX1	-0.404608	-1.60445	-1.72847	-1.32386	-0.124018	TRUE	TRUE	G & T	2	1
AATTTAGGTTGATAAATAGG	TTTAAATTTAGGTTGATAAATAGGAGGTGT	MRPL45	0.406173	0.045829	0.534931	0.128758	0.489102	TRUE	TRUE	G & T	2	1
AATTTCACGCACATCAAAGT	TTACAATTTCACGCACATCAAAGTTGGGGA	TOP2A	-0.290276	0.645996	0.23082	0.521096	-0.415175	TRUE	TRUE	G & T	1	1
AATTTCCAGATCCATCATGA	AGTGAATTTCCAGATCCATCATGAAGGAGG	NBAS	0.543008	0.18686	0.202876	-0.340132	0.0160159	TRUE	TRUE	G & T	1	1
ACAAAAAGAATTTCCTGCAT	TGTCACAAAAAGAATTTCCTGCATCGGGAT	CDK12	-1.93822	-0.576133	0.169245	2.10747	0.745378	TRUE	TRUE	G & T	1	1
ACAAACAAGAAGCTGTGGAT	CATGACAAACAAGAAGCTGTGGATAGGTAA	CEP152	-0.41529	-0.936092	-0.883793	-0.468502	0.052299	TRUE	TRUE	G & T	2	1
ACAAACGCTGGTCACCGTGG	TTGAACAAACGCTGGTCACCGTGGCGGCGG	YY1	0.340028	0.275	0.113637	-0.226391	-0.161363	TRUE	TRUE	G & T	3	1
ACAAAGAGAGATTACTTCGA	ATGGACAAAGAGAGATTACTTCGAAGGACA	AATF	0.450518	-0.69314	-1.07839	-1.52891	-0.385251	TRUE	TRUE	G & T	1	1
ACAAAGAGCAATTCATTGAC	GGTTACAAAGAGCAATTCATTGACAGGAGA	NEDD1	-0.86755	-0.860757	-1.2721	-0.404554	-0.411348	TRUE	TRUE	G & T	1	1
ACAAAGATAGCCTTGAGTAC	GTGAACAAAGATAGCCTTGAGTACCGGCTG	CEBPE	0.275261	0.00217061	-1.57801	-1.85327	-1.58018	TRUE	TRUE	G & T	1	1
ACAAAGCATCCTCAAACTCG	GCACACAAAGCATCCTCAAACTCGGGGCTG	LARS2	-0.463343	-0.269344	-1.82792	-1.36458	-1.55858	TRUE	TRUE	G & T	1	1
ACAAAGGATAAGGTCTGTAG	GAACACAAAGGATAAGGTCTGTAGGGGTGG	CKAP5	-0.451048	-0.885177	-0.351655	0.0993932	0.533522	TRUE	TRUE	G & T	2	1
ACAAAGTGGGCCCTGTTGCC	ATAGACAAAGTGGGCCCTGTTGCCAGGACT	GTF3C2	-0.119073	0.624283	0.441668	0.560741	-0.182615	TRUE	TRUE	G & T	1	1
ACAAAGTTTGGTGATTGTGG	CTTGACAAAGTTTGGTGATTGTGGTGGTAG	DNTTIP2	-0.126612	1.09568	0.563945	0.690556	-0.531735	TRUE	TRUE	G & T	3	1
ACAAATTCTTACCTGAAGCT	TTCCACAAATTCTTACCTGAAGCTTGGCAA	NUP214	-0.543504	0.634205	-0.304395	0.239109	-0.9386	TRUE	TRUE	G & T	1	1
ACAACAAAAGGTTCTGGCCT	ATCTACAACAAAAGGTTCTGGCCTGGGGAA	INTS14	2.77732	2.48488	1.24775	-1.52957	-1.23713	TRUE	TRUE	G & T	1	1
ACAACAAAGAACTAGAAATG	TGGAACAACAAAGAACTAGAAATGAGGGGG	ERCC6L	-0.289623	-0.784612	0.231247	0.52087	1.01586	TRUE	TRUE	G & T	1	1
ACAACAGTGACAAGAACAGT	GAAAACAACAGTGACAAGAACAGTGGGCCA	CDK12	0.200557	-0.447804	-0.701724	-0.902281	-0.25392	TRUE	TRUE	G & T	1	1
ACAACATAGCAGTAATAGAT	CCTGACAACATAGCAGTAATAGATAGGACC	DHX15	-1.70235	-1.16918	-0.19293	1.50942	0.976246	TRUE	TRUE	G & T	1	1
ACAACCTAAGCAAGTGAGCT	CAAGACAACCTAAGCAAGTGAGCTGGGATG	OGT	0.0041123	-0.34662	-1.51227	-1.51638	-1.16565	TRUE	TRUE	G & T	1	1
ACAACCTATGACATCAGCTA	TACCACAACCTATGACATCAGCTATGGGGA	NEDD1	1.08189	1.19124	0.704375	-0.377518	-0.486864	TRUE	TRUE	G & T	1	1
ACAACTTCGGGGACTTTGAC	CTGGACAACTTCGGGGACTTTGACTGGGTC	PMVK	1.18869	0.899716	1.34284	0.154144	0.443123	TRUE	TRUE	G & T	1	1
ACAACTTTGAAGCTTTCGTG	GCTGACAACTTTGAAGCTTTCGTGTGGGAG	CCT7	-0.0556512	-0.643024	-0.300689	-0.245038	0.342335	TRUE	TRUE	G & T	2	1
ACAAGAAGCGCAGCCGGTCC	CACAACAAGAAGCGCAGCCGGTCCCGGTCG	ARGLU1	0.31116	0.459259	0.596903	0.285743	0.137644	TRUE	TRUE	G & T	1	1
ACAAGACAGGTTTGGGCTGG	AGTTACAAGACAGGTTTGGGCTGGAGGCGG	SRCAP	1.56965	0.774275	1.01595	-0.553693	0.241677	TRUE	TRUE	G & T	2	1
ACAAGAGAACCCTTGAGGTA	ATAAACAAGAGAACCCTTGAGGTATGGGGG	MRPL45	0.127519	-0.0568689	-0.449469	-0.576988	-0.3926	TRUE	TRUE	G & T	2	1
ACAAGAGGGAGGGAGCCAGT	CATGACAAGAGGGAGGGAGCCAGTGGGAGA	ATF7	-1.7912	-2.20723	-0.483645	1.30755	1.72359	TRUE	TRUE	G & T	1	1
ACAAGAGGGGCCACACCGGT	GCCCACAAGAGGGGCCACACCGGTAGGTGA	E4F1	-0.10293	-0.273271	-0.445726	-0.342796	-0.172455	TRUE	TRUE	G & T	2	1
ACAAGAGTTCTTCGAACCGT	ACAGACAAGAGTTCTTCGAACCGTAGGATA	COG3	-0.715189	-0.465031	-0.328905	0.386284	0.136126	TRUE	TRUE	G & T	1	1
ACAAGCCTATCACCCAGGTA	CCGGACAAGCCTATCACCCAGGTAAGGGCT	DDOST	-1.47962	-0.124891	-0.423413	1.0562	-0.298522	TRUE	TRUE	G & T	2	1
ACAAGGCGTCCATCTCGTCC	GGACACAAGGCGTCCATCTCGTCCAGGAAG	SPATA5L1	-1.24083	-1.30362	-0.778165	0.462664	0.525455	TRUE	TRUE	G & T	1	1
ACAAGTATGGCATTCGGCTA	AAAAACAAGTATGGCATTCGGCTAAGGGCA	IARS1	-0.854827	0.383168	-0.773061	0.0817659	-1.15623	TRUE	TRUE	G & T	1	1
ACAAGTCCTTGGTGAGATGG	TCTCACAAGTCCTTGGTGAGATGGAGGCAC	GTF3C2	-1.7872	-1.48682	-1.11365	0.673557	0.373168	TRUE	TRUE	G & T	2	1
ACAAGTGCAGATGGGGTGAC	GAGGACAAGTGCAGATGGGGTGACAGGCTC	AURKB	1.47382	1.5301	1.07024	-0.403575	-0.459863	TRUE	TRUE	G & T	1	1
ACAATGAACAGCAAGACTGA	CCACACAATGAACAGCAAGACTGAGGGGAC	NUP160	-0.128218	0.571971	-0.454694	-0.326475	-1.02666	TRUE	TRUE	G & T	1	1
ACAATGATCCCAATGCTCAG	CCTCACAATGATCCCAATGCTCAGGGGGAT	SNRNP70	-0.406851	-0.562809	-1.06167	-0.654823	-0.498865	TRUE	TRUE	G & T	1	1
ACAATGGGATTGGTATGCCT	TTCCACAATGGGATTGGTATGCCTGGGAAA	TNPO3	-0.0389097	-1.34775	-0.707751	-0.668841	0.640001	TRUE	TRUE	G & T	1	1
ACAATGTACACACTGAGTGG	TTGGACAATGTACACACTGAGTGGAGGCGG	UMPS	-0.385966	-0.667515	-1.95749	-1.57153	-1.28998	TRUE	TRUE	G & T	3	1
ACAATGTGTGGCAACTCTGC	AGGTACAATGTGTGGCAACTCTGCAGGTGG	GTF3C2	-0.273754	-0.494912	-1.3361	-1.06235	-0.84119	TRUE	TRUE	G & T	1	1
ACAATTGATGACTTTGAGAT	CTTCACAATTGATGACTTTGAGATTGGGCG	AURKB	0.392731	-0.0405495	-0.203121	-0.595852	-0.162571	TRUE	TRUE	G & T	1	1
ACACAAACACCTGAGGACTG	ACGTACACAAACACCTGAGGACTGAGGAAT	PIGV	1.926	0.490882	0.311249	-1.61475	-0.179633	TRUE	TRUE	G & T	1	1
ACACAAATGGGGAAGAAGTG	GGTAACACAAATGGGGAAGAAGTGGGGCCA	CKAP5	-1.3065	0.236968	-2.01552	-0.709021	-2.25249	TRUE	TRUE	G & T	2	1
ACACAACAGAATCCAAGCTC	TATGACACAACAGAATCCAAGCTCCGGAGA	SNRNP70	-1.61196	-1.93722	-2.02215	-0.410189	-0.0849293	TRUE	TRUE	G & T	1	1
ACACAACTTCACTGATGGTC	TGGCACACAACTTCACTGATGGTCTGGCCA	SLC39A7	-0.480433	0.34916	-0.306895	0.173538	-0.656055	TRUE	TRUE	G & T	2	1
ACACAAGCTGTAAATATGGC	TTTTACACAAGCTGTAAATATGGCAGGTGA	QRSL1	-1.10631	-0.959306	-0.952305	0.154006	0.00700081	TRUE	TRUE	G & T	2	1
ACACAAGTACTACTTCCTCG	CTCCACACAAGTACTACTTCCTCGTGGGCT	MRPS24	-1.14285	0.270496	-1.87539	-0.732546	-2.14589	TRUE	TRUE	G & T	1	1
ACACAATACCTGAGGTGTAG	CTAGACACAATACCTGAGGTGTAGGGGGGC	PRPF3	0.543496	0.449178	-0.726477	-1.26997	-1.17566	TRUE	TRUE	G & T	2	1
ACACAATGCACAACAATGGA	ATTTACACAATGCACAACAATGGAGGGGAT	RACGAP1	-1.67023	-0.895053	-1.69888	-0.0286488	-0.803824	TRUE	TRUE	G & T	2	1
ACACACACATGAGCCGTGCC	AGGAACACACACATGAGCCGTGCCAGGCGG	RPAP1	-0.0492378	-0.716795	-0.686387	-0.63715	0.0304079	TRUE	TRUE	G & T	1	1
ACACACAGAGGAGTACAGTG	CTACACACACAGAGGAGTACAGTGGGGAGG	PRMT5	1.55268	1.04705	0.0603644	-1.49232	-0.986688	TRUE	TRUE	G & T	2	1
ACACACTCAGCAATAGCTGC	CTATACACACTCAGCAATAGCTGCAGGAGA	POLR2B	0.477052	0.525085	0.199803	-0.277249	-0.325282	TRUE	TRUE	G & T	1	1
ACACACTGGGCTCTGCAATG	CCGCACACACTGGGCTCTGCAATGCGGCCG	MCM4	-1.7431	-0.966317	-1.60719	0.13591	-0.640874	TRUE	TRUE	G & T	1	1
ACACAGAGCATCCACGTCCG	ACGCACACAGAGCATCCACGTCCGAGGCCA	CDC45	-0.410693	-1.03827	-0.0125299	0.398163	1.02574	TRUE	TRUE	G & T	1	1
ACACAGCCGAGGACATCCTG	ACAGACACAGCCGAGGACATCCTGGGGAGG	POLA2	1.08169	-1.89411	-0.578234	-1.65993	1.31588	TRUE	TRUE	G & T	1	1
ACACATATCTGTATATAGGT	GGGTACACATATCTGTATATAGGTAGGTGT	PRPF3	-1.37536	-1.70109	-1.21816	0.157199	0.482929	TRUE	TRUE	G & T	2	1
ACACATTACATGTGGGAGGT	TTCAACACATTACATGTGGGAGGTAGGAGT	POP5	-0.851321	-0.453703	-0.674785	0.176536	-0.221082	TRUE	TRUE	G & T	2	1
ACACCAACATTCCCAGCTGC	AAGGACACCAACATTCCCAGCTGCTGGAAC	MTOR	-0.548007	1.1042	-1.80948	-1.26147	-2.91368	TRUE	TRUE	G & T	1	1
ACACCAAGCTGAAACAGTGG	TACCACACCAAGCTGAAACAGTGGGGGCTG	HINFP	-1.61163	-0.76059	-0.715678	0.895951	0.0449125	TRUE	TRUE	G & T	3	1
ACACCACAGGCCAAGCCTGA	TGCAACACCACAGGCCAAGCCTGATGGTGT	NAPG	1.02436	1.35682	1.20824	0.183887	-0.148575	TRUE	TRUE	G & T	1	1
ACACCACAGGTCAGCAGCTC	TGCCACACCACAGGTCAGCAGCTCAGGGTT	NUP214	1.59245	1.23233	0.622972	-0.969481	-0.609362	TRUE	TRUE	G & T	1	1
ACACCATCAGGCTTGGCCTG	AGTGACACCATCAGGCTTGGCCTGTGGTGT	NAPG	0.212092	1.26166	2.17732	1.96523	0.91566	TRUE	TRUE	G & T	1	1
ACACCATGCTGCAGGCCCTG	AGGGACACCATGCTGCAGGCCCTGAGGTTT	GCN1	-0.248923	0.635257	0.102856	0.35178	-0.532401	TRUE	TRUE	G & T	1	1
ACACCATGGGCACAGCCATG	ACAGACACCATGGGCACAGCCATGCGGGTC	RPAP1	0.520779	0.382272	-1.24402	-1.7648	-1.62629	TRUE	TRUE	G & T	1	1
ACACCCACCATTGTACGTCC	CCCCACACCCACCATTGTACGTCCTGGCTC	ATF7	-0.352625	0.22859	-0.867721	-0.515096	-1.09631	TRUE	TRUE	G & T	1	1
ACACCCAGTGCTGTGCTGCG	CCTCACACCCAGTGCTGTGCTGCGCGGAGG	NBAS	0.451798	1.16799	-0.0188966	-0.470695	-1.18689	TRUE	TRUE	G & T	2	1
ACACCCATCCAACCTGATGC	AAAGACACCCATCCAACCTGATGCTGGACC	MTOR	-0.730505	-1.42486	-0.590226	0.140279	0.834633	TRUE	TRUE	G & T	1	1
ACACCTCCCGCTACGATGAG	GATGACACCTCCCGCTACGATGAGAGGTAA	SNRNP70	-0.915057	-0.93637	-0.800289	0.114768	0.136081	TRUE	TRUE	G & T	2	1
ACACCTCTCCCAGCATCTGC	ATCCACACCTCTCCCAGCATCTGCTGGAGA	SRCAP	-0.0541756	-0.400101	-1.53136	-1.47718	-1.13126	TRUE	TRUE	G & T	1	1
ACACCTGCTCTGCAGCGCCT	ACGGACACCTGCTCTGCAGCGCCTCGGTCA	PMVK	-0.182128	-1.08982	-0.742362	-0.560234	0.34746	TRUE	TRUE	G & T	1	1
ACACCTTATATGGAAGGGTA	TTGCACACCTTATATGGAAGGGTAAGGCCG	SDHA	0.0976191	0.285815	-0.855776	-0.953395	-1.14159	TRUE	TRUE	G & T	2	1
ACACCTTCACGGAGCGATCG	TTCCACACCTTCACGGAGCGATCGTGGGAT	RRP9	-0.408225	-0.941345	-1.57473	-1.16651	-0.633389	TRUE	TRUE	G & T	1	1
ACACCTTCCAGGACCTTCAG	AACAACACCTTCCAGGACCTTCAGTGGGTC	NBAS	0.907633	1.74489	-0.134057	-1.04169	-1.87895	TRUE	TRUE	G & T	1	1
ACACGGTCTTGGTGAAGTAC	AGGAACACGGTCTTGGTGAAGTACTGGTAC	MRPS30	-2.373	-1.66929	-2.16343	0.209565	-0.494143	TRUE	TRUE	G & T	1	1
ACACTAGATATCTAGTAGAT	CCAGACACTAGATATCTAGTAGATGGGACA	AATF	-1.07351	-1.13461	-0.0705845	1.00293	1.06402	TRUE	TRUE	G & T	1	1
ACACTATACCCAGCGGGTGG	AGGGACACTATACCCAGCGGGTGGTGGCTG	RBBP6	0.00528664	-0.462018	-0.353642	-0.358928	0.108376	TRUE	TRUE	G & T	3	1
ACACTCCAAAGACATGGGGT	CCAAACACTCCAAAGACATGGGGTTGGTGA	CDK12	0.0200502	1.27406	0.171659	0.151609	-1.1024	TRUE	TRUE	G & T	3	1
ACACTCGTAGTAGGTCCCGT	GCTCACACTCGTAGTAGGTCCCGTGGGACA	CEBPE	-0.0880629	-0.442719	-0.424467	-0.336404	0.0182516	TRUE	TRUE	G & T	1	1
ACACTGATGTTCTTGGCCTG	GGCCACACTGATGTTCTTGGCCTGAGGCTC	DDB1	1.33503	1.48383	-0.256641	-1.59167	-1.74047	TRUE	TRUE	G & T	1	1
ACACTGCCGGAGGCTATCAG	TACGACACTGCCGGAGGCTATCAGAGGTCC	SKA1	-0.166973	-0.418456	-0.911699	-0.744725	-0.493243	TRUE	TRUE	G & T	1	1
ACACTGTCAAAGTTATGGTA	GTGTACACTGTCAAAGTTATGGTATGGACT	NEDD1	0.0419747	-0.394821	-0.311062	-0.353036	0.0837595	TRUE	TRUE	G & T	2	1
ACACTTAACTGAGGGGGTCC	TTACACACTTAACTGAGGGGGTCCGGGTTT	INTS8	-0.00354188	0.574911	0.307187	0.310729	-0.267724	TRUE	TRUE	G & T	1	1
ACACTTGGGCAGCCCTTCGG	CCTTACACTTGGGCAGCCCTTCGGCGGGGT	GTF3C2	0.181492	0.124033	-0.616934	-0.798425	-0.740967	TRUE	TRUE	G & T	2	1
ACACTTGTGGAAGTCCTAGA	TCCAACACTTGTGGAAGTCCTAGAAGGAGT	TNPO3	-1.29981	-0.878581	-0.625132	0.674675	0.253449	TRUE	TRUE	G & T	1	1
ACACTTTGTGGATGGAAAGT	TCATACACTTTGTGGATGGAAAGTAGGTGA	GEMIN5	-1.21109	-0.858884	-0.0572239	1.15386	0.80166	TRUE	TRUE	G & T	1	1
ACAGAAATGGAGGAGAAGTA	TTTTACAGAAATGGAGGAGAAGTATGGGGA	U2AF1	-1.25903	0.159659	-0.853149	0.405885	-1.01281	TRUE	TRUE	G & T	1	1
ACAGAAGAACACCCAGTGCC	AGACACAGAAGAACACCCAGTGCCAGGGTT	COQ2	0.783869	1.44643	0.537255	-0.246614	-0.909173	TRUE	TRUE	G & T	1	1
ACAGAAGACATTCTCTTGAA	ATCTACAGAAGACATTCTCTTGAAGGGCTT	COG3	-0.183498	-0.342224	-0.500826	-0.317329	-0.158603	TRUE	TRUE	G & T	1	1
ACAGAATGGGGCCCTGGCCT	ACAGACAGAATGGGGCCCTGGCCTGGGAAT	SLC39A7	1.36423	1.90376	1.38024	0.016009	-0.523526	TRUE	TRUE	G & T	1	1
ACAGACACAGGAAGTGGTCA	TCCCACAGACACAGGAAGTGGTCAGGGATA	HINFP	0.19886	0.285526	-0.129136	-0.327996	-0.414662	TRUE	TRUE	G & T	1	1
ACAGACCAGAAGATTCGGAT	TCAGACAGACCAGAAGATTCGGATGGGTGG	DNAJA3	-0.433471	-0.898482	-0.956302	-0.522831	-0.05782	TRUE	TRUE	G & T	2	1
ACAGACGCTCAGCAGACATG	ACAAACAGACGCTCAGCAGACATGTGGAGT	ILK	0.342578	-0.116911	-0.772812	-1.11539	-0.655901	TRUE	TRUE	G & T	1	1
ACAGACGGCATCTGTACTGG	TATAACAGACGGCATCTGTACTGGAGGCCC	ATF7	1.10818	0.711955	0.0500328	-1.05814	-0.661923	TRUE	TRUE	G & T	2	1
ACAGACGGCTGTCTTGGCAT	GGTGACAGACGGCTGTCTTGGCATTGGTAG	INTS14	-0.82676	-0.50902	-0.977583	-0.150823	-0.468563	TRUE	TRUE	G & T	1	1
ACAGACTTCATGAACACCTG	CTTCACAGACTTCATGAACACCTGTGGGGC	PRPF6	0.265698	-0.146497	-1.42854	-1.69424	-1.28205	TRUE	TRUE	G & T	1	1
ACAGAGCAAAGATGAATGGG	GTGCACAGAGCAAAGATGAATGGGTGGACG	POLE	-1.86934	-1.18101	-0.999676	0.869665	0.181337	TRUE	TRUE	G & T	3	1
ACAGAGCATTCACACTGGTC	GCTGACAGAGCATTCACACTGGTCTGGATT	CCT7	-0.169372	-0.822824	0.260279	0.429651	1.0831	TRUE	TRUE	G & T	2	1
ACAGAGTGAAGATGTCTGGC	CCTCACAGAGTGAAGATGTCTGGCTGGAAG	PRPF6	0.306812	-0.0449132	0.106088	-0.200725	0.151001	TRUE	TRUE	G & T	2	1
ACAGAGTGTGGTGGTCCTGA	TGCGACAGAGTGTGGTGGTCCTGATGGGCT	GCN1	0.218674	0.388224	0.500051	0.281378	0.111828	TRUE	TRUE	G & T	1	1
ACAGATGCTCACAATAAGGT	GCACACAGATGCTCACAATAAGGTGGGAGG	NKAPD1	-1.76552	-2.04993	-1.78384	-0.0183217	0.266093	TRUE	TRUE	G & T	2	1
ACAGATTCCAAAGATGATGC	ACTCACAGATTCCAAAGATGATGCTGGCAT	PTCD3	0.450864	0.356405	0.135197	-0.315666	-0.221207	TRUE	TRUE	G & T	1	1
ACAGCAAACTCTCTCAGCTC	CTCCACAGCAAACTCTCTCAGCTCCGGGAG	CKAP5	0.873898	0.811756	-0.156174	-1.03007	-0.96793	TRUE	TRUE	G & T	1	1
ACAGCAAAGCTGCACGGCTG	GCCGACAGCAAAGCTGCACGGCTGCGGCGG	MRPS30	0.91427	0.994739	0.0576697	-0.856601	-0.93707	TRUE	TRUE	G & T	2	1
ACAGCAACGTTTCCCAACTG	AAAGACAGCAACGTTTCCCAACTGTGGTCA	ADSL	-1.44564	0.547962	-0.514732	0.930913	-1.06269	TRUE	TRUE	G & T	1	1
ACAGCAAGCCCAGGGCACTG	AAGTACAGCAAGCCCAGGGCACTGTGGGGA	SYS1	0.00462191	-0.986894	-2.21458	-2.21921	-1.22769	TRUE	TRUE	G & T	1	1
ACAGCAGATACAAGCGCTGA	AGCCACAGCAGATACAAGCGCTGATGGATG	MARS1	1.58085	1.71244	1.13212	-0.448729	-0.580324	TRUE	TRUE	G & T	1	1
ACAGCAGCAGTTGTCCAGGT	GGACACAGCAGCAGTTGTCCAGGTGGGCAT	RBBP6	-0.692934	-0.196016	0.501581	1.19451	0.697597	TRUE	TRUE	G & T	2	1
ACAGCAGCTACTTCAACTGC	AACTACAGCAGCTACTTCAACTGCAGGCAA	NUP58	0.714023	-0.302961	0.377919	-0.336105	0.68088	TRUE	TRUE	G & T	1	1
ACAGCAGGTGACTTCAGGTA	GTTCACAGCAGGTGACTTCAGGTAAGGGGA	ATP6V1D	-1.03625	-0.36536	-0.67969	0.356559	-0.31433	TRUE	TRUE	G & T	2	1
ACAGCAGTAGGGGCACTGGC	ACTGACAGCAGTAGGGGCACTGGCAGGCAC	SLC39A7	-2.23651	-1.7883	-1.18263	1.05389	0.605679	TRUE	TRUE	G & T	2	1
ACAGCAGTGCCTGAGTTGCC	TGCGACAGCAGTGCCTGAGTTGCCAGGGCC	SON	1.06011	1.09503	1.50069	0.440577	0.405658	TRUE	TRUE	G & T	1	1
ACAGCCACATCATCGGTGAC	GGGGACAGCCACATCATCGGTGACAGGCGA	E4F1	-0.654688	-0.168132	-0.345913	0.308775	-0.177781	TRUE	TRUE	G & T	1	1
ACAGCCATGGCAGTGGTCGG	AAGTACAGCCATGGCAGTGGTCGGAGGTAA	INTS8	-1.05474	-2.06418	-1.84869	-0.79395	0.21549	TRUE	TRUE	G & T	2	1
ACAGCCCGCCCTGACCTGGG	CCCTACAGCCCGCCCTGACCTGGGTGGAAA	POLE	1.08046	-0.67692	-0.835225	-1.91568	-0.158305	TRUE	TRUE	G & T	3	1
ACAGCCTGGAAACTGGTGAA	CTGTACAGCCTGGAAACTGGTGAAGGGGGT	MTOR	-0.135939	0.398446	-0.330328	-0.194388	-0.728773	TRUE	TRUE	G & T	1	1
ACAGCCTGGCTCAGCAGTGA	CTCTACAGCCTGGCTCAGCAGTGATGGGGA	NUP160	-0.544809	-1.06351	-0.648662	-0.103853	0.414845	TRUE	TRUE	G & T	2	1
ACAGCCTTCTCATGGATGCC	GGGCACAGCCTTCTCATGGATGCCAGGGAT	METTL17	1.50276	2.2525	1.67698	0.174223	-0.575518	TRUE	TRUE	G & T	1	1
ACAGCGCCTGGAGGAGCAGT	TTGAACAGCGCCTGGAGGAGCAGTTGGAGA	PMVK	1.50428	1.2355	0.691998	-0.812286	-0.543498	TRUE	TRUE	G & T	1	1
ACAGCGGCAGAAAATTGTGC	AGGAACAGCGGCAGAAAATTGTGCAGGCCG	PHB2	-1.09631	-1.94805	-0.85463	0.24168	1.09342	TRUE	TRUE	G & T	2	1
ACAGCTAAGCCAGTTAGATC	CCTTACAGCTAAGCCAGTTAGATCTGGAGG	SPATA5	0.37121	1.11553	0.780219	0.409009	-0.335314	TRUE	TRUE	G & T	1	1
ACAGCTCTCTGGCTCCCGTC	CAGTACAGCTCTCTGGCTCCCGTCGGGCGC	POLR1E	-0.452033	-0.869409	-0.423363	0.0286701	0.446046	TRUE	TRUE	G & T	1	1
ACAGCTGAATCAAAGTGAAT	CACAACAGCTGAATCAAAGTGAATTGGCAG	CDK12	0.268216	-0.31716	-0.022175	-0.290391	0.294985	TRUE	TRUE	G & T	1	1
ACAGCTGGAAGCCCAGAGCT	CAACACAGCTGGAAGCCCAGAGCTCGGAGG	SRCAP	-0.67988	-0.328347	-1.15973	-0.479854	-0.831387	TRUE	TRUE	G & T	1	1
ACAGCTGGTCTAGTCGCTGC	TCTGACAGCTGGTCTAGTCGCTGCTGGGGA	SRCAP	0.443562	0.653122	0.441841	-0.00172137	-0.211281	TRUE	TRUE	G & T	1	1
ACAGCTGTCCTATGCGGTCG	AAGAACAGCTGTCCTATGCGGTCGAGGTAC	GET4	-0.672375	-0.389389	0.0344825	0.706858	0.423872	TRUE	TRUE	G & T	2	1
ACAGGAAAAGAAGCTGCGCT	CTGCACAGGAAAAGAAGCTGCGCTTGGCCA	RRP9	0.447392	-0.0960012	0.522586	0.075194	0.618587	TRUE	TRUE	G & T	1	1
ACAGGAACTCGTTACAGCTG	AGCCACAGGAACTCGTTACAGCTGAGGTTG	SRCAP	0.654413	0.152262	-0.386232	-1.04065	-0.538494	TRUE	TRUE	G & T	2	1
ACAGGAAGCCTTGGAGGAGT	AAATACAGGAAGCCTTGGAGGAGTTGGCAG	ERCC6L	-0.443907	-0.855491	-0.758974	-0.315067	0.0965166	TRUE	TRUE	G & T	2	1
ACAGGAAGTGACACATTCGA	GATAACAGGAAGTGACACATTCGAAGGCCT	CEP152	-0.696697	-0.551812	-0.743518	-0.0468213	-0.191705	TRUE	TRUE	G & T	1	1
ACAGGAATCCTGACTTGACT	ACTTACAGGAATCCTGACTTGACTTGGATT	MTOR	1.04946	0.0617874	1.1247	0.0752347	1.06291	TRUE	TRUE	G & T	1	1
ACAGGAATGGTAACATAGTC	TGGCACAGGAATGGTAACATAGTCTGGCTC	SON	-0.729497	-0.522509	-0.567584	0.161914	-0.0450746	TRUE	TRUE	G & T	1	1
ACAGGACTCGTTCTACTGCC	GGGTACAGGACTCGTTCTACTGCCTGGAAG	TAF6L	-0.765218	0.0679585	-0.23886	0.526358	-0.306818	TRUE	TRUE	G & T	1	1
ACAGGAGCTGTGGGAGCCTG	GCACACAGGAGCTGTGGGAGCCTGGGGAGA	RRP9	-0.856391	0.10442	-1.48182	-0.625425	-1.58624	TRUE	TRUE	G & T	1	1
ACAGGAGGTTCCAGTGGCAT	GGTTACAGGAGGTTCCAGTGGCATCGGGAA	KDSR	-0.949153	-0.0188551	-0.360524	0.588629	-0.341669	TRUE	TRUE	G & T	1	1
ACAGGATTCAGTCCCCGTGG	CCCCACAGGATTCAGTCCCCGTGGGGGTGG	FBL	0.530424	-0.127048	-0.84812	-1.37854	-0.721071	TRUE	TRUE	G & T	3	1
ACAGGCAGGAGGAGGGGTGC	GGGTACAGGCAGGAGGAGGGGTGCAGGCAG	SRCAP	-2.34361	-0.845087	-1.73369	0.609924	-0.888603	TRUE	TRUE	G & T	2	1
ACAGGCCATGCAGGACGCGT	TTGCACAGGCCATGCAGGACGCGTTGGCAG	LARS2	-0.0851985	-1.13718	-1.8099	-1.7247	-0.67272	TRUE	TRUE	G & T	2	1
ACAGGCCTGAGGCCCAGCTC	GGAGACAGGCCTGAGGCCCAGCTCGGGAGC	RPP21	0.385311	-0.574528	0.405741	0.0204307	0.980269	TRUE	TRUE	G & T	1	1
ACAGGCTAAAATACAGAGGT	AAAGACAGGCTAAAATACAGAGGTGGGTCA	IGBP1	-0.931129	0.332125	-1.32042	-0.389292	-1.65255	TRUE	TRUE	G & T	2	1
ACAGGCTATTGGCATTGCTC	ATAAACAGGCTATTGGCATTGCTCTGGAGA	PSMD1	-2.09163	-2.10598	-2.22268	-0.131055	-0.116701	TRUE	TRUE	G & T	1	1
ACAGGCTGAGCTGCTGGCTC	TGGGACAGGCTGAGCTGCTGGCTCAGGTTT	AATF	0.813852	0.771104	1.48828	0.674427	0.717176	TRUE	TRUE	G & T	1	1
ACAGGCTGAGGAAATGGATG	TGCTACAGGCTGAGGAAATGGATGTGGCAC	SPATA5	0.656491	-0.444985	0.174954	-0.481537	0.619939	TRUE	TRUE	G & T	2	1
ACAGGCTTAATCATGTGGTC	TTCAACAGGCTTAATCATGTGGTCAGGTTT	OGT	2.00504	1.97453	1.70673	-0.298313	-0.267806	TRUE	TRUE	G & T	2	1
ACAGGGAAGTCTGTTTGTAA	CTCCACAGGGAAGTCTGTTTGTAAAGGCGG	NUP214	-0.157931	-0.44795	0.034642	0.192573	0.482592	TRUE	TRUE	G & T	1	1
ACAGGGAGTCCAGCAGGTCC	TGGAACAGGGAGTCCAGCAGGTCCTGGTTG	MROH6	-0.646866	-2.4157	-1.63947	-0.992606	0.776231	TRUE	TRUE	G & T	1	1
ACAGGGGCTGGAGAACCCGT	AATCACAGGGGCTGGAGAACCCGTTGGCTC	ATF7	-2.13186	-2.16726	-2.70482	-0.572958	-0.53756	TRUE	TRUE	G & T	1	1
ACAGGGGTAGGGCCAGGGGT	AGAGACAGGGGTAGGGCCAGGGGTCGGGGC	SRCAP	-2.40813	-1.43605	-1.29235	1.11578	0.143698	TRUE	TRUE	G & T	3	1
ACAGGGGTGCTGGAGTTGCC	GGCAACAGGGGTGCTGGAGTTGCCAGGGCA	SON	-1.1993	0.304264	-0.103797	1.0955	-0.408061	TRUE	TRUE	G & T	1	1
ACAGGGGTGGCCCAGGTGGC	CCCAACAGGGGTGGCCCAGGTGGCAGGGGG	TAF6L	-1.46695	0.669061	0.148066	1.61501	-0.520995	TRUE	TRUE	G & T	2	1
ACAGGGGTTGGAGCTGGTAC	CAACACAGGGGTTGGAGCTGGTACCGGTGA	SRCAP	0.41688	0.22923	-0.248032	-0.664911	-0.477262	TRUE	TRUE	G & T	1	1
ACAGGGTTCTCCTTCGGGTC	GTCCACAGGGTTCTCCTTCGGGTCCGGGAC	NUP58	0.676502	0.515974	1.26499	0.588488	0.749017	TRUE	TRUE	G & T	2	1
ACAGGTCATCTACAGTGTCA	CGGAACAGGTCATCTACAGTGTCAGGGTGA	TNPO3	-0.647403	0.153344	-0.3797	0.267703	-0.533044	TRUE	TRUE	G & T	1	1
ACAGGTGCTAAACTAAAGGT	GCTTACAGGTGCTAAACTAAAGGTGGGTCA	PDCD11	-2.87617	-0.65864	-2.29201	0.584154	-1.63337	TRUE	TRUE	G & T	2	1
ACAGGTGCTCAGCCAGGCTG	TGGGACAGGTGCTCAGCCAGGCTGGGGTCC	USP5	-0.525694	-0.573433	-1.21198	-0.686287	-0.638549	TRUE	TRUE	G & T	2	1
ACAGGTGTGTGTAGCCTAGC	GAGTACAGGTGTGTGTAGCCTAGCCGGTTG	DDOST	-0.331836	0.0527109	1.457	1.78883	1.40429	TRUE	TRUE	G & T	1	1
ACAGGTGTTCCTATCAGGGT	CTTGACAGGTGTTCCTATCAGGGTAGGAAT	RACGAP1	0.269613	-0.0122496	-0.293386	-0.562999	-0.281137	TRUE	TRUE	G & T	3	1
ACAGTAATATTAAACACATG	TTTCACAGTAATATTAAACACATGAGGAAA	LARS2	-0.423288	0.584743	-0.726438	-0.303149	-1.31118	TRUE	TRUE	G & T	1	1
ACAGTAGATGTTGAGGATGA	GGGAACAGTAGATGTTGAGGATGATGGCAG	GCN1	-0.106686	-0.402634	-0.585377	-0.478691	-0.182743	TRUE	TRUE	G & T	1	1
ACAGTCAAGGGGGCTGAGAT	AGAAACAGTCAAGGGGGCTGAGATGGGGAT	SRCAP	0.558475	-0.698669	-0.143986	-0.702461	0.554683	TRUE	TRUE	G & T	1	1
ACAGTCCCACAGACAGAATG	ACCCACAGTCCCACAGACAGAATGGGGCCC	SLC39A7	0.422053	-0.0947716	-0.676025	-1.09808	-0.581253	TRUE	TRUE	G & T	1	1
ACAGTCCGTGATATACTGGA	TAATACAGTCCGTGATATACTGGAAGGCAG	INTS8	-2.83982	-2.11608	-2.72298	0.116847	-0.606901	TRUE	TRUE	G & T	2	1
ACAGTCCTCAGGAGGGGGGT	TCACACAGTCCTCAGGAGGGGGGTCGGCTG	USP5	0.716983	1.03193	0.207125	-0.509858	-0.8248	TRUE	TRUE	G & T	3	1
ACAGTCGATGGTTCAAGCCT	CAGCACAGTCGATGGTTCAAGCCTTGGAGT	DHX35	-0.165902	1.3451	0.479496	0.645398	-0.865606	TRUE	TRUE	G & T	1	1
ACAGTGAAAAAGCAGTATGA	AAACACAGTGAAAAAGCAGTATGAAGGTAA	UMPS	-0.835646	-1.21343	-1.54648	-0.710836	-0.333047	TRUE	TRUE	G & T	1	1
ACAGTGACGATGACCTTGAG	GCTGACAGTGACGATGACCTTGAGAGGAGC	BMS1	-0.0182455	1.12178	-0.0212746	-0.00302906	-1.14306	TRUE	TRUE	G & T	2	1
ACAGTGACTGTTCCCAATGA	AACTACAGTGACTGTTCCCAATGATGGCGG	RACGAP1	0.317538	0.172116	-0.321928	-0.639465	-0.494044	TRUE	TRUE	G & T	1	1
ACAGTGCTACTTGTATATGA	CAGGACAGTGCTACTTGTATATGAAGGTTA	MAK16	-1.45307	-0.438135	-1.61287	-0.159795	-1.17473	TRUE	TRUE	G & T	1	1
ACAGTGTGTAACCACTCTCG	TTTCACAGTGTGTAACCACTCTCGAGGGCC	CIAO1	-0.321961	-1.07715	-1.26849	-0.946525	-0.191338	TRUE	TRUE	G & T	1	1
ACAGTGTGTGGTAAAATCAG	AAAAACAGTGTGTGGTAAAATCAGTGGTGG	ATIC	1.84559	1.60049	1.13041	-0.715183	-0.470084	TRUE	TRUE	G & T	1	1
ACAGTTCCCTTGGCTCAGAT	TTCAACAGTTCCCTTGGCTCAGATGGGTAC	KDSR	1.03938	0.767206	0.667825	-0.37156	-0.0993811	TRUE	TRUE	G & T	1	1
ACAGTTCTCACCAGGGAGGT	ATGCACAGTTCTCACCAGGGAGGTAGGCGG	MARS1	0.394459	0.150023	0.576624	0.182165	0.426602	TRUE	TRUE	G & T	2	1
ACAGTTGACATCCTGGGAAT	CCACACAGTTGACATCCTGGGAATGGGCCT	CIAO1	1.204	1.43953	0.941549	-0.262446	-0.497982	TRUE	TRUE	G & T	1	1
ACAGTTGCACACCTATTGCA	TTACACAGTTGCACACCTATTGCAGGGGGG	LARS1	-2.266	-0.883173	-1.34561	0.920388	-0.462441	TRUE	TRUE	G & T	1	1
ACATAATGTAGAAACAGTCC	ATGCACATAATGTAGAAACAGTCCCGGAAT	LIAS	-2.1277	-1.11028	-0.957318	1.17038	0.152966	TRUE	TRUE	G & T	1	1
ACATACAATTGGGTCTGGTA	AAAAACATACAATTGGGTCTGGTAAGGGCT	SON	2.81114	2.27629	1.91258	-0.898556	-0.363712	TRUE	TRUE	G & T	2	1
ACATACCCCATGGCTGTAGA	CAGAACATACCCCATGGCTGTAGAAGGGGT	NUP214	-0.951989	0.0117754	-0.701971	0.250018	-0.713747	TRUE	TRUE	G & T	1	1
ACATACTACCTTATTCAGCT	TAGTACATACTACCTTATTCAGCTCGGGAA	ANAPC4	-0.968911	-0.381541	-0.279669	0.689242	0.101872	TRUE	TRUE	G & T	1	1
ACATACTTACCCAGCATGGC	CAGGACATACTTACCCAGCATGGCAGGGCT	BUD23	-0.770369	0.130372	-0.604259	0.16611	-0.734631	TRUE	TRUE	G & T	2	1
ACATAGATGGTGCAATGTGA	TGCCACATAGATGGTGCAATGTGAGGGCTT	LARS1	-0.305737	0.157195	-0.754881	-0.449144	-0.912076	TRUE	TRUE	G & T	2	1
ACATAGCATTGAAGTGGGCT	TGGAACATAGCATTGAAGTGGGCTCGGCTT	GTF3C2	1.75243	0.419175	0.541258	-1.21117	0.122084	TRUE	TRUE	G & T	2	1
ACATATATTCACGTAGGCTC	ACACACATATATTCACGTAGGCTCTGGCCC	METTL17	-1.43247	-0.713341	-0.281008	1.15146	0.432333	TRUE	TRUE	G & T	1	1
ACATATCAGTGACGTGGTGC	TGCCACATATCAGTGACGTGGTGCTGGACA	EIF4G1	-0.727908	-0.59633	-1.39069	-0.662777	-0.794355	TRUE	TRUE	G & T	2	1
ACATCACCAGGGCCTTCTGA	ACTCACATCACCAGGGCCTTCTGATGGGAG	TRUB2	-0.0268762	-0.418692	-1.49395	-1.46708	-1.07526	TRUE	TRUE	G & T	1	1
ACATCAGGATGTACTCCTGC	CAGCACATCAGGATGTACTCCTGCAGGGCC	FNTB	-0.509308	-0.640746	-0.733723	-0.224415	-0.0929772	TRUE	TRUE	G & T	1	1
ACATCATGGGACTTGGGGTC	GTAGACATCATGGGACTTGGGGTCTGGGTT	PIGS	0.198664	1.09011	0.13686	-0.0618045	-0.95325	TRUE	TRUE	G & T	2	1
ACATCATGTCGGGCCAGGTC	GATGACATCATGTCGGGCCAGGTCAGGTGG	RPAP1	1.27561	0.299872	0.923426	-0.352182	0.623554	TRUE	TRUE	G & T	2	1
ACATCCAGAAGCAGGAGGTG	ATGGACATCCAGAAGCAGGAGGTGCGGGAG	PSMC4	-0.731536	-0.644872	-1.4716	-0.740067	-0.826731	TRUE	TRUE	G & T	3	1
ACATCCAGTGGCTCATGCTA	TGGAACATCCAGTGGCTCATGCTAAGGGCA	FNTB	-0.309352	0.0980864	0.340774	0.650126	0.242688	TRUE	TRUE	G & T	1	1
ACATCCTCATCAACTCTCAG	TTACACATCCTCATCAACTCTCAGAGGGAT	METTL17	2.04422	1.64276	1.1074	-0.936819	-0.535362	TRUE	TRUE	G & T	1	1
ACATCCTGAGAGGGCCTGGC	CCTCACATCCTGAGAGGGCCTGGCTGGCCT	RPN2	0.896391	1.67402	1.27826	0.381866	-0.39576	TRUE	TRUE	G & T	2	1
ACATCCTTAATGGGAACCTG	CTCGACATCCTTAATGGGAACCTGTGGCGG	BUD23	1.61231	1.15603	0.713519	-0.898787	-0.44251	TRUE	TRUE	G & T	1	1
ACATCTATGTATTTGGTAAG	TTCTACATCTATGTATTTGGTAAGCGGAGG	NEDD1	-1.10754	-0.747578	-0.699981	0.407564	0.0475972	TRUE	TRUE	G & T	1	1
ACATCTCCGGGCTGGCATAG	AAGCACATCTCCGGGCTGGCATAGCGGGAG	ADSL	-1.55529	0.34428	-1.09993	0.455357	-1.44421	TRUE	TRUE	G & T	1	1
ACATCTGCAGTGGGATCATG	AAAAACATCTGCAGTGGGATCATGTGGAAG	BRIX1	-0.509706	-0.0569754	0.067806	0.577512	0.124781	TRUE	TRUE	G & T	1	1
ACATCTGCGCAAGCCCTGCC	AGAAACATCTGCGCAAGCCCTGCCCGGGTG	INTS8	-0.640297	-0.376225	-0.259357	0.380939	0.116868	TRUE	TRUE	G & T	1	1
ACATCTGGCCTGTACAGGTG	CCATACATCTGGCCTGTACAGGTGAGGTAT	MRPL45	-0.388429	-0.700299	-0.463037	-0.0746086	0.237262	TRUE	TRUE	G & T	3	1
ACATCTGGTACCACGAGGAT	CAAGACATCTGGTACCACGAGGATCGGATT	MRPS23	-1.52644	-1.29148	-1.07956	0.446884	0.211922	TRUE	TRUE	G & T	2	1
ACATCTTTGTTGAAACCAGT	AGTAACATCTTTGTTGAAACCAGTGGGTGA	BMS1	0.0790647	-1.17938	-1.61457	-1.69364	-0.435191	TRUE	TRUE	G & T	1	1
ACATGAGGGGAAATACCTGG	ACACACATGAGGGGAAATACCTGGTGGGAT	ILK	-0.740749	-0.121122	0.0334815	0.774231	0.154603	TRUE	TRUE	G & T	2	1
ACATGATATATAACTTAGAT	ATGCACATGATATATAACTTAGATGGGAAA	INTS14	-2.16407	-1.70856	-0.575392	1.58867	1.13316	TRUE	TRUE	G & T	1	1
ACATGCACCTTCATTCTCCG	CAAGACATGCACCTTCATTCTCCGTGGCGG	CCT7	-0.214502	-0.915133	-0.333628	-0.119126	0.581505	TRUE	TRUE	G & T	1	1
ACATGCCCGGAAAGCAGGAT	TGCAACATGCCCGGAAAGCAGGATTGGTTA	MRPL45	0.656693	0.0792355	-0.105857	-0.76255	-0.185093	TRUE	TRUE	G & T	2	1
ACATGGAGGAGGACAACTGG	GGGAACATGGAGGAGGACAACTGGAGGTGG	SDHA	-1.40967	-0.738519	-1.33294	0.0767271	-0.594421	TRUE	TRUE	G & T	2	1
ACATGGAGTACCACTCATCG	GTGTACATGGAGTACCACTCATCGCGGAGC	ERCC3	1.51105	1.5698	0.750281	-0.760766	-0.819517	TRUE	TRUE	G & T	1	1
ACATGGCGGCCCCCGAGTCA	GCGAACATGGCGGCCCCCGAGTCAGGGCCG	NBAS	-0.424005	-0.79754	-1.02881	-0.604804	-0.231269	TRUE	TRUE	G & T	1	1
ACATGGGCACAGCTCTCTGA	TCCTACATGGGCACAGCTCTCTGAAGGAAG	LARS2	-1.65565	0.13162	-0.493163	1.16249	-0.624783	TRUE	TRUE	G & T	1	1
ACATGGTGCCAACCGCCTCG	CGGTACATGGTGCCAACCGCCTCGGGGCAA	SDHA	1.10328	0.421302	0.0926474	-1.01064	-0.328655	TRUE	TRUE	G & T	1	1
ACATGTCGATGCTCTTGATG	CAGGACATGTCGATGCTCTTGATGGGGCCA	PUF60	-0.309904	0.125125	-1.33381	-1.0239	-1.45893	TRUE	TRUE	G & T	2	1
ACATGTGACTTCCATCTGAG	GCACACATGTGACTTCCATCTGAGGGGAGA	CKAP5	0.623879	-0.817114	-0.0950311	-0.71891	0.722083	TRUE	TRUE	G & T	2	1
ACATTCATTCCTGTGATCAG	AGAGACATTCATTCCTGTGATCAGAGGGCT	HEATR1	-0.60158	-0.851548	-0.821208	-0.219628	0.0303396	TRUE	TRUE	G & T	1	1
ACATTCCAGTGCTTAAAGTG	GTCAACATTCCAGTGCTTAAAGTGAGGAAA	TRMT5	-0.689533	-0.744687	-1.7093	-1.01976	-0.964611	TRUE	TRUE	G & T	2	1
ACATTGCCATCGGCTGTGAA	TCAGACATTGCCATCGGCTGTGAAAGGAGA	PPP1R8	-0.752707	-0.510346	-0.126254	0.626453	0.384092	TRUE	TRUE	G & T	1	1
ACATTGGCTTTGATTTCCTG	GGCGACATTGGCTTTGATTTCCTGGGGCAG	MRPL12	-1.31197	-1.42498	-1.55665	-0.24468	-0.131669	TRUE	TRUE	G & T	1	1
ACATTGGTCTCCTCGAGTAA	CATTACATTGGTCTCCTCGAGTAAAGGACT	GEMIN5	0.235688	-0.34703	0.259328	0.0236397	0.606358	TRUE	TRUE	G & T	1	1
ACATTGTCGGTGAATAGTGA	CCCTACATTGTCGGTGAATAGTGACGGATT	COG3	-0.261813	-0.305766	-0.558546	-0.296734	-0.252781	TRUE	TRUE	G & T	2	1
ACATTGTGGCCACAGTTGAC	TGTTACATTGTGGCCACAGTTGACCGGGAC	FCF1	1.28768	-1.50229	-0.700223	-1.9879	0.802072	TRUE	TRUE	G & T	1	1
ACATTTCTGCAGAACTCTAG	ATGGACATTTCTGCAGAACTCTAGAGGAAA	NBAS	1.35983	-0.111347	-0.669474	-2.0293	-0.558127	TRUE	TRUE	G & T	1	1
ACATTTGAGGACTGAATGCC	TCACACATTTGAGGACTGAATGCCAGGAGC	ATP6V1H	1.06908	1.97133	1.32098	0.251901	-0.650341	TRUE	TRUE	G & T	1	1
ACATTTGCAACTGTGGAAGT	TCAAACATTTGCAACTGTGGAAGTAGGCAG	DNTTIP2	-0.264946	0.840003	-0.248426	0.0165194	-1.08843	TRUE	TRUE	G & T	1	1
ACCAAACGAGGTAGCAGTGG	GGCCACCAAACGAGGTAGCAGTGGAGGGAG	SRCAP	0.044973	0.636997	-0.532967	-0.57794	-1.16996	TRUE	TRUE	G & T	3	1
ACCAAAGACACTTCCACTGG	CGGCACCAAAGACACTTCCACTGGTGGATG	NUP214	0.538002	0.0135263	-0.192114	-0.730116	-0.20564	TRUE	TRUE	G & T	2	1
ACCAAAGGAGAACACAGTGG	AAGAACCAAAGGAGAACACAGTGGGGGCTC	NUP214	-0.820991	-0.187361	-0.420367	0.400625	-0.233006	TRUE	TRUE	G & T	3	1
ACCAAATCCAGCTCCAGCTC	CAGCACCAAATCCAGCTCCAGCTCAGGCTT	SRCAP	0.851255	0.168363	0.754024	-0.0972302	0.585661	TRUE	TRUE	G & T	1	1
ACCAACATCAAAATTAGAGT	CAAAACCAACATCAAAATTAGAGTAGGTGG	COG3	0.166883	-1.19449	-1.92162	-2.0885	-0.727133	TRUE	TRUE	G & T	2	1
ACCAAGAGAAGGTGCTGTCG	TGGTACCAAGAGAAGGTGCTGTCGAGGAGC	RPAP1	-1.81594	-0.0488538	-0.985471	0.830471	-0.936618	TRUE	TRUE	G & T	2	1
ACCAAGAGGAAACGGCGTGG	GGCAACCAAGAGGAAACGGCGTGGAGGCTT	BRIX1	-0.64176	0.116361	-0.410274	0.231486	-0.526635	TRUE	TRUE	G & T	3	1
ACCAAGCAGCTCCCCAGTCC	GGACACCAAGCAGCTCCCCAGTCCGGGATG	TRUB2	0.214105	1.15819	-0.0188939	-0.232999	-1.17709	TRUE	TRUE	G & T	1	1
ACCAAGCTGAGCCCCTTCAG	GTCGACCAAGCTGAGCCCCTTCAGCGGCGA	RRM2	0.8877	0.101782	-0.378496	-1.2662	-0.480279	TRUE	TRUE	G & T	1	1
ACCAAGGACCTGGTGTGCCT	TGACACCAAGGACCTGGTGTGCCTGGGCCT	HM13	-0.434041	0.660124	0.258785	0.692826	-0.40134	TRUE	TRUE	G & T	1	1
ACCAAGGCATTTGACTGCTG	CCCCACCAAGGCATTTGACTGCTGGGGCTG	MTOR	1.12827	0.391325	0.252098	-0.876169	-0.139227	TRUE	TRUE	G & T	2	1
ACCAAGTACTCCAGAAGCCT	ACCTACCAAGTACTCCAGAAGCCTGGGCAT	TRUB2	-0.62383	-0.140958	-0.0340342	0.589796	0.106924	TRUE	TRUE	G & T	1	1
ACCAATACCTTGGCAGTGAC	CAAGACCAATACCTTGGCAGTGACCGGGGG	AAMP	-0.0542794	-0.504941	0.510891	0.565171	1.01583	TRUE	TRUE	G & T	1	1
ACCAATAGTGGTAGTGGTGA	CCCCACCAATAGTGGTAGTGGTGATGGGAC	BMS1	-0.351706	-0.284093	-1.63587	-1.28416	-1.35177	TRUE	TRUE	G & T	2	1
ACCAATGAGCTGTGTACGAT	GTCCACCAATGAGCTGTGTACGATTGGCTG	DICER1	0.0739226	0.340741	-0.423019	-0.496942	-0.76376	TRUE	TRUE	G & T	1	1
ACCAATGATGTTCCCAAGGT	CACAACCAATGATGTTCCCAAGGTGGGGGA	MARS1	0.823885	-1.71047	-0.927761	-1.75165	0.782713	TRUE	TRUE	G & T	2	1
ACCAATTGACATCTATCAGT	GCCCACCAATTGACATCTATCAGTGGGTAA	NBAS	0.271923	-0.345818	-0.55828	-0.830203	-0.212462	TRUE	TRUE	G & T	1	1
ACCACAGAACCAGGAGTGAC	CAAGACCACAGAACCAGGAGTGACTGGCCT	PDCD11	-0.370055	0.871194	-0.65956	-0.289505	-1.53075	TRUE	TRUE	G & T	1	1
ACCACAGTTACCAGCCGTCC	CTCTACCACAGTTACCAGCCGTCCTGGCAG	SRCAP	0.439246	-0.223174	0.179439	-0.259807	0.402614	TRUE	TRUE	G & T	1	1
ACCACAGTTTCTTAATGATA	ACTTACCACAGTTTCTTAATGATAAGGTTT	SKA1	-0.0777785	0.446003	0.900837	0.978616	0.454835	TRUE	TRUE	G & T	1	1
ACCACATCATGTACTTGGTG	TGGAACCACATCATGTACTTGGTGTGGAAT	CNOT3	-1.11179	-1.13393	-1.59963	-0.487838	-0.465703	TRUE	TRUE	G & T	3	1
ACCACCAAGCCAGACTATGC	GCTGACCACCAAGCCAGACTATGCTGGGCA	SNUPN	0.536284	0.841245	0.72111	0.184826	-0.120135	TRUE	TRUE	G & T	1	1
ACCACCACACCGTACTTGGA	ACACACCACCACACCGTACTTGGAGGGTTC	GMPPB	-0.122504	-0.206495	-1.54209	-1.41959	-1.3356	TRUE	TRUE	G & T	2	1
ACCACCGAGGCCTCCTCCTG	TGGTACCACCGAGGCCTCCTCCTGGGGCAG	SNRNP70	-1.08273	-1.37836	-1.14632	-0.0635881	0.232046	TRUE	TRUE	G & T	1	1
ACCACCGCCGAGAACGAGCT	GCTAACCACCGCCGAGAACGAGCTGGGAGT	EXOSC1	0.361508	0.136304	0.560019	0.198511	0.423715	TRUE	TRUE	G & T	1	1
ACCACCTTGCAAGATGGTAA	TGTTACCACCTTGCAAGATGGTAAAGGTAC	ERCC6L	2.7479	1.89198	2.67855	-0.0693466	0.786572	TRUE	TRUE	G & T	1	1
ACCACGTACACAAACACCTG	GTGGACCACGTACACAAACACCTGAGGACT	PIGV	-0.384098	-0.77853	-1.09374	-0.709642	-0.315209	TRUE	TRUE	G & T	1	1
ACCACGTGGCCCAGGGAGAT	GACCACCACGTGGCCCAGGGAGATCGGTCG	SPATA5L1	-1.0572	-1.62338	-0.856067	0.201129	0.767312	TRUE	TRUE	G & T	1	1
ACCACTACCACTATTGGTGG	CATCACCACTACCACTATTGGTGGGGGCTC	BMS1	-0.152	-0.175682	-0.763881	-0.611882	-0.5882	TRUE	TRUE	G & T	3	1
ACCACTGGACTCTGCGGGAT	AATGACCACTGGACTCTGCGGGATGGGGCT	TAF6L	1.43859	1.09988	0.219227	-1.21936	-0.880651	TRUE	TRUE	G & T	2	1
ACCACTGGCTGACCGTCTGG	ACCCACCACTGGCTGACCGTCTGGCGGCCC	VPS28	-0.967838	-2.33878	-0.718705	0.249134	1.62007	TRUE	TRUE	G & T	2	1
ACCACTGGGGCCAGCAGCTC	AGGAACCACTGGGGCCAGCAGCTCAGGAGC	CDK12	0.110955	-0.650974	0.057418	-0.053537	0.708392	TRUE	TRUE	G & T	1	1
ACCAGAAGATTCGGATGGGT	ACAGACCAGAAGATTCGGATGGGTGGGAAA	DNAJA3	-0.661046	-1.16696	-1.35552	-0.69447	-0.188551	TRUE	TRUE	G & T	3	1
ACCAGAGGGGGTGGAGGTGG	TTCAACCAGAGGGGGTGGAGGTGGCGGCGG	CDK12	-1.32034	-1.44403	-0.547124	0.77322	0.896906	TRUE	TRUE	G & T	3	1
ACCAGAGTGGGTGTGGGCAT	CCTCACCAGAGTGGGTGTGGGCATGGGGGC	SRCAP	0.622461	0.0500961	0.608956	-0.0135053	0.55886	TRUE	TRUE	G & T	1	1
ACCAGATGGTCAAGGATGCA	GGAGACCAGATGGTCAAGGATGCAGGGCTG	POLE	-1.30123	0.105171	-0.232252	1.06897	-0.337423	TRUE	TRUE	G & T	1	1
ACCAGATGTGAAAATTGTCA	GTCTACCAGATGTGAAAATTGTCAAGGTCA	OGT	1.10361	0.758779	-0.0156811	-1.11929	-0.77446	TRUE	TRUE	G & T	1	1
ACCAGCCGGTGTGGCCCATG	TCTCACCAGCCGGTGTGGCCCATGGGGCTG	TEDC1	0.301959	-0.601749	0.108722	-0.193237	0.710471	TRUE	TRUE	G & T	1	1
ACCAGCCTGATGTCGCTGGA	AGCCACCAGCCTGATGTCGCTGGATGGGTT	GCN1	1.26484	1.4008	0.892134	-0.372702	-0.508665	TRUE	TRUE	G & T	2	1
ACCAGCCTTCCATCATGATG	AGATACCAGCCTTCCATCATGATGTGGGCT	GEMIN5	0.391639	0.328649	-0.389607	-0.781246	-0.718256	TRUE	TRUE	G & T	2	1
ACCAGCGAGCCGGCCCGCTC	GCCGACCAGCGAGCCGGCCCGCTCGGGCCA	SNIP1	0.328655	0.0637237	0.909549	0.580894	0.845825	TRUE	TRUE	G & T	1	1
ACCAGCGCAAGCAGCAGATG	TGTGACCAGCGCAAGCAGCAGATGTGGGTA	MROH6	0.883389	-0.733666	-0.397226	-1.28061	0.336439	TRUE	TRUE	G & T	2	1
ACCAGCGTGTTGAGCCTGAA	GACAACCAGCGTGTTGAGCCTGAATGGTAC	TOP2A	0.263676	-0.43673	1.71367	1.45	2.1504	TRUE	TRUE	G & T	1	1
ACCAGCTCCATCAGGGGTGA	CTGTACCAGCTCCATCAGGGGTGATGGTGC	USP5	0.82394	-0.195109	-0.0621624	-0.886102	0.132947	TRUE	TRUE	G & T	2	1
ACCAGCTCTTTGCACCTGGA	AACAACCAGCTCTTTGCACCTGGAGGGCGA	EIF4G1	-0.91319	-1.44897	-1.30402	-0.390833	0.14495	TRUE	TRUE	G & T	2	1
ACCAGCTGCTGTATCTTGGG	CTGGACCAGCTGCTGTATCTTGGGGGGGTA	MRPL12	-0.707418	-1.29921	-1.45874	-0.751323	-0.159533	TRUE	TRUE	G & T	3	1
ACCAGGAAAATAATCTCCTG	CCAGACCAGGAAAATAATCTCCTGCGGGAG	ANAPC4	-0.929165	-0.813949	-0.73253	0.196636	0.0814198	TRUE	TRUE	G & T	1	1
ACCAGGACAGGTGAGCATGC	TGGCACCAGGACAGGTGAGCATGCTGGGGC	SRCAP	1.42354	0.277432	0.443607	-0.979935	0.166175	TRUE	TRUE	G & T	1	1
ACCAGGAGAATGAACAGAGT	GAACACCAGGAGAATGAACAGAGTTGGCAA	POLR1E	-0.420393	-0.438341	-1.00219	-0.581796	-0.563848	TRUE	TRUE	G & T	2	1
ACCAGGCAATGAACAAGGTG	ATCTACCAGGCAATGAACAAGGTGAGGTCC	CIAO1	0.145137	-0.910512	-0.510979	-0.656116	0.399533	TRUE	TRUE	G & T	3	1
ACCAGGCCAGGAGCGCCTGG	AGCCACCAGGCCAGGAGCGCCTGGCGGAGC	SPATA5L1	1.64707	1.68136	1.91314	0.266069	0.231781	TRUE	TRUE	G & T	2	1
ACCAGGCCTTGAAAGCGCTG	CGGGACCAGGCCTTGAAAGCGCTGCGGGCC	USP5	0.58506	0.583262	0.212615	-0.372445	-0.370647	TRUE	TRUE	G & T	2	1
ACCAGGCGGGTTCACCTGGA	GATCACCAGGCGGGTTCACCTGGAGGGCAT	NMT1	-0.675782	0.667694	1.48246	2.15824	0.814767	TRUE	TRUE	G & T	2	1
ACCAGGGCCCGGAACAGTAA	GTGCACCAGGGCCCGGAACAGTAACGGAAC	POLE	0.753432	-1.06043	0.114891	-0.638541	1.17532	TRUE	TRUE	G & T	1	1
ACCAGGGGTACATCTAGGTG	AAGGACCAGGGGTACATCTAGGTGAGGGTT	CEP152	0.218706	1.29242	-0.868975	-1.08768	-2.1614	TRUE	TRUE	G & T	3	1
ACCAGGTTCTCATTACTGCC	ACCAACCAGGTTCTCATTACTGCCAGGGCT	CRIPT	-0.665893	0.79248	-1.25604	-0.590147	-2.04852	TRUE	TRUE	G & T	1	1
ACCAGGTTTCGGAGTTCTGA	ATTCACCAGGTTTCGGAGTTCTGAGGGGTT	COPS3	-1.0367	-0.354719	-0.0667346	0.969961	0.287984	TRUE	TRUE	G & T	1	1
ACCAGTCCAGCCTCTCCTGC	AGGAACCAGTCCAGCCTCTCCTGCGGGAAG	SLC7A6OS	-0.206377	-0.558213	0.0471762	0.253553	0.605389	TRUE	TRUE	G & T	1	1
ACCAGTGCCACAGTTGTCGC	TGACACCAGTGCCACAGTTGTCGCAGGAAT	SON	0.98785	-0.0531345	0.392272	-0.595578	0.445407	TRUE	TRUE	G & T	1	1
ACCAGTGTTACCTTGATCAG	ATCCACCAGTGTTACCTTGATCAGCGGGAG	COG3	-1.60565	-0.38848	-0.97562	0.630029	-0.587139	TRUE	TRUE	G & T	1	1
ACCATATGAAAGCGTGATGA	TAAAACCATATGAAAGCGTGATGAAGGTGA	ADSL	0.355043	1.48778	-0.0841278	-0.439171	-1.57191	TRUE	TRUE	G & T	1	1
ACCATATGCATCGGGCCTGG	AGAAACCATATGCATCGGGCCTGGCGGTCT	POLR1E	-1.28903	-0.730112	-2.17331	-0.884286	-1.4432	TRUE	TRUE	G & T	2	1
ACCATCATCAGCCCCTTGGA	AAGGACCATCATCAGCCCCTTGGAAGGGCC	NOP2	1.33974	1.39759	0.814595	-0.525149	-0.582997	TRUE	TRUE	G & T	2	1
ACCATCTCGATCCAGCCCGT	CTGGACCATCTCGATCCAGCCCGTGGGGAA	SEH1L	1.29764	1.32982	1.02023	-0.277411	-0.309588	TRUE	TRUE	G & T	1	1
ACCATGAAGGAGCGCCGGGT	CACCACCATGAAGGAGCGCCGGGTGGGCAG	KDSR	0.24842	-0.122797	-0.250757	-0.499177	-0.12796	TRUE	TRUE	G & T	3	1
ACCATGATAGAGGGCAGCAT	CCATACCATGATAGAGGGCAGCATGGGTGG	RPAP1	1.11153	0.984992	-0.200604	-1.31213	-1.1856	TRUE	TRUE	G & T	1	1
ACCATGATGTGCGTGAGCTC	TCCAACCATGATGTGCGTGAGCTCGGGGAT	PMPCA	-0.0952383	0.126662	0.0624089	0.157647	-0.064253	TRUE	TRUE	G & T	1	1
ACCATTATCAGCCACTATGA	CAACACCATTATCAGCCACTATGATGGGCG	NOP2	-0.850173	-0.864224	-1.20317	-0.352999	-0.338947	TRUE	TRUE	G & T	1	1
ACCATTCCCCCAAGGCCTCG	GCTCACCATTCCCCCAAGGCCTCGAGGCAG	MTOR	0.667776	0.195211	-0.979515	-1.64729	-1.17473	TRUE	TRUE	G & T	1	1
ACCATTCCTCAATGTAACTG	GCTCACCATTCCTCAATGTAACTGAGGTAG	NUP214	-1.20847	-2.52903	-2.48111	-1.27264	0.047918	TRUE	TRUE	G & T	1	1
ACCATTGAAGTGGAAGATGA	AGGCACCATTGAAGTGGAAGATGAAGGCAT	ZNF131	0.108685	0.255135	-0.0701478	-0.178833	-0.325283	TRUE	TRUE	G & T	1	1
ACCATTGCAATCACTTCTGG	CATCACCATTGCAATCACTTCTGGAGGTGC	SLC39A7	-2.03298	-1.39372	-1.70832	0.324659	-0.314608	TRUE	TRUE	G & T	2	1
ACCATTGTTTGAGTTTGTAC	TGAAACCATTGTTTGAGTTTGTACGGGAGG	ELP6	-1.61069	-1.04092	-1.0242	0.586496	0.0167201	TRUE	TRUE	G & T	1	1
ACCCAAAGAACCCTGGGCTG	AAGAACCCAAAGAACCCTGGGCTGTGGTGA	PRPF6	-0.504182	-0.52339	-0.304032	0.200149	0.219358	TRUE	TRUE	G & T	2	1
ACCCAAAGCCTTGAGCCTAG	ACTAACCCAAAGCCTTGAGCCTAGAGGGCA	GCN1	0.129811	0.384511	0.635327	0.505516	0.250816	TRUE	TRUE	G & T	1	1
ACCCAATCCGAGGGTCATGG	TGGAACCCAATCCGAGGGTCATGGAGGCAT	ERCC6L	0.949303	0.744072	0.802573	-0.14673	0.058501	TRUE	TRUE	G & T	2	1
ACCCACACACAAAGAGGAAT	ACAAACCCACACACAAAGAGGAATGGGTTT	RSRC2	-0.913009	-0.866395	-0.707094	0.205916	0.159302	TRUE	TRUE	G & T	1	1
ACCCACACAGGCACAGGCAT	GATCACCCACACAGGCACAGGCATGGGCGC	ITGAV	0.675861	0.219971	-0.170637	-0.846498	-0.390608	TRUE	TRUE	G & T	1	1
ACCCACAGGGGGCTGCCTGC	CCCCACCCACAGGGGGCTGCCTGCTGGAGG	E4F1	-0.56619	-1.17843	-1.11844	-0.552253	0.059985	TRUE	TRUE	G & T	1	1
ACCCACTCCAGCTTCAGCTC	CTCGACCCACTCCAGCTTCAGCTCCGGCTG	SRCAP	0.835418	0.68736	-0.218761	-1.05418	-0.906121	TRUE	TRUE	G & T	1	1
ACCCAGAGGCACTCGGGCCT	CGTCACCCAGAGGCACTCGGGCCTGGGCCA	TEDC1	1.87938	1.8387	1.55946	-0.319925	-0.279248	TRUE	TRUE	G & T	1	1
ACCCAGCCAACCAAGACGTC	TAGTACCCAGCCAACCAAGACGTCAGGCGT	NUP214	1.03344	-0.121619	-0.496405	-1.52984	-0.374786	TRUE	TRUE	G & T	1	1
ACCCAGCCTGGGATTGTGGA	CACCACCCAGCCTGGGATTGTGGAAGGAGG	ITGAV	0.113614	-0.0780663	-0.572668	-0.686282	-0.494602	TRUE	TRUE	G & T	2	1
ACCCAGGTAGATAACAAGTC	AGTGACCCAGGTAGATAACAAGTCCGGTTT	METTL17	-0.478659	-0.19032	-1.06649	-0.587828	-0.876168	TRUE	TRUE	G & T	1	1
ACCCAGTTGTCACCAAGTGC	CAAAACCCAGTTGTCACCAAGTGCAGGCAT	RNF113A	-1.45865	-1.31903	-1.85018	-0.391528	-0.531153	TRUE	TRUE	G & T	2	1
ACCCATCAGACAGACTGCTC	GCCAACCCATCAGACAGACTGCTCAGGATT	PTCD3	0.909872	1.07662	-0.089725	-0.999597	-1.16635	TRUE	TRUE	G & T	1	1
ACCCATCTCCCCACAGTGGA	CACCACCCATCTCCCCACAGTGGAAGGCGG	PHB2	-0.691534	0.223322	-0.87511	-0.183576	-1.09843	TRUE	TRUE	G & T	2	1
ACCCATGCTTGTAATCTGAA	TGCCACCCATGCTTGTAATCTGAACGGTCA	RNF113A	-0.849856	-0.493806	-0.304087	0.545769	0.189719	TRUE	TRUE	G & T	1	1
ACCCATTCAGCTCGGCCAGT	AAAAACCCATTCAGCTCGGCCAGTGGGGGC	NUP214	0.00136224	0.624994	0.70793	0.706568	0.0829365	TRUE	TRUE	G & T	1	1
ACCCATTCTGCAGGAAGGTG	TAACACCCATTCTGCAGGAAGGTGGGGTGC	EIF4G1	-0.884983	-1.35203	-1.07529	-0.190309	0.276735	TRUE	TRUE	G & T	3	1
ACCCATTGTCGATATGTGCG	TAGGACCCATTGTCGATATGTGCGTGGTGG	DDB1	0.227987	-0.842206	-1.28886	-1.51685	-0.446658	TRUE	TRUE	G & T	2	1
ACCCCAACAGTGAGGAGATC	GCCAACCCCAACAGTGAGGAGATCTGGCTG	PRPF6	-0.82807	0.322163	0.643696	1.47177	0.321533	TRUE	TRUE	G & T	1	1
ACCCCACAGTCCCAGTCTGC	CATGACCCCACAGTCCCAGTCTGCGGGCAG	ATF7	-0.391035	-0.793299	-1.09521	-0.704174	-0.30191	TRUE	TRUE	G & T	1	1
ACCCCACCTTCCTGCAGAAT	GGGCACCCCACCTTCCTGCAGAATGGGTGT	EIF4G1	-1.44939	-1.20726	0.838601	2.28799	2.04586	TRUE	TRUE	G & T	1	1
ACCCCAGCGGGGACTATGGA	TGCCACCCCAGCGGGGACTATGGAAGGCAT	PIGS	0.50016	-1.34763	-1.175	-1.67516	0.172628	TRUE	TRUE	G & T	2	1
ACCCCAGTGCCTGAGTTGCC	TTCTACCCCAGTGCCTGAGTTGCCAGGGCC	SON	0.964893	1.28532	1.0358	0.070908	-0.249518	TRUE	TRUE	G & T	1	1
ACCCCATCCGGAGGCCCTGC	GTCTACCCCATCCGGAGGCCCTGCTGGCTC	GTF3C2	-0.777699	-0.459447	0.602265	1.37996	1.06171	TRUE	TRUE	G & T	1	1
ACCCCCAAGCCAGAATATGA	GTTCACCCCCAAGCCAGAATATGAAGGCCC	POLE	-1.42354	-0.454537	-0.977987	0.44555	-0.523451	TRUE	TRUE	G & T	1	1
ACCCCCACACTCGGACACTG	TGCCACCCCCACACTCGGACACTGTGGAAT	CNOT3	-0.535717	-0.187097	-0.922142	-0.386425	-0.735044	TRUE	TRUE	G & T	1	1
ACCCCCAGTGAGCCCCCTGA	CCCTACCCCCAGTGAGCCCCCTGAAGGCGG	EIF4G1	0.0897194	-1.52981	-0.0207089	-0.110428	1.50911	TRUE	TRUE	G & T	1	1
ACCCCCATGGTGACTATGCC	AGGGACCCCCATGGTGACTATGCCAGGTAA	OGT	2.38033	2.22603	2.00119	-0.37914	-0.224836	TRUE	TRUE	G & T	1	1
ACCCCCCATACCTGCCGTGC	TCACACCCCCCATACCTGCCGTGCCGGCGG	METTL17	-0.885577	-0.253038	-1.33193	-0.446355	-1.07889	TRUE	TRUE	G & T	2	1
ACCCCCGCCACCGCCTCCTG	CTCCACCCCCGCCACCGCCTCCTGCGGGCG	MED19	-0.070435	-0.0519326	0.105364	0.175799	0.157297	TRUE	TRUE	G & T	1	1
ACCCCCTTGCATCTTGCTGC	CTTGACCCCCTTGCATCTTGCTGCTGGGAA	ANKRD49	1.77501	1.84794	1.59272	-0.182282	-0.255212	TRUE	TRUE	G & T	1	1
ACCCCGAGAAGGACCAGGTG	GTCTACCCCGAGAAGGACCAGGTGAGGAGC	DNM2	1.30368	1.12025	0.833771	-0.46991	-0.286477	TRUE	TRUE	G & T	3	1
ACCCCGAGTCCCAGCAGGTG	GCTGACCCCGAGTCCCAGCAGGTGCGGCAC	MROH6	0.0688902	-0.435724	-0.705183	-0.774073	-0.269459	TRUE	TRUE	G & T	3	1
ACCCCGCACCTTAGTGCTGC	GCGGACCCCGCACCTTAGTGCTGCTGGACA	DDOST	1.19666	1.09764	1.10234	-0.0943153	0.00470555	TRUE	TRUE	G & T	1	1
ACCCCGCCCTTACCTGCTGC	ACTGACCCCGCCCTTACCTGCTGCAGGGCC	POLE	0.152348	1.53203	0.98264	0.830291	-0.549392	TRUE	TRUE	G & T	1	1
ACCCCGGTGCCAGAGTTGCC	TGCTACCCCGGTGCCAGAGTTGCCAGGGCC	SON	1.30658	1.15145	0.883379	-0.4232	-0.268076	TRUE	TRUE	G & T	1	1
ACCCCTATTGCTTCTGTGCC	TGGCACCCCTATTGCTTCTGTGCCTGGATC	PSMD1	1.6703	2.00446	1.49054	-0.179766	-0.513927	TRUE	TRUE	G & T	1	1
ACCCCTCAATAGACACAGGT	TCGGACCCCTCAATAGACACAGGTCGGGTC	INTS14	-0.504487	0.27785	-1.27269	-0.768205	-1.55054	TRUE	TRUE	G & T	2	1
ACCCCTCACCGATGAGCATG	CCAGACCCCTCACCGATGAGCATGCGGTAT	FBL	-1.69525	-0.070641	-0.955559	0.739688	-0.884918	TRUE	TRUE	G & T	1	1
ACCCCTGAAGTAGATCCTCG	GGTTACCCCTGAAGTAGATCCTCGTGGGGT	GTF3C2	0.767979	0.616626	0.692686	-0.0752937	0.0760597	TRUE	TRUE	G & T	1	1
ACCCCTGCCCTCAGCGAGTA	CTTGACCCCTGCCCTCAGCGAGTATGGCAT	TAF10	-0.457834	0.341662	0.0783802	0.536214	-0.263282	TRUE	TRUE	G & T	1	1
ACCCGACCGCATGTCTGTCA	TCAGACCCGACCGCATGTCTGTCATGGACC	POLR1H	1.14013	1.21182	1.40925	0.26912	0.197429	TRUE	TRUE	G & T	1	1
ACCCGGTGGTGCTGTGTGGC	GACAACCCGGTGGTGCTGTGTGGCTGGAAA	HINFP	0.409458	1.02564	1.08127	0.671811	0.055629	TRUE	TRUE	G & T	2	1
ACCCGTCAAGGAGTATCTGC	CGCCACCCGTCAAGGAGTATCTGCAGGACA	FAM210A	0.365413	1.79056	0.337888	-0.0275241	-1.45267	TRUE	TRUE	G & T	1	1
ACCCGTGCTGATGGCACAGT	ATATACCCGTGCTGATGGCACAGTTGGCCG	SNIP1	-1.0851	-1.46601	-1.68456	-0.599456	-0.218542	TRUE	TRUE	G & T	1	1
ACCCGTGGGACCAGAGGATA	CGAAACCCGTGGGACCAGAGGATATGGGAG	RNF113A	0.561696	0.924302	0.386961	-0.174734	-0.537341	TRUE	TRUE	G & T	1	1
ACCCGTGTTCTTCATCAGCT	TCACACCCGTGTTCTTCATCAGCTGGGCTA	NOP2	-1.21395	0.0156232	-0.33808	0.875866	-0.353703	TRUE	TRUE	G & T	1	1
ACCCGTTCGGCGAAACCCGT	ATCCACCCGTTCGGCGAAACCCGTGGGACC	RNF113A	4.82461e-05	0.0424439	0.0104115	0.0103633	-0.0320324	TRUE	TRUE	G & T	1	1
ACCCTACGAGAAAGATGATG	GTGGACCCTACGAGAAAGATGATGAGGAAG	PRPF6	-0.903701	0.0627233	-1.77054	-0.866836	-1.83326	TRUE	TRUE	G & T	2	1
ACCCTCCAAATTATCAGTAC	CACTACCCTCCAAATTATCAGTACAGGAAA	KNL1	0.234609	0.435669	-0.0670342	-0.301643	-0.502703	TRUE	TRUE	G & T	1	1
ACCCTCCAAGTACGGTGTGG	AGGAACCCTCCAAGTACGGTGTGGTGGTGT	GMPPB	-0.46467	0.941048	-0.670879	-0.206209	-1.61193	TRUE	TRUE	G & T	3	1
ACCCTCTGGTGGGCCCACGT	GCTCACCCTCTGGTGGGCCCACGTTGGGCA	RPAP1	1.1054	0.255206	0.9465	-0.158899	0.691295	TRUE	TRUE	G & T	1	1
ACCCTGACAGCACTGACTGA	TCTAACCCTGACAGCACTGACTGAAGGAAT	MROH6	0.977738	0.707096	-0.453924	-1.43166	-1.16102	TRUE	TRUE	G & T	1	1
ACCCTGGTTAGGAGTAGAAT	TAGGACCCTGGTTAGGAGTAGAATGGGACA	TBCE	-0.261368	-0.126319	-0.220372	0.0409965	-0.0940525	TRUE	TRUE	G & T	1	1
ACCCTGTCCTATGTGGACGT	GCACACCCTGTCCTATGTGGACGTTGGCAC	SDHA	-1.89845	0.0467226	-1.27115	0.627297	-1.31788	TRUE	TRUE	G & T	1	1
ACCCTTACAGTGCTGCCTGA	GACCACCCTTACAGTGCTGCCTGAAGGTGA	SRCAP	-0.191825	0.0312137	0.169321	0.361146	0.138108	TRUE	TRUE	G & T	1	1
ACCCTTCTACTTTGCAGATG	ATTGACCCTTCTACTTTGCAGATGTGGGCA	OGT	1.42281	1.02738	1.04458	-0.378222	0.0172058	TRUE	TRUE	G & T	2	1
ACCCTTGCCCTGCTGCTCAG	CCACACCCTTGCCCTGCTGCTCAGCGGGGT	EIF4G1	1.53806	2.09035	1.69645	0.158385	-0.393898	TRUE	TRUE	G & T	1	1
ACCGAAAACTGTGCGATGCA	GGCCACCGAAAACTGTGCGATGCATGGTAT	HEATR1	2.0899	1.73372	1.54153	-0.548369	-0.192188	TRUE	TRUE	G & T	1	1
ACCGAACACGGGGCAGCATG	TCCTACCGAACACGGGGCAGCATGAGGTAG	IARS1	0.0571775	-0.0228355	-0.51076	-0.567938	-0.487925	TRUE	TRUE	G & T	1	1
ACCGAACCTTCTCAAGTAGC	ACTTACCGAACCTTCTCAAGTAGCTGGTGA	MARS1	1.31773	1.41992	1.0786	-0.239127	-0.341321	TRUE	TRUE	G & T	1	1
ACCGAAGCCAGGGGAGTCCG	CGAGACCGAAGCCAGGGGAGTCCGAGGTGG	RPAP1	-0.722369	0.650667	0.136731	0.859099	-0.513936	TRUE	TRUE	G & T	1	1
ACCGACACCACCTACTTGAG	TTAAACCGACACCACCTACTTGAGTGGTAA	ERCC6L	-1.03443	-0.757958	-1.04735	-0.0129154	-0.289389	TRUE	TRUE	G & T	2	1
ACCGAGAGTCTGCTGTGTAC	AGTCACCGAGAGTCTGCTGTGTACTGGCTC	WDR55	-1.26315	-0.483459	-0.333295	0.929854	0.150164	TRUE	TRUE	G & T	1	1
ACCGAGATCGAGAACGAGTG	GTCGACCGAGATCGAGAACGAGTGCGGGAC	SRSF2	0.326474	0.721541	-0.360853	-0.687327	-1.08239	TRUE	TRUE	G & T	2	1
ACCGAGCCATCACCTCGCTG	ATCGACCGAGCCATCACCTCGCTGCGGGCC	PRPF6	0.570183	-0.88591	-0.885213	-1.4554	0.000697001	TRUE	TRUE	G & T	2	1
ACCGAGCCCGAGGAGTTAGC	GGGAACCGAGCCCGAGGAGTTAGCCGGTAA	SNIP1	-0.467423	-0.186304	0.0180301	0.485453	0.204335	TRUE	TRUE	G & T	1	1
ACCGATTACACAGTCCAGTC	GATGACCGATTACACAGTCCAGTCAGGCTA	MAK16	-0.213098	-1.02625	-0.906232	-0.693135	0.120023	TRUE	TRUE	G & T	1	1
ACCGCACTTAAAGAACAGGT	AGTCACCGCACTTAAAGAACAGGTTGGGAT	CEP152	-1.72354	-1.50262	-1.6203	0.103236	-0.117678	TRUE	TRUE	G & T	2	1
ACCGCAGCTTGGCCTGCTGG	GCGCACCGCAGCTTGGCCTGCTGGAGGTGG	CACTIN	-0.956044	-0.49382	-0.361	0.595044	0.13282	TRUE	TRUE	G & T	2	1
ACCGCCACCCCGCAGGTACG	GGGGACCGCCACCCCGCAGGTACGGGGGCG	SRSF2	0.729983	-0.0353978	0.158278	-0.571706	0.193676	TRUE	TRUE	G & T	1	1
ACCGCCAGTGCCTGGGGCTC	ACCTACCGCCAGTGCCTGGGGCTCCGGCCC	MROH6	-0.852466	-0.868331	-1.0756	-0.223134	-0.207269	TRUE	TRUE	G & T	1	1
ACCGCCCCAGAAATCAAGGT	CAGCACCGCCCCAGAAATCAAGGTGGGCTC	CNOT3	-0.136517	-0.292898	-0.261342	-0.124825	0.0315552	TRUE	TRUE	G & T	2	1
ACCGCCTAGAGCGGAGTGAA	GGAGACCGCCTAGAGCGGAGTGAACGGGGA	EIF4G1	0.402534	0.924034	1.15373	0.751199	0.229699	TRUE	TRUE	G & T	1	1
ACCGGCAAGGGATATCGCTG	CTAAACCGGCAAGGGATATCGCTGCGGAAA	POLE	0.758945	-0.369944	-0.630441	-1.38939	-0.260497	TRUE	TRUE	G & T	2	1
ACCGGCTAACTCCTCGGGCT	ACTTACCGGCTAACTCCTCGGGCTCGGTTC	SNIP1	1.30194	1.25673	0.899092	-0.402846	-0.357634	TRUE	TRUE	G & T	2	1
ACCGGGACCGGGACCGTGAG	AGGGACCGGGACCGGGACCGTGAGCGGGAG	SNRNP70	0.268645	1.12152	1.13633	0.867689	0.0148096	TRUE	TRUE	G & T	2	1
ACCGGGAGGAAGAGGATGAC	CTGTACCGGGAGGAAGAGGATGACTGGGTA	CIAO1	1.32202	1.11793	1.14166	-0.18036	0.0237382	TRUE	TRUE	G & T	1	1
ACCGGGATGCAGTGTCGGTG	GGACACCGGGATGCAGTGTCGGTGAGGAGC	RRP9	-0.743865	-1.06869	-1.68106	-0.937198	-0.612376	TRUE	TRUE	G & T	3	1
ACCGGGGAGAACCTGCTGCC	CGTCACCGGGGAGAACCTGCTGCCGGGCAT	ARL2	0.00702602	-0.122414	-0.616009	-0.623035	-0.493596	TRUE	TRUE	G & T	1	1
ACCGGGGCTCTTGGGGGGCT	GGGGACCGGGGCTCTTGGGGGGCTGGGGGC	RAD9A	0.749379	1.48027	1.17164	0.422261	-0.308635	TRUE	TRUE	G & T	2	1
ACCGGTCGGCGCTGTGGAGT	GGACACCGGTCGGCGCTGTGGAGTGGGGCT	DNM2	0.711496	0.266384	-0.0617455	-0.773242	-0.32813	TRUE	TRUE	G & T	2	1
ACCGTATTTCGAGATAAGTC	TGAAACCGTATTTCGAGATAAGTCTGGTCG	BUD13	-0.892674	-0.312617	-0.5871	0.305573	-0.274483	TRUE	TRUE	G & T	1	1
ACCGTCATAGTTGGCAGACT	ACTCACCGTCATAGTTGGCAGACTTGGATA	IGBP1	0.417492	-0.154955	0.705298	0.287807	0.860253	TRUE	TRUE	G & T	1	1
ACCGTGCATTATAACATGGG	CCCCACCGTGCATTATAACATGGGCGGCAT	SDHA	-0.532699	-0.576153	-0.937034	-0.404335	-0.36088	TRUE	TRUE	G & T	3	1
ACCGTGTATTACGGCTCGCT	GCAGACCGTGTATTACGGCTCGCTGGGCCT	SYS1	-0.856871	-0.378635	1.41107	2.26794	1.78971	TRUE	TRUE	G & T	1	1
ACCGTTCAGATTACAAGCAT	CATGACCGTTCAGATTACAAGCATGGGTGG	RNF113A	-0.924675	0.185279	-1.24668	-0.322003	-1.43196	TRUE	TRUE	G & T	1	1
ACCTACAACAATGGCAGGTC	CTTGACCTACAACAATGGCAGGTCAGGGGG	POLR1E	0.692833	0.171093	1.61099	0.918157	1.4399	TRUE	TRUE	G & T	2	1
ACCTAGAGAAAGAAGTGATC	CTGGACCTAGAGAAAGAAGTGATCTGGGAT	SPCS3	0.781054	0.0957078	1.11675	0.3357	1.02105	TRUE	TRUE	G & T	1	1
ACCTAGGAGTGTTCTTGGTG	GCATACCTAGGAGTGTTCTTGGTGAGGGTG	RACGAP1	0.978422	1.07071	0.165765	-0.812657	-0.904943	TRUE	TRUE	G & T	3	1
ACCTATGGCTTGATAATGGG	GCATACCTATGGCTTGATAATGGGTGGCAG	DDX18	-1.51889	-0.733416	-1.26679	0.2521	-0.533377	TRUE	TRUE	G & T	3	1
ACCTCAAGATTGAGAGATGC	GCTTACCTCAAGATTGAGAGATGCAGGAGA	KIF11	-1.23344	0.531226	0.130376	1.36382	-0.40085	TRUE	TRUE	G & T	1	1
ACCTCACACCTTTCTCTGCA	CCACACCTCACACCTTTCTCTGCATGGGCC	RPAP1	0.0479347	-0.259569	-0.0886916	-0.136626	0.170877	TRUE	TRUE	G & T	1	1
ACCTCACCTTGTTCATTGCC	ATGGACCTCACCTTGTTCATTGCCTGGTAG	CIAO1	1.01437	1.27174	0.770623	-0.243742	-0.501113	TRUE	TRUE	G & T	1	1
ACCTCATCTCCAAACTGCTC	CAGGACCTCATCTCCAAACTGCTCAGGCAT	AURKB	-0.24419	-0.469872	-0.825618	-0.581428	-0.355746	TRUE	TRUE	G & T	1	1
ACCTCCAGCAGGCCAAGCTG	TTCCACCTCCAGCAGGCCAAGCTGCGGTGC	CACTIN	-1.37282	-1.30157	-0.972704	0.400116	0.328869	TRUE	TRUE	G & T	2	1
ACCTCCATGCCGGAGTTGCA	TGCGACCTCCATGCCGGAGTTGCAGGGGCC	SON	-0.134543	0.777841	0.478122	0.612666	-0.299718	TRUE	TRUE	G & T	1	1
ACCTCCCAGGACTTGGGCTG	TTTGACCTCCCAGGACTTGGGCTGAGGGCC	MROH6	-0.872228	0.418503	-0.187347	0.684881	-0.60585	TRUE	TRUE	G & T	2	1
ACCTCCCGCCCACCGCCGTC	TCGCACCTCCCGCCCACCGCCGTCCGGACC	SNIP1	0.324679	0.48214	0.534771	0.210092	0.0526303	TRUE	TRUE	G & T	1	1
ACCTCCGCTGCCGCAGATGA	CGGCACCTCCGCTGCCGCAGATGATGGAAG	NMT1	1.72103	1.65087	0.997653	-0.723381	-0.65322	TRUE	TRUE	G & T	1	1
ACCTCCTCCTGCTGCTCCTG	CCTCACCTCCTCCTGCTGCTCCTGGGGGGA	PRPF6	-1.09719	-0.897586	-1.21641	-0.119219	-0.318827	TRUE	TRUE	G & T	1	1
ACCTCCTCCTGGCTCATGAC	CTCCACCTCCTCCTGGCTCATGACGGGCGT	NMT1	-0.813943	-1.06507	-1.14051	-0.326568	-0.075437	TRUE	TRUE	G & T	1	1
ACCTCCTGTAGTATCAATGG	TAGAACCTCCTGTAGTATCAATGGAGGTAT	SON	-0.355649	-0.38621	-1.05273	-0.697086	-0.666524	TRUE	TRUE	G & T	2	1
ACCTCCTTCTCAATGGACGT	GAAGACCTCCTTCTCAATGGACGTAGGCTG	GMPPB	0.0356938	-1.05695	-2.01456	-2.05025	-0.957611	TRUE	TRUE	G & T	1	1
ACCTCGGCTGGGATATCATG	TCCTACCTCGGCTGGGATATCATGAGGTAA	DNAJA3	1.55167	1.47761	0.998354	-0.55332	-0.479254	TRUE	TRUE	G & T	1	1
ACCTCGTTTCTTAGGCATGG	TTCGACCTCGTTTCTTAGGCATGGGGGTGG	GTF3C2	0.226231	0.63926	-0.549826	-0.776057	-1.18909	TRUE	TRUE	G & T	2	1
ACCTCTGCAAGTGAATCATG	ACTCACCTCTGCAAGTGAATCATGAGGAAA	RACGAP1	-1.61712	-1.12795	-2.33736	-0.720248	-1.20941	TRUE	TRUE	G & T	1	1
ACCTCTGGTATAAAGGTCGA	CCTCACCTCTGGTATAAAGGTCGAAGGCCC	BUD23	-0.416686	0.115015	0.595251	1.01194	0.480237	TRUE	TRUE	G & T	1	1
ACCTCTGTTGGGATGGCTGA	ACCTACCTCTGTTGGGATGGCTGAAGGTGA	PRMT5	-0.280457	-0.362087	-1.03099	-0.750534	-0.668904	TRUE	TRUE	G & T	1	1
ACCTCTTCTTGCAGCTATGC	TGACACCTCTTCTTGCAGCTATGCTGGGAC	RPN2	-0.769952	-0.861422	1.12213	1.89208	1.98355	TRUE	TRUE	G & T	1	1
ACCTGAACAGGAGCAGCTGA	GTACACCTGAACAGGAGCAGCTGATGGTGG	INTS2	0.796685	0.0450832	-0.0572557	-0.853941	-0.102339	TRUE	TRUE	G & T	1	1
ACCTGACACAACTTCTCCTG	CAACACCTGACACAACTTCTCCTGTGGTTC	CKAP5	0.828175	0.963414	0.449107	-0.379068	-0.514308	TRUE	TRUE	G & T	1	1
ACCTGAGAATTTGTTCCAGT	TCTCACCTGAGAATTTGTTCCAGTTGGTCT	NBAS	0.405288	1.09343	-0.119558	-0.524846	-1.21299	TRUE	TRUE	G & T	1	1
ACCTGCACTAAGACTTCCTG	ACAAACCTGCACTAAGACTTCCTGAGGGTT	NUP58	-0.0436734	0.183017	-0.37287	-0.329197	-0.555887	TRUE	TRUE	G & T	1	1
ACCTGCCTTCTTTCTTGATG	ACTCACCTGCCTTCTTTCTTGATGTGGCAG	USP5	-0.116168	0.42875	-0.528472	-0.412303	-0.957222	TRUE	TRUE	G & T	2	1
ACCTGCGCGATGGTATCTGC	ACTCACCTGCGCGATGGTATCTGCTGGCTT	PDCD11	-0.58598	-0.949749	-0.783513	-0.197533	0.166236	TRUE	TRUE	G & T	1	1
ACCTGCTTGGCTCCCGAGCT	TCTCACCTGCTTGGCTCCCGAGCTGGGCCT	RPP21	0.809994	1.03764	0.542776	-0.267218	-0.494865	TRUE	TRUE	G & T	1	1
ACCTGGACTTAGCAGATAGC	GATGACCTGGACTTAGCAGATAGCGGGCCA	SRCAP	0.806424	0.943588	0.0671021	-0.739322	-0.876486	TRUE	TRUE	G & T	1	1
ACCTGGAGGGCGACTGAGCT	TTGCACCTGGAGGGCGACTGAGCTGGGGCA	EIF4G1	-0.643249	0.497002	0.265814	0.909064	-0.231188	TRUE	TRUE	G & T	1	1
ACCTGGCATAGTCACCATGG	ACTTACCTGGCATAGTCACCATGGGGGTCC	OGT	-2.10616	-0.705646	-2.14327	-0.0371039	-1.43762	TRUE	TRUE	G & T	2	1
ACCTGGGAGACCACCTGGTG	GACAACCTGGGAGACCACCTGGTGGGGAAC	U2AF1	-0.0687599	0.142251	-0.566451	-0.497692	-0.708702	TRUE	TRUE	G & T	3	1
ACCTGGGCAAGTCGGGCAGT	GGCCACCTGGGCAAGTCGGGCAGTGGGCGT	PRPF31	0.532294	-0.0535259	0.0105002	-0.521794	0.0640262	TRUE	TRUE	G & T	1	1
ACCTGGGGATACCTGGGTCG	CAGAACCTGGGGATACCTGGGTCGTGGCCA	SRCAP	1.65823	2.03627	1.63873	-0.0194928	-0.397539	TRUE	TRUE	G & T	2	1
ACCTGGGTCCATGTTCTGAC	ATTTACCTGGGTCCATGTTCTGACGGGAAG	TOP2A	-0.286227	-0.521699	0.664834	0.951061	1.18653	TRUE	TRUE	G & T	1	1
ACCTGTAACATGATGAATGA	ACACACCTGTAACATGATGAATGATGGAGA	HEATR1	0.0496427	0.243338	-0.0370524	-0.0866952	-0.28039	TRUE	TRUE	G & T	1	1
ACCTGTCAACACCCGGGTGC	CGCCACCTGTCAACACCCGGGTGCTGGCTT	GCN1	0.840509	0.912279	-1.14584	-1.98635	-2.05812	TRUE	TRUE	G & T	2	1
ACCTGTCCTGCAGCTATGGA	CCCTACCTGTCCTGCAGCTATGGAAGGGCC	ILK	1.79479	0.282154	0.239604	-1.55518	-0.0425504	TRUE	TRUE	G & T	2	1
ACCTGTCGACTAATGTTAGC	CAGTACCTGTCGACTAATGTTAGCAGGCGT	ITGAV	-0.252741	-0.410479	-0.00702109	0.24572	0.403458	TRUE	TRUE	G & T	1	1
ACCTGTGACGACGACAGAGT	AACAACCTGTGACGACGACAGAGTTGGAGC	SON	-0.147887	0.236721	-1.03178	-0.883895	-1.2685	TRUE	TRUE	G & T	2	1
ACCTGTGATGCCCTGGTGAA	CCCCACCTGTGATGCCCTGGTGAATGGGAT	DSN1	-0.595079	-0.262346	-0.280835	0.314244	-0.0184891	TRUE	TRUE	G & T	1	1
ACCTGTGCCCGAGCAGATGC	GAGGACCTGTGCCCGAGCAGATGCTGGCCC	TEDC1	0.141373	0.217327	-1.18799	-1.32936	-1.40531	TRUE	TRUE	G & T	1	1
ACCTGTGGCTGCTGGCGCTC	CCGGACCTGTGGCTGCTGGCGCTCTGGAGC	DNM2	1.16051	0.562433	0.491268	-0.669238	-0.0711653	TRUE	TRUE	G & T	1	1
ACCTGTGGGATCACAGGCCT	TGTCACCTGTGGGATCACAGGCCTGGGGCG	MTOR	1.47877	2.01679	1.80613	0.327359	-0.210656	TRUE	TRUE	G & T	1	1
ACCTGTGGGCCGACAAGTAC	GCCTACCTGTGGGCCGACAAGTACCGGCCA	CACTIN	-2.07374	-1.01922	-0.131242	1.9425	0.887979	TRUE	TRUE	G & T	1	1
ACCTTAATAGGGAAGAGGAT	TCCTACCTTAATAGGGAAGAGGATGGGAAA	PRMT5	-1.05151	-0.901048	-0.937998	0.11351	-0.0369501	TRUE	TRUE	G & T	2	1
ACCTTATCATTAAGAAACTG	GAAAACCTTATCATTAAGAAACTGTGGTAA	SKA1	-0.230605	-0.550093	-1.36966	-1.13905	-0.819566	TRUE	TRUE	G & T	1	1
ACCTTCAGGCAGCACTGTAA	CCTCACCTTCAGGCAGCACTGTAAGGGTGG	SRCAP	0.00745418	-0.6261	0.332175	0.324721	0.958275	TRUE	TRUE	G & T	1	1
ACCTTCATAATTTCTCGATA	ACTTACCTTCATAATTTCTCGATAGGGGTG	DICER1	-0.763628	-0.591927	-0.143998	0.619629	0.447928	TRUE	TRUE	G & T	1	1
ACCTTCATCTGGAATAAGGT	GGGCACCTTCATCTGGAATAAGGTGGGCCC	CACTIN	-1.97975	-1.01046	-1.02972	0.950028	-0.0192661	TRUE	TRUE	G & T	2	1
ACCTTCTACCTGTTTGCTCG	CAATACCTTCTACCTGTTTGCTCGTGGGGT	ZNF131	0.828858	1.18239	0.545346	-0.283512	-0.637043	TRUE	TRUE	G & T	1	1
ACCTTCTGCCTTCACAGGTG	TCCGACCTTCTGCCTTCACAGGTGAGGATG	MTOR	0.0979446	0.503188	-0.203597	-0.301541	-0.706785	TRUE	TRUE	G & T	3	1
ACCTTCTTCTCTGCCGCCTG	AGCCACCTTCTTCTCTGCCGCCTGTGGGTT	PRPF31	0.335539	0.861201	-0.365252	-0.700791	-1.22645	TRUE	TRUE	G & T	1	1
ACCTTCTTTCGTCTGCGCAT	CCTTACCTTCTTTCGTCTGCGCATTGGTGA	RBBP6	-1.16236	-1.03858	-0.727251	0.435113	0.311328	TRUE	TRUE	G & T	1	1
ACCTTGAGATGGGCGAATGC	GCCAACCTTGAGATGGGCGAATGCTGGTCC	TRUB2	0.351517	-0.558003	0.021475	-0.330042	0.579478	TRUE	TRUE	G & T	1	1
ACCTTGCCAGGAGCAGGCTG	CTCCACCTTGCCAGGAGCAGGCTGAGGTGG	CDK12	1.01541	0.605021	0.0399529	-0.975454	-0.565068	TRUE	TRUE	G & T	2	1
ACCTTGGGGCTTCTGGTGGC	GGCGACCTTGGGGCTTCTGGTGGCTGGACT	SLC39A7	-0.502369	-0.244763	0.325959	0.828327	0.570721	TRUE	TRUE	G & T	2	1
ACCTTTAGATTCCCGTGAGT	CATTACCTTTAGATTCCCGTGAGTTGGTCT	KNL1	-1.10939	-0.0571574	-0.201915	0.907471	-0.144758	TRUE	TRUE	G & T	2	1
ACCTTTCCCAGCAACTCCTG	CTTGACCTTTCCCAGCAACTCCTGGGGCAG	DAP3	0.42862	0.0106717	-0.091559	-0.520179	-0.102231	TRUE	TRUE	G & T	1	1
ACCTTTCTCACAAGCCAAGT	ACTTACCTTTCTCACAAGCCAAGTGGGCAA	SRCAP	-1.2546	-2.03076	-1.58802	-0.333424	0.442737	TRUE	TRUE	G & T	1	1
ACCTTTCTCTTCTTTAATAG	AGTTACCTTTCTCTTCTTTAATAGTGGCAT	MAK16	0.30806	0.513917	-0.66143	-0.96949	-1.17535	TRUE	TRUE	G & T	1	1
ACCTTTGTCCTCCCAGGTCC	CAGCACCTTTGTCCTCCCAGGTCCTGGAGC	ARL2	2.00974	2.07482	1.83059	-0.179148	-0.244231	TRUE	TRUE	G & T	1	1
ACGAAAAGATGTAGCCGTGG	AGCGACGAAAAGATGTAGCCGTGGCGGGTG	EXOSC1	-0.324731	-0.573067	-0.499702	-0.174971	0.0733648	TRUE	TRUE	G & T	3	1
ACGAACGTCGTGGATCAGAT	AACGACGAACGTCGTGGATCAGATCGGAGC	CDK12	3.39149	1.66966	2.59616	-0.795324	0.926503	TRUE	TRUE	G & T	1	1
ACGAAGGCTGGGATTCTGAA	GGCGACGAAGGCTGGGATTCTGAAGGGCTA	EIF4G1	0.450121	-0.118538	0.184601	-0.26552	0.303139	TRUE	TRUE	G & T	1	1
ACGAAGTACCTCAGCTCTGA	CTTCACGAAGTACCTCAGCTCTGACGGGAT	POLA2	-0.0277362	-0.733601	0.0301132	0.0578494	0.763714	TRUE	TRUE	G & T	1	1
ACGACAGCGCTGGAGTTGCC	GGCAACGACAGCGCTGGAGTTGCCGGGGCA	SON	1.40783	0.914973	0.0407513	-1.36708	-0.874222	TRUE	TRUE	G & T	1	1
ACGACCCCGTGAACTACGTG	ACAAACGACCCCGTGAACTACGTGAGGCAA	PSMD1	-1.33706	-0.143798	-0.197173	1.13989	-0.0533748	TRUE	TRUE	G & T	2	1
ACGACCTGCACAGCAATGCA	CCTGACGACCTGCACAGCAATGCATGGGCT	POLA2	0.135277	0.0283741	0.111781	-0.0234958	0.0834071	TRUE	TRUE	G & T	1	1
ACGACCTGGATTCAGACTGA	CCCCACGACCTGGATTCAGACTGATGGTCT	SLC7A6OS	0.552362	0.545258	-0.224271	-0.776633	-0.769529	TRUE	TRUE	G & T	1	1
ACGACCTGGCCAAGCTGCTG	GGGGACGACCTGGCCAAGCTGCTGTGGCTG	MTOR	0.685728	0.66285	0.777626	0.0918978	0.114775	TRUE	TRUE	G & T	2	1
ACGACTCACCAGGTCCTGCA	ATGCACGACTCACCAGGTCCTGCAGGGTGA	POLE	-1.0746	-1.0075	0.190487	1.26509	1.19799	TRUE	TRUE	G & T	1	1
ACGAGAAGCGCAGCAACGTG	CCGGACGAGAAGCGCAGCAACGTGCGGTGG	LUC7L3	-1.13149	-0.597051	-0.898084	0.233405	-0.301033	TRUE	TRUE	G & T	2	1
ACGAGAAGGGTTTAATGATG	CCAGACGAGAAGGGTTTAATGATGTGGTGA	QRSL1	1.56829	1.23668	0.628242	-0.940045	-0.608442	TRUE	TRUE	G & T	2	1
ACGAGCATGTTATCCGCTGC	AAGTACGAGCATGTTATCCGCTGCAGGCTC	SRCAP	-1.45157	-0.76877	-0.277779	1.17379	0.490991	TRUE	TRUE	G & T	1	1
ACGAGCGTGCGCGCCGTCGC	GACCACGAGCGTGCGCGCCGTCGCCGGCGA	CACTIN	1.47624	1.33387	1.63934	0.163099	0.305464	TRUE	TRUE	G & T	1	1
ACGAGGCGCACCAGATGTAC	TACTACGAGGCGCACCAGATGTACCGGACC	GET4	-1.13094	-1.9653	-1.05613	0.0748152	0.909171	TRUE	TRUE	G & T	1	1
ACGAGGGGATACAGGTCGCT	GAGCACGAGGGGATACAGGTCGCTGGGAAC	NOLC1	1.08892	0.157067	-1.8059	-2.89482	-1.96296	TRUE	TRUE	G & T	1	1
ACGAGGTGGAAACAAGATGG	CTTCACGAGGTGGAAACAAGATGGAGGATT	RSL1D1	-0.664304	-0.837289	-1.26994	-0.605634	-0.43265	TRUE	TRUE	G & T	2	1
ACGAGTCCCCGGCCTCTCAG	TGACACGAGTCCCCGGCCTCTCAGGGGCTT	SRCAP	0.342963	0.414041	-0.169076	-0.512038	-0.583116	TRUE	TRUE	G & T	1	1
ACGATCGCTCCGTGAAGGTG	TCCCACGATCGCTCCGTGAAGGTGTGGAAT	RRP9	0.613846	-0.725221	-0.805597	-1.41944	-0.080376	TRUE	TRUE	G & T	3	1
ACGATGAGGAGGAAAGAGAT	GAGGACGATGAGGAGGAAAGAGATGGGGAG	POLE	1.35949	1.3469	0.0621013	-1.29739	-1.2848	TRUE	TRUE	G & T	1	1
ACGATGGTGCTGGAGTTGCC	GGCAACGATGGTGCTGGAGTTGCCAGGACA	SON	1.37598	0.667229	0.499995	-0.875983	-0.167234	TRUE	TRUE	G & T	1	1
ACGCAAGAACTACAAGCTGC	CTGAACGCAAGAACTACAAGCTGCAGGAGG	NRBP1	0.48363	0.445665	1.6944	1.21077	1.24873	TRUE	TRUE	G & T	1	1
ACGCACCCTCGCCATGGACT	CCGAACGCACCCTCGCCATGGACTCGGCCC	HM13	-0.221013	0.359833	-0.292495	-0.0714815	-0.652328	TRUE	TRUE	G & T	1	1
ACGCACGGTGTCCACGTAGA	AGGCACGCACGGTGTCCACGTAGAAGGAGT	POLE	1.23384	0.75132	1.47555	0.241706	0.724225	TRUE	TRUE	G & T	1	1
ACGCACTGGACTGCCTCCTG	CTGCACGCACTGGACTGCCTCCTGAGGGGT	EIF4G1	0.459779	1.21125	0.368116	-0.0916627	-0.84313	TRUE	TRUE	G & T	1	1
ACGCAGCCCGTCCCCAAGCT	GGATACGCAGCCCGTCCCCAAGCTGGGTAT	NMT1	-0.26819	-0.482714	0.330592	0.598782	0.813306	TRUE	TRUE	G & T	1	1
ACGCAGCCGTTCACGGCGGT	GGTCACGCAGCCGTTCACGGCGGTGGGCTT	DDB1	-0.615617	0.616956	0.177537	0.793154	-0.439419	TRUE	TRUE	G & T	2	1
ACGCAGGATGTTGGGATGGC	AGAGACGCAGGATGTTGGGATGGCTGGGGG	AURKB	-0.316952	0.825656	0.1126	0.429552	-0.713055	TRUE	TRUE	G & T	2	1
ACGCAGTCGCCGTTCGCCTG	GGCAACGCAGTCGCCGTTCGCCTGTGGCTG	ILK	0.450495	0.331466	0.415279	-0.0352154	0.0838139	TRUE	TRUE	G & T	1	1
ACGCCTAGCCTTGCTTCCTG	CCTCACGCCTAGCCTTGCTTCCTGCGGAGC	DNAJA3	1.77663	1.41909	1.14976	-0.626871	-0.269327	TRUE	TRUE	G & T	1	1
ACGCGCGAGGAGGTGGTGGG	GCAGACGCGCGAGGAGGTGGTGGGCGGCGA	YY1	-0.181369	-0.44218	0.406687	0.588056	0.848867	TRUE	TRUE	G & T	3	1
ACGCGGTTGCTGCGGGGCTC	GGCGACGCGGTTGCTGCGGGGCTCGGGTTC	PMPCA	1.51793	1.43748	0.673088	-0.844846	-0.764388	TRUE	TRUE	G & T	1	1
ACGCTACTTCGATGGCAGTG	GGCGACGCTACTTCGATGGCAGTGGGGGCA	USP5	-1.0904	-0.395908	-0.470187	0.620215	-0.0742791	TRUE	TRUE	G & T	2	1
ACGCTCGCGCTCGCGGTCCG	ACACACGCTCGCGCTCGCGGTCCGCGGGTC	CACTIN	-0.176883	-0.609676	-0.43241	-0.255527	0.177266	TRUE	TRUE	G & T	1	1
ACGCTCTAATCCGATCCTCG	ACTCACGCTCTAATCCGATCCTCGTGGTAC	MRPS23	-1.96458	-1.27953	-2.07671	-0.112124	-0.797173	TRUE	TRUE	G & T	1	1
ACGCTCTGAGAGGCTTGCTA	AATGACGCTCTGAGAGGCTTGCTAAGGAAG	LARS2	0.177383	0.223012	-0.344385	-0.521768	-0.567397	TRUE	TRUE	G & T	1	1
ACGCTGCAGAACATTTCTGA	GAATACGCTGCAGAACATTTCTGAAGGATT	ADSL	0.053989	0.256786	-0.507736	-0.561725	-0.764522	TRUE	TRUE	G & T	1	1
ACGCTGCAGGGGTGGGGGCT	GGAGACGCTGCAGGGGTGGGGGCTAGGGAG	NUP214	0.797461	2.17527	1.51265	0.715193	-0.662615	TRUE	TRUE	G & T	2	1
ACGCTGGCAGTGCTGGATGC	AGCCACGCTGGCAGTGCTGGATGCCGGGAT	EXOSC4	-0.828705	-0.823149	-0.887604	-0.0588989	-0.0644556	TRUE	TRUE	G & T	1	1
ACGCTTCAGATACTCGGCCT	AGTAACGCTTCAGATACTCGGCCTTGGAAA	BUD13	0.224757	0.703885	1.17004	0.945283	0.466155	TRUE	TRUE	G & T	1	1
ACGCTTTCAGGTTCATGCAT	TAATACGCTTTCAGGTTCATGCATGGGAGA	TNPO3	-2.17141	-1.74218	-1.57456	0.596849	0.16762	TRUE	TRUE	G & T	1	1
ACGGAAGGTCCAGGATGCTG	TGCCACGGAAGGTCCAGGATGCTGCGGGCA	POLE	1.35221	-0.841536	0.107261	-1.24495	0.948797	TRUE	TRUE	G & T	2	1
ACGGACCTAAGGATGGGTGG	AGCCACGGACCTAAGGATGGGTGGTGGGAG	GCN1	0.219447	0.513902	-0.586136	-0.805583	-1.10004	TRUE	TRUE	G & T	3	1
ACGGAGATCCTTGAGAGTGA	CTACACGGAGATCCTTGAGAGTGACGGTGC	DDB1	1.29215	0.94617	0.583677	-0.708473	-0.362493	TRUE	TRUE	G & T	2	1
ACGGAGGTGACAGATTTCGC	CACAACGGAGGTGACAGATTTCGCAGGACA	IARS1	-1.0409	-0.0740386	-1.16106	-0.120169	-1.08703	TRUE	TRUE	G & T	1	1
ACGGATGCAAAACGTCTGCA	GAAAACGGATGCAAAACGTCTGCATGGCCT	MCM4	0.767605	0.252907	0.162417	-0.605188	-0.0904894	TRUE	TRUE	G & T	1	1
ACGGATGCCCTGCGCTGTGA	AAAGACGGATGCCCTGCGCTGTGAGGGGAT	POLE	0.0826226	-1.03553	0.257218	0.174595	1.29275	TRUE	TRUE	G & T	2	1
ACGGCAGCCAGAAGGACGTC	AAGCACGGCAGCCAGAAGGACGTCCGGTGA	PDCD11	0.480617	0.0870192	-0.735612	-1.21623	-0.822631	TRUE	TRUE	G & T	1	1
ACGGCCCCGGCCTGCTGCTG	GACCACGGCCCCGGCCTGCTGCTGTGGGAG	CCT7	1.74176	1.64461	1.33258	-0.409182	-0.312028	TRUE	TRUE	G & T	2	1
ACGGCGCGGGGAAGGCAGTC	CCGTACGGCGCGGGGAAGGCAGTCTGGAAA	TAF6L	-0.271129	-1.42549	1.5238	1.79493	2.94929	TRUE	TRUE	G & T	1	1
ACGGCGGCTGATAAGGATCG	GCGGACGGCGGCTGATAAGGATCGAGGGGA	EIF4G1	-0.73238	-0.710859	0.0105096	0.74289	0.721369	TRUE	TRUE	G & T	1	1
ACGGCTGGGTTCAACTCCTG	TGTCACGGCTGGGTTCAACTCCTGGGGGGC	CDK12	-0.262563	0.505495	-0.00383154	0.258731	-0.509327	TRUE	TRUE	G & T	1	1
ACGGCTGGTAACTGTGGTAG	CAGGACGGCTGGTAACTGTGGTAGAGGAAA	SRCAP	1.58416	0.265689	-0.216476	-1.80063	-0.482165	TRUE	TRUE	G & T	2	1
ACGGGACTCAATCCGCGCCT	AGACACGGGACTCAATCCGCGCCTCGGCCG	MROH6	0.0389705	0.310218	-0.355325	-0.394296	-0.665543	TRUE	TRUE	G & T	1	1
ACGGGCCCCTGCGCTGGATA	ATGCACGGGCCCCTGCGCTGGATACGGCGA	RPL4	-1.86325	-0.331579	-0.297278	1.56597	0.0343016	TRUE	TRUE	G & T	1	1
ACGGGCCTTCTCGATCTCCG	CGGCACGGGCCTTCTCGATCTCCGTGGCCT	PDCD11	-0.758577	-1.57666	-0.967592	-0.209015	0.609068	TRUE	TRUE	G & T	1	1
ACGGGGATGCCACTCCACTG	TAAAACGGGGATGCCACTCCACTGAGGGCC	HEATR1	-0.935521	-0.543332	-0.703868	0.231652	-0.160536	TRUE	TRUE	G & T	1	1
ACGGGGCCCCCAGACTCTGA	TGGAACGGGGCCCCCAGACTCTGAAGGAAA	MTOR	0.209252	-0.162049	0.367542	0.15829	0.529591	TRUE	TRUE	G & T	1	1
ACGGGTGATAAACTGGGCAT	AAGAACGGGTGATAAACTGGGCATTGGGTG	MARS1	-0.874867	-0.678626	-1.25533	-0.38046	-0.576701	TRUE	TRUE	G & T	1	1
ACGGTACCTGTAAGTAGCTG	GGATACGGTACCTGTAAGTAGCTGGGGAAG	PDCD11	-0.451695	-0.655013	0.631708	1.0834	1.28672	TRUE	TRUE	G & T	2	1
ACGGTCACCTGTATTCGCTG	GGATACGGTCACCTGTATTCGCTGTGGCTT	POLR1H	-2.20148	-0.753036	-0.498782	1.7027	0.254254	TRUE	TRUE	G & T	2	1
ACGGTGAGAGTAGCTGATGG	CTTGACGGTGAGAGTAGCTGATGGGGGCTA	POLA2	0.151166	1.02039	-0.640535	-0.7917	-1.66093	TRUE	TRUE	G & T	2	1
ACGGTGGCACGTAGATGCTC	GCGCACGGTGGCACGTAGATGCTCGGGCGC	RNF113A	0.282073	0.177886	-0.661815	-0.943888	-0.839701	TRUE	TRUE	G & T	1	1
ACGGTGGGGAGGACAGGGAT	ATGCACGGTGGGGAGGACAGGGATCGGCTC	SDHA	0.228786	-0.479531	-0.0744369	-0.303223	0.405094	TRUE	TRUE	G & T	2	1
ACGGTTGATCTCCACACCGT	GCTCACGGTTGATCTCCACACCGTTGGCCC	PRPF6	1.3292	0.750992	0.561767	-0.767436	-0.189225	TRUE	TRUE	G & T	1	1
ACGGTTGGGTTACCGATCGG	CAGGACGGTTGGGTTACCGATCGGCGGGCA	MROH6	-0.460463	0.252761	-0.935903	-0.475441	-1.18866	TRUE	TRUE	G & T	2	1
ACGTACAATGGTGGGTGTGG	CAGGACGTACAATGGTGGGTGTGGGGGTAG	ATF7	1.38756	0.268718	0.0285128	-1.35904	-0.240206	TRUE	TRUE	G & T	3	1
ACGTAGCGCGAGGCCGGGCT	CTGCACGTAGCGCGAGGCCGGGCTAGGCCC	TAF6L	0.119413	1.5849	-0.785155	-0.904568	-2.37005	TRUE	TRUE	G & T	2	1
ACGTATTTCTCTGCCTCCTG	CAGAACGTATTTCTCTGCCTCCTGAGGTCC	COPS3	0.266312	0.579248	-0.656626	-0.922939	-1.23587	TRUE	TRUE	G & T	1	1
ACGTCAATCCGAGCTCGTCC	AATGACGTCAATCCGAGCTCGTCCCGGCCT	COQ2	0.56011	1.0695	0.832439	0.272328	-0.23706	TRUE	TRUE	G & T	1	1
ACGTCATCATCATCCATGAC	GAAAACGTCATCATCATCCATGACAGGATC	DICER1	1.52118	0.83453	1.38597	-0.135218	0.551438	TRUE	TRUE	G & T	1	1
ACGTCCAGGCTCTGCCTCAG	CCCCACGTCCAGGCTCTGCCTCAGAGGGGG	MROH6	0.407895	0.605338	0.641506	0.233611	0.0361687	TRUE	TRUE	G & T	1	1
ACGTCCAGGTGGTAGATGAG	CCCCACGTCCAGGTGGTAGATGAGTGGACA	POLE	1.20536	0.451257	-0.418064	-1.62342	-0.869321	TRUE	TRUE	G & T	2	1
ACGTCCTCGTACTAGTAGTC	ACCTACGTCCTCGTACTAGTAGTCTGGAGG	NAPG	-1.42145	0.153384	-0.0756477	1.3458	-0.229032	TRUE	TRUE	G & T	1	1
ACGTGATTCTGAATGGTGGA	CCCAACGTGATTCTGAATGGTGGAAGGTAA	KNL1	-0.662173	-1.17929	-0.510417	0.151756	0.668872	TRUE	TRUE	G & T	2	1
ACGTGCCTGGGGCTGCTCCG	GCTTACGTGCCTGGGGCTGCTCCGTGGCCA	POLE	-1.65779	0.419544	-0.848442	0.809351	-1.26799	TRUE	TRUE	G & T	1	1
ACGTGCTAAGGACCAACCTG	CAGGACGTGCTAAGGACCAACCTGGGGCCC	CCT6A	-1.84018	-1.28216	-1.21615	0.624032	0.0660147	TRUE	TRUE	G & T	1	1
ACGTGCTCTTGGGGAGATGC	CCACACGTGCTCTTGGGGAGATGCTGGCTG	MROH6	-0.269854	-0.219058	-0.958941	-0.689087	-0.739883	TRUE	TRUE	G & T	1	1
ACGTGGGCTCTTACTCGCTG	CAGGACGTGGGCTCTTACTCGCTGGGGGAG	VPS28	-1.46167	0.571868	-0.342262	1.11941	-0.914129	TRUE	TRUE	G & T	2	1
ACGTGGTGGTCGTAGTCGCT	CAGGACGTGGTGGTCGTAGTCGCTCGGGAA	DHX35	1.26089	0.235796	0.629972	-0.630921	0.394176	TRUE	TRUE	G & T	1	1
ACGTGTTCATACAGATGTAG	AGAAACGTGTTCATACAGATGTAGAGGCCC	USP5	0.470602	-0.0347726	-0.172212	-0.642813	-0.137439	TRUE	TRUE	G & T	2	1
ACGTTACAGTGTCTCCCGCT	CACAACGTTACAGTGTCTCCCGCTGGGAAG	NBAS	-0.00170472	0.245263	-0.10692	-0.105215	-0.352182	TRUE	TRUE	G & T	1	1
ACGTTCTGGATGTGATGTGC	TACTACGTTCTGGATGTGATGTGCTGGCGG	SNUPN	-0.473727	-0.773942	-1.10123	-0.627507	-0.327291	TRUE	TRUE	G & T	2	1
ACGTTGCTGCGCTTCTCGTC	CCGCACGTTGCTGCGCTTCTCGTCCGGGGC	LUC7L3	0.402266	-0.746745	-0.594724	-0.99699	0.15202	TRUE	TRUE	G & T	1	1
ACGTTTACGACATGATGTGA	AGAAACGTTTACGACATGATGTGATGGCTC	ADSL	-0.590171	-0.303213	-0.120183	0.469988	0.18303	TRUE	TRUE	G & T	2	1
ACTAACAGGAAAGCCAGTGA	ATGGACTAACAGGAAAGCCAGTGATGGTGA	SNRPF	0.229599	-0.624791	-1.2009	-1.4305	-0.576106	TRUE	TRUE	G & T	2	1
ACTACATCAAACTGCACCTG	CACTACTACATCAAACTGCACCTGAGGACC	METTL17	-0.0418309	-0.23894	-0.270004	-0.228173	-0.031064	TRUE	TRUE	G & T	1	1
ACTACATCCCTGGACAGGTG	GCCTACTACATCCCTGGACAGGTGAGGCTG	EIF4G1	2.25998	1.46169	0.715886	-1.54409	-0.7458	TRUE	TRUE	G & T	3	1
ACTACCACCACTAGGACTGG	CTTCACTACCACCACTAGGACTGGTGGAAA	SON	-0.713469	-1.54206	-0.766006	-0.0525374	0.776051	TRUE	TRUE	G & T	2	1
ACTACCGCCACCACCATGGA	CGCCACTACCGCCACCACCATGGAAGGAGC	TNPO3	0.548802	-0.89385	-0.411316	-0.960119	0.482534	TRUE	TRUE	G & T	2	1
ACTACCTGAGGATGGCTCGC	CACAACTACCTGAGGATGGCTCGCAGGGCA	TEDC1	0.0752079	-0.450484	-0.301391	-0.376599	0.149093	TRUE	TRUE	G & T	1	1
ACTACTGCACAAGGAGATGC	TTGAACTACTGCACAAGGAGATGCTGGGTG	DDB1	-1.21355	0.405558	-1.78218	-0.568631	-2.18774	TRUE	TRUE	G & T	1	1
ACTAGAGCCAGGCAGGATGA	GCCCACTAGAGCCAGGCAGGATGAGGGGGT	USP5	0.339072	-0.774019	-0.347934	-0.687006	0.426085	TRUE	TRUE	G & T	1	1
ACTAGAGCCCCCACCAATAG	CTCCACTAGAGCCCCCACCAATAGTGGTAG	BMS1	-0.897847	-0.790045	-0.798736	0.0991111	-0.00869112	TRUE	TRUE	G & T	1	1
ACTAGATCAGAGATCATAGA	AGTGACTAGATCAGAGATCATAGATGGTAA	DSN1	1.63549	1.56751	0.677312	-0.958182	-0.890197	TRUE	TRUE	G & T	1	1
ACTAGCAAGGGGAGAGGAGT	CAGGACTAGCAAGGGGAGAGGAGTTGGGAA	SRCAP	-0.507485	0.296165	-0.31988	0.187605	-0.616045	TRUE	TRUE	G & T	2	1
ACTATAAGTTGAACTGGTGC	CTGAACTATAAGTTGAACTGGTGCAGGATC	INTS8	-0.0169463	0.443313	0.460023	0.47697	0.0167103	TRUE	TRUE	G & T	2	1
ACTATGAAGGAGGGCATGCA	TCTCACTATGAAGGAGGGCATGCATGGCAG	SPATA5L1	-0.572414	-0.926963	-1.20046	-0.628045	-0.273497	TRUE	TRUE	G & T	1	1
ACTATTAAGTCCTTTACTCG	AGATACTATTAAGTCCTTTACTCGAGGAGA	GEMIN5	-0.236717	-0.215611	-0.853057	-0.616339	-0.637446	TRUE	TRUE	G & T	1	1
ACTATTCACCGACAATGTAG	CGTCACTATTCACCGACAATGTAGGGGAAT	COG3	0.454334	0.0668638	-0.233604	-0.687938	-0.300468	TRUE	TRUE	G & T	2	1
ACTATTGGTGGGGGCTCTAG	TACCACTATTGGTGGGGGCTCTAGTGGAGT	BMS1	0.871112	-1.12681	-1.1527	-2.02381	-0.0258913	TRUE	TRUE	G & T	1	1
ACTCAAAGCCGGCCCTGACT	CTGGACTCAAAGCCGGCCCTGACTCGGGGG	NBAS	0.22465	0.288648	-1.24188	-1.46653	-1.53053	TRUE	TRUE	G & T	1	1
ACTCAAGGAACAGTATGCTC	GTCCACTCAAGGAACAGTATGCTCAGGTAG	PMVK	-1.92044	-1.73554	-1.67839	0.242057	0.0571524	TRUE	TRUE	G & T	1	1
ACTCAATAGCCGTAGTGTAA	ATGCACTCAATAGCCGTAGTGTAATGGTGA	ILK	0.500907	-0.884475	-0.333359	-0.834266	0.551116	TRUE	TRUE	G & T	1	1
ACTCACACTGGATTCTGCTG	GTCTACTCACACTGGATTCTGCTGGGGCCG	MARS1	0.429089	0.821393	0.05499	-0.374099	-0.766403	TRUE	TRUE	G & T	2	1
ACTCACATCATCCGACTGCA	GGAGACTCACATCATCCGACTGCATGGTGT	MAK16	-0.252389	-0.374702	-1.48728	-1.23489	-1.11258	TRUE	TRUE	G & T	1	1
ACTCACCAGGTTCCGCAGCT	GCAGACTCACCAGGTTCCGCAGCTGGGCCG	RFC3	0.264254	-0.0264722	-0.0368759	-0.30113	-0.0104037	TRUE	TRUE	G & T	1	1
ACTCACCATGGTTGCGCATG	GGCCACTCACCATGGTTGCGCATGTGGTCC	HINFP	-0.585705	-0.430974	-0.841189	-0.255484	-0.410215	TRUE	TRUE	G & T	1	1
ACTCACCCCTGCAGCGGATA	ACTAACTCACCCCTGCAGCGGATACGGCTC	GTF3C2	0.0452097	0.630416	0.675734	0.630524	0.0453179	TRUE	TRUE	G & T	1	1
ACTCACCTAAGTAGAATCGC	CCCCACTCACCTAAGTAGAATCGCAGGAAG	MRPS25	-1.37117	-1.70463	-1.36564	0.00553279	0.33899	TRUE	TRUE	G & T	1	1
ACTCACGGCATCCCGGCTGG	AGATACTCACGGCATCCCGGCTGGTGGACT	GCN1	0.133804	-0.699754	-0.557107	-0.690911	0.142647	TRUE	TRUE	G & T	2	1
ACTCACTTCCCCATTTAATG	AAGCACTCACTTCCCCATTTAATGAGGTAA	NUP160	-1.94384	-1.32804	0.0937558	2.0376	1.4218	TRUE	TRUE	G & T	1	1
ACTCACTTCCTCTGGAAGTC	CACTACTCACTTCCTCTGGAAGTCAGGGAT	USP5	0.224	-0.176461	0.468276	0.244275	0.644737	TRUE	TRUE	G & T	1	1
ACTCAGATGGATCAAGATGA	GCAAACTCAGATGGATCAAGATGAAGGAAC	COG3	-0.0913305	0.109019	0.156889	0.24822	0.0478702	TRUE	TRUE	G & T	1	1
ACTCAGCAGCCTTGGTGCTC	TGGGACTCAGCAGCCTTGGTGCTCAGGTGC	RPN2	0.12604	-0.115182	0.19037	0.0643296	0.305551	TRUE	TRUE	G & T	1	1
ACTCAGCCTCTTGTTGGCTA	AGACACTCAGCCTCTTGTTGGCTAAGGTGA	GCN1	0.225326	0.137271	-0.147739	-0.373065	-0.28501	TRUE	TRUE	G & T	1	1
ACTCAGCTGCTTTGGATGCC	TCCAACTCAGCTGCTTTGGATGCCAGGCCT	PFDN2	1.59793	2.20702	1.92556	0.327629	-0.281466	TRUE	TRUE	G & T	1	1
ACTCAGGAGAGGAGCAGTCA	TCGGACTCAGGAGAGGAGCAGTCACGGGGC	CACTIN	0.826267	0.692228	0.590565	-0.235703	-0.101664	TRUE	TRUE	G & T	1	1
ACTCATGGCCAAGGCGCTGC	ATACACTCATGGCCAAGGCGCTGCAGGAGT	PRPF6	-0.0375132	0.0269596	-0.487925	-0.450412	-0.514885	TRUE	TRUE	G & T	1	1
ACTCATGGGGACCTTGTAAG	CAGGACTCATGGGGACCTTGTAAGTGGCCT	TAF6L	-0.631742	0.62933	0.117316	0.749058	-0.512014	TRUE	TRUE	G & T	1	1
ACTCATTCAGATCTCAAGGT	CAGAACTCATTCAGATCTCAAGGTTGGGGA	DICER1	-0.492222	-1.51054	-1.62584	-1.13362	-0.115299	TRUE	TRUE	G & T	2	1
ACTCCACAGAGCCCGGGAGT	AAACACTCCACAGAGCCCGGGAGTGGGATG	IGBP1	1.03354	1.39681	0.875346	-0.158193	-0.521463	TRUE	TRUE	G & T	2	1
ACTCCACATACTCGTAGATG	CGGGACTCCACATACTCGTAGATGCGGTGC	PRPF31	-0.384029	-0.655819	-0.9788	-0.594771	-0.322981	TRUE	TRUE	G & T	2	1
ACTCCACCAACACTGTGTGC	GAGAACTCCACCAACACTGTGTGCGGGTCT	E4F1	-0.482009	-0.263394	-0.779639	-0.29763	-0.516245	TRUE	TRUE	G & T	2	1
ACTCCAGGCGAGGTTGGCAT	GTCCACTCCAGGCGAGGTTGGCATCGGCTG	MCM4	1.00028	0.960789	1.23157	0.231293	0.270779	TRUE	TRUE	G & T	1	1
ACTCCCAGCTCTCGGGTAGA	CGGCACTCCCAGCTCTCGGGTAGAGGGAAC	MCM4	0.81265	0.164267	-0.0854059	-0.898056	-0.249672	TRUE	TRUE	G & T	1	1
ACTCCCCCACCCAAGAAGGT	TGGGACTCCCCCACCCAAGAAGGTAGGGAC	RAD9A	-0.678197	-0.786502	-1.71226	-1.03406	-0.925754	TRUE	TRUE	G & T	2	1
ACTCCCCTGACACATCTAGG	AACAACTCCCCTGACACATCTAGGAGGACT	BUD13	-0.87567	0.195857	-0.44178	0.433891	-0.637636	TRUE	TRUE	G & T	2	1
ACTCCCTGCGGGCAACGCCT	CGCCACTCCCTGCGGGCAACGCCTTGGCAT	TEDC1	-0.138165	0.262703	-0.148717	-0.0105515	-0.411419	TRUE	TRUE	G & T	1	1
ACTCCTCCATGAGGCTGCTC	GCCGACTCCTCCATGAGGCTGCTCTGGTCT	DNM2	-0.104215	-0.190191	-0.177984	-0.0737681	0.0122071	TRUE	TRUE	G & T	1	1
ACTCCTCCTCCTCCTCACTG	ATCCACTCCTCCTCCTCCTCACTGTGGTGG	GCN1	-3.13412	-2.92353	-2.38172	0.752401	0.541808	TRUE	TRUE	G & T	1	1
ACTCCTGCAGGGCCTGCTGA	ATGTACTCCTGCAGGGCCTGCTGATGGAAC	FNTB	-0.900683	-2.02049	-0.571785	0.328898	1.44871	TRUE	TRUE	G & T	1	1
ACTCCTGGGCATCCTGCTGC	AAGAACTCCTGGGCATCCTGCTGCCGGTTG	USP5	-0.0642229	-0.0441137	-0.95913	-0.894907	-0.915016	TRUE	TRUE	G & T	1	1
ACTCCTGGGGGAATCCCTGG	GGGCACTCCTGGGGGAATCCCTGGGGGGAT	DNM2	0.213691	0.790415	0.755667	0.541977	-0.0347472	TRUE	TRUE	G & T	2	1
ACTCCTTACCAGAGCTGGTG	TCAGACTCCTTACCAGAGCTGGTGAGGGTG	DNAJA3	0.0652203	0.955857	1.15958	1.09436	0.203724	TRUE	TRUE	G & T	3	1
ACTCGCCACCCCCGCGCTCG	TCCAACTCGCCACCCCCGCGCTCGGGGACC	TEDC1	0.277574	0.376711	0.22022	-0.057353	-0.15649	TRUE	TRUE	G & T	1	1
ACTCGGACCTGGGGGATGCC	ATTGACTCGGACCTGGGGGATGCCTGGGCC	PRPF6	1.24573	2.1016	1.6515	0.40577	-0.450097	TRUE	TRUE	G & T	1	1
ACTCGGATCCCTTCCCTGAA	CCGGACTCGGATCCCTTCCCTGAAGGGCCG	SPATA5L1	0.138197	0.265918	0.912053	0.773855	0.646135	TRUE	TRUE	G & T	1	1
ACTCGGTATCTTTATTGGAT	ATGAACTCGGTATCTTTATTGGATAGGTAC	COG3	-0.482146	0.347202	-0.0885939	0.393552	-0.435795	TRUE	TRUE	G & T	2	1
ACTCGTGGACCACCATCGTC	TGTGACTCGTGGACCACCATCGTCAGGCCT	DICER1	0.956102	0.622936	0.618123	-0.337979	-0.00481232	TRUE	TRUE	G & T	1	1
ACTCGTTCTCCTCGAAGTCG	AGAAACTCGTTCTCCTCGAAGTCGGGGTCC	CNOT3	0.95586	1.23397	1.74706	0.791201	0.513088	TRUE	TRUE	G & T	2	1
ACTCTGAAGCCATGGCCAGT	ACCCACTCTGAAGCCATGGCCAGTGGGGGG	LARS2	0.420622	0.710181	0.450648	0.0300257	-0.259533	TRUE	TRUE	G & T	1	1
ACTCTGCTTGCAGCTGGATG	GACAACTCTGCTTGCAGCTGGATGGGGAGC	GCN1	0.177114	0.104494	0.115716	-0.0613984	0.0112218	TRUE	TRUE	G & T	2	1
ACTCTGGACCAGCTCATGGG	TGAGACTCTGGACCAGCTCATGGGTGGGCC	BMS1	0.351849	0.141088	0.0954667	-0.256382	-0.0456211	TRUE	TRUE	G & T	3	1
ACTCTGGAGATGCCAATGCC	AGGGACTCTGGAGATGCCAATGCCTGGGCA	SRCAP	1.21267	0.478762	0.265135	-0.947534	-0.213627	TRUE	TRUE	G & T	1	1
ACTCTGGGGAGACAGGCCTG	ATTTACTCTGGGGAGACAGGCCTGAGGCCC	RPP21	-1.04156	-0.846681	-0.638818	0.40274	0.207862	TRUE	TRUE	G & T	1	1
ACTCTGGGTGGTGGACCTAG	TATTACTCTGGGTGGTGGACCTAGTGGCCA	WEE1	0.999294	1.06156	-0.369473	-1.36877	-1.43103	TRUE	TRUE	G & T	1	1
ACTCTGTAGCCACTATCTGG	ACTCACTCTGTAGCCACTATCTGGGGGATG	FNTB	-0.397864	-0.208121	-0.0505399	0.347324	0.157581	TRUE	TRUE	G & T	2	1
ACTCTGTCAAACGCTAGTGA	TTTGACTCTGTCAAACGCTAGTGATGGATT	DICER1	-0.0341009	-1.09479	-0.846895	-0.812794	0.247896	TRUE	TRUE	G & T	2	1
ACTCTTCCTTCTCAGAGGTG	AAAGACTCTTCCTTCTCAGAGGTGCGGCTG	POLE	-1.38386	-0.695658	-1.91007	-0.526208	-1.21441	TRUE	TRUE	G & T	3	1
ACTCTTGAGCCGCTCAGCAT	CAACACTCTTGAGCCGCTCAGCATTGGCGT	NOP2	-0.434372	-1.38191	-1.13764	-0.703273	0.244268	TRUE	TRUE	G & T	1	1
ACTCTTGCCCTCCGAACGCT	CATCACTCTTGCCCTCCGAACGCTTGGCAG	MTOR	-0.747662	0.522184	-0.196886	0.550776	-0.71907	TRUE	TRUE	G & T	1	1
ACTCTTGCTCTGCCTAGGAT	TCGCACTCTTGCTCTGCCTAGGATGGGGCG	POLE	1.38869	-0.779973	0.269348	-1.11934	1.04932	TRUE	TRUE	G & T	2	1
ACTCTTGGATTGACTCGAAT	ACTCACTCTTGGATTGACTCGAATAGGCAC	MCM4	-0.820329	-0.496645	-0.423722	0.396608	0.0729235	TRUE	TRUE	G & T	1	1
ACTCTTTGCTCTGATAGGCT	CTGCACTCTTTGCTCTGATAGGCTGGGATC	MCM4	0.731058	-0.315645	-1.03546	-1.76652	-0.719817	TRUE	TRUE	G & T	2	1
ACTGAAACAGCAAGGTGTCC	CTGTACTGAAACAGCAAGGTGTCCTGGCTC	MARS1	1.80013	-0.0685295	0.392467	-1.40766	0.460997	TRUE	TRUE	G & T	1	1
ACTGAACAAACTCTAGGTCC	TGGAACTGAACAAACTCTAGGTCCTGGCAA	SDHA	-0.178128	0.0940002	-0.253377	-0.0752484	-0.347377	TRUE	TRUE	G & T	1	1
ACTGAACCCAGGCTGACTGA	CGGAACTGAACCCAGGCTGACTGAAGGAAA	NUP214	0.566092	-0.440063	-0.310617	-0.876709	0.129446	TRUE	TRUE	G & T	1	1
ACTGAAGTTGGAACAGGCTG	TCAAACTGAAGTTGGAACAGGCTGTGGAAT	SPATA5	-0.78651	-0.545678	-0.469869	0.316641	0.0758089	TRUE	TRUE	G & T	2	1
ACTGAATGCGAATGATTGGC	ATGGACTGAATGCGAATGATTGGCTGGTTG	MTOR	-0.787508	0.800066	0.692138	1.47965	-0.107928	TRUE	TRUE	G & T	2	1
ACTGACCGACTGCCTTCTCG	GGGGACTGACCGACTGCCTTCTCGAGGTAC	CDK12	-0.339724	-0.483317	-0.451952	-0.112228	0.0313657	TRUE	TRUE	G & T	1	1
ACTGAGAGTCCAGGAGTGCC	CTAAACTGAGAGTCCAGGAGTGCCCGGGTA	EIF3H	-0.643683	-1.15139	-1.42205	-0.778367	-0.270654	TRUE	TRUE	G & T	1	1
ACTGAGCAGGTAGACCTCGC	AGGCACTGAGCAGGTAGACCTCGCTGGAGA	HEATR1	0.257896	1.01568	0.117574	-0.140322	-0.898107	TRUE	TRUE	G & T	1	1
ACTGAGGGTGCTGGTTGCTG	GGGGACTGAGGGTGCTGGTTGCTGTGGACA	CNOT3	1.68818	0.834103	0.57501	-1.11317	-0.259093	TRUE	TRUE	G & T	2	1
ACTGAGTCACCAGAACTGGC	GCGGACTGAGTCACCAGAACTGGCTGGAAG	MRPL45	0.438208	0.536498	0.559562	0.121353	0.0230641	TRUE	TRUE	G & T	2	1
ACTGATGGAGTCATCAGGTG	CTCCACTGATGGAGTCATCAGGTGAGGGAA	WDR55	-0.600297	-0.163994	-1.61476	-1.01446	-1.45076	TRUE	TRUE	G & T	3	1
ACTGATGTTACTCACAAGCT	AGGCACTGATGTTACTCACAAGCTGGGGGA	CCT7	-1.33898	0.845112	-0.791342	0.547638	-1.63645	TRUE	TRUE	G & T	1	1
ACTGCACTGAGGACATGGGT	TCTCACTGCACTGAGGACATGGGTGGGTCC	E4F1	-2.14937	-1.20776	-1.68054	0.468823	-0.472788	TRUE	TRUE	G & T	3	1
ACTGCAGAGCCACCGTGTGC	CACTACTGCAGAGCCACCGTGTGCTGGGAA	ELP6	1.17262	0.279331	-0.332085	-1.50471	-0.611416	TRUE	TRUE	G & T	2	1
ACTGCAGCGGGGTGGTGTGG	CAGGACTGCAGCGGGGTGGTGTGGTGGTGC	SRCAP	-0.240657	-0.763487	-1.29371	-1.05306	-0.530228	TRUE	TRUE	G & T	3	1
ACTGCAGGCAATGAAGGCCT	TTCAACTGCAGGCAATGAAGGCCTTGGTGG	NUP58	1.1341	1.7112	0.322459	-0.81164	-1.38874	TRUE	TRUE	G & T	1	1
ACTGCAGGCCATGGCTCCTG	CAAGACTGCAGGCCATGGCTCCTGAGGAGA	RPAP1	-0.401671	-0.323746	0.0350313	0.436703	0.358777	TRUE	TRUE	G & T	1	1
ACTGCAGGCTGATTTCATCG	TTCCACTGCAGGCTGATTTCATCGGGGTTG	ITGAV	-0.095438	-0.812669	-0.0895533	0.00588473	0.723116	TRUE	TRUE	G & T	1	1
ACTGCAGTTTCTTTCGAGTA	CATAACTGCAGTTTCTTTCGAGTAGGGAAC	RNF168	0.534218	0.392801	0.393906	-0.140312	0.00110472	TRUE	TRUE	G & T	1	1
ACTGCATGAAGGACGGGCTG	TACCACTGCATGAAGGACGGGCTGAGGCGC	POLE	1.98015	1.92534	0.884297	-1.09585	-1.04105	TRUE	TRUE	G & T	2	1
ACTGCATGCCAAACTGGAGT	CCTCACTGCATGCCAAACTGGAGTAGGGGC	ZNF131	-1.52609	-0.911815	-1.42444	0.101643	-0.512627	TRUE	TRUE	G & T	2	1
ACTGCCAGCGATGCTGGCGT	CCAGACTGCCAGCGATGCTGGCGTGGGAGT	DICER1	0.735977	1.62664	1.27377	0.537792	-0.352868	TRUE	TRUE	G & T	2	1
ACTGCCTTCCCCGCGCCGTA	CCAGACTGCCTTCCCCGCGCCGTACGGGCC	TAF6L	0.548479	0.383768	0.367027	-0.181452	-0.016741	TRUE	TRUE	G & T	1	1
ACTGCGGTCCTTGAAGGTGC	GTTTACTGCGGTCCTTGAAGGTGCAGGTAC	HINFP	-0.0777267	-0.428788	-0.561245	-0.483518	-0.132457	TRUE	TRUE	G & T	2	1
ACTGCGTACCCGGGCGGTGG	TGCCACTGCGTACCCGGGCGGTGGGGGCAC	PRPF6	0.510729	-0.558402	-0.516062	-1.02679	0.04234	TRUE	TRUE	G & T	3	1
ACTGCTAAGGTCCACAACGT	GAGAACTGCTAAGGTCCACAACGTCGGTGA	LUC7L3	-0.740536	0.630382	-0.169819	0.570717	-0.800201	TRUE	TRUE	G & T	1	1
ACTGCTATCCTGGAAGCTGG	GCTGACTGCTATCCTGGAAGCTGGAGGAAG	NOP2	0.397865	0.693083	-0.0242787	-0.422144	-0.717362	TRUE	TRUE	G & T	2	1
ACTGCTCAGAAGGCGGAGCT	CAAAACTGCTCAGAAGGCGGAGCTTGGCTT	RSL1D1	-0.610996	-0.827585	-1.22909	-0.618093	-0.401504	TRUE	TRUE	G & T	1	1
ACTGCTCTCTCATGGAGGTC	CTGTACTGCTCTCTCATGGAGGTCAGGCTT	CDC45	0.652676	-1.18815	-0.00694578	-0.659622	1.1812	TRUE	TRUE	G & T	2	1
ACTGCTGAGCCAGGCTGTAG	CATCACTGCTGAGCCAGGCTGTAGAGGCGG	NUP160	-0.706551	-0.634646	0.283395	0.989945	0.918041	TRUE	TRUE	G & T	2	1
ACTGCTGCTTCAGGGGCTGC	AAGGACTGCTGCTTCAGGGGCTGCAGGAGA	CKAP5	1.47078	1.87497	1.63819	0.167413	-0.236774	TRUE	TRUE	G & T	1	1
ACTGCTGGATGCTCTGAGTA	TTGCACTGCTGGATGCTCTGAGTACGGTGC	BMS1	-1.00067	-0.55686	-1.15246	-0.151788	-0.595596	TRUE	TRUE	G & T	1	1
ACTGCTGTCAGGAAGGGGTA	ACCTACTGCTGTCAGGAAGGGGTAGGGACC	PRMT5	-0.348259	0.374741	-0.316371	0.0318879	-0.691112	TRUE	TRUE	G & T	2	1
ACTGGAAACTAACCGCCATG	ACCCACTGGAAACTAACCGCCATGAGGCAG	EIF4G1	-1.12384	-1.10636	-2.14196	-1.01812	-1.03559	TRUE	TRUE	G & T	1	1
ACTGGAATTTGGGCAAGGTC	AGACACTGGAATTTGGGCAAGGTCTGGAGA	GEMIN5	1.05033	0.659999	2.2025	1.15217	1.5425	TRUE	TRUE	G & T	2	1
ACTGGACCACTTCAGGGCTC	CCCCACTGGACCACTTCAGGGCTCTGGACA	GET4	0.235121	-1.11868	-0.697042	-0.932162	0.421642	TRUE	TRUE	G & T	1	1
ACTGGAGACTAAAGAAATAG	AAGGACTGGAGACTAAAGAAATAGTGGAGC	CKAP5	1.29166	0.754854	0.36534	-0.926316	-0.389514	TRUE	TRUE	G & T	1	1
ACTGGAGCTATTCTGATGCG	TGGCACTGGAGCTATTCTGATGCGTGGAGC	COQ2	-0.109708	-0.42396	-1.18407	-1.07436	-0.760106	TRUE	TRUE	G & T	2	1
ACTGGAGTTGCTGGTAGTGA	AAAGACTGGAGTTGCTGGTAGTGACGGGCC	RBBP6	0.609405	0.647569	0.33286	-0.276545	-0.314709	TRUE	TRUE	G & T	2	1
ACTGGATGAGTCTTAAGTCA	TCATACTGGATGAGTCTTAAGTCAGGGAAC	SRCAP	-0.632637	-0.827625	-2.08436	-1.45172	-1.25674	TRUE	TRUE	G & T	1	1
ACTGGCAAAAGCTGACATGA	GCTCACTGGCAAAAGCTGACATGAGGGGTT	RPAP1	0.903808	0.589762	-0.781648	-1.68546	-1.37141	TRUE	TRUE	G & T	1	1
ACTGGCAACAGATCTTTAGG	AGCAACTGGCAACAGATCTTTAGGGGGCAC	SRCAP	0.176175	0.167135	-0.0462355	-0.222411	-0.21337	TRUE	TRUE	G & T	2	1
ACTGGCAAGCACAAGGGCTA	CACAACTGGCAAGCACAAGGGCTACGGCTT	PUF60	-0.488334	-0.54826	-1.23167	-0.743341	-0.683415	TRUE	TRUE	G & T	1	1
ACTGGCACTTTCAGCTCTGG	ACCCACTGGCACTTTCAGCTCTGGAGGAGG	NUP214	1.00667	-0.191385	-0.0933017	-1.09997	0.0980831	TRUE	TRUE	G & T	2	1
ACTGGCAGCGGAAGCCGTGG	GCAAACTGGCAGCGGAAGCCGTGGCGGTGC	CACTIN	-0.686468	-1.56219	-1.15682	-0.470351	0.40537	TRUE	TRUE	G & T	3	1
ACTGGCATTTGGTACTTGCA	ATAAACTGGCATTTGGTACTTGCAAGGTAA	NBAS	-0.695767	-0.561076	-0.341443	0.354324	0.219633	TRUE	TRUE	G & T	1	1
ACTGGCCATGGCTTCAGAGT	CCCCACTGGCCATGGCTTCAGAGTGGGTGA	LARS2	-0.0828547	-0.391411	-0.352512	-0.269658	0.0388981	TRUE	TRUE	G & T	2	1
ACTGGCCCAGCAAGTCCTGC	ACGGACTGGCCCAGCAAGTCCTGCAGGAGC	SNRPB	-0.14285	0.474184	0.714265	0.857115	0.240081	TRUE	TRUE	G & T	1	1
ACTGGCCCAGCCGATGGGTC	GGCCACTGGCCCAGCCGATGGGTCGGGACA	CACTIN	-0.8584	-0.616336	0.0976688	0.956069	0.714005	TRUE	TRUE	G & T	2	1
ACTGGCTGCATCCTGCTGGG	CAGCACTGGCTGCATCCTGCTGGGCGGACT	HM13	-0.52682	-0.152199	-0.479278	0.0475426	-0.327079	TRUE	TRUE	G & T	3	1
ACTGGCTTGGGCCGGGGTGG	CTTGACTGGCTTGGGCCGGGGTGGGGGGTC	SRCAP	-0.839585	0.116221	0.10976	0.949345	-0.00646118	TRUE	TRUE	G & T	3	1
ACTGGGAAGGTGGCATTGGC	CAGAACTGGGAAGGTGGCATTGGCGGGGTA	FNTB	-1.01338	-0.478077	-0.450129	0.563247	0.0279481	TRUE	TRUE	G & T	2	1
ACTGGGGATGGTGATGGGGT	CAAGACTGGGGATGGTGATGGGGTCGGAGA	EIF4G1	-1.43484	-1.40837	-1.85378	-0.418939	-0.445408	TRUE	TRUE	G & T	3	1
ACTGGGGCACTAGAGTTGCC	GGCAACTGGGGCACTAGAGTTGCCTGGGCC	SON	-0.54392	1.10067	0.143925	0.687845	-0.956743	TRUE	TRUE	G & T	1	1
ACTGGGGTCAACACTGGGTG	AGCCACTGGGGTCAACACTGGGTGAGGTGT	NUP214	-0.323217	-0.166619	-0.676821	-0.353604	-0.510201	TRUE	TRUE	G & T	3	1
ACTGGGGTGCCAGAGTTGCC	GGTGACTGGGGTGCCAGAGTTGCCAGGGCT	SON	-0.231984	0.393458	0.582056	0.81404	0.188598	TRUE	TRUE	G & T	1	1
ACTGGGTCCAGTGGACATGC	AGAAACTGGGTCCAGTGGACATGCTGGTAA	KDSR	-0.466925	0.0195878	1.09938	1.5663	1.07979	TRUE	TRUE	G & T	1	1
ACTGGTAACACCCATTCTGC	CGGAACTGGTAACACCCATTCTGCAGGAAG	EIF4G1	-0.402059	-0.553086	-0.269063	0.132996	0.284023	TRUE	TRUE	G & T	1	1
ACTGGTGAAGATTACTCTGA	CTGGACTGGTGAAGATTACTCTGAAGGATT	SPATA5	-0.457452	-0.641213	-0.661988	-0.204537	-0.0207749	TRUE	TRUE	G & T	1	1
ACTGGTGGATGTGGGAGTGG	TTCCACTGGTGGATGTGGGAGTGGAGGAAG	NUP214	-1.0644	-0.489763	-1.53807	-0.473664	-1.04831	TRUE	TRUE	G & T	3	1
ACTGGTGTGCTTTCCAGGGT	TGGCACTGGTGTGCTTTCCAGGGTAGGCTT	NUP214	0.502595	-0.589596	0.200648	-0.301947	0.790245	TRUE	TRUE	G & T	3	1
ACTGTACCTGACAGGGGTGG	GGCAACTGTACCTGACAGGGGTGGTGGTAC	PRPF3	-0.284033	-0.24677	0.0347356	0.318768	0.281505	TRUE	TRUE	G & T	3	1
ACTGTAGAAGAAGCGTGTGG	GTGAACTGTAGAAGAAGCGTGTGGAGGGCC	PPP1R8	0.511113	0.515093	-0.589409	-1.10052	-1.1045	TRUE	TRUE	G & T	3	1
ACTGTATATACTTTAGCCTG	GAAGACTGTATATACTTTAGCCTGGGGGCC	GEMIN5	1.81695	2.16486	1.42311	-0.393837	-0.741748	TRUE	TRUE	G & T	1	1
ACTGTCCTGGTACAAGGATG	AGTCACTGTCCTGGTACAAGGATGAGGAGG	DNM2	0.744338	-0.435342	-0.113527	-0.857865	0.321815	TRUE	TRUE	G & T	2	1
ACTGTCTGTGCTGGCTAGCT	AAGTACTGTCTGTGCTGGCTAGCTTGGGGG	ADSL	2.51662	2.31511	1.96634	-0.550284	-0.348771	TRUE	TRUE	G & T	1	1
ACTGTCTTTGCTCAGTGTGC	TAATACTGTCTTTGCTCAGTGTGCTGGAGC	NUP214	-1.97907	-1.92718	-1.83105	0.148022	0.0961305	TRUE	TRUE	G & T	2	1
ACTGTGGCAATGATCTTGCG	TAACACTGTGGCAATGATCTTGCGTGGTTC	EIF4G1	-0.602105	-0.151846	-0.780646	-0.178541	-0.6288	TRUE	TRUE	G & T	2	1
ACTGTGGCAATGGACGTGGC	TAGAACTGTGGCAATGGACGTGGCAGGTGC	NEDD1	0.909556	0.525884	0.474206	-0.43535	-0.0516789	TRUE	TRUE	G & T	2	1
ACTGTGTTCGCAGTGACCTG	TTGTACTGTGTTCGCAGTGACCTGGGGAAC	OGT	-0.401175	-0.882457	-0.313254	0.0879206	0.569202	TRUE	TRUE	G & T	1	1
ACTGTTACCGCAGGCTGCTC	TGCTACTGTTACCGCAGGCTGCTCTGGCAA	SON	0.0281312	-1.00457	-0.230685	-0.258817	0.773887	TRUE	TRUE	G & T	1	1
ACTGTTCAAAAAGCAAGATG	ACATACTGTTCAAAAAGCAAGATGAGGAGA	HEATR1	0.0936315	-0.633503	-0.775707	-0.869339	-0.142205	TRUE	TRUE	G & T	2	1
ACTGTTGCTGCCCTCGGTGC	TCTCACTGTTGCTGCCCTCGGTGCTGGCAG	MTOR	1.34133	1.34292	0.847791	-0.493539	-0.495128	TRUE	TRUE	G & T	2	1
ACTGTTGTCATGGCAAGTAA	CCTAACTGTTGTCATGGCAAGTAAAGGTTA	GART	-1.19328	-0.220722	-0.0805595	1.11272	0.140162	TRUE	TRUE	G & T	1	1
ACTGTTTAATCTTCTCCATG	TGGTACTGTTTAATCTTCTCCATGGGGCTA	PDCD11	-0.396549	-0.583983	-2.69034	-2.29379	-2.10636	TRUE	TRUE	G & T	1	1
ACTGTTTGCAGAATTCTCCG	ATTGACTGTTTGCAGAATTCTCCGTGGAAC	INTS2	-0.385487	-0.677187	-0.975886	-0.590399	-0.298699	TRUE	TRUE	G & T	1	1
ACTTAAGAGGCTGCGAGATG	ACCTACTTAAGAGGCTGCGAGATGAGGGAC	ERCC6L	-0.153781	-1.02914	-1.21725	-1.06347	-0.188109	TRUE	TRUE	G & T	2	1
ACTTACCCTGATGCGCATGA	TTGCACTTACCCTGATGCGCATGAGGGCCG	DICER1	-2.14883	-0.45356	-1.18219	0.966638	-0.728628	TRUE	TRUE	G & T	1	1
ACTTACCTGTCTGGGACTGA	GATTACTTACCTGTCTGGGACTGAGGGATA	NOP2	1.22395	1.27689	0.908364	-0.315586	-0.368531	TRUE	TRUE	G & T	1	1
ACTTACGATCCAATGAGGTC	GACTACTTACGATCCAATGAGGTCTGGCGA	HINFP	-0.300849	-0.207873	-0.277304	0.0235441	-0.0694311	TRUE	TRUE	G & T	2	1
ACTTAGAACGGCTGCAGAGT	CATCACTTAGAACGGCTGCAGAGTTGGCTG	GEMIN5	0.148453	0.316693	0.595986	0.447533	0.279293	TRUE	TRUE	G & T	2	1
ACTTAGAAGCCACTGTCAGT	GTAGACTTAGAAGCCACTGTCAGTGGGTAG	MTOR	-0.990901	-1.82419	-0.860767	0.130134	0.96342	TRUE	TRUE	G & T	1	1
ACTTAGACCATTTGTTGGCT	AACAACTTAGACCATTTGTTGGCTAGGTAA	HEATR1	0.0463722	-0.772806	-0.743979	-0.790351	0.0288267	TRUE	TRUE	G & T	2	1
ACTTATTCTAAATCAAGATC	ATATACTTATTCTAAATCAAGATCTGGTTC	RBBP6	0.432422	1.47632	0.784215	0.351793	-0.692109	TRUE	TRUE	G & T	1	1
ACTTCAACTGCAGGCAATGA	AGCTACTTCAACTGCAGGCAATGAAGGCCT	NUP58	0.837941	0.553374	0.373355	-0.464585	-0.180018	TRUE	TRUE	G & T	1	1
ACTTCAGCTGTCACATGTGA	TGGAACTTCAGCTGTCACATGTGAAGGACT	ZNF131	1.46812	0.8208	0.832853	-0.63527	0.0120529	TRUE	TRUE	G & T	2	1
ACTTCAGGGAGTCAACGGTG	AAGTACTTCAGGGAGTCAACGGTGAGGTAT	HEATR1	-1.07171	-1.70529	-2.06084	-0.989129	-0.35555	TRUE	TRUE	G & T	3	1
ACTTCAGGGTTTAGCAGGAT	TGTAACTTCAGGGTTTAGCAGGATTGGACA	TRMT5	0.299452	-0.184804	-0.951974	-1.25143	-0.76717	TRUE	TRUE	G & T	2	1
ACTTCATCTCTCCAAAGCTC	TTAAACTTCATCTCTCCAAAGCTCCGGTCT	PRPF3	-1.16205	-1.27087	-1.78241	-0.620358	-0.511533	TRUE	TRUE	G & T	1	1
ACTTCCAGGGCATTTAGAAT	TTGCACTTCCAGGGCATTTAGAATTGGTGG	ATP5F1B	0.505676	-1.05934	-0.41286	-0.918537	0.646479	TRUE	TRUE	G & T	1	1
ACTTCCAGTACCGGCAGCTG	CTGCACTTCCAGTACCGGCAGCTGCGGGGC	E4F1	1.5484	0.566769	0.233011	-1.31539	-0.333758	TRUE	TRUE	G & T	2	1
ACTTCCTACGGCGATCATGG	CATCACTTCCTACGGCGATCATGGGGGAAT	SEH1L	-0.968766	-1.18608	-1.48788	-0.519111	-0.301797	TRUE	TRUE	G & T	2	1
ACTTCCTGGTGGCTGGGGTA	GGGGACTTCCTGGTGGCTGGGGTAGGGCAG	RRP9	-0.0887167	0.252717	0.349819	0.438536	0.0971024	TRUE	TRUE	G & T	2	1
ACTTCGAAGGTGTGTTTGGG	CCGAACTTCGAAGGTGTGTTTGGGGGGTGG	POLE	-2.25531	-0.397621	-1.78528	0.470022	-1.38766	TRUE	TRUE	G & T	3	1
ACTTCGAGCCTCCAGGGATC	ACCAACTTCGAGCCTCCAGGGATCTGGTGT	MRPS15	-0.0728911	0.703179	0.0816537	0.154545	-0.621525	TRUE	TRUE	G & T	1	1
ACTTCTAAATAAATTGGAAT	ATGAACTTCTAAATAAATTGGAATTGGAAA	SKA1	1.55509	1.48838	1.72171	0.166623	0.233327	TRUE	TRUE	G & T	1	1
ACTTCTACTCACTCTCATGA	ATTAACTTCTACTCACTCTCATGAGGGTGA	MTOR	-2.81472	-2.32778	-1.65761	1.15711	0.670176	TRUE	TRUE	G & T	1	1
ACTTCTCAGTCTCTAGTGGG	GGCAACTTCTCAGTCTCTAGTGGGGGGACT	SRCAP	1.17848	1.28533	-0.270723	-1.4492	-1.55605	TRUE	TRUE	G & T	3	1
ACTTCTGTTCTCGAGAGCTG	CAGCACTTCTGTTCTCGAGAGCTGTGGATT	SRCAP	0.134443	0.301256	-0.266098	-0.400541	-0.567354	TRUE	TRUE	G & T	2	1
ACTTCTTAGGCTGTCCCAGT	GACCACTTCTTAGGCTGTCCCAGTTGGCAA	LARS1	-0.248779	-0.288097	-0.103375	0.145405	0.184722	TRUE	TRUE	G & T	1	1
ACTTCTTCAGCAGTCGAATG	TTAAACTTCTTCAGCAGTCGAATGTGGGTT	NBAS	0.967309	-0.714294	2.29033	1.32302	3.00463	TRUE	TRUE	G & T	1	1
ACTTCTTGTTTAACTGGACT	GAACACTTCTTGTTTAACTGGACTTGGGCC	TOP2A	0.537331	0.77341	0.106366	-0.430964	-0.667044	TRUE	TRUE	G & T	1	1
ACTTGACCTCATCCCCGATG	CGGCACTTGACCTCATCCCCGATGTGGTAC	PDCD11	0.153452	-0.271371	-0.383809	-0.537261	-0.112437	TRUE	TRUE	G & T	2	1
ACTTGATAGAGCAGAGGGAT	TGGGACTTGATAGAGCAGAGGGATCGGGCA	HINFP	-0.813407	-1.03178	-0.859976	-0.0465691	0.171802	TRUE	TRUE	G & T	2	1
ACTTGCTGAGGGCAAAGTCC	ACTTACTTGCTGAGGGCAAAGTCCAGGATC	AAMP	1.29607	1.41691	2.09156	0.795492	0.674655	TRUE	TRUE	G & T	1	1
ACTTGCTGGAAGAAGAAGGT	TTGCACTTGCTGGAAGAAGAAGGTAGGGAC	MTOR	-1.71571	-0.80302	-1.49951	0.216196	-0.696489	TRUE	TRUE	G & T	2	1
ACTTGCTGGGCCAGTCCGTG	CAGGACTTGCTGGGCCAGTCCGTGGGGTTG	SNRPB	1.07145	-0.107527	0.207912	-0.863537	0.315439	TRUE	TRUE	G & T	2	1
ACTTGGACTTGTACTGGGAT	CTGTACTTGGACTTGTACTGGGATAGGCGG	SNUPN	0.0083828	0.123605	-0.8391	-0.847483	-0.962704	TRUE	TRUE	G & T	2	1
ACTTGGGCCGCGGGGGGCTC	TGCCACTTGGGCCGCGGGGGGCTCCGGCTT	CACTIN	-0.518161	1.31039	0.847951	1.36611	-0.462436	TRUE	TRUE	G & T	1	1
ACTTGTCGCAGATCTCCTGG	TGGTACTTGTCGCAGATCTCCTGGGGGGTT	MARS1	-0.404231	-0.801112	-1.42181	-1.01758	-0.620703	TRUE	TRUE	G & T	2	1
ACTTGTTCATGGGCCGGATC	GGGGACTTGTTCATGGGCCGGATCAGGCCT	TRUB2	-0.147313	-0.649929	-0.130055	0.0172576	0.519873	TRUE	TRUE	G & T	1	1
ACTTGTTGCAATAAGCAGGT	CAATACTTGTTGCAATAAGCAGGTTGGTCT	DICER1	-0.106386	-0.985412	-0.648984	-0.542598	0.336428	TRUE	TRUE	G & T	2	1
ACTTTACAATTACCGAATGG	GAGAACTTTACAATTACCGAATGGTGGAAT	UPF2	-1.37737	-1.83633	-1.72842	-0.35105	0.107904	TRUE	TRUE	G & T	2	1
ACTTTATAAGAAGTTCATGG	TGGCACTTTATAAGAAGTTCATGGAGGATG	RFC3	1.74385	1.49439	1.02492	-0.718935	-0.469474	TRUE	TRUE	G & T	2	1
ACTTTATATGAACACTATAG	TCAGACTTTATATGAACACTATAGTGGTGG	TTK	-0.658483	-0.133301	-0.319052	0.339432	-0.18575	TRUE	TRUE	G & T	1	1
ACTTTATGAGAGACAGGCTG	CCATACTTTATGAGAGACAGGCTGGGGTCA	DDOST	-0.314831	0.917132	-0.0135587	0.301273	-0.930691	TRUE	TRUE	G & T	2	1
ACTTTCCGTGGCTGTGAATG	TGGCACTTTCCGTGGCTGTGAATGTGGCTC	GCN1	0.135454	0.24858	-0.32816	-0.463613	-0.57674	TRUE	TRUE	G & T	1	1
ACTTTCTCTTCTATAGTAGG	AGCAACTTTCTCTTCTATAGTAGGTGGAGG	SON	-1.12841	-0.909849	-1.36109	-0.232674	-0.451238	TRUE	TRUE	G & T	2	1
ACTTTCTGATCAAGTTGATG	CAGGACTTTCTGATCAAGTTGATGAGGGTA	TBCE	0.276853	-0.187189	-0.612795	-0.889648	-0.425605	TRUE	TRUE	G & T	2	1
ACTTTGACTGTTGAGTGGTG	CTTCACTTTGACTGTTGAGTGGTGAGGACT	SNIP1	-0.260684	-0.542842	-0.63337	-0.372686	-0.0905282	TRUE	TRUE	G & T	3	1
ACTTTGATGGACTTTGGCTC	ACAAACTTTGATGGACTTTGGCTCAGGTAC	METTL17	-0.339597	-0.580342	-0.68842	-0.348823	-0.108078	TRUE	TRUE	G & T	1	1
ACTTTGCTCAGGAGCGCCGT	GCTGACTTTGCTCAGGAGCGCCGTTGGAAA	SRCAP	-1.71357	-1.82409	-0.395553	1.31802	1.42854	TRUE	TRUE	G & T	1	1
ACTTTGGCTGTTTCAGGCCT	CAAAACTTTGGCTGTTTCAGGCCTTGGTGT	TOP2A	1.07255	2.04958	1.63318	0.56063	-0.416404	TRUE	TRUE	G & T	1	1
ACTTTGGGGAGTTTCGCATG	GATGACTTTGGGGAGTTTCGCATGAGGGTA	TNPO3	-1.12619	-0.0908467	0.122492	1.24868	0.213338	TRUE	TRUE	G & T	1	1
ACTTTGTATAGACTAGGGGT	GGGTACTTTGTATAGACTAGGGGTAGGCCC	RPAP1	0.123915	0.980829	0.620382	0.496467	-0.360447	TRUE	TRUE	G & T	3	1
ACTTTGTGTGACTGCAGGAT	AAACACTTTGTGTGACTGCAGGATCGGCTC	IARS1	1.00272	0.924455	-0.232506	-1.23522	-1.15696	TRUE	TRUE	G & T	2	1
ACTTTGTGTTGTAGGTGCTC	CTCAACTTTGTGTTGTAGGTGCTCTGGGAC	POLR1E	0.574718	-0.256236	-0.47117	-1.04589	-0.214935	TRUE	TRUE	G & T	1	1
ACTTTGTTTATGTGGTCAGT	CCTTACTTTGTTTATGTGGTCAGTGGGGTA	TAF6L	0.79163	0.948711	0.39014	-0.40149	-0.558571	TRUE	TRUE	G & T	1	1
AGAAAAAAGAGGCTTAGGTA	AAGAAGAAAAAAGAGGCTTAGGTAAGGGCC	SLC39A7	-0.943194	-0.273391	-0.365822	0.577372	-0.0924319	TRUE	TRUE	G & T	2	1
AGAAAACGAGAGCTAAAGGT	GAGCAGAAAACGAGAGCTAAAGGTAGGTTA	PRPF3	-1.37781	-1.36199	-1.48799	-0.11018	-0.126002	TRUE	TRUE	G & T	2	1
AGAAAAGGGGAGGAAAGTGA	AAGAAGAAAAGGGGAGGAAAGTGAGGGTTT	RBBP6	-1.24025	-1.28876	-1.33973	-0.0994804	-0.0509682	TRUE	TRUE	G & T	2	1
AGAAAATCAATCTCTTCTGG	GTGGAGAAAATCAATCTCTTCTGGCGGCGG	PSMC4	-1.42031	-1.09003	-2.09061	-0.670299	-1.00058	TRUE	TRUE	G & T	2	1
AGAAAATGTTTGCGATGATC	AAAGAGAAAATGTTTGCGATGATCAGGGCC	SON	1.28208	1.05627	1.44152	0.159446	0.385257	TRUE	TRUE	G & T	1	1
AGAAACGGACACACCAGGCT	CCAGAGAAACGGACACACCAGGCTAGGAAA	LARS1	0.525818	1.07208	0.850575	0.324757	-0.221506	TRUE	TRUE	G & T	2	1
AGAAAGGAGTCTCCGCACTG	TTTCAGAAAGGAGTCTCCGCACTGTGGTAA	ANKRD49	0.620381	0.431608	0.0630172	-0.557364	-0.368591	TRUE	TRUE	G & T	1	1
AGAAAGTGCTTCCTCACCGT	CCGGAGAAAGTGCTTCCTCACCGTGGGCTC	POLE	0.324753	-1.27544	-1.45994	-1.7847	-0.184506	TRUE	TRUE	G & T	1	1
AGAAAGTTCGTGGCAAAGTC	CTGAAGAAAGTTCGTGGCAAAGTCTGGAAG	OGT	0.502835	0.0209242	0.101678	-0.401156	0.0807541	TRUE	TRUE	G & T	1	1
AGAAATAGAGAAATATCGTA	AAGAAGAAATAGAGAAATATCGTATGGAAC	PRPF6	-1.17413	-1.5984	-0.730259	0.443872	0.868141	TRUE	TRUE	G & T	1	1
AGAAATAGTGCAGAAGATAG	ATGAAGAAATAGTGCAGAAGATAGAGGAAG	SON	-0.410211	-1.41419	-1.46634	-1.05613	-0.0521503	TRUE	TRUE	G & T	1	1
AGAAATATGCAAAAGAGGCT	AAGAAGAAATATGCAAAAGAGGCTTGGCCA	PPP1R8	-1.7363	-0.812397	-0.690539	1.04576	0.121858	TRUE	TRUE	G & T	2	1
AGAAATCCTGCTGCCCACTG	GACCAGAAATCCTGCTGCCCACTGTGGGCT	QRSL1	-0.317125	-0.396613	-0.918758	-0.601633	-0.522145	TRUE	TRUE	G & T	1	1
AGAAATTGTCAGAGAATGGA	AGAAAGAAATTGTCAGAGAATGGAAGGTCT	POLE	0.999538	0.788928	0.889638	-0.1099	0.100711	TRUE	TRUE	G & T	2	1
AGAACAAAGAAAGATTCATG	TTGAAGAACAAAGAAAGATTCATGAGGAAA	ARGLU1	-0.509042	-1.72493	-1.80954	-1.3005	-0.0846087	TRUE	TRUE	G & T	1	1
AGAACAACTCTTACCTGTGC	TATTAGAACAACTCTTACCTGTGCTGGGGC	POLA2	-0.453936	-0.234766	-0.261212	0.192724	-0.0264462	TRUE	TRUE	G & T	2	1
AGAACAACTGAAAAGTGATG	TGGAAGAACAACTGAAAAGTGATGAGGAAC	RNF168	0.0114418	0.296228	0.381421	0.369979	0.0851923	TRUE	TRUE	G & T	2	1
AGAACAAGAATAAAAAAGGT	AAGGAGAACAAGAATAAAAAAGGTGGGACT	BUD13	-0.636451	-0.703388	-1.74579	-1.10934	-1.0424	TRUE	TRUE	G & T	2	1
AGAACAAGGCGAAGTTCTGG	TGGAAGAACAAGGCGAAGTTCTGGTGGCTG	RPN2	-0.901933	-0.169449	-0.776472	0.125461	-0.607024	TRUE	TRUE	G & T	2	1
AGAACAGCCTCATGGAGCTG	TTGCAGAACAGCCTCATGGAGCTGTGGTCC	SRCAP	-2.80437	-1.61391	-2.44815	0.356223	-0.834243	TRUE	TRUE	G & T	2	1
AGAACAGGCCTTCTATATGG	TCCCAGAACAGGCCTTCTATATGGTGGGAC	ATP5F1B	-0.301905	-0.718718	-0.607508	-0.305604	0.11121	TRUE	TRUE	G & T	2	1
AGAACATTTAACTGTGGGGT	GGCCAGAACATTTAACTGTGGGGTTGGCGC	GART	-0.355555	0.442869	-1.05746	-0.701905	-1.50033	TRUE	TRUE	G & T	3	1
AGAACCAATGCTGCGCATGC	GTAGAGAACCAATGCTGCGCATGCAGGAGG	GTF3C2	0.957063	1.17173	0.950106	-0.00695699	-0.221626	TRUE	TRUE	G & T	1	1
AGAACCAGACTAGAAACTGC	AACCAGAACCAGACTAGAAACTGCTGGCAG	COX6B1	0.0754916	-1.24524	-0.89659	-0.972082	0.348649	TRUE	TRUE	G & T	1	1
AGAACCAGATCACATGGTCC	GGGCAGAACCAGATCACATGGTCCTGGGGA	IARS1	0.97371	0.852485	-0.119233	-1.09294	-0.971718	TRUE	TRUE	G & T	1	1
AGAACCATCACTGTAGACTG	GCGCAGAACCATCACTGTAGACTGTGGGGC	PUF60	-1.80607	-0.701115	-2.11413	-0.308055	-1.41301	TRUE	TRUE	G & T	1	1
AGAACCATCTGTTTCTGTCC	TTTCAGAACCATCTGTTTCTGTCCAGGAAT	SON	0.609513	0.242662	-0.352755	-0.962268	-0.595417	TRUE	TRUE	G & T	1	1
AGAACCCAGAACTAGTTGCC	CTTCAGAACCCAGAACTAGTTGCCCGGCTG	TMEM199	0.693457	-0.413407	-0.225291	-0.918748	0.188117	TRUE	TRUE	G & T	1	1
AGAACCCGAGAGTTGCCTGA	ATGCAGAACCCGAGAGTTGCCTGATGGTAC	DICER1	-0.692038	-1.0127	-0.44918	0.242857	0.563516	TRUE	TRUE	G & T	1	1
AGAACCTAACATTAAAACTG	AAGCAGAACCTAACATTAAAACTGTGGAAA	ITGAV	0.592688	0.237266	-1.04293	-1.63561	-1.28019	TRUE	TRUE	G & T	1	1
AGAACCTAGTGACTAAAGTC	TCCTAGAACCTAGTGACTAAAGTCTGGAGC	PMVK	0.794885	0.990036	0.175677	-0.619208	-0.814359	TRUE	TRUE	G & T	1	1
AGAACGACGCTCCCGGGATC	ACCGAGAACGACGCTCCCGGGATCGGGATC	U2AF1	0.826507	1.78749	1.74934	0.922833	-0.0381518	TRUE	TRUE	G & T	1	1
AGAACGCAAAATCTCAGGAT	AATTAGAACGCAAAATCTCAGGATAGGTGT	DHX15	-0.445385	-1.62497	-1.09381	-0.648425	0.53116	TRUE	TRUE	G & T	2	1
AGAACGGCCCTCCCAGCCTG	GTAGAGAACGGCCCTCCCAGCCTGAGGGGC	EIF4G1	-0.482851	-0.143041	-0.741176	-0.258325	-0.598134	TRUE	TRUE	G & T	1	1
AGAACTATGCTGGCATGCTG	AACCAGAACTATGCTGGCATGCTGGGGCTG	GCN1	-1.38924	-0.742846	-1.77553	-0.386287	-1.03268	TRUE	TRUE	G & T	2	1
AGAACTCACTTTGATTGAAT	CACAAGAACTCACTTTGATTGAATTGGTGT	GEMIN5	0.95617	1.08366	1.49181	0.535636	0.408146	TRUE	TRUE	G & T	1	1
AGAACTCCTTCTCTGAGTGG	GAGCAGAACTCCTTCTCTGAGTGGTGGTTG	PRMT5	0.241344	0.896055	-0.224527	-0.465871	-1.12058	TRUE	TRUE	G & T	3	1
AGAACTGCTTCTTACCTGGG	GAATAGAACTGCTTCTTACCTGGGGGGACA	MED19	0.548359	-0.44789	-0.0471106	-0.595469	0.400779	TRUE	TRUE	G & T	3	1
AGAACTGGGGTTGTCCTGAG	TGACAGAACTGGGGTTGTCCTGAGAGGCTG	HINFP	1.35688	1.46589	0.86111	-0.49577	-0.604777	TRUE	TRUE	G & T	2	1
AGAACTGTCCTTTCCTGGCT	CGTCAGAACTGTCCTTTCCTGGCTGGGGTG	MARS1	-0.210468	0.921269	-0.0571747	0.153294	-0.978444	TRUE	TRUE	G & T	2	1
AGAACTTAAATCTGGAAGGT	GTTCAGAACTTAAATCTGGAAGGTTGGAAT	ATP6V1H	-0.820059	-1.21407	-1.54376	-0.723699	-0.329688	TRUE	TRUE	G & T	2	1
AGAACTTCCACTCACCATGG	CAAGAGAACTTCCACTCACCATGGCGGAGA	RPL4	0.145277	-0.599373	0.181023	0.0357458	0.780396	TRUE	TRUE	G & T	2	1
AGAAGAAGAGGCAGCAGGCT	AGGAAGAAGAAGAGGCAGCAGGCTAGGAAG	RSL1D1	0.595923	0.436089	0.0240798	-0.571843	-0.412009	TRUE	TRUE	G & T	2	1
AGAAGAAGGAGTTGGAGCAT	AAGCAGAAGAAGGAGTTGGAGCATAGGTTG	IGBP1	0.572942	-0.761477	-0.685868	-1.25881	0.0756093	TRUE	TRUE	G & T	1	1
AGAAGACGATAAGAATGATA	TTTCAGAAGACGATAAGAATGATATGGATA	KNL1	-0.191301	-0.153487	-0.630851	-0.43955	-0.477363	TRUE	TRUE	G & T	1	1
AGAAGACTTTCTCTTACGCT	TTCAAGAAGACTTTCTCTTACGCTGGGTTT	CCT7	0.521176	0.184428	-0.554135	-1.07531	-0.738563	TRUE	TRUE	G & T	1	1
AGAAGAGAATGGCGACATCG	AGGCAGAAGAGAATGGCGACATCGGGGGTG	NUP214	-0.0895932	-0.381304	-0.696123	-0.60653	-0.314819	TRUE	TRUE	G & T	1	1
AGAAGAGCTCCTGAAAGGCT	TTCAAGAAGAGCTCCTGAAAGGCTTGGACA	CKAP5	0.61071	-0.692725	-0.266925	-0.877635	0.425799	TRUE	TRUE	G & T	2	1
AGAAGAGGAGCCAGCGATCG	AGGAAGAAGAGGAGCCAGCGATCGAGGATG	PRPF31	1.35585	1.0054	1.19864	-0.157209	0.193246	TRUE	TRUE	G & T	1	1
AGAAGAGGCACGCAAGCTGA	GCTCAGAAGAGGCACGCAAGCTGATGGTTA	NBAS	-0.097292	-0.742995	0.24207	0.339362	0.985065	TRUE	TRUE	G & T	1	1
AGAAGAGGCCTCACCAGAGT	CTTGAGAAGAGGCCTCACCAGAGTGGGTGT	SRCAP	0.479843	0.623442	-0.219677	-0.69952	-0.843119	TRUE	TRUE	G & T	2	1
AGAAGAGGCGAGAAGAGGTA	TGGCAGAAGAGGCGAGAAGAGGTAAGGTTA	NRBP1	-0.775042	-1.1454	-1.29967	-0.524627	-0.154272	TRUE	TRUE	G & T	2	1
AGAAGAGGTAAAGCAGATGG	GGCCAGAAGAGGTAAAGCAGATGGAGGCCT	BUD13	0.413569	-0.964397	-0.710263	-1.12383	0.254134	TRUE	TRUE	G & T	2	1
AGAAGAGTTAATGCAGCTGC	TCAAAGAAGAGTTAATGCAGCTGCTGGGTC	TRMT5	1.77605	1.41217	1.01472	-0.761326	-0.397447	TRUE	TRUE	G & T	1	1
AGAAGATCCAGGAGGAGCTG	AGCCAGAAGATCCAGGAGGAGCTGAGGGGC	RNF113A	-0.969027	-0.911326	-1.00552	-0.0364909	-0.094192	TRUE	TRUE	G & T	2	1
AGAAGATGGCTGAGTCATCG	GCAGAGAAGATGGCTGAGTCATCGGGGGTG	RRP9	0.485482	-0.699903	-0.514151	-0.999633	0.185752	TRUE	TRUE	G & T	1	1
AGAAGCCAGGCCGTCTAGTG	GGAGAGAAGCCAGGCCGTCTAGTGGGGGAG	GTF3C2	1.21274	1.94427	1.24322	0.030479	-0.701055	TRUE	TRUE	G & T	2	1
AGAAGCCGAAGGTAAGGAGT	CGGGAGAAGCCGAAGGTAAGGAGTCGGAGA	BORA	0.314346	0.23649	0.452115	0.137769	0.215625	TRUE	TRUE	G & T	2	1
AGAAGCCGGGCTTAGCTGGA	GGCGAGAAGCCGGGCTTAGCTGGAAGGAAT	EIF4G1	-1.6369	-0.510659	-1.17888	0.458028	-0.668217	TRUE	TRUE	G & T	2	1
AGAAGCGCGGCTTGCGTGGC	TTGAAGAAGCGCGGCTTGCGTGGCCGGTAC	CACTIN	-0.150383	1.24395	0.994842	1.14523	-0.249109	TRUE	TRUE	G & T	2	1
AGAAGCGTGCGGGGACCGAT	GGCAAGAAGCGTGCGGGGACCGATGGGTAA	DHX15	0.90899	0.6359	0.948437	0.0394474	0.312537	TRUE	TRUE	G & T	1	1
AGAAGCTATAGATGTCTAAG	AGCCAGAAGCTATAGATGTCTAAGAGGGAA	NOLC1	-1.50205	-0.993102	-1.04383	0.458223	-0.0507247	TRUE	TRUE	G & T	1	1
AGAAGCTCTCCCAGCTTGGA	AAACAGAAGCTCTCCCAGCTTGGACGGTGG	NUP214	-0.375299	0.052058	-0.342148	0.0331505	-0.394206	TRUE	TRUE	G & T	2	1
AGAAGCTCTTCAGAATTCAG	AGGAAGAAGCTCTTCAGAATTCAGGGGCAG	BMS1	2.13545	1.76337	0.871032	-1.26442	-0.892334	TRUE	TRUE	G & T	1	1
AGAAGCTGTAGCTTCCATCG	TTGCAGAAGCTGTAGCTTCCATCGTGGAAG	UPF2	-1.48235	-1.41814	-1.94905	-0.466693	-0.530905	TRUE	TRUE	G & T	1	1
AGAAGCTGTATACAGGTAGG	GTCAAGAAGCTGTATACAGGTAGGGGGAAG	CKAP5	0.530712	-0.415212	-0.452449	-0.983161	-0.0372371	TRUE	TRUE	G & T	2	1
AGAAGGACTGTGGCTTCTGC	TTCCAGAAGGACTGTGGCTTCTGCTGGGGC	RBBP6	-0.0124034	1.39429	0.778373	0.790776	-0.615921	TRUE	TRUE	G & T	1	1
AGAAGGAGAAGTCCGACTGA	AAGGAGAAGGAGAAGTCCGACTGAGGGGCT	DDOST	1.04809	1.20992	0.965187	-0.0829026	-0.244731	TRUE	TRUE	G & T	1	1
AGAAGGAGTTATTGGTTGCC	AAAAAGAAGGAGTTATTGGTTGCCTGGATC	CKAP5	1.9927	2.16513	1.72949	-0.263211	-0.435648	TRUE	TRUE	G & T	1	1
AGAAGGCAACCCACCCTGGG	TGAAAGAAGGCAACCCACCCTGGGAGGTGA	TNPO3	-0.263114	0.324758	-0.452291	-0.189177	-0.777049	TRUE	TRUE	G & T	3	1
AGAAGGCCGGACAGTGGTGG	AGCAAGAAGGCCGGACAGTGGTGGTGGTGA	SRCAP	1.13226	0.600843	0.102654	-1.0296	-0.498189	TRUE	TRUE	G & T	3	1
AGAAGGCGCTGGCGTAGTAG	ATGGAGAAGGCGCTGGCGTAGTAGGGGTAG	DDOST	-0.855604	-1.5957	-1.18729	-0.331689	0.408411	TRUE	TRUE	G & T	2	1
AGAAGGCTTCCAAGAAGATA	GGAGAGAAGGCTTCCAAGAAGATATGGCCA	ERCC3	0.267425	-0.622472	-0.967074	-1.2345	-0.344602	TRUE	TRUE	G & T	1	1
AGAAGGCTTGCTCACCTCCG	GCCAAGAAGGCTTGCTCACCTCCGAGGATA	GCN1	-0.509991	-1.08806	-1.05397	-0.543981	0.0340875	TRUE	TRUE	G & T	1	1
AGAAGGGAACTTACATGGTC	GTAGAGAAGGGAACTTACATGGTCTGGTTC	TNPO3	0.0666146	0.173043	-1.17325	-1.23986	-1.34629	TRUE	TRUE	G & T	2	1
AGAAGGGCAGATACACAGAT	AAGGAGAAGGGCAGATACACAGATAGGAAC	ALG14	-1.22554	-1.47289	-1.22289	0.00265142	0.249997	TRUE	TRUE	G & T	1	1
AGAAGTATATCATTGAGGTA	TTGGAGAAGTATATCATTGAGGTAAGGTAG	IARS1	-1.43566	-0.141995	-0.544602	0.891062	-0.402607	TRUE	TRUE	G & T	2	1
AGAAGTCAAACAGGTCCATG	TCATAGAAGTCAAACAGGTCCATGGGGATG	ERCC3	1.5386	1.028	1.02695	-0.511648	-0.00105495	TRUE	TRUE	G & T	1	1
AGAAGTCTCGATCCAGGAGT	CGGAAGAAGTCTCGATCCAGGAGTAGGGAG	RSRC2	0.840886	1.01733	0.829124	-0.0117623	-0.188204	TRUE	TRUE	G & T	2	1
AGAAGTGGCCATTGGATGGC	GTTGAGAAGTGGCCATTGGATGGCTGGGGA	LARS1	1.61361	1.99308	1.51681	-0.0968059	-0.476271	TRUE	TRUE	G & T	2	1
AGAAGTGGTCTCTGGAAAGT	GTGGAGAAGTGGTCTCTGGAAAGTTGGACA	NBAS	-1.14129	-0.906432	-0.552367	0.588928	0.354066	TRUE	TRUE	G & T	1	1
AGAAGTGTTGTCGGAGTCAG	AGGAAGAAGTGTTGTCGGAGTCAGAGGCAG	ANAPC4	1.4742	1.48225	0.635353	-0.838844	-0.846898	TRUE	TRUE	G & T	1	1
AGAAGTTCAATGCTGCTAGG	CAAAAGAAGTTCAATGCTGCTAGGAGGGCA	NBAS	-0.574555	-0.381072	-1.03674	-0.462183	-0.655666	TRUE	TRUE	G & T	2	1
AGAAGTTCTCCGAAGGGTGG	AACGAGAAGTTCTCCGAAGGGTGGAGGAAG	ARGLU1	-1.08765	-1.61164	-1.87169	-0.784032	-0.260042	TRUE	TRUE	G & T	3	1
AGAAGTTTGCGGAGGAGCCT	AGTCAGAAGTTTGCGGAGGAGCCTGGGGAA	NUP214	2.01293	3.05319	2.4066	0.393664	-0.646593	TRUE	TRUE	G & T	1	1
AGAATAAATACTGCTCGTCC	AGTAAGAATAAATACTGCTCGTCCAGGTGG	RBBP6	0.359289	0.521492	0.375001	0.0157118	-0.146491	TRUE	TRUE	G & T	1	1
AGAATCGGAGGTCGGCGCCT	CAGGAGAATCGGAGGTCGGCGCCTGGGCTG	GFER	0.706307	0.449664	0.123606	-0.582701	-0.326058	TRUE	TRUE	G & T	1	1
AGAATCTCCTCCAGATCAGT	TTTCAGAATCTCCTCCAGATCAGTGGGAAG	GCN1	0.339974	-0.869409	-0.577653	-0.917627	0.291757	TRUE	TRUE	G & T	1	1
AGAATCTTTACAAAGAGGCT	GATGAGAATCTTTACAAAGAGGCTGGGGTT	ATP6V0B	-0.106334	0.51326	-0.0453549	0.0609791	-0.558615	TRUE	TRUE	G & T	2	1
AGAATGAAACCTCGCTGCAT	CAGTAGAATGAAACCTCGCTGCATTGGCGA	DHX35	-0.16004	-1.23048	-1.08681	-0.92677	0.143674	TRUE	TRUE	G & T	1	1
AGAATGAAGGGTTTCACTGG	AGTGAGAATGAAGGGTTTCACTGGAGGCCT	IGBP1	-0.16359	-1.4038	-0.780469	-0.616879	0.623334	TRUE	TRUE	G & T	2	1
AGAATGAGGCGCTGTGGTGC	AGATAGAATGAGGCGCTGTGGTGCAGGAGT	SRCAP	0.502523	0.262911	0.433713	-0.0688104	0.170801	TRUE	TRUE	G & T	2	1
AGAATTCTCCTGCTTGTGGC	AGGAAGAATTCTCCTGCTTGTGGCAGGAAT	HINFP	0.563475	0.574269	0.42828	-0.135196	-0.145989	TRUE	TRUE	G & T	2	1
AGAATTGAAGTACTCTCTGC	TAGAAGAATTGAAGTACTCTCTGCTGGCAG	NBAS	-1.78171	-1.74765	-2.44029	-0.658572	-0.69264	TRUE	TRUE	G & T	1	1
AGAATTGAGCAAGGGCAGTG	TTGCAGAATTGAGCAAGGGCAGTGTGGTCA	GART	0.383558	0.861109	-0.394927	-0.778484	-1.25604	TRUE	TRUE	G & T	2	1
AGAATTTGCTTAAAGAAGTG	TTTAAGAATTTGCTTAAAGAAGTGCGGATC	POLR2B	0.503985	0.691242	-0.624844	-1.12883	-1.31609	TRUE	TRUE	G & T	2	1
AGAATTTGTCGAAGATGGTG	AAAGAGAATTTGTCGAAGATGGTGAGGTAG	MAK16	0.482382	0.486678	0.280815	-0.201567	-0.205863	TRUE	TRUE	G & T	3	1
AGACAAACAGAAAGCGACTG	AAGAAGACAAACAGAAAGCGACTGGGGGAA	CDK12	-0.482065	-0.533995	-1.4189	-0.936832	-0.884901	TRUE	TRUE	G & T	1	1
AGACAAACTGCCACCATGGA	AGCCAGACAAACTGCCACCATGGAGGGGAC	NUP214	-1.93158	-1.52834	-1.22462	0.706964	0.303727	TRUE	TRUE	G & T	2	1
AGACAACAGGAAGGAATCGA	CTGGAGACAACAGGAAGGAATCGAGGGAGC	TNPO3	-0.10693	0.291365	-0.562802	-0.455872	-0.854167	TRUE	TRUE	G & T	1	1
AGACAAGAACGAGGTTGCTG	AGGCAGACAAGAACGAGGTTGCTGCGGAGG	MARS1	1.74627	1.97597	0.786397	-0.959871	-1.18957	TRUE	TRUE	G & T	2	1
AGACAAGACGATGACTGAGT	AGACAGACAAGACGATGACTGAGTTGGAGA	USP5	-0.627578	-1.9	-0.962403	-0.334825	0.937601	TRUE	TRUE	G & T	2	1
AGACAAGCTGGGACTCCTCG	TAGAAGACAAGCTGGGACTCCTCGGGGATC	RRP9	-0.939023	-0.805321	-0.821528	0.117495	-0.0162068	TRUE	TRUE	G & T	1	1
AGACAAGTTGGCTGGAATAG	TCTGAGACAAGTTGGCTGGAATAGGGGTAC	EIF4G1	0.0339268	0.485446	-0.351688	-0.385614	-0.837133	TRUE	TRUE	G & T	1	1
AGACAATAACACTGTGGATA	AGAAAGACAATAACACTGTGGATATGGTTG	BORA	0.352489	0.745718	-0.592109	-0.944597	-1.33783	TRUE	TRUE	G & T	1	1
AGACAATCTTACTTTAGCAT	TGTTAGACAATCTTACTTTAGCATGGGCTT	MCM4	-0.0495312	-0.7234	-1.07436	-1.02482	-0.350956	TRUE	TRUE	G & T	1	1
AGACACAAACACTGAATCGA	GTGAAGACACAAACACTGAATCGAAGGAAA	LUC7L3	0.587554	1.28355	0.212071	-0.375483	-1.07148	TRUE	TRUE	G & T	1	1
AGACACAGTAGCGAATGTCA	GCCAAGACACAGTAGCGAATGTCAGGGTCT	MTOR	-0.253598	-1.5919	-0.769608	-0.516011	0.822288	TRUE	TRUE	G & T	1	1
AGACAGAAGCCAGAGAGCCT	GCAGAGACAGAAGCCAGAGAGCCTTGGGAA	HEATR1	0.532979	1.03071	0.506197	-0.0267813	-0.524517	TRUE	TRUE	G & T	1	1
AGACAGAAGTTTACCTGCTG	TAAAAGACAGAAGTTTACCTGCTGTGGTAA	HAUS3	1.75262	1.21689	0.560219	-1.1924	-0.656669	TRUE	TRUE	G & T	2	1
AGACAGCGTGTCCATGGCTG	GTGAAGACAGCGTGTCCATGGCTGTGGAGC	MTOR	-1.6686	-0.519264	-0.412851	1.25575	0.106413	TRUE	TRUE	G & T	2	1
AGACAGGAGCTGAGACATGA	TGGAAGACAGGAGCTGAGACATGAAGGACA	HEATR1	-0.723337	-1.57306	-1.79242	-1.06909	-0.219362	TRUE	TRUE	G & T	1	1
AGACAGGCTGGGGTCATCAG	TGAGAGACAGGCTGGGGTCATCAGCGGTCT	DDOST	-0.646739	-0.184579	-1.11065	-0.463909	-0.926069	TRUE	TRUE	G & T	1	1
AGACATCGTGCTGGAAGCTC	CGGAAGACATCGTGCTGGAAGCTCCGGCTA	WDR55	-0.316347	0.193792	-0.426996	-0.110649	-0.620789	TRUE	TRUE	G & T	1	1
AGACATGACCAGTGCTGGTA	CTTTAGACATGACCAGTGCTGGTAGGGCTG	RPL4	1.55112	-0.911096	-1.12212	-2.67323	-0.21102	TRUE	TRUE	G & T	2	1
AGACATTCTAATTTAGGTCA	CTTCAGACATTCTAATTTAGGTCAAGGGAC	HAUS3	-0.105438	1.61042	0.408227	0.513665	-1.20219	TRUE	TRUE	G & T	1	1
AGACCACGTGGAGGACATGG	TTTTAGACCACGTGGAGGACATGGAGGAAA	ERCC6L	0.11153	-0.273831	-1.55134	-1.66287	-1.27751	TRUE	TRUE	G & T	2	1
AGACCAGAGCAGCCTCATGG	CGGCAGACCAGAGCAGCCTCATGGAGGAGT	DNM2	-0.19853	-1.00716	-0.587156	-0.388627	0.420008	TRUE	TRUE	G & T	2	1
AGACCAGGTGCCCCAGCATG	TTGGAGACCAGGTGCCCCAGCATGCGGGCA	MTOR	0.0420387	-0.0925102	-0.307213	-0.349252	-0.214703	TRUE	TRUE	G & T	1	1
AGACCATGCGATGGCTGTGG	ACACAGACCATGCGATGGCTGTGGAGGGGA	SLC25A28	0.317733	-0.771781	-0.370941	-0.688675	0.40084	TRUE	TRUE	G & T	3	1
AGACCCCGGTTCCAAGACTG	GCTCAGACCCCGGTTCCAAGACTGGGGATG	EIF4G1	0.730647	0.58198	0.150986	-0.579661	-0.430994	TRUE	TRUE	G & T	1	1
AGACCTCAACGAGCTCCTGA	TCTCAGACCTCAACGAGCTCCTGAAGGTAT	MRPL12	-2.18975	-1.66101	-0.751355	1.43839	0.909654	TRUE	TRUE	G & T	1	1
AGACCTGACTGTGGAGATGG	TCAGAGACCTGACTGTGGAGATGGCGGCTC	NAPG	-1.54713	-1.07732	-1.35618	0.190944	-0.278866	TRUE	TRUE	G & T	2	1
AGACCTGCTGCTGGGGGATA	AGGGAGACCTGCTGCTGGGGGATATGGGCC	BUD23	-0.649537	0.952552	0.428685	1.07822	-0.523867	TRUE	TRUE	G & T	1	1
AGACCTTACCTGAATAAGTG	AAAGAGACCTTACCTGAATAAGTGCGGGAA	HEATR1	-0.695067	-0.445486	-0.499804	0.195263	-0.0543178	TRUE	TRUE	G & T	2	1
AGACCTTCCCCATGACATGC	TCACAGACCTTCCCCATGACATGCTGGATG	CEP152	-0.638264	-0.348988	0.675659	1.31392	1.02465	TRUE	TRUE	G & T	1	1
AGACCTTTCGACTGGTCTGC	CAAGAGACCTTTCGACTGGTCTGCAGGTGC	MRPS23	1.27667	0.902618	1.10532	-0.171355	0.2027	TRUE	TRUE	G & T	1	1
AGACTAGGATTGCATCCTGC	TGGCAGACTAGGATTGCATCCTGCGGGTGC	COQ2	0.389829	0.491244	0.452836	0.0630062	-0.0384086	TRUE	TRUE	G & T	1	1
AGACTCAAGAGTGAGAGCCT	CCCTAGACTCAAGAGTGAGAGCCTTGGTGT	MTPAP	-0.0294457	0.523188	0.332166	0.361612	-0.191022	TRUE	TRUE	G & T	1	1
AGACTCACCATTATTGAATG	GCGCAGACTCACCATTATTGAATGTGGGTG	BMS1	-1.63977	-0.2804	-0.852088	0.787682	-0.571689	TRUE	TRUE	G & T	1	1
AGACTCAGTAACCCCCGTAA	GCGTAGACTCAGTAACCCCCGTAAGGGTCT	PIGV	-0.892602	-0.831601	-1.21399	-0.321386	-0.382387	TRUE	TRUE	G & T	1	1
AGACTCCAGGGAAATTTAGA	GTTAAGACTCCAGGGAAATTTAGATGGTCT	BORA	-1.40321	-1.58533	-0.650243	0.752969	0.935089	TRUE	TRUE	G & T	1	1
AGACTCCCAAGGCGAGAGTG	CGGAAGACTCCCAAGGCGAGAGTGAGGAAG	AATF	0.559114	1.3032	-0.479754	-1.03887	-1.78296	TRUE	TRUE	G & T	2	1
AGACTCGGATTGCTGAGCTG	ATCGAGACTCGGATTGCTGAGCTGCGGAAG	SRCAP	-0.622748	-1.10894	-0.572077	0.0506713	0.536865	TRUE	TRUE	G & T	2	1
AGACTCTGAAGAAGATGGTA	AGGAAGACTCTGAAGAAGATGGTATGGTGA	NOP2	-1.00788	-0.428141	-1.11601	-0.108127	-0.687865	TRUE	TRUE	G & T	2	1
AGACTCTGACGCTCCAAGTA	TGATAGACTCTGACGCTCCAAGTAAGGACT	COG3	-2.00983	-1.89515	-2.27048	-0.260654	-0.375335	TRUE	TRUE	G & T	1	1
AGACTCTGGCCATCTATGAC	TTGCAGACTCTGGCCATCTATGACCGGTTT	MRPL45	-1.76264	-0.923389	-1.04103	0.721606	-0.117644	TRUE	TRUE	G & T	1	1
AGACTGAGGGGACGATCTGA	AGCAAGACTGAGGGGACGATCTGAAGGCGA	NUP160	-0.369911	0.168263	-0.146756	0.223155	-0.315019	TRUE	TRUE	G & T	1	1
AGACTGCAGGGTTTGGTGCA	TTATAGACTGCAGGGTTTGGTGCAGGGTTC	PPP1R8	1.58053	1.41053	0.602854	-0.977679	-0.807671	TRUE	TRUE	G & T	1	1
AGACTGCTAAAGTTCAGCAT	AGAGAGACTGCTAAAGTTCAGCATAGGAGC	SPATA5	1.34543	0.977812	0.82186	-0.523566	-0.155951	TRUE	TRUE	G & T	1	1
AGACTGGGCAGTGGACAATG	CCACAGACTGGGCAGTGGACAATGGGGATT	LARS2	-1.12471	-1.48713	-0.951595	0.173116	0.535534	TRUE	TRUE	G & T	1	1
AGACTGGTATGTGTTTCTAG	TAGCAGACTGGTATGTGTTTCTAGGGGACT	POLR2B	-2.51046	-1.052	-0.438988	2.07147	0.613008	TRUE	TRUE	G & T	1	1
AGACTTCAGATGTATAGTGG	TATGAGACTTCAGATGTATAGTGGTGGTAC	BORA	-0.00542417	-0.376449	-0.632106	-0.626682	-0.255658	TRUE	TRUE	G & T	3	1
AGACTTGCTTCTTCTCCCTG	GAGGAGACTTGCTTCTTCTCCCTGAGGCCT	SNIP1	-0.200854	-0.533591	-0.729909	-0.529055	-0.196318	TRUE	TRUE	G & T	1	1
AGACTTGTCCATGCTGGTCC	CAGCAGACTTGTCCATGCTGGTCCTGGAGT	GET4	0.372399	-0.753683	-1.37495	-1.74735	-0.621263	TRUE	TRUE	G & T	1	1
AGAGAAAACACTCACTTGCC	CCAGAGAGAAAACACTCACTTGCCAGGTTT	FNTB	0.261482	1.43227	1.2801	1.01862	-0.152162	TRUE	TRUE	G & T	1	1
AGAGAAAGAAAACGAAAGTC	GTCAAGAGAAAGAAAACGAAAGTCAGGTAT	RSRC2	-0.379923	-0.554341	-0.80135	-0.421426	-0.247009	TRUE	TRUE	G & T	1	1
AGAGAACATAGCAAGACTGC	ATGAAGAGAACATAGCAAGACTGCAGGCCA	RPAP1	-1.13703	-1.0943	0.347077	1.4841	1.44137	TRUE	TRUE	G & T	1	1
AGAGAACCCTTGAGGTATGG	AACAAGAGAACCCTTGAGGTATGGGGGCTG	MRPL45	0.797474	-0.363477	-0.62515	-1.42262	-0.261673	TRUE	TRUE	G & T	2	1
AGAGAACTCATTTGCAACTG	TATGAGAGAACTCATTTGCAACTGAGGTGA	CEP152	-0.446995	0.519028	-0.822928	-0.375933	-1.34196	TRUE	TRUE	G & T	1	1
AGAGAAGATAAAAGCCCGGT	GAAAAGAGAAGATAAAAGCCCGGTAGGAAA	DAP3	0.418484	-0.942808	-0.832796	-1.25128	0.110013	TRUE	TRUE	G & T	2	1
AGAGAAGCCAGGCCGTCTAG	TTGGAGAGAAGCCAGGCCGTCTAGTGGGGG	GTF3C2	1.40863	0.567033	-0.170146	-1.57877	-0.737179	TRUE	TRUE	G & T	1	1
AGAGAAGCGAGTCCTCGGTC	GGGAAGAGAAGCGAGTCCTCGGTCTGGTGC	SNRPB	-1.26483	-1.97658	-1.42713	-0.162301	0.549452	TRUE	TRUE	G & T	2	1
AGAGAAGGCTGTCCCATGGC	TGAAAGAGAAGGCTGTCCCATGGCAGGTCG	TAF6L	-0.359118	-0.326983	-0.972988	-0.61387	-0.646005	TRUE	TRUE	G & T	2	1
AGAGAAGTTAGAGGTGACGT	CGAAAGAGAAGTTAGAGGTGACGTGGGAGA	LARS2	-1.53017	-0.0205372	-1.88471	-0.354547	-1.86418	TRUE	TRUE	G & T	1	1
AGAGAAGTTCGAACTCTCCG	TGGCAGAGAAGTTCGAACTCTCCGGGGACT	NUP160	-0.20806	-1.22514	-0.533104	-0.325044	0.692036	TRUE	TRUE	G & T	1	1
AGAGAATCATAAAAATGATA	TTTCAGAGAATCATAAAAATGATATGGATA	KNL1	1.14586	1.08323	0.347617	-0.798245	-0.735615	TRUE	TRUE	G & T	1	1
AGAGAATGCCTTCCAGATAG	TGGGAGAGAATGCCTTCCAGATAGGGGCTG	HEATR1	-0.921607	-1.14208	-0.0622397	0.859368	1.07984	TRUE	TRUE	G & T	1	1
AGAGACACTGCATGCAGCTC	GCTGAGAGACACTGCATGCAGCTCTGGAGA	OGT	-0.0173609	-0.67339	-0.296854	-0.279493	0.376537	TRUE	TRUE	G & T	1	1
AGAGACCATCCTGCGCATGC	TGCTAGAGACCATCCTGCGCATGCTGGACA	CNOT3	0.78231	0.849407	0.44549	-0.336819	-0.403917	TRUE	TRUE	G & T	1	1
AGAGACCTTGAGAGTCATGA	CAAGAGAGACCTTGAGAGTCATGATGGAGG	MED7	-1.41662	-1.45889	-1.79295	-0.37633	-0.334051	TRUE	TRUE	G & T	1	1
AGAGACTGAGCGAAGTGCTC	AAGCAGAGACTGAGCGAAGTGCTCTGGATG	RACGAP1	0.0887197	-0.649909	-0.795504	-0.884224	-0.145594	TRUE	TRUE	G & T	1	1
AGAGACTGTGGACCGCCTGA	CGCTAGAGACTGTGGACCGCCTGACGGAGT	MTOR	-0.917807	-0.875078	-1.1841	-0.266296	-0.309024	TRUE	TRUE	G & T	1	1
AGAGAGCCGTATCCGCTGCA	CATCAGAGAGCCGTATCCGCTGCAGGGGTG	GTF3C2	-1.68033	-1.29579	-1.32369	0.356649	-0.0278937	TRUE	TRUE	G & T	1	1
AGAGAGCTGCTGCAACTAGA	ATCCAGAGAGCTGCTGCAACTAGATGGGGT	KNL1	-0.151239	-0.152661	0.0459172	0.197157	0.198579	TRUE	TRUE	G & T	1	1
AGAGAGGGGGATGTTGGGAT	GAGAAGAGAGGGGGATGTTGGGATAGGCAC	PMPCA	-0.217978	-0.459838	-0.56564	-0.347662	-0.105802	TRUE	TRUE	G & T	2	1
AGAGAGTAGGCGAGTATCAG	GAGAAGAGAGTAGGCGAGTATCAGAGGATG	RRM2	-0.12156	-0.357873	-0.13445	-0.01289	0.223423	TRUE	TRUE	G & T	1	1
AGAGATGCCTTCTGACCTGA	GCAGAGAGATGCCTTCTGACCTGATGGTGT	HM13	-0.569418	0.102669	-0.288069	0.281349	-0.390738	TRUE	TRUE	G & T	1	1
AGAGATGCTCACCCTCTCGC	GCTCAGAGATGCTCACCCTCTCGCCGGCGG	GCN1	-0.57352	-1.53611	-0.888283	-0.314763	0.647828	TRUE	TRUE	G & T	1	1
AGAGATGGATGAAGCTGCTA	AAAAAGAGATGGATGAAGCTGCTACGGTGA	EIF4G1	-0.27169	-0.205032	-0.765598	-0.493908	-0.560566	TRUE	TRUE	G & T	1	1
AGAGATGTATATGGAACCTG	TTATAGAGATGTATATGGAACCTGGGGAAA	HEATR1	-1.33672	-1.52472	-1.11025	0.226462	0.414465	TRUE	TRUE	G & T	1	1
AGAGATGTCTCTGAGTTGAC	TTTCAGAGATGTCTCTGAGTTGACGGGATT	ATIC	-2.24916	-0.593286	0.0359967	2.28516	0.629282	TRUE	TRUE	G & T	1	1
AGAGCACAAGGACAGTGTCA	TGCGAGAGCACAAGGACAGTGTCATGGCCG	MTOR	-1.1899	-1.15509	-0.67806	0.511836	0.477027	TRUE	TRUE	G & T	1	1
AGAGCACAGAAGGGAAGGTG	CACGAGAGCACAGAAGGGAAGGTGAGGAGG	PRPF31	-0.267006	-0.537452	-2.22788	-1.96088	-1.69043	TRUE	TRUE	G & T	3	1
AGAGCACAGCCGCCAAGCTG	GGGCAGAGCACAGCCGCCAAGCTGGGGCTG	PUF60	-0.437027	-0.707797	0.0670945	0.504122	0.774891	TRUE	TRUE	G & T	2	1
AGAGCACGGGGCACCAACGT	GCATAGAGCACGGGGCACCAACGTGGGCGG	RPAP1	0.457055	0.536165	-0.380916	-0.837971	-0.917081	TRUE	TRUE	G & T	1	1
AGAGCACTAGTCCTGCTAAG	TGGTAGAGCACTAGTCCTGCTAAGAGGTTG	UPF2	-0.21393	-1.17975	-0.567302	-0.353371	0.612447	TRUE	TRUE	G & T	1	1
AGAGCACTTCAAGACATGGG	AGGCAGAGCACTTCAAGACATGGGAGGAGC	CACTIN	0.376784	-0.901097	-0.893006	-1.26979	0.00809111	TRUE	TRUE	G & T	3	1
AGAGCAGAGTGCCCGCATGC	TCAAAGAGCAGAGTGCCCGCATGCTGGGGC	MTOR	0.773509	0.312205	0.445566	-0.327943	0.133361	TRUE	TRUE	G & T	1	1
AGAGCAGATCAAACAGATGA	CTGGAGAGCAGATCAAACAGATGATGGAGG	PRPF3	0.241978	0.108216	-1.05624	-1.29822	-1.16445	TRUE	TRUE	G & T	1	1
AGAGCAGCATCCAAGGCATG	TCGGAGAGCAGCATCCAAGGCATGAGGGCG	SPATA5	-0.910245	-1.04782	-0.42667	0.483575	0.621154	TRUE	TRUE	G & T	1	1
AGAGCAGCCCCGGTAACTGG	CTTAAGAGCAGCCCCGGTAACTGGAGGAAT	SON	-2.18606	-1.76044	-0.912966	1.2731	0.847479	TRUE	TRUE	G & T	2	1
AGAGCCACTGACCTGTGGCT	AGTAAGAGCCACTGACCTGTGGCTGGGCAG	ATF7	2.0507	1.74773	1.50021	-0.550482	-0.247518	TRUE	TRUE	G & T	2	1
AGAGCCACTTCTTTCGTAGC	TGTAAGAGCCACTTCTTTCGTAGCTGGACG	CDK12	0.369625	1.00516	2.54395	2.17433	1.53879	TRUE	TRUE	G & T	1	1
AGAGCCAGCAGGCAGTCTGG	CCCAAGAGCCAGCAGGCAGTCTGGAGGAAA	CDK12	-1.15949	-0.570366	-0.517145	0.642341	0.0532208	TRUE	TRUE	G & T	2	1
AGAGCCCACCTGGGTGTGGA	AGGGAGAGCCCACCTGGGTGTGGATGGTGA	POLE	-0.476512	0.978219	0.430481	0.906993	-0.547739	TRUE	TRUE	G & T	2	1
AGAGCCGTGAAGAACCAGAT	AGGAAGAGCCGTGAAGAACCAGATAGGTTT	AATF	-1.07906	-1.59595	-1.34451	-0.265456	0.25144	TRUE	TRUE	G & T	1	1
AGAGCCTGCAGGAGCGGCTG	CAGCAGAGCCTGCAGGAGCGGCTGCGGCTG	CACTIN	1.1771	0.832727	1.1449	-0.0321957	0.312175	TRUE	TRUE	G & T	2	1
AGAGCGACTGCTGAAGATGA	CGGTAGAGCGACTGCTGAAGATGAAGGCCC	TAF6L	0.393231	0.243217	-0.579026	-0.972258	-0.822243	TRUE	TRUE	G & T	1	1
AGAGCGGTTGCAGGACGACT	CGCGAGAGCGGTTGCAGGACGACTCGGTGG	FNTB	0.630333	1.19174	-0.136667	-0.767001	-1.32841	TRUE	TRUE	G & T	1	1
AGAGCTCGGCTGCTACCCTG	CGCCAGAGCTCGGCTGCTACCCTGAGGGTT	MROH6	0.491538	-0.0170186	0.285548	-0.20599	0.302567	TRUE	TRUE	G & T	1	1
AGAGCTGAGGTACTTCGTGA	CGTCAGAGCTGAGGTACTTCGTGAAGGTAG	POLA2	-1.21336	-0.450027	-2.10543	-0.892073	-1.6554	TRUE	TRUE	G & T	2	1
AGAGCTGCTGCAACTAGATG	CCAGAGAGCTGCTGCAACTAGATGGGGTCC	KNL1	0.0978148	0.651681	-0.328077	-0.425892	-0.979758	TRUE	TRUE	G & T	2	1
AGAGCTGGAGAAGAAGATGA	GACTAGAGCTGGAGAAGAAGATGAAGGAGA	NBAS	-2.42329	-2.03513	-2.17401	0.24928	-0.138885	TRUE	TRUE	G & T	1	1
AGAGCTGTGTGCCCAGGCAT	AGGCAGAGCTGTGTGCCCAGGCATTGGCAT	SRCAP	0.251764	-0.476412	-0.309345	-0.561109	0.167067	TRUE	TRUE	G & T	1	1
AGAGGAACGAGGACGCCTGA	AGGCAGAGGAACGAGGACGCCTGAAGGAAG	EIF4G1	0.215468	-0.9058	-1.06756	-1.28302	-0.161755	TRUE	TRUE	G & T	1	1
AGAGGAAGAAATCTCAGTCC	GCAAAGAGGAAGAAATCTCAGTCCAGGGGC	NOP2	0.896105	0.988937	0.77321	-0.122895	-0.215727	TRUE	TRUE	G & T	1	1
AGAGGAAGAATCCCAAAGAT	GGACAGAGGAAGAATCCCAAAGATGGGAAC	RNF168	0.0913505	1.24796	0.660414	0.569063	-0.587546	TRUE	TRUE	G & T	1	1
AGAGGAAGACAAGGCAAGTG	TGGAAGAGGAAGACAAGGCAAGTGAGGTTG	DNTTIP2	1.1933	-0.728499	-0.24187	-1.43517	0.48663	TRUE	TRUE	G & T	2	1
AGAGGAAGCTGGCCGGCCTG	AGGGAGAGGAAGCTGGCCGGCCTGGGGCTG	SRCAP	0.820025	0.217103	0.586801	-0.233225	0.369697	TRUE	TRUE	G & T	1	1
AGAGGACACCAGATCCCTGG	ACCCAGAGGACACCAGATCCCTGGAGGCTC	MRPS15	0.220035	-1.19396	-1.31888	-1.53891	-0.124915	TRUE	TRUE	G & T	2	1
AGAGGACTGACCATGAGCTG	TGGCAGAGGACTGACCATGAGCTGGGGAAA	RACGAP1	0.272417	-0.0510836	-0.806642	-1.07906	-0.755558	TRUE	TRUE	G & T	2	1
AGAGGAGCTTCTGGAGTACG	CACCAGAGGAGCTTCTGGAGTACGAGGAGA	USP5	1.27504	1.31581	1.08467	-0.190374	-0.231139	TRUE	TRUE	G & T	1	1
AGAGGAGGGCAGTGAGGAAT	AGAGAGAGGAGGGCAGTGAGGAATGGGAAG	RPAP1	-1.39494	-1.33008	-1.01803	0.376913	0.312058	TRUE	TRUE	G & T	1	1
AGAGGATACTATAGCAGCTG	ATGAAGAGGATACTATAGCAGCTGAGGAAC	SRCAP	-0.161158	0.399559	0.0280889	0.189247	-0.37147	TRUE	TRUE	G & T	2	1
AGAGGATGAGCAGGAAAATG	GAGCAGAGGATGAGCAGGAAAATGAGGACG	POLE	2.10298	1.51069	0.620656	-1.48232	-0.890033	TRUE	TRUE	G & T	1	1
AGAGGATGGAGCCATCAGTC	CCACAGAGGATGGAGCCATCAGTCAGGTTG	USP5	-1.21597	-0.817775	-0.482252	0.73372	0.335522	TRUE	TRUE	G & T	1	1
AGAGGCAGCTCTTCTGGCTC	GCAGAGAGGCAGCTCTTCTGGCTCTGGAAG	SPATA5	0.262128	-0.586037	1.27814	1.01601	1.86417	TRUE	TRUE	G & T	1	1
AGAGGCAGGGCTATCAGGTG	GACTAGAGGCAGGGCTATCAGGTGGGGATG	ATF7	-0.345282	-0.0456953	-1.50897	-1.16369	-1.46328	TRUE	TRUE	G & T	3	1
AGAGGCCAATGGTATATGAG	GGCTAGAGGCCAATGGTATATGAGCGGCCT	PRMT5	-0.242729	0.212429	-0.685024	-0.442295	-0.897453	TRUE	TRUE	G & T	2	1
AGAGGCCAATTGCTCCTGGA	GCTCAGAGGCCAATTGCTCCTGGAAGGCTG	SRCAP	0.0452676	-0.933553	0.214723	0.169455	1.14828	TRUE	TRUE	G & T	2	1
AGAGGCTGGGGAACTGGATG	CACTAGAGGCTGGGGAACTGGATGAGGCAG	SRCAP	0.696377	0.746096	0.253013	-0.443364	-0.493083	TRUE	TRUE	G & T	2	1
AGAGGCTTTCCTGCTCTGGA	CTGGAGAGGCTTTCCTGCTCTGGAGGGAGC	GTF3C2	0.759482	0.72792	0.740561	-0.0189215	0.0126408	TRUE	TRUE	G & T	2	1
AGAGGGAGACCTGCTGCTGG	AGATAGAGGGAGACCTGCTGCTGGGGGATA	BUD23	-1.47102	-0.188955	-1.40167	0.0693494	-1.21272	TRUE	TRUE	G & T	2	1
AGAGGGCAACGAAGAGGGCT	AGGAAGAGGGCAACGAAGAGGGCTGGGTTC	AAMP	1.14972	1.03395	0.496696	-0.653028	-0.537259	TRUE	TRUE	G & T	2	1
AGAGGGGGAGGTTTCTTCAG	TGGAAGAGGGGGAGGTTTCTTCAGTGGCCT	NUP214	-1.54958	-0.675487	-1.08638	0.463193	-0.410896	TRUE	TRUE	G & T	1	1
AGAGGGGGCGGTGAGTGCCT	CCTCAGAGGGGGCGGTGAGTGCCTGGGTCT	MROH6	-1.56504	-1.15594	-0.220238	1.3448	0.9357	TRUE	TRUE	G & T	1	1
AGAGGGGGTCCACCTTAATG	GTGAAGAGGGGGTCCACCTTAATGTGGATG	GCN1	1.3075	1.33864	-0.320383	-1.62788	-1.65902	TRUE	TRUE	G & T	1	1
AGAGGTCAGAATCAGAGCTC	GGAGAGAGGTCAGAATCAGAGCTCCGGTGT	BUD13	-0.421003	-1.15594	-0.593842	-0.172839	0.5621	TRUE	TRUE	G & T	1	1
AGAGGTCAGGGAAAGACGTC	GCATAGAGGTCAGGGAAAGACGTCAGGCCA	RPAP1	0.221556	-0.178497	0.11636	-0.105196	0.294857	TRUE	TRUE	G & T	1	1
AGAGGTCATCGTGGCTGCTG	TCAAAGAGGTCATCGTGGCTGCTGAGGCGG	E4F1	0.782705	1.12794	0.638325	-0.14438	-0.489611	TRUE	TRUE	G & T	2	1
AGAGGTCCCAGGCTTGGGTG	TAATAGAGGTCCCAGGCTTGGGTGAGGTCC	MTOR	-1.57569	-0.184836	-0.380335	1.19535	-0.195499	TRUE	TRUE	G & T	3	1
AGAGGTGAAGGCTGAGGCTG	TAGAAGAGGTGAAGGCTGAGGCTGTGGTTT	ERCC6L	-3.17087	-2.51668	-2.98309	0.187783	-0.466408	TRUE	TRUE	G & T	2	1
AGAGGTGACCTCCACCCTGG	TAGCAGAGGTGACCTCCACCCTGGAGGCGC	HEATR1	-1.29473	-1.90027	-0.806396	0.488336	1.09388	TRUE	TRUE	G & T	2	1
AGAGGTGGCTCAGGGCCTCG	CAGCAGAGGTGGCTCAGGGCCTCGGGGCTG	MROH6	-0.417254	-0.151742	-0.0392992	0.377955	0.112443	TRUE	TRUE	G & T	1	1
AGAGGTGTGGGGTGGCTGAG	TGAGAGAGGTGTGGGGTGGCTGAGTGGTCC	NUP214	-2.59828	-1.48976	-1.1562	1.44208	0.33356	TRUE	TRUE	G & T	2	1
AGAGGTTGCTGCTGTTGTGG	ACCCAGAGGTTGCTGCTGTTGTGGTGGCAG	NUP214	1.19478	0.870032	0.550652	-0.644128	-0.31938	TRUE	TRUE	G & T	3	1
AGAGTACTTCTTGGTGGTCC	TGACAGAGTACTTCTTGGTGGTCCTGGTAG	ITGAV	-0.795153	0.654425	-0.34475	0.450403	-0.999175	TRUE	TRUE	G & T	1	1
AGAGTAGTGGGCCCTGGAGT	ACCTAGAGTAGTGGGCCCTGGAGTAGGAGG	SRCAP	0.541864	-0.292281	-0.378987	-0.920852	-0.086706	TRUE	TRUE	G & T	2	1
AGAGTATCAAGCACTTGTGA	TGGCAGAGTATCAAGCACTTGTGAAGGCAG	CEP152	-0.276029	0.263556	-0.0294654	0.246563	-0.293021	TRUE	TRUE	G & T	2	1
AGAGTCAAGGCTGATGCTGA	ACCTAGAGTCAAGGCTGATGCTGACGGGGA	SRCAP	0.534556	0.330759	0.448433	-0.0861232	0.117674	TRUE	TRUE	G & T	1	1
AGAGTCAAGTGGTCATAGTC	CATCAGAGTCAAGTGGTCATAGTCCGGAGC	MTOR	-1.44386	-0.428333	-0.703894	0.739962	-0.275561	TRUE	TRUE	G & T	1	1
AGAGTCACAACCACATGGGT	TTCCAGAGTCACAACCACATGGGTAGGCTT	PDCD11	0.432096	0.219609	-1.04503	-1.47712	-1.26463	TRUE	TRUE	G & T	3	1
AGAGTCCACACAGTTGAGGT	GATAAGAGTCCACACAGTTGAGGTAGGTGG	CCT7	-0.513586	-0.588813	-0.594101	-0.0805155	-0.00528835	TRUE	TRUE	G & T	2	1
AGAGTCCAGTGGTCATTCAG	CCGCAGAGTCCAGTGGTCATTCAGGGGGTT	TAF6L	1.84035	1.87147	0.345768	-1.49458	-1.5257	TRUE	TRUE	G & T	1	1
AGAGTCCCTGGGGTCAGGTC	TGGTAGAGTCCCTGGGGTCAGGTCCGGCCA	QRSL1	0.155407	0.0719395	-0.713009	-0.868416	-0.784948	TRUE	TRUE	G & T	2	1
AGAGTGCAGAGCCTCGGCAT	TGTGAGAGTGCAGAGCCTCGGCATGGGGAG	PRPF6	0.596693	-1.19476	-1.5204	-2.11709	-0.325637	TRUE	TRUE	G & T	1	1
AGAGTGTACTTGCGGTCCTG	GGTTAGAGTGTACTTGCGGTCCTGAGGGAA	TAF10	-0.387718	-0.492673	-1.66478	-1.27707	-1.17211	TRUE	TRUE	G & T	1	1
AGAGTTGCCAGAGCAGCCTG	CAGTAGAGTTGCCAGAGCAGCCTGCGGTAA	SON	-0.938542	-1.20358	-1.10809	-0.169543	0.0954928	TRUE	TRUE	G & T	1	1
AGAGTTGCCTGGGCAGCCTG	CGCCAGAGTTGCCTGGGCAGCCTGTGGCAA	SON	-0.826559	0.224182	-1.04457	-0.218012	-1.26875	TRUE	TRUE	G & T	1	1
AGAGTTGCTGACTGCAGGCT	TGCCAGAGTTGCTGACTGCAGGCTGGGCAA	NUP214	0.0531007	0.179833	0.75312	0.700019	0.573287	TRUE	TRUE	G & T	2	1
AGAGTTTCTGTGATTCTCGA	TGAAAGAGTTTCTGTGATTCTCGAAGGCTG	CEP152	-0.96925	-0.946608	-1.48292	-0.513668	-0.536311	TRUE	TRUE	G & T	1	1
AGATAAAGTAGCTGGAATGA	GTGCAGATAAAGTAGCTGGAATGATGGTAA	DICER1	-0.423148	-0.853525	-1.00187	-0.578719	-0.148342	TRUE	TRUE	G & T	1	1
AGATAACGAAAGTGCCCTGG	AAATAGATAACGAAAGTGCCCTGGAGGATA	KNL1	-0.107109	0.331488	0.545177	0.652286	0.213689	TRUE	TRUE	G & T	2	1
AGATACAGGGAAAGTAAAGT	CTTCAGATACAGGGAAAGTAAAGTTGGATG	CDK12	-1.10422	-0.874477	-0.955101	0.14912	-0.0806238	TRUE	TRUE	G & T	1	1
AGATACATTGGAGCTGATGG	CTGGAGATACATTGGAGCTGATGGAGGAGT	NUP160	-0.694551	-1.29833	-1.52835	-0.833795	-0.230017	TRUE	TRUE	G & T	2	1
AGATACTAAAATGGATCGTA	TTCTAGATACTAAAATGGATCGTAAGGATA	BRIX1	0.219013	0.480849	-0.107786	-0.3268	-0.588635	TRUE	TRUE	G & T	1	1
AGATACTCCTTGACGGGTGG	CTGCAGATACTCCTTGACGGGTGGCGGCGT	FAM210A	1.25684	0.675408	0.902978	-0.353864	0.227569	TRUE	TRUE	G & T	3	1
AGATAGCGGGCCAGGCGGGT	TAGCAGATAGCGGGCCAGGCGGGTTGGAAT	SRCAP	0.507079	0.547929	0.0551334	-0.451945	-0.492796	TRUE	TRUE	G & T	3	1
AGATAGGGGCTGATGAAGTG	TTCCAGATAGGGGCTGATGAAGTGCGGGAG	HEATR1	-0.359715	-1.56387	-1.06852	-0.708808	0.49535	TRUE	TRUE	G & T	2	1
AGATAGTGGAGCAAACCATG	CAGGAGATAGTGGAGCAAACCATGCGGAGG	CDC45	-0.204891	0.186152	-0.317273	-0.112382	-0.503425	TRUE	TRUE	G & T	1	1
AGATATCAATCTGGGAGCGT	ACATAGATATCAATCTGGGAGCGTGGGTGC	EXOSC4	-0.924589	-0.847866	-0.747535	0.177054	0.100331	TRUE	TRUE	G & T	2	1
AGATATCACGTACACAGTCA	GTTCAGATATCACGTACACAGTCAGGGAGC	PIGS	1.04481	-0.188618	-1.96022	-3.00503	-1.7716	TRUE	TRUE	G & T	1	1
AGATATCATGGTACTCGATG	TGCCAGATATCATGGTACTCGATGGGGAAG	RRM2	-0.832134	-1.45593	-0.399642	0.432492	1.05629	TRUE	TRUE	G & T	2	1
AGATATCGTCTGCGAGGGTG	AGAGAGATATCGTCTGCGAGGGTGAGGATA	SEH1L	1.5012	1.36242	1.02515	-0.47605	-0.337276	TRUE	TRUE	G & T	3	1
AGATATCTGAGGAACCATGA	GAAGAGATATCTGAGGAACCATGACGGGCT	BUD13	1.53656	-0.328206	-1.55335	-3.08992	-1.22515	TRUE	TRUE	G & T	1	1
AGATATTCGATTAGGAATGG	TAGAAGATATTCGATTAGGAATGGAGGTAA	UPF2	-1.92204	-1.69123	-1.49408	0.427958	0.197155	TRUE	TRUE	G & T	2	1
AGATCAAGATCAAAGTCTAG	CAGCAGATCAAGATCAAAGTCTAGAGGAAG	SON	0.570873	-0.300165	-0.492343	-1.06322	-0.192178	TRUE	TRUE	G & T	1	1
AGATCACTTCAGCATCGGTG	ATCTAGATCACTTCAGCATCGGTGAGGTTG	DDB1	-0.152888	-1.26365	-2.21382	-2.06094	-0.950174	TRUE	TRUE	G & T	3	1
AGATCACTTCATCCAGGCTC	GGACAGATCACTTCATCCAGGCTCTGGACA	CDC45	-1.89521	-0.715097	-1.18671	0.708505	-0.471609	TRUE	TRUE	G & T	1	1
AGATCATCCGCCAGATCTGG	CGAGAGATCATCCGCCAGATCTGGTGGGAG	MTOR	-0.618445	0.875619	-1.03599	-0.417545	-1.91161	TRUE	TRUE	G & T	2	1
AGATCATGGAATGAACCCTG	GAGCAGATCATGGAATGAACCCTGGGGAAG	GTF3C2	-0.437087	-1.49931	-1.06452	-0.627433	0.434794	TRUE	TRUE	G & T	1	1
AGATCCATCCTCAGGAGCTC	CTGCAGATCCATCCTCAGGAGCTCCGGCAG	DDB1	-2.03478	-1.49477	-0.703703	1.33108	0.791071	TRUE	TRUE	G & T	1	1
AGATCCGGAAGCTGGCTGAG	GAGGAGATCCGGAAGCTGGCTGAGAGGTGA	GCN1	-2.10888	-2.81731	-0.375308	1.73357	2.442	TRUE	TRUE	G & T	2	1
AGATCGGAAGCATACCTGGA	AGGAAGATCGGAAGCATACCTGGATGGAGG	PRPF6	-0.324954	-0.953656	-0.377129	-0.0521757	0.576526	TRUE	TRUE	G & T	2	1
AGATCTACACAGACATGGTA	ATCGAGATCTACACAGACATGGTAAGGGCT	NAPA	-1.03924	-0.762893	-0.802454	0.236784	-0.039561	TRUE	TRUE	G & T	2	1
AGATCTCAGCAATGGAGATG	TCATAGATCTCAGCAATGGAGATGTGGTGC	NAPA	-0.00615944	-2.01102	-1.37253	-1.36637	0.638491	TRUE	TRUE	G & T	2	1
AGATCTCCACCAGGGAGCTC	AGACAGATCTCCACCAGGGAGCTCTGGAGG	CDK12	-0.685205	-0.768166	0.208466	0.89367	0.976632	TRUE	TRUE	G & T	1	1
AGATCTCTGAGGTTACATGA	GCCCAGATCTCTGAGGTTACATGAGGGGCC	LARS2	-0.738126	-0.910684	-0.837245	-0.0991196	0.0734392	TRUE	TRUE	G & T	1	1
AGATCTGTGCCGTGGTCCTG	TTGGAGATCTGTGCCGTGGTCCTGAGGCAG	MRPS24	-1.02742	-0.241026	-0.538609	0.488814	-0.297583	TRUE	TRUE	G & T	1	1
AGATCTGTTGCCAGTTGCTG	CTAAAGATCTGTTGCCAGTTGCTGTGGAGA	SRCAP	0.348755	0.344941	0.126263	-0.222492	-0.218678	TRUE	TRUE	G & T	2	1
AGATGAAACAAGACCTGCTA	TTGAAGATGAAACAAGACCTGCTAAGGTAA	WEE1	0.750861	0.363992	0.192491	-0.55837	-0.1715	TRUE	TRUE	G & T	1	1
AGATGAAATTCTGCTTACGT	GCAAAGATGAAATTCTGCTTACGTTGGAAA	PMPCA	0.167085	0.698002	0.754368	0.587283	0.0563659	TRUE	TRUE	G & T	1	1
AGATGAACTCGGTGATGCTG	GAGCAGATGAACTCGGTGATGCTGGGGGGC	PUF60	-0.757933	-1.22015	-0.802108	-0.0441755	0.418046	TRUE	TRUE	G & T	2	1
AGATGAAGGGCACTATTGGG	TGTCAGATGAAGGGCACTATTGGGTGGGCC	BUD23	0.153745	0.131966	-1.80944	-1.96319	-1.94141	TRUE	TRUE	G & T	3	1
AGATGAGAAAATGCTTATGA	GAACAGATGAGAAAATGCTTATGAAGGTTT	TNPO3	1.78279	1.40092	1.24079	-0.542002	-0.160129	TRUE	TRUE	G & T	1	1
AGATGAGAATATCCCCGAGT	TGTCAGATGAGAATATCCCCGAGTTGGCGG	NRBP1	-1.16424	-0.645911	-2.19952	-1.03528	-1.5536	TRUE	TRUE	G & T	2	1
AGATGAGCCTTTCTCCAGAT	TTTAAGATGAGCCTTTCTCCAGATGGGATG	NBAS	0.230466	-0.535075	-0.437062	-0.667528	0.098013	TRUE	TRUE	G & T	1	1
AGATGAGCTGTATGCCCAGT	AGAGAGATGAGCTGTATGCCCAGTGGGGAA	BUD13	-0.400317	-0.634409	-1.03749	-0.637175	-0.403083	TRUE	TRUE	G & T	1	1
AGATGAGGAAATATCTGATG	TTGTAGATGAGGAAATATCTGATGAGGAAG	AATF	0.226675	1.01645	0.469383	0.242708	-0.547067	TRUE	TRUE	G & T	2	1
AGATGAGGCCAAAGTCTGCA	GTGAAGATGAGGCCAAAGTCTGCATGGTTT	ATIC	-1.14878	-0.115744	-0.267639	0.881141	-0.151895	TRUE	TRUE	G & T	1	1
AGATGAGTGGACACTCGATG	TGGTAGATGAGTGGACACTCGATGCGGCTG	POLE	-0.626447	-0.50967	-0.525573	0.100873	-0.0159031	TRUE	TRUE	G & T	2	1
AGATGATGAGGAGTCTGATG	TTCCAGATGATGAGGAGTCTGATGAGGAAG	PRPF3	1.63189	1.17168	0.47061	-1.16128	-0.701067	TRUE	TRUE	G & T	2	1
AGATGATGATGATGATGATG	AAAAAGATGATGATGATGATGATGAGGAAG	MAK16	-2.07498	-0.663605	-1.11225	0.962723	-0.448649	TRUE	TRUE	G & T	2	1
AGATGATGGAGATTTGCCTG	AGGAAGATGATGGAGATTTGCCTGTGGTAT	BUD13	-0.519772	-0.550463	-1.58762	-1.06785	-1.03716	TRUE	TRUE	G & T	1	1
AGATGCACTGCTTACCTGAA	AGAAAGATGCACTGCTTACCTGAAGGGGTC	NBAS	-0.456941	0.471688	-0.259671	0.19727	-0.731359	TRUE	TRUE	G & T	1	1
AGATGCCGCATTTGAAGCAT	TCAGAGATGCCGCATTTGAAGCATTGGGTA	CKAP5	0.116115	-0.282383	-0.711705	-0.82782	-0.429322	TRUE	TRUE	G & T	1	1
AGATGCGGCAGGTTCTCCTG	TGCTAGATGCGGCAGGTTCTCCTGGGGTGG	NUP214	0.969847	-0.226076	0.482149	-0.487697	0.708225	TRUE	TRUE	G & T	1	1
AGATGCGTTCAGCCGATGAA	AGACAGATGCGTTCAGCCGATGAAGGGCAA	POLR1H	-0.284307	-1.62379	0.400641	0.684948	2.02443	TRUE	TRUE	G & T	1	1
AGATGCTCGGGCGCTCGGAT	ACGTAGATGCTCGGGCGCTCGGATGGGGCC	RNF113A	-0.47796	-0.760265	-0.845725	-0.367765	-0.0854603	TRUE	TRUE	G & T	2	1
AGATGCTCTGCACCATGCTG	TTCGAGATGCTCTGCACCATGCTGGGGAAA	GCN1	-1.5141	0.364211	-0.433046	1.08105	-0.797256	TRUE	TRUE	G & T	2	1
AGATGGAGTCGGCAGCTGAG	TCAGAGATGGAGTCGGCAGCTGAGCGGCCC	USP5	1.19835	0.840759	0.952179	-0.246169	0.11142	TRUE	TRUE	G & T	2	1
AGATGGCAGTGGAGCTTCAG	TTCGAGATGGCAGTGGAGCTTCAGGGGCAT	MTOR	0.545834	0.351641	-0.0548597	-0.600694	-0.406501	TRUE	TRUE	G & T	1	1
AGATGGCGGCGATGGCGGTC	AGAAAGATGGCGGCGATGGCGGTCGGGGGT	PRMT5	0.617024	1.15778	0.135265	-0.481759	-1.02251	TRUE	TRUE	G & T	2	1
AGATGGCTACATGAACATGC	CTGTAGATGGCTACATGAACATGCAGGTAA	SNRPF	-1.95198	-1.08501	-0.554855	1.39713	0.530158	TRUE	TRUE	G & T	1	1
AGATGGCTTACCTGTTTGGC	GTACAGATGGCTTACCTGTTTGGCAGGTGT	GEMIN5	0.876985	0.413637	-0.239378	-1.11636	-0.653015	TRUE	TRUE	G & T	2	1
AGATGGGACAAAGCCCAATG	TAGTAGATGGGACAAAGCCCAATGCGGGAA	AATF	-0.785257	-0.689305	-0.844328	-0.0590709	-0.155023	TRUE	TRUE	G & T	1	1
AGATGTACCCAAGGATGTCC	AGGAAGATGTACCCAAGGATGTCCTGGAGT	MRPL45	-1.17407	-0.426837	-1.08686	0.0872138	-0.660022	TRUE	TRUE	G & T	1	1
AGATGTCAGCATGGATGATG	CGGTAGATGTCAGCATGGATGATGTGGTAC	MARS1	0.353026	-1.24138	-0.779183	-1.13221	0.462199	TRUE	TRUE	G & T	2	1
AGATGTCTGGACAGAACTGG	GACCAGATGTCTGGACAGAACTGGGGGACT	INTS14	-1.40356	-0.504413	-1.6038	-0.200248	-1.09939	TRUE	TRUE	G & T	2	1
AGATGTCTTGTGAGCACTGA	GCACAGATGTCTTGTGAGCACTGATGGTCT	NEDD1	-0.131031	0.00986035	-0.863264	-0.732233	-0.873124	TRUE	TRUE	G & T	1	1
AGATGTGACTGCCATTGAAT	TGAGAGATGTGACTGCCATTGAATCGGCCT	DHX35	-1.93757	-1.81012	0.0437082	1.98128	1.85383	TRUE	TRUE	G & T	1	1
AGATGTGATACACACATGAA	TGTAAGATGTGATACACACATGAAAGGCAT	SRCAP	-1.60116	-2.21845	-2.30114	-0.699978	-0.0826885	TRUE	TRUE	G & T	1	1
AGATGTGCTGGGTCGATGCC	CAGCAGATGTGCTGGGTCGATGCCAGGTGT	CCT7	1.93842	2.14111	2.07227	0.133846	-0.0688376	TRUE	TRUE	G & T	1	1
AGATGTGGTGGCAGCGGTGG	TGCTAGATGTGGTGGCAGCGGTGGTGGCGG	MTOR	1.8773	1.58342	1.15233	-0.724975	-0.431092	TRUE	TRUE	G & T	3	1
AGATGTTCCTCCCAAAGTCA	TGACAGATGTTCCTCCCAAAGTCACGGTAT	FAM210A	-2.05439	-1.01729	-1.92118	0.13321	-0.903891	TRUE	TRUE	G & T	1	1
AGATGTTCGACGCCGAGGTA	GACCAGATGTTCGACGCCGAGGTAGGGTCC	SYS1	-0.499132	-0.695985	-0.606086	-0.106954	0.0898994	TRUE	TRUE	G & T	2	1
AGATGTTCTATTACTCTGGG	GTCGAGATGTTCTATTACTCTGGGTGGTGG	WEE1	0.715067	0.890223	0.110791	-0.604277	-0.779432	TRUE	TRUE	G & T	3	1
AGATTAAGAAGCTACAAGTG	AAGGAGATTAAGAAGCTACAAGTGAGGGGG	CNOT3	-1.27789	-1.20586	-1.60989	-0.331999	-0.404038	TRUE	TRUE	G & T	2	1
AGATTCAGAGGGACTGGGTC	ATGAAGATTCAGAGGGACTGGGTCTGGAGG	AATF	1.54027	1.73234	0.726223	-0.814052	-1.00612	TRUE	TRUE	G & T	2	1
AGATTCCAGTATCATTGGTG	TACTAGATTCCAGTATCATTGGTGTGGACT	SON	0.413968	-0.236735	-0.291166	-0.705134	-0.0544301	TRUE	TRUE	G & T	3	1
AGATTCTGGGGAGCAGGTCC	TTCCAGATTCTGGGGAGCAGGTCCTGGTGG	MRPS25	-1.1802	-0.59171	0.0196888	1.19989	0.611399	TRUE	TRUE	G & T	1	1
AGATTGCCCGGGATGGACTG	CTGGAGATTGCCCGGGATGGACTGGGGGGA	USP5	0.638246	0.92632	-0.875547	-1.51379	-1.80187	TRUE	TRUE	G & T	1	1
AGATTGCCTCACGCCTGTAA	TTTCAGATTGCCTCACGCCTGTAATGGCTG	LARS2	-1.41138	-1.2639	0.321807	1.73319	1.58571	TRUE	TRUE	G & T	1	1
AGATTGGGAGGTGTATCTGA	AGACAGATTGGGAGGTGTATCTGAGGGAGA	RFC3	-1.02106	-1.52424	-1.32138	-0.300325	0.202854	TRUE	TRUE	G & T	1	1
AGATTTCCCATTCTCTCTGG	ACTTAGATTTCCCATTCTCTCTGGAGGAAG	TTK	-0.253185	-0.601503	-0.925036	-0.671851	-0.323533	TRUE	TRUE	G & T	2	1
AGATTTGTGGAAAGAAGACT	CATCAGATTTGTGGAAAGAAGACTTGGCTA	TOP2A	-1.12881	-0.648362	-0.375722	0.753086	0.27264	TRUE	TRUE	G & T	1	1
AGCAAAACAGAATATTCATG	GGGCAGCAAAACAGAATATTCATGTGGAGA	NBAS	-0.72704	-1.79616	-1.46583	-0.738794	0.330328	TRUE	TRUE	G & T	1	1
AGCAAAAGATGCCTGCCTGA	AGCAAGCAAAAGATGCCTGCCTGAGGGAAG	NAPG	-0.562191	-0.628027	0.226889	0.78908	0.854916	TRUE	TRUE	G & T	1	1
AGCAAACAACTTTGCCATGC	TCGAAGCAAACAACTTTGCCATGCTGGGAC	HM13	1.48832	2.95612	1.08312	-0.405194	-1.873	TRUE	TRUE	G & T	1	1
AGCAAAGAGCTGTTTAGCAT	AAGCAGCAAAGAGCTGTTTAGCATGGGAAA	INTS8	-1.08221	-1.12908	-1.1251	-0.0428938	0.0039741	TRUE	TRUE	G & T	1	1
AGCAAAGAGGACGCACGTGC	TGTCAGCAAAGAGGACGCACGTGCAGGTCA	E4F1	0.653776	-0.107622	-0.128393	-0.782169	-0.0207711	TRUE	TRUE	G & T	2	1
AGCAAAGGCGAGCATGTGCC	CGAGAGCAAAGGCGAGCATGTGCCAGGATT	GCN1	2.10789	2.16961	1.21412	-0.893774	-0.955492	TRUE	TRUE	G & T	1	1
AGCAAATAGGTGCTTGGTCA	GGATAGCAAATAGGTGCTTGGTCAGGGATT	GCN1	-1.57797	-0.233521	-1.25519	0.322777	-1.02167	TRUE	TRUE	G & T	1	1
AGCAAATGAAAGTGTTTGAA	TTTGAGCAAATGAAAGTGTTTGAAAGGGTG	DHX35	0.802744	0.599043	0.931502	0.128757	0.332458	TRUE	TRUE	G & T	1	1
AGCAACAATGGACGTGGTGC	CGGGAGCAACAATGGACGTGGTGCTGGAGG	NUP214	1.96727	1.58891	1.32237	-0.6449	-0.266538	TRUE	TRUE	G & T	2	1
AGCAACAATTTCTAATGATG	GCAAAGCAACAATTTCTAATGATGGGGCCA	CCT7	-1.46267	0.196311	-0.484042	0.978631	-0.680353	TRUE	TRUE	G & T	2	1
AGCAACAGAGACCAAGGCTC	GTACAGCAACAGAGACCAAGGCTCTGGAGG	MARS1	-1.27134	-1.13333	-0.724705	0.546638	0.408629	TRUE	TRUE	G & T	1	1
AGCAACCAGATGCCCAGCCT	GCGCAGCAACCAGATGCCCAGCCTTGGCGC	POLE	2.01437	2.31886	1.95234	-0.0620258	-0.366517	TRUE	TRUE	G & T	1	1
AGCAACCCTGAGAACAACGT	CCGCAGCAACCCTGAGAACAACGTGGGCCT	PSMD4	0.106678	-1.4173	-2.27285	-2.37953	-0.855547	TRUE	TRUE	G & T	1	1
AGCAAGACTGGAGTCCCTGA	GCTCAGCAAGACTGGAGTCCCTGATGGAAT	ERCC3	0.124162	0.253859	-0.8795	-1.00366	-1.13336	TRUE	TRUE	G & T	1	1
AGCAAGGAAAGACTAAGCTA	GCTGAGCAAGGAAAGACTAAGCTATGGAAA	MARS1	-1.00804	-1.82639	-1.97594	-0.967898	-0.149551	TRUE	TRUE	G & T	1	1
AGCAAGTCCTGCAGGAGCCT	GCCCAGCAAGTCCTGCAGGAGCCTGGGGCA	SNRPB	0.864456	1.51334	2.21454	1.35009	0.701206	TRUE	TRUE	G & T	1	1
AGCAATATCATCAGGGGAGT	GGGCAGCAATATCATCAGGGGAGTCGGAAG	LARS1	-0.991711	-1.13227	-1.48183	-0.49012	-0.349558	TRUE	TRUE	G & T	2	1
AGCAATATTATGGATACAGT	TGGAAGCAATATTATGGATACAGTTGGGGC	BORA	0.165817	0.219968	-0.180774	-0.346591	-0.400742	TRUE	TRUE	G & T	1	1
AGCAATATTCCTCCCAGCTG	GGGCAGCAATATTCCTCCCAGCTGAGGCCA	RPAP1	-1.00991	-1.64336	-1.13672	-0.126816	0.506635	TRUE	TRUE	G & T	2	1
AGCAATCCCATAGACAAAGT	CACAAGCAATCCCATAGACAAAGTGGGCCC	GTF3C2	-0.588402	-0.853149	-1.47894	-0.89054	-0.625793	TRUE	TRUE	G & T	1	1
AGCAATCTCCTCCTCAGATA	CCATAGCAATCTCCTCCTCAGATAGGGTAG	MARS1	0.619068	1.2871	0.864566	0.245498	-0.422535	TRUE	TRUE	G & T	1	1
AGCAATGCTTTGGCGAGCCT	GAGCAGCAATGCTTTGGCGAGCCTGGGTCC	DAP3	2.08559	2.15289	1.61756	-0.468031	-0.535339	TRUE	TRUE	G & T	1	1
AGCAATTGGCCTCTGAGCTC	CAGGAGCAATTGGCCTCTGAGCTCTGGCCC	SRCAP	-0.455179	-1.46975	-1.06211	-0.606928	0.407641	TRUE	TRUE	G & T	1	1
AGCACAAGTGGTACAGATGA	GCATAGCACAAGTGGTACAGATGAAGGAGA	CKAP5	1.73674	1.30331	-0.017167	-1.75391	-1.32048	TRUE	TRUE	G & T	1	1
AGCACAGGGCTGGGGCCCTG	CGCCAGCACAGGGCTGGGGCCCTGGGGGGA	RAD9A	1.65505	1.90976	1.49986	-0.15519	-0.409895	TRUE	TRUE	G & T	1	1
AGCACAGTATGGACCAGACT	ATGAAGCACAGTATGGACCAGACTGGGAGC	CKAP5	-0.377923	0.324336	-0.475023	-0.0971	-0.799359	TRUE	TRUE	G & T	1	1
AGCACATGGCCCAAAAATCG	TGGCAGCACATGGCCCAAAAATCGAGGAGG	PSMD1	0.995553	0.960616	0.18928	-0.806272	-0.771336	TRUE	TRUE	G & T	1	1
AGCACCATACTTCTGGATGA	CATCAGCACCATACTTCTGGATGATGGAAA	IARS1	-0.605193	-0.535371	-0.727512	-0.122319	-0.192142	TRUE	TRUE	G & T	1	1
AGCACCCGAGAGCCGCGTAG	GTCGAGCACCCGAGAGCCGCGTAGTGGCCC	SPATA5L1	-0.910265	-0.266204	-1.33719	-0.426921	-1.07098	TRUE	TRUE	G & T	2	1
AGCACCGATGACTTCTTCGC	TTGGAGCACCGATGACTTCTTCGCAGGACT	WDR55	-0.249325	-0.183615	-0.337934	-0.0886098	-0.154319	TRUE	TRUE	G & T	1	1
AGCACCTACTACGAATAGGT	GCCAAGCACCTACTACGAATAGGTGGGATC	RFC3	0.533579	-1.88909	-0.557598	-1.09118	1.33149	TRUE	TRUE	G & T	2	1
AGCACCTCGTTGACAATGGA	CTTGAGCACCTCGTTGACAATGGACGGCAA	PHB2	-0.412328	0.74176	0.0339935	0.446322	-0.707766	TRUE	TRUE	G & T	2	1
AGCACGAAGAGTAGAAGAAT	AAACAGCACGAAGAGTAGAAGAATTGGTAG	ARGLU1	1.14186	0.402305	0.260732	-0.881131	-0.141573	TRUE	TRUE	G & T	1	1
AGCACGGTTTACACAGCGTG	TGGAAGCACGGTTTACACAGCGTGTGGTTA	RNF168	-1.33745	-1.32137	-1.45041	-0.112963	-0.129036	TRUE	TRUE	G & T	2	1
AGCACGTTGCCCACAATGCC	CACCAGCACGTTGCCCACAATGCCAGGGCC	GMPPB	1.20527	1.85183	1.78637	0.581098	-0.0654567	TRUE	TRUE	G & T	1	1
AGCACTCAGCAATAGAGGTC	GTCAAGCACTCAGCAATAGAGGTCTGGAAG	DDB1	1.36014	-0.907037	-1.66674	-3.02688	-0.759702	TRUE	TRUE	G & T	2	1
AGCACTCCTGCAGAGGGCTG	TGGAAGCACTCCTGCAGAGGGCTGTGGCCC	PRPF6	0.692446	1.18507	0.604001	-0.0884449	-0.581068	TRUE	TRUE	G & T	2	1
AGCACTGGAGTAGTTACTGC	TGCCAGCACTGGAGTAGTTACTGCTGGAAC	SON	-0.59656	-0.355905	-0.109362	0.487198	0.246543	TRUE	TRUE	G & T	1	1
AGCACTGGGACAAAAGGATC	GTTCAGCACTGGGACAAAAGGATCTGGATT	HEATR1	0.06247	-0.0602014	-0.301028	-0.363498	-0.240826	TRUE	TRUE	G & T	1	1
AGCAGAAAAGGCAGAGAATG	CTGAAGCAGAAAAGGCAGAGAATGAGGACA	ZNF131	1.21322	1.28904	0.787912	-0.425308	-0.501132	TRUE	TRUE	G & T	1	1
AGCAGAACTCCTTCTCTGAG	TAGGAGCAGAACTCCTTCTCTGAGTGGTGG	PRMT5	0.533158	0.478435	0.222133	-0.311026	-0.256302	TRUE	TRUE	G & T	2	1
AGCAGAATCTGGTAGTTCAG	CTTTAGCAGAATCTGGTAGTTCAGTGGTTT	HEATR1	-0.658859	-0.0948516	-1.21935	-0.560489	-1.1245	TRUE	TRUE	G & T	1	1
AGCAGACACAGCATACATGG	TATCAGCAGACACAGCATACATGGTGGTGT	PMPCA	-0.327702	-0.836882	-1.7202	-1.3925	-0.883319	TRUE	TRUE	G & T	2	1
AGCAGACATGTCGGGGGTCC	CAACAGCAGACATGTCGGGGGTCCGGGGCC	SDHA	1.40281	1.48768	0.724005	-0.678807	-0.763675	TRUE	TRUE	G & T	1	1
AGCAGACGACTTCAGAGAAT	ATGAAGCAGACGACTTCAGAGAATAGGAAT	ITGAV	-1.68499	-0.874329	-0.699657	0.985334	0.174672	TRUE	TRUE	G & T	1	1
AGCAGAGACCGACAGGGTCA	TTGAAGCAGAGACCGACAGGGTCACGGGGA	DNM2	-0.386217	-0.275497	-1.05146	-0.665239	-0.775959	TRUE	TRUE	G & T	1	1
AGCAGAGCGTCGTATATGGC	CAGAAGCAGAGCGTCGTATATGGCGGGAAG	PRPF31	0.999738	0.404427	0.368072	-0.631667	-0.0363553	TRUE	TRUE	G & T	2	1
AGCAGAGTGCCCGCATGCTG	AAAGAGCAGAGTGCCCGCATGCTGGGGCAC	MTOR	-0.940531	-1.30742	-0.744784	0.195747	0.562639	TRUE	TRUE	G & T	2	1
AGCAGATGCTGGGAGAGGTG	CTCCAGCAGATGCTGGGAGAGGTGTGGATG	SRCAP	-1.14577	-1.74038	-1.62477	-0.478998	0.115618	TRUE	TRUE	G & T	3	1
AGCAGCAATCCTGGGTGGTG	TAGCAGCAGCAATCCTGGGTGGTGTGGACC	FBL	-0.352253	0.0878662	-0.362567	-0.0103136	-0.450433	TRUE	TRUE	G & T	3	1
AGCAGCACATACCACTGTGA	CACCAGCAGCACATACCACTGTGAGGGCAA	WEE1	-1.74294	-1.18058	-2.18758	-0.444636	-1.007	TRUE	TRUE	G & T	2	1
AGCAGCAGCCACTCAAGGTA	AGGCAGCAGCAGCCACTCAAGGTAAGGTGT	EIF4G1	0.477341	0.160513	0.321175	-0.156166	0.160661	TRUE	TRUE	G & T	2	1
AGCAGCAGGGTCCCTCGGTG	AGGAAGCAGCAGGGTCCCTCGGTGTGGGCA	RPAP1	0.71093	1.60624	1.35512	0.644186	-0.251123	TRUE	TRUE	G & T	3	1
AGCAGCCACTCTTCGAGGCT	TAACAGCAGCCACTCTTCGAGGCTGGGTCA	DHX35	-0.476387	0.441224	0.0331798	0.509566	-0.408045	TRUE	TRUE	G & T	2	1
AGCAGCCAGGTTGCAGCCTG	TGGAAGCAGCCAGGTTGCAGCCTGGGGACA	PRPF6	0.0493124	1.33018	0.602206	0.552894	-0.727972	TRUE	TRUE	G & T	1	1
AGCAGCCCATCCTTAAGGTA	CCTAAGCAGCCCATCCTTAAGGTAAGGTGG	MRPL45	-0.106993	-0.496591	-0.984147	-0.877154	-0.487555	TRUE	TRUE	G & T	2	1
AGCAGCCGACCCCCCTCCTG	GCGCAGCAGCCGACCCCCCTCCTGAGGACT	USP5	-0.176175	-0.416886	-0.227844	-0.0516688	0.189042	TRUE	TRUE	G & T	1	1
AGCAGCGAACAGCCACGGTC	GACGAGCAGCGAACAGCCACGGTCCGGGCG	AURKB	0.322581	-1.15182	-0.998828	-1.32141	0.152996	TRUE	TRUE	G & T	2	1
AGCAGCGAGTCCATCCTGGC	AATGAGCAGCGAGTCCATCCTGGCAGGCGG	EIF3H	0.590852	0.733556	1.09149	0.500639	0.357934	TRUE	TRUE	G & T	2	1
AGCAGCGGCTCCGTAGGCAT	GGGCAGCAGCGGCTCCGTAGGCATGGGCAG	RPAP1	-0.984485	-0.883788	-0.759094	0.225391	0.124694	TRUE	TRUE	G & T	1	1
AGCAGCTGCCCCCGGCGTGG	CTAAAGCAGCTGCCCCCGGCGTGGAGGATG	RRM2	-0.027749	0.31998	-0.585934	-0.558185	-0.905914	TRUE	TRUE	G & T	3	1
AGCAGGAATGCTGATGTACG	AGGAAGCAGGAATGCTGATGTACGTGGTAC	TNPO3	-1.56204	-1.46173	-1.87384	-0.311804	-0.412111	TRUE	TRUE	G & T	1	1
AGCAGGAGAAGCTGAACGTG	GAGGAGCAGGAGAAGCTGAACGTGTGGGTG	PDCD11	0.622196	-0.673336	-0.850288	-1.47248	-0.176952	TRUE	TRUE	G & T	2	1
AGCAGGAGCCCAAAGAGAGT	ACCCAGCAGGAGCCCAAAGAGAGTGGGTAG	GCN1	0.522678	-0.290491	-1.03859	-1.56127	-0.748099	TRUE	TRUE	G & T	2	1
AGCAGGATACTGCAGGCTGG	TGTCAGCAGGATACTGCAGGCTGGAGGTGG	MARS1	0.331892	0.018279	-1.26712	-1.59901	-1.2854	TRUE	TRUE	G & T	2	1
AGCAGGGCATCGTCTGAGTC	CTTCAGCAGGGCATCGTCTGAGTCTGGGAA	PSMD4	1.92077	1.58921	0.765342	-1.15542	-0.823865	TRUE	TRUE	G & T	1	1
AGCAGGGCCAGGGCCAGCTG	TGGCAGCAGGGCCAGGGCCAGCTGGGGGCC	EXOSC4	-0.749222	-0.699876	-0.709458	0.0397638	-0.00958228	TRUE	TRUE	G & T	2	1
AGCAGGGGACCGGGACCTGC	GGGCAGCAGGGGACCGGGACCTGCGGGCAG	TEDC1	1.29203	0.897373	-0.118062	-1.41009	-1.01543	TRUE	TRUE	G & T	1	1
AGCAGGGGGTGGAGGACTGG	GAGAAGCAGGGGGTGGAGGACTGGAGGCAG	SRCAP	-1.77074	-0.534654	-0.713919	1.05682	-0.179265	TRUE	TRUE	G & T	2	1
AGCAGTAACTACTCCAGTGC	TTCCAGCAGTAACTACTCCAGTGCTGGCAG	SON	-0.167663	-0.616759	-1.17848	-1.01081	-0.561717	TRUE	TRUE	G & T	2	1
AGCAGTACCACTAGAAATGC	GTGGAGCAGTACCACTAGAAATGCTGGAAA	TTK	-0.172582	-1.71956	-1.57392	-1.40134	0.145637	TRUE	TRUE	G & T	1	1
AGCAGTACCCAGAGTAGGTG	CTCGAGCAGTACCCAGAGTAGGTGTGGGTA	SRCAP	0.531206	0.292642	-0.979447	-1.51065	-1.27209	TRUE	TRUE	G & T	3	1
AGCAGTAGTAACAGCAGTGC	CAGCAGCAGTAGTAACAGCAGTGCCGGTGG	CNOT3	-0.0766288	0.419644	0.763736	0.840365	0.344091	TRUE	TRUE	G & T	2	1
AGCAGTCAAATGCCTTGGTG	CCCCAGCAGTCAAATGCCTTGGTGGGGCTG	MTOR	-0.067222	0.15495	0.321502	0.388724	0.166552	TRUE	TRUE	G & T	3	1
AGCAGTGGAAGTAGACATGG	TGGTAGCAGTGGAAGTAGACATGGCGGATG	HINFP	0.214113	-1.40694	-2.1611	-2.37521	-0.754156	TRUE	TRUE	G & T	2	1
AGCAGTGGAGGGAGGGCTGG	AGGTAGCAGTGGAGGGAGGGCTGGGGGGAC	SRCAP	-0.653419	-0.75484	-2.10458	-1.45116	-1.34974	TRUE	TRUE	G & T	2	1
AGCAGTGGATCTCACTGGTG	CTGGAGCAGTGGATCTCACTGGTGGGGTCT	NUP214	-0.6277	-0.404235	-0.380755	0.246945	0.02348	TRUE	TRUE	G & T	3	1
AGCAGTTTGAAAGCGTTGAG	CGACAGCAGTTTGAAAGCGTTGAGTGGTAT	DICER1	0.0535312	-0.296	-0.0605739	-0.114105	0.235426	TRUE	TRUE	G & T	2	1
AGCATAGTTTGAGTTGATGA	TGGTAGCATAGTTTGAGTTGATGATGGAGC	SRCAP	1.01461	0.897085	0.0821545	-0.932456	-0.81493	TRUE	TRUE	G & T	1	1
AGCATATTGATTACAGGATG	CTGCAGCATATTGATTACAGGATGAGGTGC	SNRPB	-1.94382	-1.34106	-1.39125	0.552569	-0.0501916	TRUE	TRUE	G & T	2	1
AGCATCCCATAGTGCACTGC	TTTCAGCATCCCATAGTGCACTGCAGGATG	ERCC6L	0.0872801	0.577575	-0.874369	-0.961649	-1.45194	TRUE	TRUE	G & T	1	1
AGCATCTCAGCTTCCTCTGG	GCTCAGCATCTCAGCTTCCTCTGGGGGCAA	RPAP1	-0.724703	-0.804118	-1.03978	-0.315076	-0.235661	TRUE	TRUE	G & T	2	1
AGCATCTGACACAGAATACG	CGACAGCATCTGACACAGAATACGTGGCCA	POLE	0.283068	0.905692	-1.26577	-1.54884	-2.17147	TRUE	TRUE	G & T	1	1
AGCATCTGGTGGACTGTGCC	CACGAGCATCTGGTGGACTGTGCCCGGAAG	PMPCA	2.10521	2.14622	1.81843	-0.286783	-0.327796	TRUE	TRUE	G & T	1	1
AGCATCTGTGGCTGAGATGA	TGGAAGCATCTGTGGCTGAGATGAAGGAAT	DSN1	-0.442267	-0.737578	-0.756304	-0.314037	-0.0187258	TRUE	TRUE	G & T	1	1
AGCATGACTCCACATCCTGC	AAATAGCATGACTCCACATCCTGCCGGATC	TNPO3	0.427368	-0.187555	-0.309499	-0.736866	-0.121943	TRUE	TRUE	G & T	1	1
AGCATGCCAGGGCTCTCTGA	AGTCAGCATGCCAGGGCTCTCTGATGGAGG	PRPF3	-0.518814	-1.43395	-0.524905	-0.00609157	0.90904	TRUE	TRUE	G & T	1	1
AGCATGGGGGCAGAGAAGGT	CCCCAGCATGGGGGCAGAGAAGGTAGGCGA	NMT1	-0.686537	-0.509824	-1.38984	-0.703307	-0.88002	TRUE	TRUE	G & T	2	1
AGCATGGTCCTGGTTGCCTG	GCAAAGCATGGTCCTGGTTGCCTGTGGACC	POLA2	-0.111894	-0.333456	-0.131047	-0.0191534	0.202409	TRUE	TRUE	G & T	1	1
AGCATGTGTGGGATCAGCTG	ACGCAGCATGTGTGGGATCAGCTGGGGCAG	MTOR	-1.18755	-1.37116	-0.355553	0.832001	1.0156	TRUE	TRUE	G & T	2	1
AGCATTAAAGGACTGACTGA	GGGAAGCATTAAAGGACTGACTGAAGGCCT	SOD1	-0.81178	0.174684	-0.488832	0.322948	-0.663517	TRUE	TRUE	G & T	1	1
AGCATTACGATGTTGCCCGT	AGTGAGCATTACGATGTTGCCCGTGGGGTG	ATP5F1B	-1.07593	-1.40737	-0.287529	0.788401	1.11984	TRUE	TRUE	G & T	1	1
AGCATTATGCTCGGCAGGTG	ATAGAGCATTATGCTCGGCAGGTGAGGGGA	NBAS	0.361369	1.36351	1.02937	0.668004	-0.334137	TRUE	TRUE	G & T	3	1
AGCATTGGCTTCAGCCAGAT	CAGAAGCATTGGCTTCAGCCAGATTGGCAG	RBBP6	-1.5959	-1.17161	-0.59427	1.00163	0.577338	TRUE	TRUE	G & T	1	1
AGCATTGTAAAGATGTATCG	CCTGAGCATTGTAAAGATGTATCGTGGACT	TOP2A	-0.41824	-1.48884	-1.47925	-1.06101	0.00959333	TRUE	TRUE	G & T	1	1
AGCATTTGTTATTGACGGTA	TTGAAGCATTTGTTATTGACGGTAAGGCAG	EIF3M	-1.94407	-1.51422	-0.704264	1.23981	0.809954	TRUE	TRUE	G & T	2	1
AGCCAAAAGGGCCAAGGTCC	TGAAAGCCAAAAGGGCCAAGGTCCAGGACC	DHX35	1.9022	1.66688	0.832795	-1.06941	-0.834087	TRUE	TRUE	G & T	1	1
AGCCAACAAGTGTCTGCTGA	GCTCAGCCAACAAGTGTCTGCTGAAGGTGG	NAPA	-1.69036	-0.479444	-0.122336	1.56802	0.357108	TRUE	TRUE	G & T	1	1
AGCCAACTACACAGACCAGT	TCACAGCCAACTACACAGACCAGTGGGAGA	MARS1	-0.798514	0.0273301	-0.52499	0.273525	-0.55232	TRUE	TRUE	G & T	1	1
AGCCAAGCCCGAAGCATGAG	CCTTAGCCAAGCCCGAAGCATGAGTGGGCA	CKAP5	1.1687	0.764446	0.0402645	-1.12843	-0.724182	TRUE	TRUE	G & T	2	1
AGCCAATGTCGCCAAAGCTG	TCAAAGCCAATGTCGCCAAAGCTGAGGCGG	MRPL12	-0.654692	-1.4138	-1.40931	-0.754614	0.0044904	TRUE	TRUE	G & T	2	1
AGCCACACAGCAGCACCGAT	GATCAGCCACACAGCAGCACCGATGGGCCT	SDHA	-0.147335	0.423761	0.818873	0.966208	0.395112	TRUE	TRUE	G & T	1	1
AGCCACAGGGGTGTGGAGTG	CAAAAGCCACAGGGGTGTGGAGTGGGGACA	PRPF6	-0.624728	0.442433	0.272761	0.89749	-0.169671	TRUE	TRUE	G & T	2	1
AGCCACCAGCCTGATGTCGC	TCTCAGCCACCAGCCTGATGTCGCTGGATG	GCN1	2.24364	0.585333	-0.0645873	-2.30823	-0.64992	TRUE	TRUE	G & T	1	1
AGCCACCGCCCCCGTACCTG	CCGTAGCCACCGCCCCCGTACCTGCGGGGT	SRSF2	-0.870677	0.340378	-0.264325	0.606352	-0.604704	TRUE	TRUE	G & T	1	1
AGCCACCTACCGCCAGTGCC	CTGGAGCCACCTACCGCCAGTGCCTGGGGC	MROH6	1.2753	1.00267	0.14977	-1.12553	-0.8529	TRUE	TRUE	G & T	1	1
AGCCACCTGCAGTAAATGGC	ATAAAGCCACCTGCAGTAAATGGCAGGACC	SLC39A7	-0.7891	-1.34252	-0.813571	-0.0244705	0.528951	TRUE	TRUE	G & T	2	1
AGCCACCTTACCTTAAGGAT	TGCAAGCCACCTTACCTTAAGGATGGGCTG	MRPL45	-0.617573	0.206726	-0.395722	0.221851	-0.602447	TRUE	TRUE	G & T	2	1
AGCCAGAGGTGGGGAACAGT	GTTTAGCCAGAGGTGGGGAACAGTTGGCTA	ATP6V1D	0.0762883	-0.0526671	-0.520472	-0.59676	-0.467805	TRUE	TRUE	G & T	1	1
AGCCAGCAGGGCCTCCGGAT	GCTGAGCCAGCAGGGCCTCCGGATGGGGTA	GTF3C2	-1.32651	-1.31443	-0.314539	1.01197	0.999889	TRUE	TRUE	G & T	2	1
AGCCAGCCAGGCTCTCATCG	AGGAAGCCAGCCAGGCTCTCATCGAGGTAA	MCM4	-1.07369	-0.969006	0.0679646	1.14165	1.03697	TRUE	TRUE	G & T	1	1
AGCCAGCTTCATTCGGGTCC	ACTGAGCCAGCTTCATTCGGGTCCTGGGCT	GTF3C2	-0.0518752	0.0804644	0.345298	0.397173	0.264834	TRUE	TRUE	G & T	1	1
AGCCAGGCATAGTACCTGCA	CGAAAGCCAGGCATAGTACCTGCAAGGACA	POLA2	1.6582	0.776729	0.677145	-0.981051	-0.0995841	TRUE	TRUE	G & T	1	1
AGCCAGGGCCAAAGTGGTCA	ACACAGCCAGGGCCAAAGTGGTCAAGGCAC	MTPAP	-0.607298	-0.775208	-0.206569	0.400729	0.568639	TRUE	TRUE	G & T	1	1
AGCCAGGTGGGCCATACATG	CCACAGCCAGGTGGGCCATACATGAGGACG	PSMC4	-1.9271	-0.61974	-0.960728	0.96637	-0.340988	TRUE	TRUE	G & T	1	1
AGCCATAATATAGTCTACTG	AACAAGCCATAATATAGTCTACTGTGGTGG	KNL1	0.154494	0.0342156	-0.236912	-0.391406	-0.271128	TRUE	TRUE	G & T	1	1
AGCCATCCAGCAGTTGGCTG	AGGCAGCCATCCAGCAGTTGGCTGAGGCCC	GCN1	0.839198	1.58215	1.2651	0.425907	-0.317048	TRUE	TRUE	G & T	2	1
AGCCATCCATGTTCTAGATG	ACAAAGCCATCCATGTTCTAGATGTGGAGC	WDR55	-1.20298	-1.02009	-0.703662	0.49932	0.316433	TRUE	TRUE	G & T	2	1
AGCCATCTTGGCATCAATGG	TTGAAGCCATCTTGGCATCAATGGTGGAGT	BMS1	-2.04977	-0.212944	-1.31116	0.738614	-1.09821	TRUE	TRUE	G & T	2	1
AGCCATGCAGGTGCTGCTGC	CCAGAGCCATGCAGGTGCTGCTGCAGGTGC	HINFP	1.64561	1.62406	1.4458	-0.199816	-0.178265	TRUE	TRUE	G & T	1	1
AGCCATGCCTATGTCGGTGG	GGACAGCCATGCCTATGTCGGTGGAGGAAG	POLR1H	1.43416	0.964669	1.01941	-0.414752	0.0547403	TRUE	TRUE	G & T	3	1
AGCCATGCGGGTCCTGCAGT	GCACAGCCATGCGGGTCCTGCAGTGGGTGC	RPAP1	-0.779226	-1.22153	-2.15409	-1.37487	-0.932557	TRUE	TRUE	G & T	1	1
AGCCATTTCCTTGTCTCTGC	TTACAGCCATTTCCTTGTCTCTGCGGGGAG	GTF3C2	1.29758	1.11975	1.18814	-0.109442	0.0683887	TRUE	TRUE	G & T	1	1
AGCCCACACTGGGCAGCCTG	AGTCAGCCCACACTGGGCAGCCTGTGGGAT	RPAP1	0.222396	1.28914	0.873787	0.651391	-0.415354	TRUE	TRUE	G & T	1	1
AGCCCACAGACGGAGGGCCT	CCACAGCCCACAGACGGAGGGCCTCGGTGC	RPAP1	1.40692	2.1177	1.45288	0.0459551	-0.664816	TRUE	TRUE	G & T	1	1
AGCCCACCCCTAGTACTGGG	GCTCAGCCCACCCCTAGTACTGGGGGGCGA	ATF7	0.319856	0.209428	0.89328	0.573424	0.683852	TRUE	TRUE	G & T	3	1
AGCCCAGCATGGCGCTGGTG	CGCGAGCCCAGCATGGCGCTGGTGAGGCCG	COQ2	1.40517	0.850117	0.276455	-1.12872	-0.573662	TRUE	TRUE	G & T	3	1
AGCCCAGCGGGATCGGGACT	GACCAGCCCAGCGGGATCGGGACTGGGCGT	SPATA5L1	1.32507	1.26167	0.912636	-0.412436	-0.34903	TRUE	TRUE	G & T	1	1
AGCCCAGGATCAGCCTGTGA	ATTCAGCCCAGGATCAGCCTGTGAAGGTAA	NMT1	1.32374	0.743251	0.382956	-0.940787	-0.360295	TRUE	TRUE	G & T	2	1
AGCCCAGTGACACGAGGCTG	GAGCAGCCCAGTGACACGAGGCTGGGGGGA	RPAP1	1.0054	-0.245885	-0.525957	-1.53135	-0.280072	TRUE	TRUE	G & T	2	1
AGCCCATTTCCAGAGAGCTG	TTGAAGCCCATTTCCAGAGAGCTGCGGCGG	U2AF1	-2.07797	-1.27695	-2.08399	-0.00602178	-0.80704	TRUE	TRUE	G & T	2	1
AGCCCCCGCCAGCAGGGGCT	GGGCAGCCCCCGCCAGCAGGGGCTGGGGCT	E4F1	1.97911	1.92301	1.13889	-0.840215	-0.784123	TRUE	TRUE	G & T	2	1
AGCCCCCTCGCCACCAGCTG	ACGGAGCCCCCTCGCCACCAGCTGTGGACT	EIF4G1	1.16725	0.2316	-0.524616	-1.69186	-0.756216	TRUE	TRUE	G & T	2	1
AGCCCCGAGAAGGATGGCTC	GGAGAGCCCCGAGAAGGATGGCTCAGGGAC	CDC45	2.5737	2.06416	1.86212	-0.711575	-0.202037	TRUE	TRUE	G & T	1	1
AGCCCCGCAGCTGCCGGTAC	TGGCAGCCCCGCAGCTGCCGGTACTGGAAG	E4F1	1.36119	0.975061	1.25237	-0.108819	0.277307	TRUE	TRUE	G & T	1	1
AGCCCCGCCCGCTGCAAAGT	GGGCAGCCCCGCCCGCTGCAAAGTAGGTAA	SRCAP	0.032608	-0.14101	1.86473	1.83212	2.00574	TRUE	TRUE	G & T	1	1
AGCCCCGGCAATACTGGCTG	TTGGAGCCCCGGCAATACTGGCTGTGGCAG	SNRPB	0.290509	-0.697298	0.217201	-0.0733086	0.914498	TRUE	TRUE	G & T	2	1
AGCCCCGGGCGCCCTGCCTG	GTGCAGCCCCGGGCGCCCTGCCTGAGGCGG	DNLZ	0.605741	0.930102	-0.163735	-0.769476	-1.09384	TRUE	TRUE	G & T	1	1
AGCCCCTACCCTCTCAGGTG	ACCGAGCCCCTACCCTCTCAGGTGCGGCCA	POLR2I	-0.212856	-0.779659	-1.07102	-0.858161	-0.291359	TRUE	TRUE	G & T	3	1
AGCCCCTGAGCCACCTTCAG	CCCCAGCCCCTGAGCCACCTTCAGGGGGCA	HINFP	0.81312	1.12302	1.06875	0.255633	-0.0542622	TRUE	TRUE	G & T	1	1
AGCCCGAAGAGCACGGATGG	GCAGAGCCCGAAGAGCACGGATGGCGGTTG	RPAP1	-1.48006	0.358889	-0.678939	0.80112	-1.03783	TRUE	TRUE	G & T	2	1
AGCCCGCGGACCGATGCTGC	TTCCAGCCCGCGGACCGATGCTGCCGGCGG	MRPL12	0.296184	-0.539403	0.272682	-0.0235022	0.812086	TRUE	TRUE	G & T	1	1
AGCCCGGGGCCAGAGCTCAG	GACGAGCCCGGGGCCAGAGCTCAGAGGCCA	SRCAP	-1.47312	-1.76606	-0.496222	0.976901	1.26984	TRUE	TRUE	G & T	1	1
AGCCCTAAAGAAAGTAGTGG	GCTCAGCCCTAAAGAAAGTAGTGGAGGAGA	SON	-0.0849203	-1.00311	-1.02905	-0.944135	-0.0259445	TRUE	TRUE	G & T	3	1
AGCCCTATCCATGTACTGAA	GGGAAGCCCTATCCATGTACTGAAAGGTAT	AAMP	-0.371138	0.13636	-0.891189	-0.520051	-1.02755	TRUE	TRUE	G & T	1	1
AGCCCTCACCTCTCCGTGAC	GGGGAGCCCTCACCTCTCCGTGACAGGGGA	POLE	-1.03857	0.407498	0.679846	1.71842	0.272349	TRUE	TRUE	G & T	1	1
AGCCCTCCTGGCCATGGTGC	ATGGAGCCCTCCTGGCCATGGTGCCGGTGG	GMPPB	1.29415	1.22827	1.45601	0.161863	0.227742	TRUE	TRUE	G & T	2	1
AGCCCTGAAGTGGTCCAGTG	CCAGAGCCCTGAAGTGGTCCAGTGGGGGCT	GET4	1.17459	0.343241	0.219196	-0.955398	-0.124045	TRUE	TRUE	G & T	2	1
AGCCCTGGATGCACCAGTGG	CTGCAGCCCTGGATGCACCAGTGGTGGCTG	ARL2	0.993515	0.866855	-0.454611	-1.44813	-1.32147	TRUE	TRUE	G & T	3	1
AGCCCTTCCCAGACGTGTAC	CTGGAGCCCTTCCCAGACGTGTACTGGCCC	MCM4	-1.2364	0.164908	-0.569109	0.667288	-0.734018	TRUE	TRUE	G & T	1	1
AGCCCTTTGAGGAGCACTGG	AAGAAGCCCTTTGAGGAGCACTGGAGGAAG	SDHA	0.870345	-0.212081	0.0189955	-0.85135	0.231076	TRUE	TRUE	G & T	2	1
AGCCGAAGTAACTTCCCTCG	GCGAAGCCGAAGTAACTTCCCTCGGGGCCA	ITGAV	-0.387718	-0.85907	-1.59872	-1.211	-0.739645	TRUE	TRUE	G & T	1	1
AGCCGACGCGGCTTGGATGC	TTTCAGCCGACGCGGCTTGGATGCTGGCCT	DNTTIP2	0.0458281	0.450307	0.587956	0.542128	0.137649	TRUE	TRUE	G & T	1	1
AGCCGCCGTCCGCTTGCTGC	TATCAGCCGCCGTCCGCTTGCTGCTGGGTT	EIF4G1	0.641291	0.477437	1.1667	0.525408	0.689262	TRUE	TRUE	G & T	1	1
AGCCGCCGTGCTTATAGGTG	GGGCAGCCGCCGTGCTTATAGGTGAGGCCG	MROH6	1.17068	2.13524	1.11541	-0.0552735	-1.01984	TRUE	TRUE	G & T	3	1
AGCCGCGGACACCATGCAGT	GCTGAGCCGCGGACACCATGCAGTCGGATG	MAK16	-0.309532	0.185909	-0.164024	0.145509	-0.349932	TRUE	TRUE	G & T	1	1
AGCCGCGTGGGCTTCTTCCG	AGCCAGCCGCGTGGGCTTCTTCCGGGGTGG	USP5	0.856349	1.03741	0.239069	-0.61728	-0.798344	TRUE	TRUE	G & T	1	1
AGCCGGCCAGGGGTTAACGT	GGGTAGCCGGCCAGGGGTTAACGTGGGGCG	SRCAP	-0.312098	-1.60462	-0.193606	0.118492	1.41102	TRUE	TRUE	G & T	1	1
AGCCGGCGAGCGGGATGCTG	ACGGAGCCGGCGAGCGGGATGCTGCGGACT	DNLZ	-0.496001	-1.32128	-0.82114	-0.325139	0.500135	TRUE	TRUE	G & T	2	1
AGCCGGGATACCATGGTGAC	AGGCAGCCGGGATACCATGGTGACAGGCAA	SRCAP	-1.37046	-0.449484	1.01141	2.38187	1.46089	TRUE	TRUE	G & T	1	1
AGCCGTACTTGCGCCTCATG	CTGCAGCCGTACTTGCGCCTCATGCGGTTG	COQ2	-0.831994	-0.628543	-1.01762	-0.185624	-0.389075	TRUE	TRUE	G & T	1	1
AGCCGTCCGTGGCGATGTAG	TCCGAGCCGTCCGTGGCGATGTAGAGGGTG	YY1	0.974764	-0.119346	0.506153	-0.468612	0.625498	TRUE	TRUE	G & T	2	1
AGCCGTGCGGTAAGAAGCTA	TCAGAGCCGTGCGGTAAGAAGCTATGGCTT	OGT	-0.18549	1.21618	-0.341773	-0.156284	-1.55795	TRUE	TRUE	G & T	1	1
AGCCGTGGGTGCAGGCTGGC	GCGGAGCCGTGGGTGCAGGCTGGCCGGTGC	TAF6L	0.846756	0.823372	1.20268	0.355929	0.379312	TRUE	TRUE	G & T	2	1
AGCCGTGTACAACGCGAGGT	AGGCAGCCGTGTACAACGCGAGGTCGGCAA	MROH6	-0.587967	-0.398322	-1.01692	-0.428956	-0.6186	TRUE	TRUE	G & T	2	1
AGCCTCAAGTTCTCCAGCTC	CAACAGCCTCAAGTTCTCCAGCTCTGGGGA	RRP9	-1.19487	-0.479583	0.0905988	1.28547	0.570182	TRUE	TRUE	G & T	1	1
AGCCTCACAGAAGATGATGC	CCACAGCCTCACAGAAGATGATGCTGGTAG	ATP6V0B	-1.47305	-1.1286	-0.283355	1.1897	0.845248	TRUE	TRUE	G & T	1	1
AGCCTCAGCAATCACCTGGC	TTACAGCCTCAGCAATCACCTGGCAGGCAC	CCT7	0.572096	-0.061664	-0.259685	-0.831781	-0.198021	TRUE	TRUE	G & T	2	1
AGCCTCAGTGGTACAGGGTA	CAGAAGCCTCAGTGGTACAGGGTAAGGAGA	MTOR	0.667769	1.58883	0.770804	0.103035	-0.81803	TRUE	TRUE	G & T	2	1
AGCCTCCTGGAAAGAAGGTC	AGTCAGCCTCCTGGAAAGAAGGTCAGGATT	BUD13	1.13945	1.20535	1.48801	0.348561	0.282657	TRUE	TRUE	G & T	2	1
AGCCTCGGCATGGGGAGCTG	GCAGAGCCTCGGCATGGGGAGCTGTGGTGC	PRPF6	-0.542057	-1.882	-1.10476	-0.562703	0.777242	TRUE	TRUE	G & T	2	1
AGCCTCGTATCATCATGTGA	CCAGAGCCTCGTATCATCATGTGAGGGGAT	GMPPB	0.453453	0.79548	-0.9468	-1.40025	-1.74228	TRUE	TRUE	G & T	2	1
AGCCTCTGATACTAAAACTG	CAGCAGCCTCTGATACTAAAACTGAGGGAT	SON	0.826861	0.353009	0.0607009	-0.766161	-0.292308	TRUE	TRUE	G & T	1	1
AGCCTCTTAATAGAGGGTGC	TCCCAGCCTCTTAATAGAGGGTGCAGGGAG	HEATR1	0.161963	-0.078447	-0.534863	-0.696826	-0.456416	TRUE	TRUE	G & T	2	1
AGCCTGCAAGTTTGTCCAGT	GCACAGCCTGCAAGTTTGTCCAGTAGGTGG	TAF6L	0.28949	0.646398	0.740415	0.450925	0.0940174	TRUE	TRUE	G & T	1	1
AGCCTGCACCCACGGCTCCG	GGCCAGCCTGCACCCACGGCTCCGCGGCCG	TAF6L	0.634607	0.535503	0.906498	0.271891	0.370995	TRUE	TRUE	G & T	1	1
AGCCTGCCTGCGGACGTGCC	GCTGAGCCTGCCTGCGGACGTGCCAGGTGC	GCN1	3.07895	3.43572	1.77403	-1.30492	-1.66169	TRUE	TRUE	G & T	1	1
AGCCTGCTGGTGGAGGAGGT	CCAGAGCCTGCTGGTGGAGGAGGTGGGCAG	ARL2	-1.14452	0.270381	-0.783754	0.360762	-1.05414	TRUE	TRUE	G & T	2	1
AGCCTGGCTCAGCAGTGATG	CTACAGCCTGGCTCAGCAGTGATGGGGAGG	NUP160	-0.092099	-1.24439	-0.669174	-0.577075	0.575214	TRUE	TRUE	G & T	2	1
AGCCTGGCTTTGCCGCTGGA	GGAGAGCCTGGCTTTGCCGCTGGAGGGGTT	NUP214	0.397027	0.0591207	1.14246	0.745434	1.08334	TRUE	TRUE	G & T	2	1
AGCCTGGGTGATTGGCAGTG	AAGAAGCCTGGGTGATTGGCAGTGTGGTTG	GART	-0.152349	0.0165809	-1.09574	-0.943392	-1.11232	TRUE	TRUE	G & T	2	1
AGCCTGTAAAAAAGAACTGA	CTGCAGCCTGTAAAAAAGAACTGAAGGAAA	KNL1	0.676666	0.471682	0.357024	-0.319642	-0.114658	TRUE	TRUE	G & T	1	1
AGCCTGTCTCTCATAAAGTA	CCCCAGCCTGTCTCTCATAAAGTATGGGGA	DDOST	1.66617	1.80076	1.86715	0.200979	0.0663934	TRUE	TRUE	G & T	1	1
AGCCTGTGATGTGTGTCTGA	TTGAAGCCTGTGATGTGTGTCTGAAGGAGG	EIF3M	0.878141	0.371741	-0.291347	-1.16949	-0.663088	TRUE	TRUE	G & T	1	1
AGCCTTGATGATGCCTCTGG	CAGAAGCCTTGATGATGCCTCTGGTGGATC	HEATR1	-0.688372	-1.23802	-2.32913	-1.64076	-1.09112	TRUE	TRUE	G & T	2	1
AGCGACAGTGACACCAGTGA	TGACAGCGACAGTGACACCAGTGAAGGCAA	PTCD3	0.926681	0.60519	0.796567	-0.130114	0.191377	TRUE	TRUE	G & T	2	1
AGCGATGTCTTGTGAGGTGA	CTTCAGCGATGTCTTGTGAGGTGAGGGCCA	MTOR	0.834536	0.626669	-0.232718	-1.06725	-0.859386	TRUE	TRUE	G & T	2	1
AGCGATTGTTCAATTAGGGT	TGGTAGCGATTGTTCAATTAGGGTAGGAAA	INTS14	-1.41814	-1.06144	-1.79705	-0.378908	-0.735602	TRUE	TRUE	G & T	3	1
AGCGCCACAACCACCTGCTC	CTCCAGCGCCACAACCACCTGCTCTGGCTG	POLE	-0.814526	-1.18126	-0.241233	0.573293	0.940029	TRUE	TRUE	G & T	1	1
AGCGCCACCAGGACGTGCTG	CGTGAGCGCCACCAGGACGTGCTGCGGCAG	CACTIN	-0.396219	-1.07135	-1.12301	-0.726786	-0.0516566	TRUE	TRUE	G & T	2	1
AGCGCCAGCAGCCACAGGTC	CCAGAGCGCCAGCAGCCACAGGTCCGGAAG	DNM2	1.01217	-0.305905	-0.259794	-1.27197	0.0461104	TRUE	TRUE	G & T	2	1
AGCGCCCCTCCCTCCCTGGC	CAGCAGCGCCCCTCCCTCCCTGGCTGGCCC	SRCAP	1.2762	1.70709	0.278827	-0.99737	-1.42827	TRUE	TRUE	G & T	2	1
AGCGCCTGGAACGGAGTCAG	CTCAAGCGCCTGGAACGGAGTCAGTGGACG	POLE	0.323466	1.03255	-0.86305	-1.18652	-1.8956	TRUE	TRUE	G & T	1	1
AGCGCGATGTGCCTTTGGTG	CGACAGCGCGATGTGCCTTTGGTGCGGCCC	POLR1F	-1.37451	-1.0692	-1.24085	0.133656	-0.17165	TRUE	TRUE	G & T	3	1
AGCGCGCGCCCAGGGCGTGG	CCCAAGCGCGCGCCCAGGGCGTGGAGGGCG	SPATA5L1	-0.984872	-0.923793	-0.767817	0.217056	0.155976	TRUE	TRUE	G & T	3	1
AGCGCGCTCAAGGACGATGC	CAGCAGCGCGCTCAAGGACGATGCCGGAGT	E4F1	0.618903	0.135988	0.528815	-0.0900876	0.392827	TRUE	TRUE	G & T	1	1
AGCGCTCATACTGCGTGTGC	ATGAAGCGCTCATACTGCGTGTGCTGGAGT	DDOST	1.41513	0.786569	0.84884	-0.566289	0.0622708	TRUE	TRUE	G & T	2	1
AGCGCTGGGTCTAGAGCGTC	ACGCAGCGCTGGGTCTAGAGCGTCCGGCCG	SPATA5L1	0.104974	-0.746532	-1.24829	-1.35327	-0.501763	TRUE	TRUE	G & T	1	1
AGCGCTGTCCCCTGCAGCCT	GTCCAGCGCTGTCCCCTGCAGCCTAGGGTG	RPP21	0.705152	0.951537	0.842766	0.137614	-0.108771	TRUE	TRUE	G & T	1	1
AGCGCTTGTCGATGAGGTCG	GTGGAGCGCTTGTCGATGAGGTCGGGGTAG	CACTIN	0.113321	-1.09745	-0.988108	-1.10143	0.109342	TRUE	TRUE	G & T	2	1
AGCGGAAGGCTGAGGCCAGT	AGCAAGCGGAAGGCTGAGGCCAGTAGGGGC	SRCAP	1.27301	1.20231	0.794776	-0.478234	-0.407538	TRUE	TRUE	G & T	1	1
AGCGGAAGGGGTTCCAGGCT	TTGGAGCGGAAGGGGTTCCAGGCTCGGTAC	FBL	-0.622038	-0.135529	-0.285132	0.336906	-0.149603	TRUE	TRUE	G & T	2	1
AGCGGACCCCGAGGAAGGTG	CTGAAGCGGACCCCGAGGAAGGTGAGGCCG	AATF	-0.303861	0.174374	-1.41568	-1.11182	-1.59006	TRUE	TRUE	G & T	3	1
AGCGGAGGGGAGGCCCTGGA	GCCTAGCGGAGGGGAGGCCCTGGAGGGCGG	MROH6	-1.9581	-1.71239	-2.12576	-0.167654	-0.41337	TRUE	TRUE	G & T	2	1
AGCGGATGCTGCTGTCACTG	AAGCAGCGGATGCTGCTGTCACTGCGGCTG	PDCD11	0.428239	0.325732	-1.01511	-1.44335	-1.34084	TRUE	TRUE	G & T	1	1
AGCGGCAAAGGTGACCAATG	CAGTAGCGGCAAAGGTGACCAATGTGGATG	PDCD11	-0.818709	-0.501031	-1.06137	-0.242665	-0.560343	TRUE	TRUE	G & T	1	1
AGCGGCACAGAAGACGTCGG	AGTCAGCGGCACAGAAGACGTCGGAGGGTT	SLC7A6OS	1.59754	0.954329	0.0766138	-1.52093	-0.877715	TRUE	TRUE	G & T	2	1
AGCGGCATACTCAGAGGTGC	CATAAGCGGCATACTCAGAGGTGCCGGTAC	INTS14	0.0725753	-0.528358	-0.313269	-0.385844	0.215089	TRUE	TRUE	G & T	2	1
AGCGGCGAAGCAGCCGGAGT	CGGAAGCGGCGAAGCAGCCGGAGTCGGGAG	SNRNP70	0.787192	0.258905	1.08178	0.294591	0.822878	TRUE	TRUE	G & T	2	1
AGCGGCTACCCCGAAAGCTG	CCAGAGCGGCTACCCCGAAAGCTGCGGGCC	TMEM199	1.59798	1.11074	0.386197	-1.21179	-0.724543	TRUE	TRUE	G & T	2	1
AGCGGCTCTATCTACAGATG	CTAGAGCGGCTCTATCTACAGATGTGGGAG	OGT	-1.00391	0.273987	-1.00516	-0.00124279	-1.27914	TRUE	TRUE	G & T	2	1
AGCGGCTGCACTTCCAGTAC	CTCCAGCGGCTGCACTTCCAGTACCGGCAG	E4F1	-0.116801	-0.556776	0.323845	0.440646	0.880622	TRUE	TRUE	G & T	1	1
AGCGGGAGGAGTTCACCGTC	GCAGAGCGGGAGGAGTTCACCGTCCGGAGG	RAD9A	-0.843661	-1.28808	-0.549743	0.293917	0.738337	TRUE	TRUE	G & T	1	1
AGCGGGAGGCAAGAGGTGAG	GCATAGCGGGAGGCAAGAGGTGAGCGGTAG	ADSL	-0.673879	-0.150865	-0.973253	-0.299375	-0.822388	TRUE	TRUE	G & T	2	1
AGCGGGGCGGGCGGGAGTGC	CAGAAGCGGGGCGGGCGGGAGTGCCGGGAG	PDCD11	-0.440032	1.38685	0.00626033	0.446293	-1.38059	TRUE	TRUE	G & T	2	1
AGCGGGTGGACCCCGCGGCT	CGGCAGCGGGTGGACCCCGCGGCTGGGGCC	TEDC1	1.86436	1.26263	1.24328	-0.621087	-0.0193519	TRUE	TRUE	G & T	2	1
AGCGGTCATGCTGGCCCTGA	TCCCAGCGGTCATGCTGGCCCTGAAGGAAA	GCN1	0.596839	1.24296	0.64812	0.0512816	-0.594837	TRUE	TRUE	G & T	1	1
AGCGGTGAGTGTGCAAGCTC	GTACAGCGGTGAGTGTGCAAGCTCAGGCAC	PIGS	0.57313	0.53852	-0.616787	-1.18992	-1.15531	TRUE	TRUE	G & T	1	1
AGCGTCACTTCAGCCAGTGC	GCCCAGCGTCACTTCAGCCAGTGCAGGAGA	RAD9A	0.0702045	-0.0528845	-1.19517	-1.26537	-1.14228	TRUE	TRUE	G & T	2	1
AGCGTCTGGCCAAGAATCAG	TTAGAGCGTCTGGCCAAGAATCAGAGGAAG	RNF168	-0.353116	-0.758396	-0.807204	-0.454089	-0.0488086	TRUE	TRUE	G & T	1	1
AGCGTGAAGCTCACGGGCTG	CTGCAGCGTGAAGCTCACGGGCTGCGGGGA	RRP9	2.13695	2.23792	1.80303	-0.333921	-0.43489	TRUE	TRUE	G & T	2	1
AGCGTGATGGCCAGAGGCCT	GGTCAGCGTGATGGCCAGAGGCCTGGGGGC	SLC39A7	0.192508	1.5283	1.54193	1.34942	0.0136292	TRUE	TRUE	G & T	1	1
AGCTACAGATGACTTCCGTG	GCAAAGCTACAGATGACTTCCGTGAGGACG	TRUB2	0.702292	-0.0405985	-0.399087	-1.10138	-0.358489	TRUE	TRUE	G & T	2	1
AGCTACTGACTTGGCCTGCA	TGACAGCTACTGACTTGGCCTGCAGGGCCG	USP5	1.46167	0.614651	0.514328	-0.947339	-0.100323	TRUE	TRUE	G & T	1	1
[truncated: 46,731 more rows]

## Sheet: Fig. 3f
sgRNA ID	gDNA amplification	sgRNA capture	LFC	sgRNA Sequence	>16G	>16T	17-20 nt composition	>16G_count	>16T_count
CD46.1	0.0768889	0.0764444	-0.00579712	CGTACAGATATCTTCAAAGG	TRUE	FALSE	G & ~T	2	0
CD46.2	0.136444	0.136444	0	CCGATCACAAATAGTATGGG	TRUE	TRUE	G & T	3	1
CD46.3	0.156444	0.136	-0.140046	CTGTCAAGTATTCCTTCCTC	FALSE	TRUE	~G & T	0	1
ITGB1.1	0.0768889	0.116444	0.415053	TAGGCCTCTGGGCTTTACGG	TRUE	FALSE	G & ~T	2	0
ITGB1.2	0.0968889	0.116444	0.183849	AGTACTTGTGAAGCCAGCAA	TRUE	FALSE	G & ~T	1	0
JAK1.1	0.216	0.216	0	GGACTCCAAGAACCTGAGTG	TRUE	TRUE	G & T	2	1
JAK1.2	0.0564444	0.0564444	0	TATTCCTTAAGGCTTCCCGA	TRUE	FALSE	G & ~T	1	0
JAK1.3	0.0364444	0.036	-0.0122701	TCTCGTCATACAGGGCAAAG	TRUE	FALSE	G & ~T	1	0
P53.1	0.216889	0.216444	-0.00205129	GCAGTCACAGCACATGACGG	TRUE	FALSE	G & ~T	2	0
P53.4	0.376444	0.276	-0.31037	CATGTAGTTGTAGTGGATGG	TRUE	TRUE	G & T	2	1
P53.5	0.0933333	0.136	0.376478	TCCTCAGCATCTTATCCGAG	TRUE	FALSE	G & ~T	2	0
hNT4	0.196	0.236	0.185717	TAGGCGCGCCGCTCTCTAC	FALSE	TRUE	~G & T	0	1
hNT6	0.196	0.195556	-0.00227015	TACTAACGCCGCTCCTACAG	TRUE	FALSE	G & ~T	1	0
mNT1	0.0628378	0.0385135	-0.489548	CGAGGTATTCGGCTCCGCG	TRUE	FALSE	G & ~T	2	0
mNT10	0.0804054	0.0114865	-1.94591	CTTCTACTCGCAACGTATT	FALSE	TRUE	~G & T	0	3
mNT2	0.0128378	0.0304054	0.862223	CTTTCACGGAGGTTCGACG	TRUE	FALSE	G & ~T	2	0
mNT3	0.0304054	0.0209459	-0.372675	TAGTTGCAGTTCGGCTCGAT	TRUE	TRUE	G & T	1	1
mNT4	0.00608108	0.000675676	-2.19722	ACGTGTAAGGCGAACGCCTT	FALSE	TRUE	~G & T	0	2
mNT5	0.0790541	0.0506757	-0.444686	ACTCCGGGTACTAAATGTC	TRUE	TRUE	G & T	1	2
mNT6	0.0209459	0.0412162	0.676887	CCGCGCCGTTAGGGAACGAG	TRUE	FALSE	G & ~T	2	0
mNT7	0.665541	0.696622	0.0456428	ATTGTTCGACCGTCTACGGG	TRUE	FALSE	G & ~T	3	0
mNT8	0.0439189	0.0993243	0.816045	ACCCATCGGGTGCGATATGG	TRUE	TRUE	G & T	2	1
mNT9	0.0209459	0.00878378	-0.869038	CGGGCGTCACCTGCTAGTAA	TRUE	TRUE	G & T	1	1
