# Supplementary material for: Accounting for small variations in the tracrRNA sequence improves sgRNA activity predictions for CRISPR screening
Source: Nat Commun. 2022 Sep 6;13:5255. doi: 10.1038/s41467-022-33024-2 (PMC9448816; doi:10.1038/s41467-022-33024-2)
Supplement: Supplementary file 11 — Source Data [file 41467_2022_33024_MOESM11_ESM.xlsx]

## Sheet: Fig. 1a
name_1	name_2	overlap	data_type_1	n_sgRNAs_1	data_type_2	n_sgRNAs_2	fraction_overlap
Doench2014_mouse	CRISPRon	714	dataset	1168	model	24388	0.611301
Doench2014_human	CRISPRon	741	dataset	995	model	24388	0.744724
Doench2016	CRISPRon	2102	dataset	2536	model	24388	0.828864
Kim2019_train	CRISPRon	12825	dataset	12825	model	24388	1
Shalem2014	CRISPRon	667	dataset	4766	model	24388	0.13995
Xiang2021	CRISPRon	11397	dataset	11397	model	24388	1
Doench2014_mouse	DeepSpCas9	714	dataset	1168	model	12825	0.611301
Doench2014_human	DeepSpCas9	734	dataset	995	model	12825	0.737688
Doench2016	DeepSpCas9	2099	dataset	2536	model	12825	0.827681
Kim2019_train	DeepSpCas9	12825	dataset	12825	model	12825	1
Shalem2014	DeepSpCas9	647	dataset	4766	model	12825	0.135753
Doench2014_mouse	Rule Set 2	831	dataset	1168	model	4379	0.711473
Doench2014_human	Rule Set 2	841	dataset	995	model	4379	0.845226
Doench2016	Rule Set 2	2519	dataset	2536	model	4379	0.993297
Kim2019_train	Rule Set 2	3698	dataset	12825	model	4379	0.288343
Doench2014_mouse	VBC Activity	831	dataset	1168	model	54481	0.711473
Doench2014_human	VBC Activity	841	dataset	995	model	54481	0.845226
Doench2016	VBC Activity	2523	dataset	2536	model	54481	0.994874
Kim2019_train	VBC Activity	3754	dataset	12825	model	54481	0.29271
Munoz2016	VBC Activity	21136	dataset	21136	model	54481	1
Doench2016	DeepCRISPR	2265	dataset	2536	model	12465	0.893139
Kim2019_train	DeepCRISPR	1966	dataset	12825	model	12465	0.153294
Wang2014	DeepCRISPR	569	dataset	1022	model	12465	0.556751

## Sheet: Fig. 1c
feature	importance
20G	0.11325
TT	0.0865695
PolyT	0.0784798
Hsu2013 tracr	0.0765841
1C	0.0746035
14G	0.073154
+1G	0.0651166
18C	0.055886
DG RR guide	0.0487127
16G	0.0395433
3C	0.0386385
A	0.0369057
4G	0.0346445
AG	0.0324031
Tm RD 11 to 20	0.0316392
GA	0.029922
20C	0.0262706
AC	0.0256948
19G	0.0255973
+3G	0.0254039
TA	0.0252496
19T	0.0239164
PolyA	0.0229605
6G	0.0214811
11T	0.0212642
PolyG	0.0211289
17TT	0.0211081
20T	0.0210365
Tm DD guide	0.0205868
17T	0.0204448
13A	0.020434
GG	0.0203906
13CT	0.018408
Tm RD guide	0.0182663
P1T	0.0178485
G	0.0175353
10A	0.0169153
P1G	0.0160188
GC content	0.0158231
18TT	0.0153231
19C	0.015144
16GG	0.0149102
Tm RD 1 to 10	0.0149026
20TT	0.0142618
18GC	0.0140229
11A	0.0138308
19GT	0.0133152
1G	0.0130407
P1T_+1G	0.0129394
17G	0.0124436
19CA	0.0120932
19A	0.0118109
AA	0.0118005
15TG	0.0116464
17AC	0.0115149
GT	0.0113625
T	0.0110644
17AG	0.0110541
18G	0.0110329
17GG	0.0108269
4C	0.0106901
18AA	0.0106891
15G	0.0103373
13C	0.0102363
18AC	0.0100583
GC	0.0100229
19CT	0.00980578
18A	0.00975432
+1TA	0.00974426
14CG	0.00967795
CT	0.00952565
7AA	0.00933932
+1CA	0.00907463
14A	0.00887622
12A	0.00883268
13AC	0.00880781
18TG	0.00878731
14TA	0.00866245
PolyC	0.00865815
10T	0.0084655
+2CC	0.00839726
14C	0.0082702
10AG	0.00821653
12AG	0.0081307
3T	0.00780544
10GC	0.00779443
5T	0.00774773
13CC	0.00747049
+1C	0.00745337
+1CC	0.00744097
6AA	0.00740418
18T	0.00738133
1A	0.00717927
15A	0.00713421
19CC	0.00704777
15GG	0.0069893
CC	0.00696602
5TC	0.00686164
+1A	0.00685983
8G	0.00681937
+2AA	0.00681639
10G	0.00669402
17TG	0.00662486
15TC	0.00650753
TC	0.00644373
10C	0.0064043
19AA	0.006344
18TA	0.00633754
CA	0.00623367
17CC	0.00609183
CG	0.00608735
12CC	0.00588026
19GC	0.00582275
3CT	0.00578185
6A	0.00575087
20CT	0.00571892
5CT	0.00558758
5GT	0.00557801
5G	0.00555187
18CC	0.00554719
11G	0.00543601
+1AT	0.00540781
8A	0.00539018
14T	0.00532083
5AA	0.00528842
9C	0.00509899
17CT	0.00509326
-2AG	0.00507531
12T	0.00507426
P1A_+1A	0.00506025
2AG	0.00503924
10GT	0.00501174
16CA	0.0049939
6TC	0.0049873
+2GC	0.00494471
P1T_+1A	0.00490587
20CC	0.00490465
8TT	0.00490283
18CG	0.00489131
20AG	0.0048799
12TT	0.00481344
2AA	0.00479588
20A	0.00477059
C	0.0047177
+2CT	0.0046498
19GG	0.0046104
2C	0.00459825
2TA	0.00453552
12TC	0.00453412
12G	0.00452066
5C	0.00450928
7G	0.00447164
18CA	0.00441167
9GT	0.00435844
17TA	0.00431556
16C	0.00431511
5AT	0.004235
2GC	0.00418778
15C	0.00416733
4CC	0.00413079
8GT	0.00412679
1T	0.00408897
20TA	0.00404886
1GT	0.00398547
+2A	0.00393889
17A	0.00391833
12GG	0.00389556
TG	0.00387526
5A	0.0038746
AT	0.00385773
15CT	0.00377637
-1TC	0.00377244
2A	0.00376219
P1A	0.00373543
1CG	0.00369736
11C	0.00368952
14AG	0.00364623
+2GG	0.00360759
9G	0.00360186
13GA	0.0035765
16T	0.00350532
20AA	0.00350478
+1GA	0.00349778
14TC	0.00348708
-3TT	0.00348174
1GC	0.00346715
14GT	0.00346599
15TT	0.0034596
17C	0.00343177
-1G	0.00341977
5GG	0.00341903
11TG	0.0033942
16TA	0.00332717
6CG	0.00332012
17GC	0.00330256
-2A	0.00327264
-1TT	0.00325934
-2G	0.00319831
14CC	0.00316483
+1CG	0.00316346
16TG	0.00314067
20GG	0.00308002
1TT	0.0030631
9CG	0.00304661
9GG	0.00302513
9CT	0.00300779
15AA	0.00299632
11GA	0.00298661
16CT	0.00298194
+2G	0.00297641
2CC	0.00296237
+2TG	0.00296058
8AG	0.00291388
+2C	0.00289995
17AT	0.00289672
6CC	0.00288378
18AG	0.0028549
4AA	0.00283683
+1GG	0.00282178
6GC	0.00282008
16GC	0.00281254
15GA	0.00281172
+2TC	0.00278446
6TT	0.00278285
P1C_+1T	0.00276735
15CC	0.00274006
7CG	0.00272747
16A	0.00272514
8CG	0.00271672
15GT	0.00271454
+2AG	0.00267219
-4A	0.00265458
13GG	0.00262324
1CA	0.00259613
11GG	0.00257221
16AT	0.00256827
P1C_+1G	0.00256155
18CT	0.0025565
9TG	0.00252979
20AC	0.00251896
13GC	0.00249234
-3G	0.00247358
1CT	0.00244611
19AT	0.00242386
+1T	0.00241599
1AG	0.00239163
3AA	0.00238811
19GA	0.00235074
11TT	0.00234755
-1T	0.00229744
6C	0.00229735
1TA	0.00229344
12CG	0.00228238
8C	0.00226239
-3CA	0.00225206
-3C	0.00224825
8CT	0.0022167
17AA	0.00218433
-4G	0.00212989
4GC	0.00211307
13CA	0.00209158
19TA	0.00208961
-3AG	0.00208032
-3AA	0.00207221
+3T	0.00206867
13G	0.00203652
7CA	0.00203385
2TC	0.00203342
-4GA	0.00203285
13CG	0.00202714
2T	0.00201931
7A	0.00201856
6T	0.00199569
11GC	0.00198844
1GA	0.00197667
11CT	0.00197212
3TA	0.00197209
-4CG	0.00197198
1GG	0.00194879
8TA	0.00194063
8T	0.00193947
4AG	0.00193411
12C	0.00192982
1CC	0.0018437
19TC	0.0018392
10CA	0.00183349
3CC	0.00183203
17GT	0.00181632
9TA	0.00180708
15GC	0.0017565
-4T	0.00175318
2G	0.00175213
-2C	0.00175178
+1TT	0.00174928
-2AC	0.00174026
9TC	0.00173677
9AT	0.00172937
-4AA	0.00172206
12GC	0.00170505
4TG	0.00169724
16TT	0.00169471
P1A_+1T	0.00166959
8CA	0.00166939
7GC	0.00166887
+2CG	0.00166562
14AA	0.00165015
16AC	0.00163862
15AT	0.00161076
15TA	0.00160977
6AG	0.00160882
+3C	0.00160014
1AT	0.00159847
-2T	0.00158912
12CA	0.00158783
3AG	0.00158055
3G	0.00157071
9GA	0.00156864
9AA	0.00156067
-3CG	0.0015594
9AG	0.00154586
2GG	0.00154266
18AT	0.00153674
15T	0.00152497
9A	0.00151942
9T	0.00149325
12TA	0.0014919
P1A_+1C	0.00146706
-1C	0.00146377
14TG	0.00143452
19CG	0.00142891
+1AG	0.00142342
3TT	0.00141896
-3TG	0.0013754
4A	0.00137354
3TC	0.00137189
-3A	0.0013553
8GA	0.00134774
2TG	0.00134189
16GA	0.00133141
3A	0.00132181
P1C_+1C	0.00130563
-1A	0.00130001
-3TC	0.00128641
7C	0.00126761
-1GT	0.00126646
13T	0.00125423
6GT	0.00123808
3TG	0.00123199
17GA	0.00123006
-3TA	0.00121143
11CC	0.001209
13TG	0.00120721
+2CA	0.0012012
16AA	0.00119499
19AC	0.00118605
7TG	0.00118377
+2AC	0.00117341
-1GC	0.00117054
6CT	0.00116609
17CA	0.00116244
-3GC	0.00115396
14TT	0.00115269
5GC	0.00115228
4CA	0.00112872
2TT	0.00112634
+3A	0.00112508
12CT	0.00112434
3AC	0.00112154
P1G_+1A	0.00111592
2GA	0.00111573
-4GT	0.00111533
13TA	0.00111103
6AC	0.00110552
20TC	0.00110447
7GT	0.00109775
-3GA	0.00108919
-2TG	0.00107125
+2T	0.00106661
P1T_+1T	0.0010425
19TT	0.00102812
5AC	0.00102272
3GA	0.00101542
-3CT	0.00099847
+1GT	0.00099679
-1TG	0.00099303
7AT	0.00098972
14GC	0.00098743
+2TT	0.00098734
11CG	0.00097868
4T	0.00097604
1AA	0.00097122
7GG	0.00096996
10GA	0.00096816
20AT	0.00096584
7T	0.00096429
13TC	0.00095607
8CC	0.00095071
-4C	0.00094527
-3GG	0.00092643
4TA	0.0009216
-1TA	0.00091462
20GA	0.00090553
17CG	0.00090164
P1G_+1T	0.00090138
-3T	0.00089818
7CT	0.00089749
18GA	0.00088496
8TC	0.00088391
2GT	0.00087974
-4CA	0.00087287
18GG	0.00086697
10GG	0.00085756
8TG	0.00084564
16AG	0.00084231
P1C	0.0008409
-4CC	0.00083871
14CA	0.00083305
18GT	0.00082303
5TG	0.00082125
15AC	0.0008075
3CA	0.00080447
-4GG	0.00080163
-3AT	0.00078078
-4TC	0.00077448
-2GA	0.00077432
3GT	0.00077012
-1CT	0.00076601
13AT	0.00075947
6GA	0.00075864
18TC	0.00075651
2CA	0.00075192
14AT	0.00074567
6AT	0.00074439
-1CG	0.00074284
-3AC	0.00073636
4AC	0.00073272
-4TG	0.00073018
13AG	0.00071188
8AC	0.00070549
-4TT	0.00070319
-1AT	0.00069605
17TC	0.00068462
20GT	0.00066575
11AT	0.00066329
6TG	0.00066174
+1TC	0.00064505
10CG	0.00064342
11AC	0.00064148
9CA	0.00063717
5CA	0.00063471
12AA	0.00062971
-1GG	0.00062153
4CG	0.00061808
3GC	0.00061645
8AA	0.00060657
4GT	0.00060059
-4AG	0.00059884
20CA	0.00059688
1TC	0.0005948
12TG	0.00058064
-1GA	0.0005663
-2GC	0.0005643
14CT	0.00056088
-2TT	0.00055237
15AG	0.00054893
16CG	0.0005376
5GA	0.00052876
12AC	0.00052835
4AT	0.00052012
4TT	0.00051346
10TT	0.00051108
15CG	0.0005098
-2TC	0.00050804
-1AG	0.00050677
10CC	0.00050191
10TG	0.00047853
16GT	0.00047192
7TA	0.00046829
-3GT	0.00046757
9TT	0.00046586
P1G_+1G	0.00046418
2AC	0.00045808
3GG	0.00045776
12GT	0.00045742
14GA	0.00044967
13TT	0.00044595
5CC	0.00044299
7AC	0.00043553
8GG	0.00042818
4GG	0.00042744
11TC	0.00042605
1TG	0.0004202
+1CT	0.00041631
7AG	0.00041243
7CC	0.00040462
-2CA	0.00039479
+2AT	0.00039288
5AG	0.00038416
14GG	0.00037985
9GC	0.00037822
+1TG	0.00037148
2CT	0.00036307
11AG	0.0003571
7TT	0.00035602
P1G_+1C	0.00035538
14AC	0.00035194
9AC	0.00034195
10AA	0.00033755
19AG	0.00033642
-2GG	0.0003345
19TG	0.00032741
8GC	0.00032527
Chen2013 tracr	0.00031079
16TC	0.00030591
9CC	0.0002981
-4GC	0.00029553
11CA	0.00029553
16CC	0.00028985
2AT	0.00028564
6TA	0.00028367
-2GT	0.00027482
6GG	0.00027342
6CA	0.00027146
-1AA	0.00026984
3AT	0.00026594
+2GA	0.00026396
-2AA	0.00025856
13AA	0.00025584
-2TA	0.00024687
20TG	0.00024655
5TT	0.00024448
+1AA	0.000242
-1CA	0.00022051
-1AC	0.0002191
P1T_+1C	0.00021824
15CA	0.0002176
20CG	0.00021721
13GT	0.00021604
4CT	0.00021548
-4CT	0.00021502
10CT	0.00020985
-2AT	0.00020251
7TC	0.00020022
+2GT	0.00018808
-2CC	0.00018491
-4AT	0.00018448
4TC	0.00018405
+1GC	0.00017912
-1CC	0.00017212
10AT	0.00016965
P1A_+1G	0.00016629
11AA	0.00016357
2CG	0.00016089
10AC	0.00015602
8AT	0.00015426
10TA	0.00014135
12GA	0.00013965
-2CT	0.00013912
1AC	0.00013681
10TC	0.00013363
-2CG	0.0001273
-4TA	0.0001264
3CG	0.00012436
20GC	0.00011672
5TA	0.00011602
11GT	0.00011193
-4AC	0.00011115
11TA	0.000102
+1AC	9.75e-05
4GA	9.28e-05
+2TA	7.69e-05
7GA	7.46e-05
-3CC	7.4e-05
12AT	5.01e-05
5CG	3.45e-05
P1C_+1A	2.29e-05
P1TG	0
P1TT	0
P1TC	0
P1TA	0
P1CC	0
P1CG	0
P1CT	0
P1GA	0
P3CG	0
P3G	0
P1CA	0
P1AG	0
P3T	0
P3C	0
P3A	0
P2G	0
P2T	0
P2C	0
P2A	0
P1AT	0
P1AC	0
P1AA	0
P1GC	0
P1GG	0
P1GT	0
P3TA	0
P3TC	0
P3TT	0
P3TG	0
P3GA	0
P3GC	0
P3GT	0
P3GG	0
P3CT	0
P3CC	0
P3CA	0
P3AG	0
P3AT	0
P3AC	0
P3AA	0
P2GG	0
P2GT	0
P2GC	0
P2GA	0
P2TG	0
P2TT	0
P2TC	0
P2TA	0
P2CG	0
P2CT	0
P2CA	0
P2AG	0
P2AT	0
P2AC	0
P2AA	0
P2CC	0

## Sheet: Fig. 1e
feature	importance	category
cons_32	0.0623916	Conservation
Helix	0.0561427	AA Physiochem
Target Cut %	0.038152	Target Cut %
C	0.0275646	AA Pos. Ind. 1mer
Smart	0.0236574	Domain
Pfam	0.0226903	Domain
Prosite_profiles	0.0206678	Domain
Isoelectric Point	0.0203903	AA Physiochem
Hydrophobicity	0.0173628	AA Physiochem
Turn	0.0168388	AA Physiochem
sense	0.0152244	Orientation
R	0.0148825	AA Pos. Ind. 1mer
cons_4	0.0127502	Conservation
Gene3D	0.0126114	Domain
MobiDBLite	0.0113079	Domain
A	0.00853493	AA Pos. Ind. 1mer
F	0.00837845	AA Pos. Ind. 1mer
H	0.00783037	AA Pos. Ind. 1mer
S	0.00778539	AA Pos. Ind. 1mer
V	0.0075568	AA Pos. Ind. 1mer
L	0.00735452	AA Pos. Ind. 1mer
Sheet	0.00719307	AA Physiochem
W	0.00711597	AA Pos. Ind. 1mer
T	0.00688889	AA Pos. Ind. 1mer
G	0.00599693	AA Pos. Ind. 1mer
D	0.00568832	AA Pos. Ind. 1mer
K	0.00528811	AA Pos. Ind. 1mer
Q	0.00509904	AA Pos. Ind. 1mer
E	0.00465381	AA Pos. Ind. 1mer
PIRSF	0.00464415	Domain
*	0.00457435	AA Pos. Ind. 1mer
N	0.00453919	AA Pos. Ind. 1mer
Aromaticity	0.00405873	AA Physiochem
P	0.00290068	AA Pos. Ind. 1mer
TIGRfam	0.00203877	Domain
M	0.00180125	AA Pos. Ind. 1mer
PANTHER	0.00144846	Domain
SuperFamily	0.00140806	Domain
I	0.00137669	AA Pos. Ind. 1mer
Y	0.00115291	AA Pos. Ind. 1mer
Prosite_patterns	0.00085692	Domain
PRINTS	0.00074215	Domain
HAMAP	0.00044637	Domain
ncoils	0.00044183	Domain
Seg	0.00019267	Domain
TMHMM	0	Domain
SignalP	0	Domain

## Sheet: Fig. 2b
Gene Symbol	RS3(Seq+Target)+Chen	RS3(Seq+Target)+Hsu	RS3(Seq)+Chen	RS3(Seq)+Hsu	RS2	VBC	VBC_sgRNA_activity	VBC_Bioscore	DeepSpCas9	CRISPRon	RS3(Target)	DeepCRISPR	Model		(All data for Figure 1 can be found in Supplementary Data 3 - Figure 2 data_v4.xlsx)
SRCAP	0.454715	0.532636	0.402199	0.470672	0.342999	0.39297	0.358836	0.186881	0.412274	0.468249	0.180406	0.119663	Hsu (2013)
GCN1	0.388088	0.491588	0.408753	0.497147	0.395479	0.356498	0.38603	0.0535047	0.446241	0.49375	0.00278793	0.110998	Hsu (2013)
POLE	0.429978	0.565803	0.408314	0.543153	0.450381	0.35949	0.35602	0.188699	0.509203	0.549478	0.139745	0.125274	Hsu (2013)
NUP214	0.467673	0.571228	0.373872	0.493857	0.480066	0.453552	0.418558	0.194149	0.430738	0.477814	0.267526	0.13611	Hsu (2013)
SON	0.397837	0.451115	0.363087	0.40154	0.434895	0.436572	0.406468	0.125679	0.376497	0.37846	0.165284	0.051258	Hsu (2013)
RPAP1	0.523498	0.641018	0.41701	0.564954	0.440375	0.446499	0.356554	0.332715	0.552558	0.584998	0.319359	0.187762	Hsu (2013)
PDCD11	0.511226	0.607986	0.483244	0.5716	0.500828	0.486516	0.471448	0.173841	0.57697	0.586969	0.166721	0.132224	Hsu (2013)
EIF4G1	0.408497	0.522423	0.383613	0.489662	0.435874	0.434662	0.419736	0.215064	0.435693	0.476108	0.160285	0.15295	Hsu (2013)
NBAS	0.426111	0.499358	0.427062	0.481782	0.36412	0.375486	0.364158	0.100857	0.467466	0.483192	0.0706715	0.0687044	Hsu (2013)
CDK12	0.395314	0.432128	0.311594	0.339993	0.264763	0.349174	0.348247	0.108448	0.329846	0.343466	0.184764	0.0364888	Hsu (2013)
CKAP5	0.550771	0.685734	0.490274	0.604991	0.530815	0.516771	0.452447	0.273889	0.571881	0.604265	0.160968	0.116507	Hsu (2013)
GEMIN5	0.486372	0.606159	0.376406	0.517148	0.435003	0.47761	0.37775	0.315996	0.511537	0.51799	0.367519	0.145875	Hsu (2013)
DICER1	0.485391	0.606684	0.430764	0.559265	0.457425	0.507325	0.438395	0.262908	0.5403	0.534764	0.201589	0.150286	Hsu (2013)
HEATR1	0.445559	0.572245	0.461945	0.581114	0.517197	0.438338	0.467858	0.0452358	0.561723	0.584287	0.0208333	0.183178	Hsu (2013)
MROH6	0.335575	0.368041	0.398736	0.408559	0.234021	0.244675	0.277996	0.0160176	0.322475	0.361941	-0.0317936	0.0958583	Hsu (2013)
KNL1	0.475751	0.636597	0.43796	0.598124	0.523838	0.440892	0.403199	0.182025	0.574455	0.603664	0.112696	0.133745	Hsu (2013)
GTF3C2	0.541302	0.625547	0.420529	0.511807	0.374468	0.397996	0.305616	0.280293	0.443561	0.461081	0.333622	0.145476	Hsu (2013)
RBBP6	0.443484	0.555185	0.402598	0.512385	0.472805	0.485355	0.403965	0.192195	0.509453	0.508477	0.147035	0.0604335	Hsu (2013)
DDB1	0.418526	0.564285	0.457709	0.589101	0.478342	0.419662	0.429286	0.168873	0.564792	0.606091	-0.0039273	0.140049	Hsu (2013)
CNOT3	0.341516	0.421232	0.312575	0.392679	0.288186	0.372017	0.28154	0.284232	0.292021	0.340399	0.11709	0.0524186	Hsu (2013)
USP5	0.444752	0.557279	0.393943	0.504173	0.391978	0.363361	0.356319	0.127668	0.474379	0.494937	0.191915	0.186293	Hsu (2013)
DNM2	0.550754	0.657163	0.465054	0.580021	0.514925	0.49584	0.389447	0.434381	0.521388	0.542799	0.370333	0.208902	Hsu (2013)
CACTIN	0.497789	0.608454	0.462539	0.582258	0.523959	0.482309	0.466937	0.268243	0.526797	0.571645	0.213134	0.0352037	Hsu (2013)
NUP160	0.500013	0.613984	0.493246	0.59724	0.546417	0.489126	0.46788	0.194601	0.576899	0.590572	0.120642	0.106042	Hsu (2013)
E4F1	0.511517	0.517637	0.361304	0.386704	0.323884	0.393286	0.276073	0.326857	0.297318	0.356172	0.409289	0.0761026	Hsu (2013)
MARS1	0.551292	0.630523	0.487858	0.571958	0.455845	0.468527	0.423012	0.268034	0.553801	0.55579	0.334097	0.175055	Hsu (2013)
BMS1	0.537555	0.609183	0.441944	0.50478	0.456711	0.489012	0.406357	0.3018	0.449519	0.441023	0.294175	0.234677	Hsu (2013)
NOP2	0.508662	0.564797	0.370706	0.433849	0.344985	0.501025	0.314264	0.513723	0.367081	0.439323	0.350544	0.0220017	Hsu (2013)
IARS1	0.564689	0.687363	0.546689	0.67015	0.533519	0.532495	0.508551	0.2009	0.636984	0.656663	0.128811	0.0968005	Hsu (2013)
LARS2	0.424335	0.58164	0.429082	0.585244	0.529749	0.488815	0.45532	0.1895	0.540881	0.583833	0.118352	0.157568	Hsu (2013)
CEP152	0.430486	0.494267	0.400133	0.465777	0.384682	0.412014	0.354847	0.184513	0.420268	0.445508	0.141391	0.123624	Hsu (2013)
TAF6L	0.41348	0.451059	0.423695	0.44893	0.344941	0.301175	0.312071	0.172304	0.452545	0.482259	0.192308	0.14354	Hsu (2013)
GART	0.393378	0.624209	0.36992	0.607371	0.528456	0.410483	0.39719	0.149073	0.553873	0.60139	0.0243752	0.155855	Hsu (2013)
SPATA5L1	0.473813	0.568502	0.449148	0.532249	0.423542	0.406225	0.389612	0.174342	0.503594	0.53701	0.139993	0.204845	Hsu (2013)
LARS1	0.486199	0.58387	0.488442	0.577277	0.465736	0.496845	0.413159	0.272216	0.52343	0.571278	0.120741	0.237295	Hsu (2013)
ITGAV	0.529157	0.667163	0.510499	0.638668	0.466531	0.418836	0.469314	0.00133566	0.609367	0.644495	0.117906	0.143031	Hsu (2013)
ERCC6L	0.634682	0.694788	0.496181	0.549063	0.423931	0.571024	0.471982	0.251745	0.496167	0.500001	0.290119	0.0765901	Hsu (2013)
POLR2B	0.51461	0.673116	0.508378	0.661498	0.534857	0.411062	0.484102	0.0548523	0.678753	0.688772	0.0382828	0.126578	Hsu (2013)
OGT	0.431054	0.594299	0.408997	0.576272	0.544193	0.537719	0.472545	0.256337	0.587074	0.602106	0.0624071	0.225116	Hsu (2013)
ERCC3	0.617679	0.63117	0.472993	0.446049	0.472626	0.585907	0.466674	0.393678	0.45028	0.422759	0.414642	0.145097	Hsu (2013)
PUF60	0.496782	0.583359	0.392957	0.487125	0.446276	0.420297	0.339276	0.281447	0.482758	0.52211	0.334863	0.154725	Hsu (2013)
UPF2	0.607141	0.709101	0.49356	0.586311	0.475728	0.574079	0.428837	0.357841	0.573061	0.569179	0.347294	0.191648	Hsu (2013)
NOLC1	0.396142	0.505862	0.423529	0.514911	0.46122	0.476923	0.447197	0.211896	0.487543	0.540504	-0.0191665	0.0554438	Hsu (2013)
MCM4	0.525063	0.627612	0.425143	0.514023	0.437528	0.439764	0.35512	0.333102	0.485736	0.506499	0.306499	0.0500275	Hsu (2013)
INTS2	0.557222	0.646343	0.519184	0.614736	0.485696	0.502664	0.418949	0.264363	0.551269	0.592395	0.211357	0.139819	Hsu (2013)
TEDC1	0.507348	0.603331	0.47977	0.590579	0.368906	0.299491	0.323045	0.149943	0.515955	0.53838	0.258617	0.185496	Hsu (2013)
TNPO3	0.449532	0.574054	0.437755	0.570609	0.475603	0.455713	0.460488	0.0398229	0.612393	0.593615	0.00779274	0.237102	Hsu (2013)
PIGS	0.254755	0.3537	0.278524	0.37667	0.260222	0.250811	0.314891	0.0766211	0.338285	0.369281	-0.0208869	0.0880547	Hsu (2013)
SNRNP70	0.568611	0.576964	0.371077	0.404418	0.385577	0.587896	0.344199	0.574187	0.360922	0.372014	0.499337	0.10847	Hsu (2013)
BUD13	0.314172	0.426627	0.300567	0.421397	0.316854	0.391769	0.308086	0.220793	0.377732	0.401651	0.0458907	0.0780069	Hsu (2013)
PSMD1	0.57653	0.702126	0.560089	0.657317	0.564039	0.500635	0.47262	0.162851	0.627535	0.618517	0.215483	0.198411	Hsu (2013)
SPATA5	0.502606	0.654318	0.391555	0.552927	0.542051	0.552681	0.44995	0.346093	0.509862	0.545217	0.245248	0.0784335	Hsu (2013)
AAMP	0.484835	0.566534	0.357707	0.456245	0.376267	0.462319	0.374968	0.293417	0.483715	0.448301	0.32423	0.0835886	Hsu (2013)
RRP9	0.523324	0.616891	0.472016	0.564107	0.466537	0.476771	0.376862	0.353581	0.542762	0.534463	0.351209	0.136537	Hsu (2013)
HINFP	0.590193	0.662131	0.352467	0.445939	0.36418	0.509599	0.311786	0.511229	0.369224	0.398112	0.495537	-0.0152536	Hsu (2013)
INTS8	0.457436	0.619883	0.452055	0.598226	0.528694	0.4814	0.499095	0.0009485	0.536091	0.579386	0.107175	0.152111	Hsu (2013)
PMPCA	0.532042	0.678761	0.469186	0.626928	0.553799	0.529249	0.505993	0.321848	0.579566	0.621909	0.231836	0.174176	Hsu (2013)
PRPF31	0.473168	0.496669	0.335643	0.388896	0.316183	0.46301	0.291005	0.317548	0.354055	0.370798	0.293258	0.0970135	Hsu (2013)
RAD9A	0.635372	0.717111	0.54272	0.639782	0.467475	0.59515	0.437845	0.443783	0.58401	0.632338	0.392778	0.224713	Hsu (2013)
DHX35	0.520398	0.614733	0.50746	0.603742	0.473627	0.411861	0.426694	0.214793	0.544688	0.571389	0.0811371	0.196371	Hsu (2013)
ATF7	0.309664	0.374374	0.327287	0.388966	0.204037	0.15629	0.233037	-0.0970768	0.292358	0.370315	-0.0403619	0.0859743	Hsu (2013)
SLC39A7	0.4478	0.517172	0.361317	0.435957	0.329592	0.44454	0.34598	0.377773	0.402683	0.481748	0.233974	0.113155	Hsu (2013)
PRPF3	0.570023	0.629292	0.524846	0.613418	0.400449	0.461377	0.482552	0.130144	0.518992	0.555373	0.124743	0.0229909	Hsu (2013)
SLC25A28	0.12421	0.227697	0.186478	0.300102	0.112949	0.0492648	0.18186	-0.128819	0.147162	0.236099	-0.0971962	0.253959	Hsu (2013)
NMT1	0.506555	0.514228	0.429947	0.45464	0.382782	0.468052	0.347327	0.341403	0.350428	0.439108	0.24283	0.119471	Hsu (2013)
DNAJA3	0.490437	0.642959	0.4684	0.609208	0.529229	0.546583	0.497235	0.306631	0.552069	0.574539	0.0847737	0.13118	Hsu (2013)
POLA2	0.46025	0.584229	0.43858	0.566887	0.479161	0.411313	0.40344	0.105773	0.543891	0.542224	0.170311	0.294003	Hsu (2013)
RPN2	0.45527	0.586426	0.508067	0.619071	0.550597	0.438853	0.422099	0.0510479	0.583068	0.606023	-0.0823476	0.252285	Hsu (2013)
CDC45	0.534052	0.642031	0.495016	0.58615	0.558642	0.552415	0.484959	0.408554	0.531286	0.566057	0.22122	0.215974	Hsu (2013)
CCT7	0.494959	0.574732	0.495665	0.546702	0.408335	0.458188	0.440731	0.158405	0.453641	0.516581	0.0550636	0.170268	Hsu (2013)
ATP5F1B	0.546237	0.617399	0.517075	0.59001	0.507078	0.416588	0.421745	0.132667	0.571924	0.601151	0.126522	0.226815	Hsu (2013)
DHX15	0.524358	0.643537	0.39837	0.516048	0.489401	0.556424	0.469045	0.263689	0.427774	0.467091	0.25572	0.105955	Hsu (2013)
DDOST	0.499871	0.583107	0.44883	0.530762	0.474635	0.441486	0.39231	0.309229	0.415381	0.536766	0.277814	0.155822	Hsu (2013)
COG3	0.471198	0.560915	0.452911	0.504821	0.50277	0.406816	0.417464	0.136373	0.511102	0.525816	0.0995833	-0.0029162	Hsu (2013)
AATF	0.514467	0.499002	0.450095	0.374429	0.320022	0.537481	0.38553	0.318008	0.342347	0.311207	0.254346	0.0746406	Hsu (2013)
PIGV	0.445597	0.52891	0.48146	0.532152	0.393385	0.414462	0.460573	-0.0541677	0.429622	0.493593	0.0815885	0.0438618	Hsu (2013)
METTL17	0.47825	0.504917	0.438164	0.439795	0.324617	0.358067	0.331263	0.168835	0.368866	0.402616	0.144494	0.139687	Hsu (2013)
YY1	0.425186	0.409516	0.39238	0.322172	0.347473	0.440716	0.323619	0.258803	0.308157	0.285468	0.12195	0.146023	Hsu (2013)
GMPPB	0.44711	0.504918	0.465554	0.506103	0.501395	0.412833	0.442613	0.0335299	0.509002	0.489353	0.0084909	0.121005	Hsu (2013)
CIAO1	0.467167	0.645552	0.410133	0.600166	0.601959	0.552209	0.515475	0.310119	0.572722	0.593476	0.0513998	0.164128	Hsu (2013)
PSMC4	0.396707	0.531292	0.361789	0.501966	0.391478	0.407523	0.385047	0.225324	0.419362	0.462071	0.249486	0.12418	Hsu (2013)
PTCD3	0.556965	0.699384	0.465213	0.639198	0.578565	0.539665	0.491127	0.241605	0.583483	0.641699	0.290059	0.186937	Hsu (2013)
ATIC	0.466765	0.589259	0.491081	0.597291	0.530469	0.380437	0.488853	0.00723602	0.53024	0.56676	-0.056079	0.212157	Hsu (2013)
RACGAP1	0.488766	0.651048	0.490884	0.63765	0.573793	0.590114	0.598489	0.236759	0.58354	0.625786	0.157252	0.162032	Hsu (2013)
COQ2	0.489853	0.558159	0.373471	0.423712	0.390719	0.398724	0.353212	0.346475	0.412298	0.39216	0.409906	0.237751	Hsu (2013)
FBL	0.513162	0.559138	0.493345	0.531713	0.507476	0.487411	0.383894	0.297471	0.499148	0.559214	0.182451	0.10814	Hsu (2013)
WDR55	0.363963	0.595979	0.232683	0.474732	0.376914	0.324116	0.264628	0.246231	0.466394	0.496111	0.19859	0.0632623	Hsu (2013)
NRBP1	0.577193	0.566109	0.460049	0.446476	0.418029	0.541519	0.466885	0.254442	0.471313	0.409636	0.318171	0.0865534	Hsu (2013)
ILK	0.490381	0.556742	0.490044	0.56122	0.420755	0.431472	0.413034	0.242164	0.462008	0.494259	0.130233	0.0833322	Hsu (2013)
NUP58	0.545924	0.541651	0.529009	0.517848	0.505988	0.571826	0.524615	0.162126	0.458757	0.490666	0.0932126	0.0733647	Hsu (2013)
HM13	0.437022	0.488682	0.38683	0.429963	0.348798	0.285122	0.295987	0.124256	0.350994	0.386301	0.188341	0.0168242	Hsu (2013)
FNTB	0.376843	0.496492	0.326478	0.438647	0.379344	0.357169	0.330182	0.181958	0.404943	0.49689	0.179971	0.0305814	Hsu (2013)
SDHA	0.44979	0.603339	0.463823	0.596946	0.553868	0.492985	0.550716	0.190687	0.627326	0.633588	-0.0182325	0.221595	Hsu (2013)
CEBPE	0.22864	0.242722	0.256565	0.267342	0.0666769	0.124967	0.169164	-0.054394	0.0577381	0.162247	-0.0016707	0.0193956	Hsu (2013)
DDX18	0.706847	0.710386	0.664775	0.609967	0.547815	0.694245	0.524341	0.42296	0.582682	0.565596	0.345229	0.13439	Hsu (2013)
SNIP1	0.380545	0.451076	0.30196	0.363794	0.455659	0.547147	0.389652	0.382751	0.376503	0.372574	0.238814	0.0661158	Hsu (2013)
GET4	0.555212	0.556001	0.458707	0.481072	0.425867	0.396682	0.358803	0.276973	0.466467	0.485522	0.273528	0.0563461	Hsu (2013)
RNF168	0.542339	0.568829	0.315007	0.405149	0.217749	0.462417	0.186648	0.612078	0.320392	0.411053	0.536746	0.0383716	Hsu (2013)
PPP1R8	0.517446	0.673965	0.429897	0.572542	0.637728	0.567186	0.533549	0.349255	0.48175	0.567002	0.3697	0.187473	Hsu (2013)
TRUB2	0.50557	0.62966	0.424138	0.518302	0.469	0.418001	0.323182	0.284287	0.41255	0.444455	0.282817	0.0800137	Hsu (2013)
MRPS30	0.454633	0.404637	0.459449	0.367046	0.236799	0.34095	0.258521	0.215047	0.262777	0.26444	0.170841	-0.0809927	Hsu (2013)
PSMD4	0.576536	0.689764	0.506803	0.610762	0.520909	0.560197	0.500677	0.268156	0.565358	0.589106	0.369199	0.219479	Hsu (2013)
PUM3	0.528132	0.655109	0.4706	0.618845	0.511435	0.457926	0.40177	0.210137	0.578032	0.568136	0.279809	0.0874418	Hsu (2013)
ADSL	0.476027	0.607914	0.522427	0.65015	0.580472	0.493258	0.551778	0.0638072	0.62832	0.661205	-0.0859601	0.00048706	Hsu (2013)
ZNF131	0.601863	0.68615	0.533729	0.54072	0.477548	0.656603	0.543971	0.385569	0.468166	0.479538	0.266932	0.186043	Hsu (2013)
POLR1E	0.480125	0.535747	0.450494	0.48522	0.436091	0.423037	0.464083	-0.0133707	0.41718	0.399233	0.018482	0.156414	Hsu (2013)
INTS14	0.455098	0.544659	0.47826	0.561295	0.507714	0.482434	0.440988	0.309455	0.468756	0.496514	0.0812516	0.0992128	Hsu (2013)
CCT6A	0.59242	0.655726	0.544103	0.607077	0.491916	0.523216	0.520141	0.26372	0.610706	0.603354	0.32674	0.0445713	Hsu (2013)
NEDD1	0.586429	0.657592	0.458512	0.558518	0.472874	0.603444	0.476063	0.377701	0.526024	0.52627	0.291336	0.0835497	Hsu (2013)
QRSL1	0.509738	0.708114	0.502857	0.697004	0.514768	0.58968	0.61907	0.241035	0.706517	0.689913	0.118222	0.129666	Hsu (2013)
TBCE	0.359862	0.373644	0.429224	0.44037	0.354232	0.320616	0.390952	-0.0670415	0.471613	0.488249	-0.280568	0.0710511	Hsu (2013)
SEH1L	0.310954	0.404393	0.116858	0.2481	0.252834	0.372619	0.237888	0.276701	0.260658	0.264137	0.432807	0.0280195	Hsu (2013)
DNTTIP2	0.576662	0.613847	0.498137	0.561079	0.483339	0.563833	0.484726	0.176297	0.565361	0.574438	0.260658	0.127817	Hsu (2013)
SNRPB	0.533218	0.56993	0.411829	0.450999	0.333586	0.35177	0.156201	0.401112	0.409371	0.386131	0.27576	0.209433	Hsu (2013)
UMPS	0.537193	0.729467	0.54711	0.738182	0.57033	0.422554	0.54222	0.0439957	0.718957	0.731831	0.104406	0.236812	Hsu (2013)
TAF10	0.525696	0.457648	0.519539	0.42341	0.439977	0.439039	0.405757	0.244079	0.413304	0.355709	0.149069	-0.0133518	Hsu (2013)
DAP3	0.471357	0.632288	0.41427	0.596709	0.512229	0.452537	0.45779	0.111699	0.516551	0.567928	0.110606	-0.0205287	Hsu (2013)
ANAPC4	0.550876	0.698845	0.402654	0.568983	0.528128	0.494519	0.41746	0.210586	0.590144	0.57779	0.421625	0.142955	Hsu (2013)
PHB2	0.585985	0.673831	0.506544	0.597567	0.519115	0.410426	0.391945	0.244686	0.479422	0.499457	0.340443	0.222704	Hsu (2013)
MTPAP	0.607994	0.714832	0.512101	0.610581	0.454163	0.499903	0.415954	0.305962	0.593567	0.608812	0.349949	0.124261	Hsu (2013)
RRM2	0.544497	0.525111	0.404991	0.411556	0.462824	0.534188	0.462985	0.308592	0.445577	0.433412	0.39139	0.246445	Hsu (2013)
SNUPN	0.444434	0.562608	0.324224	0.458498	0.383041	0.457478	0.287172	0.404531	0.383213	0.437515	0.252011	0.163323	Hsu (2013)
MTOR	0.497615	0.609335	0.483512	0.575098	0.490712	0.330962	0.40579	0.0821368	0.543063	0.583299	0.202324	0.183038	Hsu (2013)
BUD23	0.617875	0.716194	0.626314	0.696845	0.595476	0.578206	0.552534	0.310777	0.643709	0.676069	0.0415365	0.20564	Hsu (2013)
BORA	0.487654	0.450133	0.330134	0.335853	0.265508	0.441713	0.305145	0.334974	0.322304	0.35567	0.359124	-0.0289206	Hsu (2013)
RNF113A	0.3163	0.344012	0.0905744	0.185082	0.0854107	0.284409	0.0520756	0.308655	0.214379	0.228298	0.386112	0.00461984	Hsu (2013)
EXOSC4	0.448381	0.515458	0.402419	0.466207	0.277199	0.424168	0.392376	0.266468	0.443645	0.486288	0.165187	0.287079	Hsu (2013)
SLC7A6OS	0.458721	0.585859	0.451011	0.577301	0.498777	0.47446	0.477096	0.0646528	0.520602	0.551517	0.115311	0.21362	Hsu (2013)
MED19	0.131505	0.229696	0.106058	0.202532	0.285809	0.309987	0.273059	0.164878	0.246335	0.310038	0.044078	0.102718	Hsu (2013)
DNLZ	0.55802	0.552694	0.457766	0.439549	0.467252	0.564475	0.441079	0.454351	0.344647	0.417373	0.428554	0.00793261	Hsu (2013)
EIF3H	0.580753	0.670639	0.51085	0.578257	0.554514	0.548554	0.486306	0.301484	0.521099	0.512048	0.242927	0.202987	Hsu (2013)
LIAS	0.473806	0.672176	0.492929	0.666375	0.644624	0.459994	0.485369	0.10698	0.623367	0.651381	0.0302915	0.100904	Hsu (2013)
ATP6V1H	0.642275	0.723734	0.583695	0.645679	0.49491	0.508557	0.500129	0.195706	0.635501	0.623562	0.331989	0.218936	Hsu (2013)
RSRC2	0.559744	0.638567	0.525079	0.584356	0.549939	0.609035	0.575912	0.145714	0.56497	0.556169	0.0298661	0.238719	Hsu (2013)
RSL1D1	0.638567	0.656424	0.404193	0.427979	0.392657	0.571412	0.318603	0.50235	0.322516	0.389791	0.521596	0.049074	Hsu (2013)
GFER	0.735108	0.742097	0.605393	0.59915	0.522446	0.633821	0.432701	0.541491	0.582679	0.532129	0.599886	0.270565	Hsu (2013)
MRPL12	0.629139	0.70297	0.513987	0.61901	0.481668	0.461626	0.442458	0.274352	0.595531	0.668623	0.377562	0.327237	Hsu (2013)
IGBP1	0.206661	0.385227	0.281068	0.431923	0.483362	0.427455	0.451054	0.0555404	0.422382	0.45282	-0.073058	0.111071	Hsu (2013)
ELP6	0.45441	0.473096	0.377104	0.40819	0.383126	0.49437	0.38894	0.383006	0.430149	0.421751	0.205203	0.15151	Hsu (2013)
ATP6V0B	0.47232	0.602856	0.37784	0.500894	0.548642	0.460992	0.349069	0.241263	0.558858	0.546703	0.326322	-0.0065616	Hsu (2013)
MRPS15	0.567734	0.653127	0.493425	0.590758	0.574427	0.539505	0.533718	0.280854	0.513676	0.525931	0.244664	0.037976	Hsu (2013)
COPS3	0.426744	0.548062	0.380378	0.509639	0.485203	0.494858	0.445799	0.183712	0.48447	0.488866	0.111864	0.294091	Hsu (2013)
POLR1F	0.547043	0.45194	0.339718	0.2707	0.261394	0.49603	0.183218	0.561771	0.295117	0.240138	0.491939	0.0790016	Hsu (2013)
TRMT5	0.633638	0.711216	0.545093	0.612773	0.55789	0.560507	0.502503	0.369244	0.587848	0.575899	0.211438	0.0581657	Hsu (2013)
MRPL45	0.577372	0.561955	0.429831	0.432764	0.387422	0.460748	0.379299	0.382154	0.471546	0.466532	0.455784	0.106267	Hsu (2013)
KDSR	0.488247	0.644912	0.490667	0.627122	0.497611	0.490193	0.467207	0.0801465	0.58418	0.619647	0.0721782	0.0970377	Hsu (2013)
RFC3	0.534494	0.575553	0.51082	0.572178	0.473021	0.499245	0.526203	0.155766	0.591538	0.622458	0.0677123	0.166284	Hsu (2013)
NAPA	0.5434	0.565428	0.492299	0.517883	0.465844	0.358545	0.405472	0.20294	0.521933	0.541822	0.164177	0.0356834	Hsu (2013)
TMEM199	0.426755	0.568913	0.371561	0.502413	0.539733	0.386252	0.339599	0.189417	0.417608	0.425399	0.260291	0.213642	Hsu (2013)
LUC7L3	0.461562	0.621747	0.250747	0.45892	0.399561	0.407733	0.226621	0.30804	0.452486	0.514218	0.438582	0.310272	Hsu (2013)
ARGLU1	0.516716	0.558996	0.442057	0.490554	0.529857	0.618176	0.509008	0.445098	0.486605	0.468657	0.51826	0.0818872	Hsu (2013)
ARL2	0.398461	0.534985	0.385401	0.543235	0.391452	0.307066	0.342906	-0.0011865	0.576039	0.607492	-0.008239	0.228371	Hsu (2013)
MRPS25	0.562311	0.591472	0.438587	0.487677	0.480368	0.423376	0.383725	0.281969	0.407595	0.434758	0.402061	-0.0112419	Hsu (2013)
HAUS3	0.535148	0.581077	0.487803	0.545492	0.508466	0.454585	0.42277	0.195719	0.517116	0.56264	0.251726	0.0838781	Hsu (2013)
PMVK	0.610837	0.643935	0.512303	0.576818	0.634602	0.616635	0.532235	0.238967	0.579473	0.513503	0.511111	0.181713	Hsu (2013)
NAPG	0.433829	0.551317	0.374284	0.444608	0.276355	0.367952	0.224295	0.295826	0.412193	0.411959	0.229167	0.0676955	Hsu (2013)
FAM210A	0.402543	0.389692	0.375639	0.318606	0.275192	0.496497	0.406092	0.242664	0.413069	0.421928	0.132428	0.0956118	Hsu (2013)
BRIX1	0.611702	0.59352	0.508599	0.453534	0.511087	0.566423	0.420676	0.33679	0.417515	0.446124	0.381025	0.0257826	Hsu (2013)
MRPS24	0.625455	0.632673	0.586439	0.579193	0.572844	0.523115	0.527735	0.290128	0.557457	0.592485	0.130679	0.217635	Hsu (2013)
ALG14	0.411579	0.562731	0.38111	0.516842	0.544783	0.504261	0.432678	0.280467	0.433172	0.530772	0.179706	0.0832717	Hsu (2013)
DSN1	0.460138	0.404973	0.170431	0.177835	0.225842	0.400364	0.227939	0.30408	0.158984	0.234437	0.521497	0.228249	Hsu (2013)
NKAPD1	0.710996	0.595556	0.610638	0.490263	0.358834	0.557763	0.33524	0.585899	0.385111	0.399808	0.46373	0.250459	Hsu (2013)
ANKRD49	0.749475	0.743597	0.679391	0.684735	0.571941	0.499928	0.409295	0.241677	0.604229	0.637859	0.451735	0.196244	Hsu (2013)
RPP21	0.506661	0.613162	0.273237	0.445127	0.410085	0.453789	0.333877	0.450616	0.400313	0.440089	0.483075	0.346719	Hsu (2013)
SYS1	0.562335	0.520393	0.480844	0.468114	0.470349	0.463416	0.387612	0.244136	0.436467	0.434955	0.296615	0.105635	Hsu (2013)
MAK16	0.596066	0.682955	0.577316	0.598514	0.59863	0.525621	0.583863	0.119302	0.542395	0.563767	0.122335	0.0711539	Hsu (2013)
EXOSC1	0.353495	0.514449	0.368376	0.547763	0.474318	0.361378	0.389674	0.320535	0.540035	0.568884	-0.0482911	0.0910618	Hsu (2013)
RPL4	0.382551	0.514476	0.321923	0.397944	0.352209	0.264186	0.175218	0.260157	0.245124	0.351987	0.173303	0.172881	Hsu (2013)
COX4I1	0.543318	0.53915	0.568825	0.54304	0.487809	0.474663	0.423774	0.180982	0.498138	0.556821	0.0112253	0.201334	Hsu (2013)
EIF3M	0.529036	0.533426	0.542151	0.535204	0.555114	0.546258	0.529677	0.0641638	0.487865	0.482891	-0.0612392	0.28419	Hsu (2013)
YAE1	0.465208	0.740875	0.484689	0.734586	0.678401	0.592536	0.570135	0.203784	0.686261	0.712782	0.0313755	0.301367	Hsu (2013)
FCF1	0.549076	0.707338	0.466362	0.641929	0.613188	0.672435	0.66546	0.440103	0.561502	0.559367	0.257871	-0.0441014	Hsu (2013)
MRPS23	0.456451	0.602592	0.220202	0.410482	0.439527	0.582418	0.203286	0.62256	0.255346	0.343396	0.331701	0.0438727	Hsu (2013)
PFDN2	0.397355	0.444364	0.270602	0.385986	0.348734	0.473007	0.378455	0.333461	0.463635	0.475538	0.357504	0.245041	Hsu (2013)
POLR1H	0.39292	0.534672	0.290356	0.422432	0.36099	0.380676	0.268349	0.264551	0.358249	0.403241	0.359942	-0.0650701	Hsu (2013)
ATP6V1D	0.388287	0.634167	0.423376	0.600785	0.401605	0.329754	0.334429	0.0265147	0.538888	0.510715	0.0535314	0.0700077	Hsu (2013)
SOD1	0.504226	0.586613	0.511398	0.59037	0.577649	0.519597	0.62769	-0.136789	0.517118	0.604542	0.105919	-0.029113	Hsu (2013)
TXNL4A	0.589184	0.687551	0.507857	0.646224	0.50037	0.394336	0.341948	0.28524	0.526633	0.64	0.304607	0.192449	Hsu (2013)
POP5	0.626735	0.599286	0.528367	0.423367	0.601735	0.678743	0.542412	0.223396	0.499796	0.452653	0.123776	0.162041	Hsu (2013)
POLR2I	0.25825	0.448762	0.243595	0.473296	0.46138	0.317438	0.333921	0.143086	0.426835	0.506405	0.0724075	0.117998	Hsu (2013)
SPC25	0.299044	0.430157	0.364292	0.492815	0.451249	0.356722	0.372024	0.220104	0.437804	0.523528	-0.113167	-0.0643232	Hsu (2013)
MED7	0.448626	0.671882	0.359267	0.595067	0.382946	0.437764	0.233623	0.411474	0.54334	0.509814	0.263989	0.177449	Hsu (2013)
YEATS4	0.42063	0.595009	0.397618	0.583502	0.604246	0.625608	0.540254	0.168152	0.573454	0.579613	0.316707	0.126813	Hsu (2013)
PRPF6	0.515331	0.676307	0.382753	0.550697	0.332578	0.236094	0.191741	0.161548	0.474564	0.470035	0.392874	0.202265	Hsu (2013)
MRPS10	0.179737	0.570544	-0.0821764	0.449531	0.42439	0.348609	0.273171	0.202111	0.331332	0.467355	0.381989	-0.282552	Hsu (2013)
SKA1	0.656098	0.849343	0.650844	0.839775	0.803377	0.736783	0.712946	0.364797	0.833771	0.831895	0.266979	-0.0870544	Hsu (2013)
COX6B1	0.583762	0.716599	0.552686	0.732794	0.546559	0.628331	0.481563	0.496771	0.673268	0.744611	0.0747387	0.0535069	Hsu (2013)
DYNLRB1	0.382698	0.678886	0.323314	0.642229	0.412757	0.238636	0.398827	-0.163366	0.494868	0.583448	-0.0073321	0.22324	Hsu (2013)
TOP2A	0.556158	0.635961	0.565025	0.589655	0.466502	0.491254	0.438778	0.0152709	0.520197	0.549261	0.175369	-0.329557	Hsu (2013)
SPCS3	0.573071	0.571976	0.555008	0.59168	0.279693	0.409639	0.499726	0.123237	0.542419	0.550082	0.166393	0.361248	Hsu (2013)
SNRPF	0.295019	0.423645	0.236453	0.360701	0.348659	0.197071	0.217843	0.0473648	0.382047	0.227696	0.234296	0.371648	Hsu (2013)
VPS28	0.335385	0.447692	0.376923	0.519231	0.326923	0.339231	0.411538	-0.227395	0.577692	0.529231	-0.221538	0.273846	Hsu (2013)
AURKB	0.563478	0.554783	0.330435	0.36	0.565217	0.706957	0.561739	0.607958	0.333913	0.51913	0.38087	0.148696	Hsu (2013)
SRSF2	0.486166	0.465839	0.389046	0.409373	-0.0592885	0.0762281	-0.245624	0.65895	0.256917	0.41389	0.307258	-0.364201	Hsu (2013)
PRMT5	0.604743	0.693958	0.578769	0.686053	0.618295	0.512849	0.725579	-0.110232	0.661208	0.759458	-0.0999435	0.402597	Hsu (2013)
KIF11	0.15614	0.478947	0.135088	0.501754	0.612281	0.122861	0.194737	0.0263158	0.577193	0.601754	0.178148	-0.0192982	Hsu (2013)
PET117	0.270175	0.468421	0.0789474	0.482456	0.426316	0.252632	0.219298	0.372971	0.394737	0.514035	0.507018	-0.422807	Hsu (2013)
CRIPT	0.595459	0.673891	0.680083	0.702786	0.242518	0.281734	0.298246	-0.373774	0.684211	0.723426	-0.422085	0.19711	Hsu (2013)
TTK	0.607143	0.642857	0.5	0.571429	0.321429	0.321429	0.214286	0.428571	0.535714	0.571429	0.535714	-0.107143	Hsu (2013)
WEE1	1	1	1	1	1	-1	-1	-1	-1	-1	-1	-1	Hsu (2013)
SRCAP	0.389821	0.291026	0.229337	0.139012	0.0799856	0.371603	0.158523	0.352314	0.0921495	0.112653	0.32761	0.069082	Chen (2013)
GCN1	0.259928	0.191271	0.256862	0.185725	0.0962567	0.202577	0.157901	0.0796077	0.121214	0.157625	0.0229489	0.0380951	Chen (2013)
POLE	0.346565	0.275102	0.272567	0.202596	0.168103	0.241352	0.154273	0.258876	0.187718	0.190693	0.266806	0.107646	Chen (2013)
NUP214	0.374068	0.295259	0.244113	0.185048	0.223549	0.398599	0.244258	0.29744	0.127589	0.155226	0.335868	0.0533019	Chen (2013)
SON	0.297942	0.154739	0.219568	0.0862739	0.146124	0.363788	0.18691	0.19781	0.0854371	0.0649278	0.281225	-0.0075427	Chen (2013)
RPAP1	0.385928	0.369655	0.222365	0.235354	0.155918	0.293456	0.134136	0.406618	0.239953	0.247002	0.448156	0.100855	Chen (2013)
PDCD11	0.362753	0.29046	0.260564	0.201025	0.166889	0.285536	0.180115	0.213909	0.210305	0.195911	0.306307	0.113755	Chen (2013)
EIF4G1	0.333192	0.28066	0.263667	0.215496	0.17167	0.34298	0.244772	0.248736	0.197369	0.152982	0.22952	0.109293	Chen (2013)
NBAS	0.323895	0.221787	0.305388	0.185821	0.0673766	0.271607	0.178122	0.213267	0.179741	0.16457	0.122236	0.0509172	Chen (2013)
CDK12	0.329951	0.254263	0.191099	0.110163	0.0527819	0.305021	0.17414	0.203043	0.0873288	0.0754632	0.263311	-0.0188475	Chen (2013)
CKAP5	0.469172	0.333134	0.311777	0.179794	0.16855	0.419746	0.22466	0.379271	0.166939	0.150673	0.362017	0.0498197	Chen (2013)
GEMIN5	0.409143	0.313052	0.233276	0.162617	0.0854569	0.368681	0.143026	0.490259	0.186947	0.165987	0.497879	0.143448	Chen (2013)
DICER1	0.390618	0.310654	0.280403	0.222726	0.149836	0.411148	0.211376	0.405584	0.209767	0.182237	0.309606	0.0452436	Chen (2013)
HEATR1	0.273722	0.198746	0.243363	0.179384	0.130924	0.265825	0.17726	0.223049	0.192838	0.200228	0.124452	0.0921761	Chen (2013)
MROH6	0.13515	0.0581359	0.188875	0.082855	-0.0328082	0.077236	0.12881	-0.0501577	0.00636149	0.0479811	-0.0727315	0.0950322	Chen (2013)
KNL1	0.414545	0.340048	0.313669	0.260736	0.166546	0.451653	0.210288	0.385644	0.279677	0.25233	0.30964	0.121131	Chen (2013)
GTF3C2	0.469872	0.309032	0.249651	0.115124	0.0310155	0.268491	0.0850179	0.413826	0.0562447	0.0271432	0.531907	0.0247874	Chen (2013)
RBBP6	0.375061	0.274859	0.288221	0.180416	0.200186	0.454771	0.24029	0.317282	0.18026	0.150562	0.233861	0.0284506	Chen (2013)
DDB1	0.273271	0.218053	0.286711	0.223916	0.171701	0.215195	0.144557	0.187545	0.195978	0.184033	0.085375	0.153844	Chen (2013)
CNOT3	0.29468	0.237459	0.232677	0.188665	0.1367	0.33113	0.17705	0.312931	0.0975204	0.113159	0.208037	0.0470669	Chen (2013)
USP5	0.383633	0.275695	0.316341	0.209316	0.161709	0.326096	0.248633	0.153897	0.193251	0.160386	0.227031	0.130401	Chen (2013)
DNM2	0.529791	0.500091	0.387309	0.355634	0.331533	0.435614	0.260646	0.491461	0.313242	0.286499	0.476079	0.150092	Chen (2013)
CACTIN	0.454656	0.38211	0.317637	0.258722	0.304745	0.450542	0.306357	0.361083	0.192254	0.178927	0.344283	0.0670309	Chen (2013)
NUP160	0.459064	0.319354	0.413356	0.264737	0.240466	0.47509	0.278073	0.412201	0.221989	0.210979	0.240544	0.178606	Chen (2013)
E4F1	0.502456	0.377012	0.274944	0.167972	0.191936	0.390033	0.209715	0.369194	0.112373	0.123532	0.490694	0.024358	Chen (2013)
MARS1	0.439173	0.342431	0.33204	0.240755	0.248349	0.431545	0.253956	0.388077	0.235064	0.199503	0.383317	0.142583	Chen (2013)
BMS1	0.394799	0.227585	0.19892	0.0640198	0.0124045	0.341434	0.0366865	0.469564	0.020942	-0.0070887	0.456399	0.139558	Chen (2013)
NOP2	0.527916	0.467309	0.266496	0.219468	0.198805	0.496704	0.205685	0.614819	0.207214	0.199936	0.507683	-0.032236	Chen (2013)
IARS1	0.44775	0.354535	0.352334	0.270382	0.143196	0.389687	0.226092	0.340747	0.230687	0.229272	0.326663	0.110363	Chen (2013)
LARS2	0.390808	0.267526	0.373335	0.244706	0.232718	0.384238	0.308674	0.285553	0.251909	0.245284	0.164512	0.0509777	Chen (2013)
CEP152	0.278773	0.204382	0.19877	0.139702	0.0757283	0.274014	0.126354	0.262682	0.110893	0.138488	0.211706	0.0103087	Chen (2013)
TAF6L	0.226149	0.180216	0.237635	0.178897	0.0870729	0.131905	0.177237	0.0196745	0.156494	0.185928	0.0824756	0.173418	Chen (2013)
GART	0.243429	0.188657	0.198685	0.157742	0.0985482	0.210169	0.104416	0.197082	0.0878633	0.117952	0.0386416	0.119373	Chen (2013)
SPATA5L1	0.341454	0.31525	0.226648	0.22038	0.228614	0.356688	0.181221	0.375155	0.220273	0.211638	0.351993	0.0336813	Chen (2013)
LARS1	0.366346	0.276144	0.33111	0.242942	0.139017	0.387624	0.19302	0.417908	0.207047	0.233796	0.223633	0.0985899	Chen (2013)
ITGAV	0.376534	0.320328	0.332627	0.278685	0.156299	0.225372	0.219452	0.0511595	0.263731	0.270371	0.140143	0.20624	Chen (2013)
ERCC6L	0.592274	0.425387	0.270941	0.162853	0.041745	0.509604	0.162912	0.471829	0.129361	0.126388	0.485005	0.0889401	Chen (2013)
POLR2B	0.254874	0.21752	0.267057	0.21989	0.108955	0.138283	0.106422	0.12322	0.227791	0.238218	-0.051643	0.154971	Chen (2013)
OGT	0.353181	0.314837	0.336883	0.297619	0.224938	0.320503	0.237206	0.20101	0.282692	0.288171	0.0698011	0.172967	Chen (2013)
ERCC3	0.585403	0.412779	0.337869	0.162003	0.142375	0.464189	0.214721	0.500532	0.171383	0.135555	0.557192	0.05029	Chen (2013)
PUF60	0.431308	0.420039	0.262728	0.273582	0.317415	0.408457	0.245863	0.388379	0.267171	0.270248	0.459078	0.101485	Chen (2013)
UPF2	0.467792	0.386242	0.233472	0.182709	0.116079	0.455616	0.17733	0.495835	0.188481	0.177267	0.520153	0.251683	Chen (2013)
NOLC1	0.353679	0.240818	0.343602	0.224309	0.207976	0.450234	0.306018	0.356516	0.229955	0.259185	0.13242	0.0376956	Chen (2013)
MCM4	0.440967	0.386906	0.234496	0.196923	0.162671	0.381891	0.133054	0.470879	0.195736	0.19299	0.491908	0.0226092	Chen (2013)
INTS2	0.44257	0.3098	0.352032	0.220164	0.173619	0.397337	0.194967	0.34606	0.203616	0.214193	0.253878	0.159898	Chen (2013)
TEDC1	0.421918	0.404231	0.34808	0.344523	0.230558	0.295735	0.213897	0.225238	0.3073	0.281188	0.31773	0.124076	Chen (2013)
TNPO3	0.26124	0.215723	0.238368	0.20395	0.150104	0.243446	0.139318	0.171784	0.259273	0.218427	0.0453647	0.117033	Chen (2013)
PIGS	0.0548211	0.0666742	0.0923055	0.107992	-0.0056661	0.020284	0.0906832	-0.0262017	0.0626693	0.120347	-0.0877402	0.154981	Chen (2013)
SNRNP70	0.53705	0.44772	0.264351	0.197118	0.195014	0.506491	0.171721	0.587752	0.165153	0.188138	0.57929	0.0812727	Chen (2013)
BUD13	0.151972	0.106159	0.127952	0.088329	0.041643	0.233492	0.0883015	0.257897	0.0623517	0.0570676	0.0437569	0.0297576	Chen (2013)
PSMD1	0.398303	0.281252	0.317194	0.202026	0.114708	0.270152	0.129172	0.285798	0.208184	0.183458	0.268843	0.10482	Chen (2013)
SPATA5	0.405948	0.322244	0.199671	0.166986	0.180177	0.419878	0.168199	0.582013	0.156098	0.171549	0.479191	-0.005939	Chen (2013)
AAMP	0.363582	0.33522	0.208638	0.216193	0.188608	0.322172	0.185085	0.269901	0.227799	0.170704	0.328911	0.0553318	Chen (2013)
RRP9	0.526094	0.456918	0.421092	0.345077	0.347073	0.477824	0.289519	0.413217	0.331378	0.294153	0.435475	0.143556	Chen (2013)
HINFP	0.514271	0.433906	0.215176	0.169008	0.126425	0.402691	0.151076	0.536893	0.108639	0.122659	0.572033	-0.0785746	Chen (2013)
INTS8	0.346649	0.219085	0.314216	0.175275	0.0900392	0.37451	0.183812	0.340771	0.143998	0.160896	0.226794	0.159393	Chen (2013)
PMPCA	0.484773	0.378801	0.366424	0.264076	0.186095	0.360344	0.26465	0.322632	0.18595	0.222148	0.354277	0.093525	Chen (2013)
PRPF31	0.430241	0.313279	0.205064	0.14032	0.0842976	0.345032	0.088668	0.452267	0.168501	0.123173	0.4535	0.0317534	Chen (2013)
RAD9A	0.463503	0.427133	0.305179	0.286829	0.190609	0.468893	0.23765	0.500317	0.233566	0.277255	0.47981	0.122319	Chen (2013)
DHX35	0.366275	0.284602	0.318745	0.235442	0.148172	0.329559	0.198328	0.367481	0.159452	0.219487	0.131645	0.025217	Chen (2013)
ATF7	0.160454	0.0784844	0.185222	0.094533	-0.0871027	-0.0123642	0.0365224	-0.093331	0.0203185	0.0602704	-0.0538366	0.0110914	Chen (2013)
SLC39A7	0.319374	0.227803	0.108876	0.0577203	-0.0147616	0.285166	0.0867591	0.533459	0.0383523	0.0998566	0.493695	0.144025	Chen (2013)
PRPF3	0.420884	0.347619	0.363277	0.30919	0.197044	0.365284	0.257434	0.270701	0.296026	0.285938	0.166926	-0.0043968	Chen (2013)
SLC25A28	-0.0644425	-0.0832762	-0.0076875	-0.0244326	-0.160853	-0.158137	-0.0278721	-0.247855	-0.120167	-0.0903656	-0.203664	0.0698664	Chen (2013)
NMT1	0.374685	0.302716	0.267988	0.223316	0.210395	0.334313	0.16921	0.365248	0.151207	0.148932	0.291874	-0.0169535	Chen (2013)
DNAJA3	0.453687	0.428355	0.313597	0.295706	0.261564	0.470243	0.313757	0.41722	0.264724	0.259307	0.268478	0.0449338	Chen (2013)
POLA2	0.36518	0.294788	0.301128	0.225141	0.116004	0.241964	0.145422	0.231289	0.1783	0.175808	0.270483	0.199144	Chen (2013)
RPN2	0.359128	0.289354	0.36765	0.288577	0.340292	0.412665	0.323135	0.158672	0.238756	0.27249	0.0422221	0.046114	Chen (2013)
CDC45	0.318252	0.260996	0.205597	0.166733	0.234777	0.310004	0.198357	0.313163	0.166403	0.143697	0.306693	0.212212	Chen (2013)
CCT7	0.353495	0.271957	0.309347	0.187212	0.166357	0.276057	0.212536	0.234262	0.160795	0.147664	0.143034	0.163779	Chen (2013)
ATP5F1B	0.335283	0.250013	0.260986	0.183199	0.188938	0.211322	0.123876	0.160046	0.151882	0.139966	0.160541	0.0127009	Chen (2013)
DHX15	0.301488	0.243452	0.061351	0.0361738	0.105891	0.33937	0.0788516	0.479634	0.0267522	0.00368163	0.437242	-0.0050017	Chen (2013)
DDOST	0.495212	0.460863	0.433365	0.385943	0.312921	0.374232	0.313681	0.291792	0.296709	0.403864	0.299122	0.144804	Chen (2013)
COG3	0.360498	0.250294	0.23511	0.123034	0.205412	0.269776	0.151646	0.27435	0.118386	0.139513	0.324012	0.143009	Chen (2013)
AATF	0.526309	0.302915	0.403837	0.129933	0.0720642	0.497949	0.233959	0.421577	0.0815182	0.0183385	0.392898	0.0436696	Chen (2013)
PIGV	0.258286	0.191076	0.273214	0.182725	0.0416956	0.160156	0.127792	-0.0463992	0.0688289	0.114218	0.0428079	0.0683138	Chen (2013)
METTL17	0.413667	0.274772	0.331735	0.163553	0.0326701	0.270775	0.117719	0.346598	0.0911974	0.103239	0.224846	0.11346	Chen (2013)
YY1	0.415811	0.181032	0.280425	0.0403986	0.161803	0.361032	0.148842	0.392083	0.0218697	0.00095052	0.336448	0.100275	Chen (2013)
GMPPB	0.274708	0.109973	0.293194	0.0996774	0.126709	0.228195	0.184964	0.1024	0.138995	0.117766	0.0316575	0.0799746	Chen (2013)
CIAO1	0.200824	0.164091	0.108765	0.0888097	0.113131	0.244883	0.138288	0.301102	0.157619	0.112621	0.212551	0.0311082	Chen (2013)
PSMC4	0.292805	0.340043	0.228537	0.275629	0.206876	0.317824	0.214225	0.270635	0.183568	0.231778	0.36581	0.067178	Chen (2013)
PTCD3	0.492445	0.395928	0.355356	0.278494	0.262895	0.394884	0.268467	0.260992	0.264356	0.279395	0.368349	0.0909668	Chen (2013)
ATIC	0.389292	0.251841	0.367833	0.230379	0.15834	0.347624	0.271294	0.208464	0.243269	0.232287	0.087315	0.101733	Chen (2013)
RACGAP1	0.428484	0.325726	0.248511	0.171622	0.200337	0.522854	0.306557	0.535487	0.150332	0.144679	0.43455	0.00963134	Chen (2013)
COQ2	0.444907	0.303119	0.33301	0.157369	0.158735	0.298973	0.135263	0.3548	0.130312	0.102199	0.401952	0.175039	Chen (2013)
FBL	0.517225	0.381487	0.42045	0.273051	0.379986	0.607209	0.292578	0.539713	0.221449	0.253936	0.36359	0.00186466	Chen (2013)
WDR55	0.412817	0.289791	0.177865	0.0487397	0.0698803	0.162985	0.00064344	0.353575	0.0218084	0.0457117	0.413915	0.0655721	Chen (2013)
NRBP1	0.531718	0.316311	0.364553	0.146997	0.230082	0.562942	0.321133	0.46463	0.158824	0.096741	0.407384	0.0282317	Chen (2013)
ILK	0.418623	0.403776	0.360894	0.353584	0.250481	0.343861	0.335606	0.195235	0.257671	0.296235	0.261726	0.0342361	Chen (2013)
NUP58	0.349056	0.280787	0.288111	0.225268	0.297145	0.507653	0.324687	0.346745	0.173712	0.185417	0.180512	0.0167008	Chen (2013)
HM13	0.302694	0.281645	0.218873	0.2127	0.119228	0.115365	0.131915	0.0700695	0.168097	0.182342	0.166107	-0.0007551	Chen (2013)
FNTB	0.307146	0.256171	0.199652	0.152312	0.0737592	0.176655	0.114003	0.168808	0.116917	0.1417	0.274626	0.0454883	Chen (2013)
SDHA	0.312995	0.273577	0.263199	0.21958	0.267673	0.355523	0.203178	0.428659	0.215715	0.226234	0.16825	0.196647	Chen (2013)
CEBPE	-0.00434495	-0.0323413	0.0147573	-0.0128709	-0.151757	-0.0548927	-0.0544406	-0.0824781	-0.0981281	-0.0458952	-0.0995505	0.1152	Chen (2013)
DDX18	0.559575	0.39255	0.359457	0.192983	0.154486	0.438451	0.110389	0.537102	0.166026	0.133878	0.566514	0.00864292	Chen (2013)
SNIP1	0.44472	0.264566	0.307561	0.0940206	0.143375	0.491562	0.237587	0.412514	0.0416111	0.0289522	0.380916	0.0658288	Chen (2013)
GET4	0.464256	0.305934	0.328474	0.186726	0.237636	0.370765	0.220622	0.377369	0.182608	0.161136	0.304208	0.00463713	Chen (2013)
RNF168	0.447683	0.446022	0.202605	0.267809	0.107842	0.432619	0.149021	0.586439	0.207256	0.269511	0.558529	0.00908631	Chen (2013)
PPP1R8	0.466647	0.436641	0.30846	0.300555	0.335264	0.471993	0.332494	0.437628	0.243481	0.280088	0.502481	0.204485	Chen (2013)
TRUB2	0.412246	0.276035	0.232381	0.0502733	0.106232	0.40912	0.174847	0.477845	-0.0186722	-0.0467628	0.487421	0.0490153	Chen (2013)
MRPS30	0.349539	0.095117	0.259835	-0.0239715	-0.0523566	0.287085	0.0437546	0.352551	-0.0453885	-0.117306	0.290796	-0.115293	Chen (2013)
PSMD4	0.548136	0.514573	0.374374	0.335044	0.305553	0.551361	0.308807	0.491117	0.299195	0.269449	0.54856	0.238169	Chen (2013)
PUM3	0.519289	0.420896	0.346093	0.298065	0.225036	0.455407	0.221439	0.47011	0.261761	0.27132	0.498311	0.25664	Chen (2013)
ADSL	0.367657	0.315952	0.359721	0.313531	0.256259	0.26464	0.271599	0.0391508	0.26953	0.276634	0.0329863	0.105965	Chen (2013)
ZNF131	0.561274	0.303741	0.315115	0.0557853	-0.0090354	0.562283	0.284395	0.564063	0.0166754	0.00388533	0.554399	0.150923	Chen (2013)
POLR1E	0.38106	0.243595	0.290959	0.1563	0.162247	0.363199	0.255004	0.151214	0.102686	0.0772056	0.220412	-0.0772005	Chen (2013)
INTS14	0.272401	0.180492	0.308001	0.195945	0.157791	0.263974	0.200743	0.245018	0.0821955	0.087527	-0.0167503	0.0537761	Chen (2013)
CCT6A	0.335279	0.315399	0.265828	0.243937	0.192635	0.291583	0.181228	0.31066	0.29821	0.30491	0.303166	0.0273681	Chen (2013)
NEDD1	0.509789	0.303941	0.26428	0.117361	0.0797018	0.528324	0.177095	0.689871	0.0993553	0.0594772	0.516112	0.024706	Chen (2013)
QRSL1	0.432826	0.365656	0.374246	0.329827	0.2001	0.487022	0.412025	0.369566	0.3555	0.320935	0.229413	-0.0881903	Chen (2013)
TBCE	0.273217	0.202212	0.310617	0.248748	0.134219	0.200597	0.209215	-0.0046395	0.303767	0.304859	-0.209953	0.0307587	Chen (2013)
SEH1L	0.245544	0.146076	-0.015915	-0.0547842	0.0174325	0.241957	0.0205164	0.421193	-0.0461738	-0.0518358	0.600432	-0.0970659	Chen (2013)
DNTTIP2	0.358992	0.252624	0.262046	0.176662	0.101896	0.290248	0.13395	0.103456	0.193877	0.201578	0.259515	0.0684354	Chen (2013)
SNRPB	0.491409	0.305767	0.319302	0.14411	0.136703	0.4079	0.223599	0.414323	0.0961777	0.0563332	0.424137	0.0197763	Chen (2013)
UMPS	0.436701	0.414915	0.425408	0.399352	0.330686	0.424064	0.394094	0.192045	0.389652	0.406641	0.221088	0.156557	Chen (2013)
TAF10	0.456857	0.330568	0.403432	0.26723	0.381244	0.464756	0.348025	0.302996	0.285949	0.238005	0.252688	-0.13643	Chen (2013)
DAP3	0.254165	0.189176	0.173287	0.112269	0.0310158	0.227242	0.0658723	0.316491	0.0324335	0.103602	0.259059	0.00451115	Chen (2013)
ANAPC4	0.369641	0.341696	0.204338	0.194015	0.224388	0.368081	0.180655	0.280732	0.262452	0.218594	0.379603	0.0590968	Chen (2013)
PHB2	0.422329	0.320117	0.26545	0.209948	0.209806	0.251449	0.105188	0.339887	0.132111	0.140013	0.478228	0.0639816	Chen (2013)
MTPAP	0.510219	0.373734	0.342212	0.185435	0.148154	0.381734	0.22129	0.353126	0.208504	0.202065	0.435828	0.0364437	Chen (2013)
RRM2	0.322027	0.166678	0.0851487	0.0003336	0.182827	0.406912	0.171982	0.512926	0.0201605	-0.0133596	0.534287	0.137851	Chen (2013)
SNUPN	0.407437	0.428506	0.147415	0.204503	0.191557	0.447393	0.190706	0.50968	0.139184	0.166585	0.505972	0.197419	Chen (2013)
MTOR	0.396776	0.40317	0.286702	0.282394	0.336311	0.354869	0.245178	0.365952	0.292074	0.32811	0.439541	0.147182	Chen (2013)
BUD23	0.4357	0.341013	0.382994	0.287758	0.189208	0.368813	0.289207	0.217973	0.252169	0.249491	0.199311	0.19082	Chen (2013)
BORA	0.306031	0.132661	0.116672	0.00013513	0.00545982	0.31877	0.0668445	0.524517	-0.0256775	0.0214449	0.466692	-0.0267951	Chen (2013)
RNF113A	0.183972	0.120843	-0.0330255	-0.05038	-0.132679	0.165429	-0.101931	0.266957	-0.0256775	-0.0065007	0.318957	-0.0221058	Chen (2013)
EXOSC4	0.253023	0.182574	0.223411	0.127321	-0.0014499	0.313387	0.243926	0.225006	0.13877	0.151576	0.0934567	0.132064	Chen (2013)
SLC7A6OS	0.313802	0.411288	0.293266	0.384066	0.346971	0.425582	0.360357	0.173522	0.351579	0.37663	0.0968713	0.21807	Chen (2013)
MED19	0.109629	0.0667902	0.077314	0.0174685	0.0475921	0.168386	0.14633	0.0797779	0.0847029	0.108817	0.0923545	-0.0144361	Chen (2013)
DNLZ	0.527659	0.447157	0.354431	0.256616	0.402448	0.635178	0.439043	0.562662	0.219331	0.214449	0.507679	-0.119989	Chen (2013)
EIF3H	0.52408	0.407788	0.4378	0.285138	0.282234	0.495612	0.322833	0.421642	0.282685	0.228919	0.328674	0.145482	Chen (2013)
LIAS	0.429667	0.350097	0.384431	0.302339	0.245286	0.291702	0.220761	0.331126	0.224975	0.315396	0.273324	-0.0597282	Chen (2013)
ATP6V1H	0.561326	0.515739	0.470797	0.414547	0.254198	0.392935	0.329401	0.222662	0.402096	0.376947	0.360125	0.241802	Chen (2013)
RSRC2	0.356634	0.247047	0.251159	0.170728	0.0954461	0.505296	0.267039	0.419854	0.192913	0.182033	0.277654	0.130996	Chen (2013)
RSL1D1	0.548224	0.358171	0.185929	0.0430868	0.0961855	0.509773	0.0901067	0.633577	-0.0046476	0.02477	0.610863	-0.0214793	Chen (2013)
GFER	0.630914	0.538381	0.427501	0.335119	0.354828	0.579643	0.305179	0.609735	0.339767	0.270896	0.694017	0.110973	Chen (2013)
MRPL12	0.413861	0.439304	0.235188	0.309943	0.241548	0.328666	0.238953	0.443683	0.314852	0.359304	0.520156	0.280168	Chen (2013)
IGBP1	0.179466	0.114071	0.217402	0.11676	0.0993402	0.322212	0.190406	0.11677	0.0240624	0.03811	0.00751282	-0.0573657	Chen (2013)
ELP6	0.382101	0.312027	0.274524	0.235351	0.131614	0.311034	0.205473	0.280005	0.206304	0.162754	0.248598	0.115243	Chen (2013)
ATP6V0B	0.434265	0.353106	0.333631	0.23426	0.21428	0.410733	0.177063	0.486189	0.276707	0.269219	0.403846	-0.0468125	Chen (2013)
MRPS15	0.569824	0.414567	0.397367	0.255312	0.353145	0.49129	0.355464	0.449772	0.210998	0.176967	0.462127	0.0861298	Chen (2013)
COPS3	0.266042	0.238415	0.187132	0.17606	0.237779	0.341627	0.232788	0.210749	0.188605	0.187646	0.220795	0.247252	Chen (2013)
POLR1F	0.48318	0.281172	0.17401	0.0322436	0.109916	0.45591	0.00895979	0.727688	0.122775	0.0496609	0.659154	0.0704286	Chen (2013)
TRMT5	0.379749	0.30116	0.155077	0.127306	0.0839941	0.371077	0.127864	0.498663	0.122508	0.0712278	0.49638	0.0490193	Chen (2013)
MRPL45	0.550164	0.410555	0.404154	0.250298	0.138923	0.344606	0.153962	0.46176	0.281465	0.253867	0.468435	-0.0093415	Chen (2013)
KDSR	0.410368	0.178086	0.319653	0.0842172	0.0392419	0.252475	0.0255065	0.321892	0.0499763	0.057382	0.382336	-0.0014811	Chen (2013)
RFC3	0.432687	0.383957	0.393538	0.347788	0.31501	0.467369	0.38667	0.357031	0.322715	0.38558	0.122979	0.292719	Chen (2013)
NAPA	0.231263	0.11431	0.183735	0.0621723	0.0731366	0.173856	0.146163	0.119074	0.123892	0.0288185	0.138182	-0.109915	Chen (2013)
TMEM199	0.351661	0.244003	0.241344	0.13425	0.134814	0.247826	0.0828721	0.243427	0.107684	0.0345004	0.348727	0.00679793	Chen (2013)
LUC7L3	0.423179	0.412481	0.144018	0.211963	0.137695	0.43182	0.0440338	0.566484	0.168404	0.223592	0.586592	0.33659	Chen (2013)
ARGLU1	0.413243	0.35776	0.320239	0.280774	0.262651	0.505093	0.380101	0.39954	0.213709	0.248407	0.508813	-0.0071277	Chen (2013)
ARL2	0.182551	0.0377336	0.191106	0.0374071	0.0174465	0.143215	0.00045712	0.283413	-0.0183389	-0.0348821	0.0421961	0.0828354	Chen (2013)
MRPS25	0.523135	0.356643	0.393139	0.238255	0.265848	0.468384	0.383864	0.361036	0.209855	0.160322	0.423863	-0.0016819	Chen (2013)
HAUS3	0.0675906	0.0529723	0.0178682	0.0315507	0.00297171	0.140951	0.0126461	0.147143	0.0566396	0.0588146	0.107438	0.169539	Chen (2013)
PMVK	0.456123	0.356985	0.292076	0.250592	0.425811	0.495264	0.287012	0.411758	0.251985	0.16481	0.553674	0.134523	Chen (2013)
NAPG	0.479678	0.327304	0.312398	0.117514	-0.0194805	0.24336	0.00299708	0.486242	0.0644619	0.0454023	0.476224	-0.0249487	Chen (2013)
FAM210A	0.325605	0.197867	0.201476	0.0408476	0.0204788	0.493502	0.193005	0.478041	0.146958	0.129241	0.393744	0.212577	Chen (2013)
BRIX1	0.450554	0.15907	0.126699	-0.0639508	0.0173616	0.380956	-0.0050855	0.603253	-0.0558992	-0.0708681	0.690198	-0.0489405	Chen (2013)
MRPS24	0.566261	0.514532	0.522078	0.465947	0.357722	0.487583	0.395795	0.391376	0.3635	0.446688	0.141165	0.242379	Chen (2013)
ALG14	0.244723	0.187511	0.161622	0.113883	0.155193	0.231026	0.103561	0.148584	0.0477383	0.109531	0.3793	0.038037	Chen (2013)
DSN1	0.254844	0.231303	-0.0689559	-0.0201777	0.112026	0.261505	0.0835082	0.376528	-0.049241	0.0385508	0.573485	0.204369	Chen (2013)
NKAPD1	0.486029	0.395818	0.345534	0.259347	0.216956	0.399342	0.149353	0.555681	0.17547	0.205984	0.539157	0.134214	Chen (2013)
ANKRD49	0.648777	0.619002	0.553422	0.531511	0.413563	0.423157	0.250513	0.341643	0.443791	0.476314	0.542415	0.302363	Chen (2013)
RPP21	0.307554	0.37699	0.0563423	0.203458	0.181242	0.261061	0.11002	0.435861	0.1746	0.162767	0.598834	0.192045	Chen (2013)
SYS1	0.371937	0.224918	0.219451	0.145463	0.204525	0.367408	0.23999	0.361554	0.295674	0.208897	0.366693	-0.151329	Chen (2013)
MAK16	0.43125	0.294493	0.268881	0.155201	0.142353	0.480903	0.199961	0.437869	0.0712413	0.0916521	0.379812	0.0983829	Chen (2013)
EXOSC1	0.294067	0.22067	0.322341	0.250192	0.230751	0.402664	0.252349	0.455465	0.226478	0.222494	-0.0869336	-0.0721486	Chen (2013)
RPL4	0.272742	0.0791887	0.130314	-0.058294	-0.0265074	0.154532	-0.0130594	0.232368	-0.0339539	-0.0797999	0.201589	0.204057	Chen (2013)
COX4I1	0.467963	0.394221	0.476855	0.361712	0.314425	0.395576	0.353141	0.124981	0.417116	0.391887	0.134593	0.065796	Chen (2013)
EIF3M	0.254126	0.0706863	0.22145	0.0341762	-0.0661313	0.0289537	-0.0200067	0.064275	-0.0031676	0.0322316	0.0345652	0.10564	Chen (2013)
YAE1	0.158715	0.231921	0.0611757	0.14689	0.177854	0.440343	0.255691	0.489601	0.137389	0.141353	0.431464	-0.0253589	Chen (2013)
FCF1	0.515609	0.428931	0.338212	0.268992	0.208996	0.342259	0.17276	0.442924	0.351401	0.23583	0.566517	-0.013684	Chen (2013)
MRPS23	0.47612	0.533829	0.279817	0.364666	0.330284	0.497027	0.155295	0.632052	0.282333	0.338898	0.265909	0.0837431	Chen (2013)
PFDN2	0.491695	0.465812	0.325189	0.342203	0.311885	0.625126	0.434455	0.536683	0.470489	0.452033	0.5468	0.222706	Chen (2013)
POLR1H	0.393082	0.369698	0.281084	0.207305	0.300516	0.438866	0.313464	0.372936	0.183358	0.183519	0.482261	0.0153201	Chen (2013)
ATP6V1D	0.447878	0.443268	0.36054	0.269786	0.303765	0.501761	0.22826	0.417361	0.284641	0.175617	0.178523	0.0413216	Chen (2013)
SOD1	0.262017	0.208486	0.244515	0.196875	0.222232	0.180856	0.162654	0.151304	0.192009	0.243576	0.100412	-0.0103304	Chen (2013)
TXNL4A	0.30449	0.263163	0.315	0.263673	0.237302	0.186197	0.130973	0.0387874	0.359388	0.241531	0.0880147	-0.0653061	Chen (2013)
POP5	0.37449	0.267653	0.283265	0.151429	0.137245	0.374579	0.19924	0.304682	0.220408	0.109286	0.18102	0.0814286	Chen (2013)
POLR2I	0.254016	0.22601	0.253799	0.246635	0.216903	0.124847	0.0826662	0.081965	0.258467	0.268563	0.0327842	0.196049	Chen (2013)
SPC25	0.144496	-0.0374345	0.0828245	-0.0702436	-0.0914585	-0.115042	-0.0674726	-0.170445	-0.185569	-0.129695	0.102313	0.0505088	Chen (2013)
MED7	0.350669	0.443693	0.207893	0.324031	0.0520085	0.245701	0.0201558	0.397026	0.231853	0.20191	0.500211	0.128541	Chen (2013)
YEATS4	0.247225	0.171056	0.199255	0.118548	0.0968317	0.242707	0.142053	0.302674	0.110607	0.115631	0.409984	0.06604	Chen (2013)
PRPF6	0.570557	0.489024	0.41899	0.402613	0.109408	0.221196	0.262044	0.0306714	0.30662	0.276481	0.357942	0.039547	Chen (2013)
MRPS10	0.341651	0.204503	-0.121201	-0.0928705	0.00187617	0.250293	-0.11182	0.503308	-0.231707	-0.0859287	0.627205	-0.435647	Chen (2013)
SKA1	0.622514	0.605629	0.644841	0.589681	0.427955	0.507107	0.534334	0.195259	0.53546	0.576735	0.238462	-0.0258912	Chen (2013)
COX6B1	0.441733	0.420943	0.363169	0.366451	0.148703	0.523937	0.306051	0.543504	0.3043	0.322464	0.0852437	0.0283401	Chen (2013)
DYNLRB1	0.413123	0.421921	0.409824	0.38673	0.428886	0.222507	0.351173	-0.222039	0.204912	0.281367	-0.160755	0.181085	Chen (2013)
TOP2A	0.516749	0.407389	0.200493	0.148768	-0.008867	0.346144	0.045085	0.378325	0.169951	0.192611	0.682266	-0.215271	Chen (2013)
SPCS3	0.649699	0.401752	0.553366	0.376026	0.203612	0.446878	0.476738	0.357661	0.350848	0.313629	0.490421	0.384784	Chen (2013)
SNRPF	0.425287	0.227696	0.392447	0.208539	0.210728	0.313946	0.129721	0.274059	0.305966	0.149973	-0.0005474	0.151615	Chen (2013)
VPS28	0.146923	0.162308	0.0476923	0.187692	-0.0430769	0.413077	0.181538	0.172759	0.135385	0.246154	0.0484615	0.0492308	Chen (2013)
AURKB	0.412174	0.446957	0.0443478	0.17913	0.471304	0.713043	0.484348	0.585345	0.248696	0.368696	0.686087	0.0956522	Chen (2013)
SRSF2	0.541502	0.340486	0.520045	0.28402	-0.0118577	0.338227	0.0299266	0.590062	0.233202	0.330322	0.445072	-0.220779	Chen (2013)
PRMT5	0.306606	0.256917	0.224167	0.200452	-0.0039526	0.00734256	0.0186335	-0.0966648	0.0671937	0.0615472	0.241107	-0.112366	Chen (2013)
KIF11	0.305263	0.12807	0.314035	0.0701754	-0.0877193	0.0824923	0.0631579	0.140351	0.103509	0.0824561	0.33699	0.349123	Chen (2013)
PET117	0.247368	0.361404	0.135088	0.322807	0.35614	0.303509	0.247368	0.563405	0.405263	0.373684	0.566667	-0.119298	Chen (2013)
CRIPT	0.314757	0.389061	0.403509	0.420021	0.0773994	-0.003096	0.124871	-0.418173	0.323013	0.484004	-0.453044	0.0980392	Chen (2013)
TTK	0.892857	0.714286	0.785714	0.678571	0.75	0.821429	0.714286	-0.285714	0.535714	0.678571	0	-0.642857	Chen (2013)
WEE1	1	1	1	1	1	-1	-1	-1	-1	-1	-1	-1	Chen (2013)
SRCAP	0.482873	0.392653	0.340504	0.253522	0.169839	0.425289	0.244262	0.350627	0.206394	0.227827	0.324032	0.106211	DeWeirdt (2020)
GCN1	0.331637	0.249311	0.337181	0.244414	0.146415	0.272322	0.211608	0.124625	0.184297	0.215691	0.0250623	0.0993599	DeWeirdt (2020)
POLE	0.459826	0.326959	0.402683	0.263563	0.226682	0.325855	0.219672	0.281723	0.237004	0.246346	0.228448	0.146075	DeWeirdt (2020)
NUP214	0.471917	0.362596	0.342482	0.254556	0.252515	0.455814	0.283404	0.33146	0.198669	0.199431	0.34275	0.054033	DeWeirdt (2020)
SON	0.400157	0.254435	0.31641	0.173414	0.226269	0.457405	0.262503	0.262575	0.153402	0.123594	0.301559	-0.004446	DeWeirdt (2020)
RPAP1	0.467035	0.430797	0.317954	0.310655	0.196885	0.337818	0.203354	0.402963	0.294599	0.294214	0.429534	0.142432	DeWeirdt (2020)
PDCD11	0.503574	0.384423	0.422227	0.303711	0.254352	0.409944	0.298468	0.248384	0.295974	0.287414	0.312962	0.0855948	DeWeirdt (2020)
EIF4G1	0.395651	0.343346	0.318835	0.273333	0.264175	0.415615	0.288665	0.328774	0.23983	0.227461	0.245903	0.117313	DeWeirdt (2020)
NBAS	0.439497	0.345081	0.424227	0.313925	0.172431	0.357621	0.269992	0.215498	0.266	0.270767	0.129178	0.125358	DeWeirdt (2020)
CDK12	0.388626	0.274131	0.235491	0.111739	0.0824016	0.338247	0.19064	0.245577	0.0781461	0.0704878	0.298822	-0.064569	DeWeirdt (2020)
CKAP5	0.540063	0.358011	0.371134	0.191473	0.131474	0.426561	0.193317	0.440174	0.197732	0.178608	0.358036	0.0877878	DeWeirdt (2020)
GEMIN5	0.490567	0.372931	0.326759	0.23018	0.162996	0.465444	0.240197	0.511657	0.257643	0.241936	0.481466	0.121306	DeWeirdt (2020)
DICER1	0.452029	0.338678	0.346906	0.246692	0.170301	0.456109	0.255801	0.424361	0.245512	0.203015	0.293453	0.0616566	DeWeirdt (2020)
HEATR1	0.39997	0.266249	0.362938	0.23565	0.148596	0.335918	0.233075	0.265007	0.2402	0.237681	0.183945	0.142187	DeWeirdt (2020)
MROH6	0.30599	0.223283	0.370458	0.25259	0.0989176	0.188427	0.217315	0.0353583	0.161657	0.188314	-0.0440387	0.145883	DeWeirdt (2020)
KNL1	0.464358	0.418499	0.376067	0.345078	0.282028	0.516316	0.312698	0.361883	0.35131	0.353397	0.271837	0.141838	DeWeirdt (2020)
GTF3C2	0.555948	0.388885	0.34313	0.199956	0.0815766	0.336702	0.155297	0.442092	0.149038	0.114998	0.524159	0.0372659	DeWeirdt (2020)
RBBP6	0.421207	0.321108	0.328645	0.22107	0.201506	0.480368	0.253579	0.339897	0.2338	0.21286	0.249693	0.0291057	DeWeirdt (2020)
DDB1	0.342308	0.310486	0.372753	0.330094	0.224818	0.319479	0.251008	0.21504	0.292916	0.279928	0.015272	0.166661	DeWeirdt (2020)
CNOT3	0.395577	0.333339	0.347005	0.29576	0.208285	0.415862	0.25091	0.337748	0.186954	0.207057	0.184791	0.0667263	DeWeirdt (2020)
USP5	0.472438	0.313871	0.387825	0.232765	0.198816	0.35674	0.252594	0.240436	0.203298	0.174758	0.299924	0.153651	DeWeirdt (2020)
DNM2	0.611552	0.520953	0.479398	0.371421	0.370919	0.493868	0.283401	0.530971	0.31848	0.302971	0.496197	0.15067	DeWeirdt (2020)
CACTIN	0.525455	0.437191	0.405912	0.334088	0.3865	0.546228	0.401198	0.406021	0.298862	0.291294	0.342519	0.0189705	DeWeirdt (2020)
NUP160	0.489284	0.354009	0.439696	0.30146	0.254082	0.514134	0.299464	0.462196	0.260646	0.259799	0.252999	0.0740155	DeWeirdt (2020)
E4F1	0.605152	0.455164	0.378207	0.238098	0.288627	0.480651	0.282628	0.424287	0.13404	0.171293	0.550011	0.0548756	DeWeirdt (2020)
MARS1	0.531273	0.415088	0.412478	0.302014	0.225504	0.461737	0.250446	0.480841	0.30256	0.297519	0.448001	0.156778	DeWeirdt (2020)
BMS1	0.491721	0.304489	0.273598	0.11727	0.0933801	0.474247	0.153751	0.542666	0.103299	0.0578211	0.514417	0.18198	DeWeirdt (2020)
NOP2	0.552506	0.484034	0.292505	0.236579	0.217008	0.536037	0.238446	0.65609	0.216534	0.235003	0.519122	-0.0189	DeWeirdt (2020)
IARS1	0.545763	0.392172	0.472955	0.318827	0.142378	0.43017	0.275474	0.340586	0.297434	0.290319	0.281695	0.105357	DeWeirdt (2020)
LARS2	0.439283	0.314614	0.372592	0.248846	0.179602	0.397495	0.248089	0.402815	0.255309	0.241529	0.277	0.0327081	DeWeirdt (2020)
CEP152	0.371944	0.268396	0.304223	0.208844	0.0900305	0.332214	0.151696	0.330007	0.170473	0.180136	0.226376	0.0779793	DeWeirdt (2020)
TAF6L	0.124387	0.150024	0.22645	0.233253	0.0728639	0.0332262	0.207086	-0.131652	0.177863	0.274315	-0.105102	0.100192	DeWeirdt (2020)
GART	0.390232	0.313659	0.344482	0.280498	0.24437	0.378992	0.310656	0.197695	0.290848	0.281871	0.0782504	0.0751807	DeWeirdt (2020)
SPATA5L1	0.431743	0.417289	0.353388	0.347114	0.265311	0.383801	0.23949	0.339199	0.357316	0.336354	0.269212	0.10721	DeWeirdt (2020)
LARS1	0.383964	0.267301	0.356146	0.232025	0.106964	0.388503	0.170464	0.440171	0.20829	0.2401	0.238198	0.141348	DeWeirdt (2020)
ITGAV	0.525854	0.418469	0.466712	0.356827	0.221894	0.301578	0.294097	0.0466738	0.360508	0.381758	0.19936	0.22065	DeWeirdt (2020)
ERCC6L	0.557451	0.411746	0.276329	0.170544	0.0745235	0.496106	0.193435	0.44886	0.122114	0.114134	0.455457	0.102462	DeWeirdt (2020)
POLR2B	0.440762	0.323818	0.426349	0.301871	0.148749	0.200625	0.183979	0.0740721	0.33075	0.323194	0.0678747	0.0277077	DeWeirdt (2020)
OGT	0.373082	0.278474	0.356792	0.256515	0.213285	0.387502	0.253034	0.287562	0.262679	0.241088	0.0581868	0.235327	DeWeirdt (2020)
ERCC3	0.669006	0.491227	0.422729	0.233056	0.213104	0.54225	0.299338	0.551909	0.227825	0.188401	0.59944	0.0928919	DeWeirdt (2020)
PUF60	0.51761	0.472248	0.357432	0.330604	0.367736	0.465776	0.307676	0.439829	0.37838	0.311269	0.441077	0.124412	DeWeirdt (2020)
UPF2	0.49149	0.383176	0.276657	0.195507	0.116484	0.457198	0.175757	0.512958	0.20746	0.191509	0.498268	0.200647	DeWeirdt (2020)
NOLC1	0.404544	0.301101	0.399317	0.291067	0.223437	0.516622	0.344196	0.412941	0.274095	0.323065	0.103572	0.0395724	DeWeirdt (2020)
MCM4	0.590172	0.534935	0.415125	0.359949	0.282684	0.472499	0.297312	0.44832	0.348972	0.332874	0.487925	0.0296533	DeWeirdt (2020)
INTS2	0.542118	0.409368	0.437886	0.310384	0.204216	0.414163	0.206437	0.403663	0.291109	0.30047	0.342905	0.130801	DeWeirdt (2020)
TEDC1	0.540472	0.519025	0.464878	0.454598	0.343976	0.353198	0.307879	0.252118	0.406969	0.373535	0.380883	0.165485	DeWeirdt (2020)
TNPO3	0.308143	0.235953	0.284634	0.225449	0.177245	0.277023	0.204547	0.120075	0.299378	0.252558	0.00616374	0.103053	DeWeirdt (2020)
PIGS	0.257452	0.221682	0.302351	0.255088	0.0677187	0.182425	0.204975	0.0720146	0.188583	0.221843	-0.0875258	0.240707	DeWeirdt (2020)
SNRNP70	0.594896	0.483157	0.346187	0.252037	0.2927	0.597947	0.272828	0.62766	0.23279	0.211396	0.579914	0.0910573	DeWeirdt (2020)
BUD13	0.2372	0.202725	0.188151	0.168203	0.111318	0.325332	0.173974	0.273756	0.144764	0.156586	0.111073	0.0237556	DeWeirdt (2020)
PSMD1	0.508655	0.376335	0.441037	0.295438	0.21315	0.368631	0.233123	0.321101	0.308952	0.278867	0.307352	0.133492	DeWeirdt (2020)
SPATA5	0.447706	0.341483	0.241347	0.179705	0.21362	0.457012	0.20466	0.571887	0.16378	0.168745	0.474224	0.0203053	DeWeirdt (2020)
AAMP	0.477967	0.39556	0.304426	0.2558	0.25346	0.416845	0.223008	0.415244	0.267169	0.206192	0.394695	0.0477749	DeWeirdt (2020)
RRP9	0.622997	0.528668	0.505991	0.397721	0.379776	0.525536	0.322764	0.501214	0.390312	0.317908	0.526805	0.140644	DeWeirdt (2020)
HINFP	0.585648	0.507791	0.258806	0.214793	0.171969	0.428914	0.179562	0.567759	0.134692	0.175104	0.61785	-0.110281	DeWeirdt (2020)
INTS8	0.378042	0.265439	0.370591	0.238744	0.141579	0.46353	0.296505	0.28529	0.220713	0.229454	0.159677	0.116646	DeWeirdt (2020)
PMPCA	0.617176	0.487168	0.510134	0.375591	0.300599	0.532124	0.412504	0.445195	0.283526	0.310327	0.358987	0.0367722	DeWeirdt (2020)
PRPF31	0.454315	0.261187	0.24316	0.0919794	0.0839714	0.377482	0.10113	0.428888	0.118738	0.053777	0.427088	0.00529728	DeWeirdt (2020)
RAD9A	0.64051	0.569721	0.480302	0.426358	0.323645	0.609658	0.362661	0.573001	0.366787	0.418019	0.549593	0.183398	DeWeirdt (2020)
DHX35	0.491299	0.340374	0.4528	0.290718	0.165465	0.397625	0.275189	0.370436	0.216598	0.251757	0.146303	0.0932841	DeWeirdt (2020)
ATF7	0.245779	0.233715	0.296679	0.261445	0.0397489	0.11385	0.157999	-0.0186905	0.177846	0.216683	-0.0668209	0.0869335	DeWeirdt (2020)
SLC39A7	0.423258	0.342734	0.243213	0.199234	0.119209	0.397134	0.194162	0.554632	0.153811	0.22775	0.417854	0.150884	DeWeirdt (2020)
PRPF3	0.535934	0.429049	0.479043	0.38302	0.248338	0.435918	0.323577	0.302338	0.341295	0.345308	0.165942	0.00826995	DeWeirdt (2020)
SLC25A28	0.184111	0.215488	0.208543	0.236343	0.0890387	0.0210575	0.110406	-0.0680286	0.115287	0.172074	0.00225149	0.133554	DeWeirdt (2020)
NMT1	0.499111	0.392778	0.381373	0.301408	0.249992	0.472913	0.266043	0.459593	0.201414	0.241267	0.345593	0.10705	DeWeirdt (2020)
DNAJA3	0.54984	0.475097	0.427061	0.346552	0.293422	0.544238	0.346706	0.536552	0.303	0.305973	0.294386	0.0578164	DeWeirdt (2020)
POLA2	0.460409	0.315039	0.385141	0.247547	0.230579	0.342317	0.243563	0.275672	0.1983	0.172753	0.347795	0.216116	DeWeirdt (2020)
RPN2	0.420786	0.377375	0.434322	0.376162	0.330189	0.406481	0.359612	0.0598043	0.293042	0.354933	0.0536701	0.131466	DeWeirdt (2020)
CDC45	0.476726	0.370992	0.342737	0.250171	0.26997	0.444162	0.289567	0.405788	0.243883	0.21298	0.420285	0.137281	DeWeirdt (2020)
CCT7	0.554287	0.457139	0.501202	0.373777	0.284834	0.441722	0.350968	0.321024	0.32809	0.345395	0.200724	0.115507	DeWeirdt (2020)
ATP5F1B	0.43201	0.27492	0.357651	0.207719	0.1679	0.339295	0.224729	0.311432	0.193165	0.184514	0.157922	0.0671111	DeWeirdt (2020)
DHX15	0.493033	0.368553	0.278909	0.169298	0.165003	0.441154	0.211872	0.433303	0.160885	0.159951	0.425533	0.063722	DeWeirdt (2020)
DDOST	0.553817	0.481727	0.495524	0.421585	0.30714	0.449485	0.357092	0.348078	0.335564	0.417255	0.316518	0.18461	DeWeirdt (2020)
COG3	0.423512	0.328488	0.301384	0.202781	0.236273	0.368169	0.249781	0.322112	0.184336	0.221453	0.345229	0.079639	DeWeirdt (2020)
AATF	0.553177	0.324012	0.418093	0.142755	0.101568	0.526861	0.234408	0.478555	0.142031	0.058925	0.410294	0.0411567	DeWeirdt (2020)
PIGV	0.386571	0.312306	0.36337	0.275026	0.0897319	0.246402	0.187407	0.0368592	0.205221	0.246361	0.207577	0.0669721	DeWeirdt (2020)
METTL17	0.413949	0.273192	0.303513	0.156381	0.0574534	0.327265	0.204075	0.273467	0.148816	0.136967	0.247765	0.148246	DeWeirdt (2020)
YY1	0.444214	0.215025	0.324201	0.070403	0.182145	0.387196	0.179189	0.359429	0.0493193	0.0250135	0.287537	0.0842588	DeWeirdt (2020)
GMPPB	0.419277	0.293194	0.433691	0.299046	0.176741	0.243755	0.260589	0.0466257	0.200034	0.215333	0.00109511	0.199457	DeWeirdt (2020)
CIAO1	0.308804	0.286296	0.206459	0.210255	0.250463	0.350441	0.241571	0.289861	0.22993	0.19936	0.207593	0.0066912	DeWeirdt (2020)
PSMC4	0.46514	0.370886	0.405535	0.318954	0.247734	0.404123	0.338131	0.298113	0.181167	0.203893	0.328937	0.101801	DeWeirdt (2020)
PTCD3	0.514355	0.426567	0.433729	0.34314	0.248045	0.453958	0.38443	0.260773	0.3059	0.332869	0.246942	0.0711299	DeWeirdt (2020)
ATIC	0.431705	0.356887	0.439004	0.354528	0.285048	0.327578	0.356441	0.0912133	0.357814	0.352665	-0.0472311	0.0426501	DeWeirdt (2020)
RACGAP1	0.475278	0.377292	0.373321	0.271734	0.219978	0.513412	0.382697	0.379633	0.199554	0.218431	0.298515	0.0167634	DeWeirdt (2020)
COQ2	0.555083	0.423176	0.41626	0.257897	0.200865	0.396973	0.226069	0.441226	0.274643	0.239506	0.496132	0.157783	DeWeirdt (2020)
FBL	0.53802	0.345201	0.444886	0.233476	0.246579	0.50894	0.243868	0.453422	0.185983	0.243036	0.349489	-0.0498117	DeWeirdt (2020)
WDR55	0.497101	0.438954	0.281629	0.21304	0.150212	0.26813	0.124962	0.330865	0.205134	0.194608	0.332859	0.146935	DeWeirdt (2020)
NRBP1	0.583908	0.404105	0.452402	0.256567	0.270715	0.580376	0.422104	0.373217	0.269433	0.209238	0.36692	0.0640757	DeWeirdt (2020)
ILK	0.542965	0.471865	0.52746	0.451082	0.217909	0.329367	0.311914	0.170092	0.380618	0.40266	0.160562	0.0913988	DeWeirdt (2020)
NUP58	0.408629	0.313288	0.354642	0.258622	0.294578	0.488592	0.305391	0.287951	0.210106	0.21651	0.184006	0.0563481	DeWeirdt (2020)
HM13	0.464326	0.353476	0.403363	0.289018	0.120778	0.198348	0.166816	0.0918015	0.208102	0.222334	0.205493	0.148869	DeWeirdt (2020)
FNTB	0.341408	0.303528	0.244752	0.203192	0.152255	0.229347	0.162758	0.178217	0.163923	0.193134	0.246652	0.0756757	DeWeirdt (2020)
SDHA	0.473968	0.45603	0.409811	0.392851	0.324809	0.438861	0.33403	0.391688	0.389432	0.397566	0.173018	0.182813	DeWeirdt (2020)
CEBPE	0.215629	0.148367	0.221607	0.155659	0.0186206	0.0896891	0.075027	0.0902008	0.0541912	0.100107	0.0549132	0.0948643	DeWeirdt (2020)
DDX18	0.676084	0.501093	0.523222	0.322639	0.249822	0.508443	0.254037	0.47552	0.317886	0.297567	0.502861	0.0525548	DeWeirdt (2020)
SNIP1	0.50583	0.385671	0.332253	0.181323	0.299241	0.667642	0.351893	0.592121	0.132187	0.111003	0.470948	0.0555669	DeWeirdt (2020)
GET4	0.513498	0.376985	0.393466	0.276786	0.278596	0.380619	0.26571	0.27713	0.243509	0.232884	0.226328	0.067592	DeWeirdt (2020)
RNF168	0.450232	0.42543	0.167658	0.220375	0.082703	0.487236	0.171629	0.640734	0.183951	0.23171	0.611229	0.00211182	DeWeirdt (2020)
PPP1R8	0.529973	0.411968	0.32245	0.231356	0.302783	0.552124	0.323726	0.607219	0.134848	0.207057	0.63303	0.241102	DeWeirdt (2020)
TRUB2	0.532003	0.436926	0.319681	0.165477	0.163151	0.477324	0.21899	0.528337	0.067141	0.066713	0.541868	0.01018	DeWeirdt (2020)
MRPS30	0.364397	0.0893667	0.286961	-0.0046962	0.0172615	0.316752	0.075935	0.331986	-0.0153838	-0.0878016	0.250553	-0.0912821	DeWeirdt (2020)
PSMD4	0.618147	0.55323	0.478616	0.412321	0.346909	0.594705	0.397152	0.480461	0.391468	0.339425	0.510623	0.203408	DeWeirdt (2020)
PUM3	0.569653	0.405996	0.405301	0.295843	0.196303	0.501196	0.263456	0.479889	0.267014	0.27535	0.474811	0.242676	DeWeirdt (2020)
ADSL	0.397895	0.316591	0.409281	0.306041	0.291529	0.320379	0.319118	0.0839456	0.29206	0.292404	0.00982618	-0.062152	DeWeirdt (2020)
ZNF131	0.588193	0.311297	0.304661	0.0389326	-0.0218162	0.567151	0.259557	0.612251	-0.0069026	-0.0173708	0.574538	0.121787	DeWeirdt (2020)
POLR1E	0.44631	0.295425	0.362139	0.20551	0.169863	0.422102	0.308952	0.189692	0.15579	0.137678	0.192355	0.0290444	DeWeirdt (2020)
INTS14	0.420385	0.260407	0.460975	0.270445	0.165413	0.357852	0.287611	0.254536	0.190234	0.179455	0.0331046	0.128682	DeWeirdt (2020)
CCT6A	0.474037	0.354604	0.414808	0.293747	0.247308	0.399962	0.331902	0.330072	0.36194	0.301312	0.302722	-0.0544337	DeWeirdt (2020)
NEDD1	0.570673	0.36073	0.337817	0.185267	0.0916895	0.552421	0.21924	0.671199	0.187875	0.140646	0.526937	0.0771356	DeWeirdt (2020)
QRSL1	0.468634	0.397782	0.404913	0.35421	0.227508	0.516851	0.456266	0.350956	0.384969	0.349735	0.228668	-0.0741423	DeWeirdt (2020)
TBCE	0.388952	0.276645	0.436534	0.32792	0.165215	0.259818	0.296565	-0.0414823	0.343967	0.355687	-0.188151	0.0981677	DeWeirdt (2020)
SEH1L	0.229099	0.0961478	-0.0176238	-0.0935973	-0.004596	0.230832	-0.0037722	0.443785	-0.038757	-0.0596607	0.564547	-0.105243	DeWeirdt (2020)
DNTTIP2	0.505477	0.368462	0.408344	0.280959	0.136519	0.379605	0.218473	0.194175	0.34064	0.310864	0.310282	0.0757273	DeWeirdt (2020)
SNRPB	0.480993	0.330997	0.340868	0.191364	0.0996572	0.360649	0.19857	0.424992	0.0802879	0.0692325	0.345823	-0.0018271	DeWeirdt (2020)
UMPS	0.400514	0.356289	0.398356	0.347736	0.249427	0.351601	0.335157	0.165707	0.318979	0.323642	0.118052	0.12808	DeWeirdt (2020)
TAF10	0.538257	0.379652	0.498389	0.325178	0.351825	0.50609	0.363363	0.367729	0.295779	0.267683	0.209652	-0.0669174	DeWeirdt (2020)
DAP3	0.351261	0.317351	0.263522	0.246602	0.179179	0.340907	0.214637	0.335778	0.215604	0.22253	0.220292	-0.0437348	DeWeirdt (2020)
ANAPC4	0.435773	0.448031	0.231146	0.260584	0.241402	0.437134	0.236141	0.315245	0.319773	0.290658	0.486387	0.0763564	DeWeirdt (2020)
PHB2	0.678955	0.550833	0.552614	0.44902	0.443865	0.457272	0.348906	0.370398	0.319484	0.338534	0.437537	0.223779	DeWeirdt (2020)
MTPAP	0.608535	0.47183	0.455899	0.292651	0.177476	0.408807	0.248617	0.375141	0.274933	0.280906	0.481597	0.0816806	DeWeirdt (2020)
RRM2	0.366829	0.200661	0.207811	0.0670842	0.162342	0.385243	0.238058	0.39233	0.0692935	0.0749964	0.4017	0.190162	DeWeirdt (2020)
SNUPN	0.559641	0.491998	0.292204	0.275576	0.256255	0.499876	0.279356	0.531064	0.231462	0.273207	0.55162	0.14035	DeWeirdt (2020)
MTOR	0.486736	0.415581	0.406469	0.314476	0.337764	0.420737	0.256163	0.386127	0.338125	0.351396	0.343002	0.156883	DeWeirdt (2020)
BUD23	0.533955	0.395706	0.494915	0.343883	0.230121	0.390111	0.321152	0.234	0.261751	0.270282	0.145978	0.164165	DeWeirdt (2020)
BORA	0.337533	0.186105	0.12421	0.0271749	0.00601859	0.345222	0.083604	0.51306	0.0144877	0.0724531	0.488882	-0.0531921	DeWeirdt (2020)
RNF113A	0.228403	0.145669	0.0347931	-0.0068257	-0.107849	0.185432	-0.0493475	0.23798	0.00671612	0.0187278	0.305032	-0.106381	DeWeirdt (2020)
EXOSC4	0.389883	0.332022	0.321262	0.241522	0.156575	0.418732	0.327151	0.294269	0.273846	0.234561	0.222322	0.146106	DeWeirdt (2020)
SLC7A6OS	0.37935	0.310292	0.347728	0.276341	0.178106	0.37047	0.270662	0.197115	0.220183	0.238722	0.113643	0.161504	DeWeirdt (2020)
MED19	0.0363976	0.0533621	0.0646206	0.0493901	0.02411	0.117088	0.131744	-0.0069792	0.0729918	0.14718	-0.0431682	0.0270099	DeWeirdt (2020)
DNLZ	0.609872	0.518392	0.446315	0.32858	0.363742	0.590196	0.38923	0.545892	0.281967	0.297422	0.518639	-0.0507283	DeWeirdt (2020)
EIF3H	0.54944	0.508258	0.467694	0.391764	0.437661	0.54762	0.409461	0.368567	0.391381	0.352269	0.317226	0.24259	DeWeirdt (2020)
LIAS	0.533924	0.374253	0.479528	0.315378	0.28994	0.317691	0.298976	0.226538	0.207661	0.315125	0.337911	-0.0837824	DeWeirdt (2020)
ATP6V1H	0.634155	0.586194	0.549383	0.491561	0.369663	0.454668	0.432794	0.178091	0.501569	0.446701	0.315709	0.213032	DeWeirdt (2020)
RSRC2	0.439091	0.374397	0.313221	0.276401	0.246268	0.606042	0.396598	0.384417	0.258784	0.280933	0.334282	0.250402	DeWeirdt (2020)
RSL1D1	0.654351	0.456738	0.291928	0.132312	0.113472	0.530531	0.0970142	0.657486	0.0805824	0.104747	0.669821	0.00871287	DeWeirdt (2020)
GFER	0.713442	0.627653	0.559208	0.457985	0.388596	0.543136	0.319437	0.57052	0.430856	0.396984	0.640143	0.329738	DeWeirdt (2020)
MRPL12	0.46135	0.46183	0.33673	0.354996	0.246301	0.321609	0.215831	0.333536	0.355903	0.415974	0.404445	0.252925	DeWeirdt (2020)
IGBP1	0.184002	0.0940774	0.187315	0.0820402	0.108491	0.345795	0.208299	0.194964	0.0852445	0.117696	0.0608526	-0.0154935	DeWeirdt (2020)
ELP6	0.459802	0.326938	0.345545	0.236864	0.24048	0.454603	0.25773	0.510499	0.234155	0.165693	0.324959	0.0792526	DeWeirdt (2020)
ATP6V0B	0.519014	0.428177	0.408084	0.303558	0.279226	0.424014	0.248519	0.459217	0.356604	0.360859	0.413755	0.00374763	DeWeirdt (2020)
MRPS15	0.619201	0.516345	0.424811	0.353172	0.448256	0.548987	0.429169	0.493267	0.295392	0.262571	0.520124	-0.0036424	DeWeirdt (2020)
COPS3	0.240545	0.205015	0.169603	0.156822	0.166133	0.346355	0.220072	0.257749	0.127288	0.183852	0.220413	0.352711	DeWeirdt (2020)
POLR1F	0.582162	0.356158	0.281077	0.110404	0.121744	0.508789	0.116091	0.677881	0.137615	0.105982	0.659513	-0.0061313	DeWeirdt (2020)
TRMT5	0.558111	0.44022	0.327616	0.254199	0.185956	0.477435	0.268934	0.529507	0.29012	0.22663	0.545104	0.0147889	DeWeirdt (2020)
MRPL45	0.522595	0.453975	0.357729	0.306809	0.218134	0.437151	0.307802	0.394661	0.257841	0.275295	0.489762	0.0386736	DeWeirdt (2020)
KDSR	0.649132	0.440771	0.562096	0.363673	0.229177	0.440023	0.306205	0.261814	0.258609	0.305894	0.28974	0.240564	DeWeirdt (2020)
RFC3	0.49416	0.331012	0.443619	0.28192	0.286019	0.502472	0.424107	0.364168	0.338486	0.331351	0.14941	0.178038	DeWeirdt (2020)
NAPA	0.447668	0.311355	0.398625	0.251924	0.240762	0.425016	0.333181	0.313239	0.323851	0.1671	0.11976	0.09872	DeWeirdt (2020)
TMEM199	0.526699	0.422194	0.442535	0.320242	0.259634	0.404947	0.230089	0.331139	0.278162	0.236959	0.398718	0.131626	DeWeirdt (2020)
LUC7L3	0.352318	0.306973	0.105562	0.129857	0.0779146	0.340633	-0.007828	0.463044	0.127488	0.155155	0.507019	0.294616	DeWeirdt (2020)
ARGLU1	0.606439	0.516614	0.529533	0.450339	0.319125	0.650909	0.491817	0.513734	0.34638	0.393472	0.512367	0.0932267	DeWeirdt (2020)
ARL2	0.453315	0.328697	0.47223	0.333507	0.196482	0.289967	0.242546	0.0883427	0.32615	0.221994	-0.0441008	0.235119	DeWeirdt (2020)
MRPS25	0.475664	0.354038	0.346704	0.23732	0.301736	0.438905	0.364579	0.399874	0.210828	0.19253	0.414176	-0.114809	DeWeirdt (2020)
HAUS3	0.307831	0.201609	0.255883	0.180895	0.113595	0.301783	0.178942	0.154365	0.184562	0.177177	0.216533	0.165973	DeWeirdt (2020)
PMVK	0.586282	0.440481	0.434303	0.331747	0.467164	0.559848	0.350267	0.397481	0.352016	0.270521	0.568527	0.114228	DeWeirdt (2020)
NAPG	0.652821	0.539618	0.477654	0.298964	0.247121	0.431312	0.182572	0.504884	0.181687	0.181018	0.534482	0.00749251	DeWeirdt (2020)
FAM210A	0.372303	0.271087	0.248066	0.11907	0.0512516	0.557132	0.277982	0.460446	0.2292	0.167191	0.387606	0.236774	DeWeirdt (2020)
BRIX1	0.507423	0.213424	0.256268	0.0214081	0.0727546	0.44878	0.0752437	0.521618	0.00482573	0.0401367	0.544197	0.0473274	DeWeirdt (2020)
MRPS24	0.655202	0.537116	0.61892	0.47352	0.399472	0.591377	0.510318	0.4134	0.394368	0.461589	0.203312	0.251784	DeWeirdt (2020)
ALG14	0.373144	0.214651	0.28532	0.147966	0.214738	0.304659	0.177234	0.230986	0.121878	0.13589	0.356354	0.0789474	DeWeirdt (2020)
DSN1	0.35601	0.187122	0.00996544	-0.0865729	-0.0166913	0.272736	0.0303147	0.417473	-0.0962915	-0.0287087	0.605233	0.175984	DeWeirdt (2020)
NKAPD1	0.670055	0.503001	0.509649	0.368489	0.313239	0.507808	0.261999	0.606423	0.309877	0.312326	0.591997	0.170186	DeWeirdt (2020)
ANKRD49	0.735351	0.640035	0.631141	0.533267	0.409898	0.462955	0.312201	0.335058	0.419246	0.486392	0.598948	0.245601	DeWeirdt (2020)
RPP21	0.485704	0.494141	0.272359	0.353895	0.349467	0.495896	0.382608	0.456285	0.31935	0.309005	0.453587	0.323968	DeWeirdt (2020)
SYS1	0.502714	0.415117	0.346157	0.316346	0.351145	0.419952	0.294326	0.372509	0.381874	0.290469	0.418334	-0.0144066	DeWeirdt (2020)
MAK16	0.586713	0.49222	0.422465	0.352797	0.334553	0.576808	0.38399	0.386577	0.240909	0.280201	0.401556	0.251617	DeWeirdt (2020)
EXOSC1	0.396889	0.34351	0.362327	0.350182	0.231039	0.471916	0.318335	0.515693	0.255808	0.288738	0.102103	-0.0249136	DeWeirdt (2020)
RPL4	0.271798	0.172492	0.194054	0.0390108	-0.0008336	0.23976	0.0604343	0.354249	-0.0464018	0.0173382	0.10142	0.107697	DeWeirdt (2020)
COX4I1	0.443901	0.388386	0.479411	0.391831	0.312424	0.384405	0.316018	-0.0215666	0.408447	0.416505	-0.0261184	0.0414004	DeWeirdt (2020)
EIF3M	0.275688	0.130147	0.269075	0.120367	0.0783295	0.194284	0.086112	0.0452954	-0.0056127	0.0110588	0.0312309	0.10514	DeWeirdt (2020)
YAE1	0.319412	0.502051	0.248667	0.430417	0.417225	0.518131	0.387791	0.442158	0.327341	0.352768	0.294957	0.239645	DeWeirdt (2020)
FCF1	0.630265	0.487707	0.582009	0.368172	0.272346	0.477844	0.311783	0.396112	0.366343	0.37854	0.323283	0.0562226	DeWeirdt (2020)
MRPS23	0.54778	0.561349	0.344997	0.396989	0.464303	0.656374	0.33346	0.671966	0.308634	0.364361	0.309059	0.102192	DeWeirdt (2020)
PFDN2	0.456136	0.50258	0.315594	0.418965	0.325189	0.515462	0.336606	0.47624	0.477826	0.48856	0.482653	0.133204	DeWeirdt (2020)
POLR1H	0.497984	0.502741	0.397758	0.35204	0.491856	0.619566	0.511904	0.413298	0.323657	0.273343	0.429205	-0.0206418	DeWeirdt (2020)
ATP6V1D	0.541791	0.535047	0.431999	0.34927	0.207035	0.422097	0.212252	0.355749	0.296508	0.223171	0.269279	0.139588	DeWeirdt (2020)
SOD1	0.269956	0.231281	0.304363	0.22983	0.193631	0.371616	0.318648	0.0865816	0.177837	0.175617	0.0398745	0.216853	DeWeirdt (2020)
TXNL4A	0.500204	0.421939	0.399388	0.362449	0.15878	0.250491	0.0785224	0.339747	0.301224	0.251429	0.316955	-0.0293878	DeWeirdt (2020)
POP5	0.555612	0.397245	0.471531	0.25602	0.243776	0.554699	0.374703	0.268555	0.321122	0.233061	0.182245	0.186122	DeWeirdt (2020)
POLR2I	0.418693	0.315024	0.415328	0.321863	0.201813	0.280472	0.176785	0.256643	0.297655	0.292336	0.0997096	0.33706	DeWeirdt (2020)
SPC25	0.291274	0.0778908	0.230466	0.0622263	-0.0516189	-0.0437961	0.0298507	0.00598378	-0.0402714	0.0713537	0.189023	-0.156583	DeWeirdt (2020)
MED7	0.310641	0.372798	0.152079	0.234249	-0.0293164	0.279391	-0.0649776	0.499507	0.218746	0.1678	0.477942	0.169556	DeWeirdt (2020)
YEATS4	0.439592	0.422899	0.396645	0.384167	0.36245	0.528201	0.359953	0.3594	0.407179	0.371688	0.374569	0.230046	DeWeirdt (2020)
PRPF6	0.547213	0.330488	0.387805	0.210279	0.201742	0.305963	0.262392	0.160589	0.152265	0.181185	0.45394	-0.0526132	DeWeirdt (2020)
MRPS10	0.379174	0.337148	-0.0521576	0.0395872	0.126829	0.326657	-0.0681051	0.568801	-0.0983114	0.0393996	0.635084	-0.437336	DeWeirdt (2020)
SKA1	0.661163	0.721764	0.687054	0.714259	0.571857	0.641835	0.646717	0.231213	0.655347	0.734709	0.241463	-0.0302064	DeWeirdt (2020)
COX6B1	0.482219	0.434293	0.485939	0.477842	0.350476	0.611479	0.483094	0.467112	0.42335	0.402342	0.012803	0.151767	DeWeirdt (2020)
DYNLRB1	0.68805	0.308284	0.592375	0.226173	0.154692	0.320015	0.321481	0.110011	0.0857771	0.0533407	0.0100816	0.104106	DeWeirdt (2020)
TOP2A	0.576355	0.403941	0.269458	0.134975	0.0541872	0.459719	0.0931264	0.549754	0.153202	0.179803	0.703941	-0.229557	DeWeirdt (2020)
SPCS3	0.758621	0.487685	0.68856	0.469075	0.232622	0.604053	0.564313	0.482542	0.397373	0.415982	0.442802	0.339901	DeWeirdt (2020)
SNRPF	0.349206	0.20197	0.322386	0.15873	0.128626	0.27152	0.229338	0.145654	0.330597	0.192666	0.190229	-0.191024	DeWeirdt (2020)
VPS28	0.0907692	0.0892308	-0.0030769	0.0207692	-0.243846	0.12	-0.07	0.0411697	0.0515385	0.0976923	0.19	0.256154	DeWeirdt (2020)
AURKB	0.37913	0.235652	-0.0443478	-0.0652174	0.205217	0.626087	0.367826	0.643618	-0.0469565	0.148696	0.747826	0.0513043	DeWeirdt (2020)
SRSF2	0.608131	0.462451	0.591191	0.369848	0.0118577	0.372106	0.0242801	0.678148	0.368718	0.505364	0.413443	-0.0717109	DeWeirdt (2020)
PRMT5	0.437606	0.41502	0.393563	0.331451	0.163185	0.258119	0.201581	0.162239	0.330322	0.296443	0.322417	-0.0265387	DeWeirdt (2020)
KIF11	-0.194737	-0.207017	-0.0631579	-0.0894737	-0.340351	-0.236946	-0.173684	-0.0596491	-0.0052632	-0.0298246	-0.016674	-0.0508772	DeWeirdt (2020)
PET117	0.385965	0.559649	0.185965	0.515789	0.445614	0.294737	0.261404	0.508118	0.391228	0.484211	0.57193	0.0561403	DeWeirdt (2020)
CRIPT	0.486068	0.498452	0.48194	0.488132	0.153767	0.0134159	0.141383	-0.378937	0.391125	0.521156	-0.0877193	0.151703	DeWeirdt (2020)
TTK	0.642857	0.428571	0.464286	0.392857	0.428571	0.571429	0.392857	-0.107143	0.285714	0.392857	0.25	-0.642857	DeWeirdt (2020)
WEE1	1	1	1	1	1	-1	-1	-1	-1	-1	-1	-1	DeWeirdt (2020)

## Sheet: Fig. 2c
Rule Set 3 (Sequence+Target) Bin	Percentage of guides	tracrRNA feature			(All data for Figure 1 can be found in Supplementary Data 3 - Figure 2 data_v4.xlsx)
(-0.5,0.5]	59.6636	Chen
(0.5,1]	16.2917	Chen
(-1,-0.5]	14.5399	Chen
<= -1	6.48707	Chen
> 1	3.01777	Chen
(-0.5,0.5]	50.2359	Hsu
(0.5,1]	19.1045	Hsu
(-1,-0.5]	14.7512	Hsu
<= -1	8.93822	Hsu
> 1	6.97021	Hsu

## Sheet: Fig 2d
Dataset	Hsu (2013)					Chen (2013)					DeWeirdt (2020)
Rule Set 3 (Sequence+Target) matched tracrRNA	Least active	4th quintile	3rd quintille	2nd quintile	Most active	Least active	4th quintile	3rd quintille	2nd quintile	Most active	Least active	4th quintile	3rd quintille	2nd quintile	Most active
<= -1	68.1658	19.5432	7.48764	3.06098	1.74241	55.7138	19.2117	11.527	7.91653	5.631	63.9667	18	9.53333	5	3.5
(-1,-0.5]	39.7608	28.0588	16.89	10.3329	4.95749	33.8203	25.0256	18.1738	13.8495	9.13075	37.6168	26.6647	16.764	12.2225	6.73189
(-0.5,0.5]	12.9504	22.2892	23.9714	22.4453	18.3438	16.2097	20.694	21.7158	21.4622	19.9184	15.0735	21.0323	22.5055	21.8369	19.5518
(0.5,1]	3.81606	11.6167	19.7424	28.1209	36.704	7.66526	14.3038	19.4374	24.557	34.0366	5.37045	12.2452	19.0496	25.9665	37.3682
> 1	1.95462	5.93368	15.1483	25.4799	51.4834	4.99195	9.01771	16.9887	25.6039	43.3977	2.73532	7.40145	14.3202	25.1006	50.4425
(All data for Figure 1 can be found in Supplementary Data 3 - Figure 2 data_v4.xlsx)

## Sheet: Fig 2e
Target Gene Symbol	Gene Category	Dataset	Average_LFC	Model	xlabel			(All data for Figure 1 can be found in Supplementary Data 3 - Figure 2 data_v4.xlsx)
AAMP	Essential	DeWeirdt_2020_lfc	-1.62387	Random	Random_Essential
AATF	Essential	DeWeirdt_2020_lfc	-1.69072	Random	Random_Essential
ACCSL	Non-essential	DeWeirdt_2020_lfc	0.500102	Random	Random_Non-essential
ADGRF2	Non-essential	DeWeirdt_2020_lfc	0.748716	Random	Random_Non-essential
ADSL	Essential	DeWeirdt_2020_lfc	-2.0688	Random	Random_Essential
ALG14	Essential	DeWeirdt_2020_lfc	-1.11236	Random	Random_Essential
ALX3	Non-essential	DeWeirdt_2020_lfc	-0.05823	Random	Random_Non-essential
ANAPC4	Essential	DeWeirdt_2020_lfc	-1.94827	Random	Random_Essential
ANKRD49	Essential	DeWeirdt_2020_lfc	-0.692643	Random	Random_Essential
APOBEC1	Non-essential	DeWeirdt_2020_lfc	0.626271	Random	Random_Non-essential
AQP8	Non-essential	DeWeirdt_2020_lfc	0.682465	Random	Random_Non-essential
ARGLU1	Essential	DeWeirdt_2020_lfc	-0.863284	Random	Random_Essential
ARL2	Essential	DeWeirdt_2020_lfc	-1.14221	Random	Random_Essential
ATF7	Essential	DeWeirdt_2020_lfc	0.372931	Random	Random_Essential
ATIC	Essential	DeWeirdt_2020_lfc	-1.3294	Random	Random_Essential
ATP5F1B	Essential	DeWeirdt_2020_lfc	-1.63582	Random	Random_Essential
ATP6V0B	Essential	DeWeirdt_2020_lfc	-1.74688	Random	Random_Essential
ATP6V1D	Essential	DeWeirdt_2020_lfc	-2.11267	Random	Random_Essential
ATP6V1G3	Non-essential	DeWeirdt_2020_lfc	0.776474	Random	Random_Non-essential
ATP6V1H	Essential	DeWeirdt_2020_lfc	-0.397043	Random	Random_Essential
AURKB	Essential	DeWeirdt_2020_lfc	-2.09978	Random	Random_Essential
BEND2	Non-essential	DeWeirdt_2020_lfc	1.00172	Random	Random_Non-essential
BMS1	Essential	DeWeirdt_2020_lfc	-1.0537	Random	Random_Essential
BORA	Essential	DeWeirdt_2020_lfc	-0.897849	Random	Random_Essential
BPY2	Non-essential	DeWeirdt_2020_lfc	1.33849	Random	Random_Non-essential
BRIX1	Essential	DeWeirdt_2020_lfc	-1.55949	Random	Random_Essential
BUD13	Essential	DeWeirdt_2020_lfc	-0.426984	Random	Random_Essential
BUD23	Essential	DeWeirdt_2020_lfc	-0.757642	Random	Random_Essential
C10orf53	Non-essential	DeWeirdt_2020_lfc	0.803515	Random	Random_Non-essential
C11orf40	Non-essential	DeWeirdt_2020_lfc	0.87795	Random	Random_Non-essential
C16orf78	Non-essential	DeWeirdt_2020_lfc	0.686353	Random	Random_Non-essential
C20orf173	Non-essential	DeWeirdt_2020_lfc	0.394443	Random	Random_Non-essential
C8B	Non-essential	DeWeirdt_2020_lfc	0.685674	Random	Random_Non-essential
C8orf17	Non-essential	DeWeirdt_2020_lfc	0.436358	Random	Random_Non-essential
CABP2	Non-essential	DeWeirdt_2020_lfc	0.136155	Random	Random_Non-essential
CACNG3	Non-essential	DeWeirdt_2020_lfc	0.523104	Random	Random_Non-essential
CACTIN	Essential	DeWeirdt_2020_lfc	-0.782908	Random	Random_Essential
CATSPER4	Non-essential	DeWeirdt_2020_lfc	0.935334	Random	Random_Non-essential
CCKAR	Non-essential	DeWeirdt_2020_lfc	0.560128	Random	Random_Non-essential
CCL1	Non-essential	DeWeirdt_2020_lfc	0.381747	Random	Random_Non-essential
CCT6A	Essential	DeWeirdt_2020_lfc	-2.04906	Random	Random_Essential
CCT7	Essential	DeWeirdt_2020_lfc	-1.66368	Random	Random_Essential
CDC45	Essential	DeWeirdt_2020_lfc	-1.8642	Random	Random_Essential
CDCP2	Non-essential	DeWeirdt_2020_lfc	0.822649	Random	Random_Non-essential
CDK12	Essential	DeWeirdt_2020_lfc	-0.520348	Random	Random_Essential
CDKN2A-DT	Non-essential	DeWeirdt_2020_lfc	0.28946	Random	Random_Non-essential
CDX2	Non-essential	DeWeirdt_2020_lfc	0.855414	Random	Random_Non-essential
CEBPE	Essential	DeWeirdt_2020_lfc	0.614008	Random	Random_Essential
CELA2A	Non-essential	DeWeirdt_2020_lfc	0.407698	Random	Random_Non-essential
CELA3B	Non-essential	DeWeirdt_2020_lfc	0.927763	Random	Random_Non-essential
CEP152	Essential	DeWeirdt_2020_lfc	0.201348	Random	Random_Essential
CHAT	Non-essential	DeWeirdt_2020_lfc	0.152253	Random	Random_Non-essential
CHRNB3	Non-essential	DeWeirdt_2020_lfc	0.520542	Random	Random_Non-essential
CIAO1	Essential	DeWeirdt_2020_lfc	-1.06332	Random	Random_Essential
CKAP5	Essential	DeWeirdt_2020_lfc	-1.2282	Random	Random_Essential
CLEC6A	Non-essential	DeWeirdt_2020_lfc	0.700594	Random	Random_Non-essential
CNOT3	Essential	DeWeirdt_2020_lfc	-0.295382	Random	Random_Essential
COG3	Essential	DeWeirdt_2020_lfc	-1.25572	Random	Random_Essential
COPS3	Essential	DeWeirdt_2020_lfc	-0.783769	Random	Random_Essential
COQ2	Essential	DeWeirdt_2020_lfc	-0.536521	Random	Random_Essential
COX4I1	Essential	DeWeirdt_2020_lfc	-1.6303	Random	Random_Essential
COX6B1	Essential	DeWeirdt_2020_lfc	-1.37001	Random	Random_Essential
CRIPT	Essential	DeWeirdt_2020_lfc	0.112996	Random	Random_Essential
CST4	Non-essential	DeWeirdt_2020_lfc	0.168519	Random	Random_Non-essential
CT45A2	Non-essential	DeWeirdt_2020_lfc	0.371197	Random	Random_Non-essential
CT45A3	Non-essential	DeWeirdt_2020_lfc	-0.163629	Random	Random_Non-essential
CTRB1	Non-essential	DeWeirdt_2020_lfc	-0.159306	Random	Random_Non-essential
CXorf66	Non-essential	DeWeirdt_2020_lfc	0.650649	Random	Random_Non-essential
CYLC2	Non-essential	DeWeirdt_2020_lfc	0.430021	Random	Random_Non-essential
CYP11B2	Non-essential	DeWeirdt_2020_lfc	0.656545	Random	Random_Non-essential
CYP2A13	Non-essential	DeWeirdt_2020_lfc	0.130068	Random	Random_Non-essential
CYP2C19	Non-essential	DeWeirdt_2020_lfc	0.368376	Random	Random_Non-essential
CYP7A1	Non-essential	DeWeirdt_2020_lfc	0.323215	Random	Random_Non-essential
DAP3	Essential	DeWeirdt_2020_lfc	-0.433363	Random	Random_Essential
DAZ1	Non-essential	DeWeirdt_2020_lfc	1.05165	Random	Random_Non-essential
DDB1	Essential	DeWeirdt_2020_lfc	-1.83629	Random	Random_Essential
DDOST	Essential	DeWeirdt_2020_lfc	-0.931437	Random	Random_Essential
DDX18	Essential	DeWeirdt_2020_lfc	-0.956337	Random	Random_Essential
DEFB103B	Non-essential	DeWeirdt_2020_lfc	0.243941	Random	Random_Non-essential
DEFB106A	Non-essential	DeWeirdt_2020_lfc	0.688035	Random	Random_Non-essential
DEFB126	Non-essential	DeWeirdt_2020_lfc	1.2381	Random	Random_Non-essential
DHX15	Essential	DeWeirdt_2020_lfc	-1.60234	Random	Random_Essential
DHX35	Essential	DeWeirdt_2020_lfc	-0.200547	Random	Random_Essential
DICER1	Essential	DeWeirdt_2020_lfc	-0.651102	Random	Random_Essential
DNAJA3	Essential	DeWeirdt_2020_lfc	-0.586904	Random	Random_Essential
DNLZ	Essential	DeWeirdt_2020_lfc	-0.289238	Random	Random_Essential
DNM2	Essential	DeWeirdt_2020_lfc	-0.798632	Random	Random_Essential
DNTTIP2	Essential	DeWeirdt_2020_lfc	-1.0674	Random	Random_Essential
DRGX	Non-essential	DeWeirdt_2020_lfc	0.887446	Random	Random_Non-essential
DSN1	Essential	DeWeirdt_2020_lfc	0.343478	Random	Random_Essential
DSPP	Non-essential	DeWeirdt_2020_lfc	0.677186	Random	Random_Non-essential
DYNLRB1	Essential	DeWeirdt_2020_lfc	-1.57027	Random	Random_Essential
E4F1	Essential	DeWeirdt_2020_lfc	-0.517139	Random	Random_Essential
EIF3H	Essential	DeWeirdt_2020_lfc	-0.670629	Random	Random_Essential
EIF3M	Essential	DeWeirdt_2020_lfc	-0.884704	Random	Random_Essential
EIF4G1	Essential	DeWeirdt_2020_lfc	-1.13174	Random	Random_Essential
ELP6	Essential	DeWeirdt_2020_lfc	-2.1969	Random	Random_Essential
ERCC3	Essential	DeWeirdt_2020_lfc	-1.36888	Random	Random_Essential
ERCC6L	Essential	DeWeirdt_2020_lfc	0.0382407	Random	Random_Essential
EXOSC1	Essential	DeWeirdt_2020_lfc	-0.0124722	Random	Random_Essential
EXOSC4	Essential	DeWeirdt_2020_lfc	-1.41346	Random	Random_Essential
F13B	Non-essential	DeWeirdt_2020_lfc	0.620283	Random	Random_Non-essential
F9	Non-essential	DeWeirdt_2020_lfc	0.687231	Random	Random_Non-essential
FAM210A	Essential	DeWeirdt_2020_lfc	-0.603691	Random	Random_Essential
FAM47A	Non-essential	DeWeirdt_2020_lfc	0.845286	Random	Random_Non-essential
FAM71B	Non-essential	DeWeirdt_2020_lfc	1.13362	Random	Random_Non-essential
FAM71C	Non-essential	DeWeirdt_2020_lfc	0.866156	Random	Random_Non-essential
FBL	Essential	DeWeirdt_2020_lfc	-1.2278	Random	Random_Essential
FCF1	Essential	DeWeirdt_2020_lfc	-2.22522	Random	Random_Essential
FFAR1	Non-essential	DeWeirdt_2020_lfc	0.584235	Random	Random_Non-essential
FGF3	Non-essential	DeWeirdt_2020_lfc	0.570117	Random	Random_Non-essential
FGF6	Non-essential	DeWeirdt_2020_lfc	1.02502	Random	Random_Non-essential
FNTB	Essential	DeWeirdt_2020_lfc	-1.62726	Random	Random_Essential
FOXB1	Non-essential	DeWeirdt_2020_lfc	0.368945	Random	Random_Non-essential
FOXB2	Non-essential	DeWeirdt_2020_lfc	-0.664111	Random	Random_Non-essential
FOXD4L4	Non-essential	DeWeirdt_2020_lfc	-1.63331	Random	Random_Non-essential
FSCB	Non-essential	DeWeirdt_2020_lfc	0.692865	Random	Random_Non-essential
GABRA6	Non-essential	DeWeirdt_2020_lfc	0.636724	Random	Random_Non-essential
GART	Essential	DeWeirdt_2020_lfc	-2.17877	Random	Random_Essential
GCN1	Essential	DeWeirdt_2020_lfc	-0.621989	Random	Random_Essential
GDF2	Non-essential	DeWeirdt_2020_lfc	0.68756	Random	Random_Non-essential
GEMIN5	Essential	DeWeirdt_2020_lfc	-1.37544	Random	Random_Essential
GET4	Essential	DeWeirdt_2020_lfc	-0.352989	Random	Random_Essential
GFER	Essential	DeWeirdt_2020_lfc	-1.19737	Random	Random_Essential
GJA10	Non-essential	DeWeirdt_2020_lfc	0.813911	Random	Random_Non-essential
GKN2	Non-essential	DeWeirdt_2020_lfc	0.596449	Random	Random_Non-essential
GMPPB	Essential	DeWeirdt_2020_lfc	-2.17187	Random	Random_Essential
GPR101	Non-essential	DeWeirdt_2020_lfc	0.971666	Random	Random_Non-essential
GPR31	Non-essential	DeWeirdt_2020_lfc	0.551891	Random	Random_Non-essential
GPR32	Non-essential	DeWeirdt_2020_lfc	0.385375	Random	Random_Non-essential
GPX5	Non-essential	DeWeirdt_2020_lfc	0.661159	Random	Random_Non-essential
GRM4	Non-essential	DeWeirdt_2020_lfc	0.959762	Random	Random_Non-essential
GSTA5	Non-essential	DeWeirdt_2020_lfc	0.492738	Random	Random_Non-essential
GSX1	Non-essential	DeWeirdt_2020_lfc	0.794507	Random	Random_Non-essential
GTF3C2	Essential	DeWeirdt_2020_lfc	-1.00015	Random	Random_Essential
H1-8	Non-essential	DeWeirdt_2020_lfc	0.386108	Random	Random_Non-essential
H2AC1	Non-essential	DeWeirdt_2020_lfc	0.524729	Random	Random_Non-essential
HAUS3	Essential	DeWeirdt_2020_lfc	-1.70106	Random	Random_Essential
HEATR1	Essential	DeWeirdt_2020_lfc	-1.09888	Random	Random_Essential
HINFP	Essential	DeWeirdt_2020_lfc	-1.39429	Random	Random_Essential
HM13	Essential	DeWeirdt_2020_lfc	0.0339598	Random	Random_Essential
HMX1	Non-essential	DeWeirdt_2020_lfc	1.05785	Random	Random_Non-essential
HSFY1	Non-essential	DeWeirdt_2020_lfc	1.35255	Random	Random_Non-essential
IAPP	Non-essential	DeWeirdt_2020_lfc	0.644663	Random	Random_Non-essential
IARS1	Essential	DeWeirdt_2020_lfc	-1.84994	Random	Random_Essential
IFNA16	Non-essential	DeWeirdt_2020_lfc	-0.257337	Random	Random_Non-essential
IFNA17	Non-essential	DeWeirdt_2020_lfc	0.305811	Random	Random_Non-essential
IFNA4	Non-essential	DeWeirdt_2020_lfc	-0.689187	Random	Random_Non-essential
IFNA5	Non-essential	DeWeirdt_2020_lfc	-0.08015	Random	Random_Non-essential
IFNL2	Non-essential	DeWeirdt_2020_lfc	-0.0635627	Random	Random_Non-essential
IFNL3	Non-essential	DeWeirdt_2020_lfc	0.268577	Random	Random_Non-essential
IFNW1	Non-essential	DeWeirdt_2020_lfc	-0.686576	Random	Random_Non-essential
IGBP1	Essential	DeWeirdt_2020_lfc	-1.56534	Random	Random_Essential
IL13	Non-essential	DeWeirdt_2020_lfc	0.564396	Random	Random_Non-essential
IL1F10	Non-essential	DeWeirdt_2020_lfc	0.765135	Random	Random_Non-essential
IL22	Non-essential	DeWeirdt_2020_lfc	0.741265	Random	Random_Non-essential
IL36A	Non-essential	DeWeirdt_2020_lfc	0.646247	Random	Random_Non-essential
ILK	Essential	DeWeirdt_2020_lfc	-0.208871	Random	Random_Essential
INS	Non-essential	DeWeirdt_2020_lfc	0.278417	Random	Random_Non-essential
INSRR	Non-essential	DeWeirdt_2020_lfc	0.366236	Random	Random_Non-essential
INTS14	Essential	DeWeirdt_2020_lfc	0.439558	Random	Random_Essential
INTS2	Essential	DeWeirdt_2020_lfc	-0.932762	Random	Random_Essential
INTS8	Essential	DeWeirdt_2020_lfc	-1.15695	Random	Random_Essential
ITGAV	Essential	DeWeirdt_2020_lfc	-0.945813	Random	Random_Essential
KASH5	Non-essential	DeWeirdt_2020_lfc	0.539234	Random	Random_Non-essential
KCNK10	Non-essential	DeWeirdt_2020_lfc	0.855715	Random	Random_Non-essential
KDSR	Essential	DeWeirdt_2020_lfc	-1.29365	Random	Random_Essential
KIF11	Essential	DeWeirdt_2020_lfc	-0.384055	Random	Random_Essential
KNL1	Essential	DeWeirdt_2020_lfc	-1.17191	Random	Random_Essential
KRT28	Non-essential	DeWeirdt_2020_lfc	0.614198	Random	Random_Non-essential
KRT33A	Non-essential	DeWeirdt_2020_lfc	-0.242916	Random	Random_Non-essential
KRT36	Non-essential	DeWeirdt_2020_lfc	0.436329	Random	Random_Non-essential
KRT71	Non-essential	DeWeirdt_2020_lfc	0.612206	Random	Random_Non-essential
KRT76	Non-essential	DeWeirdt_2020_lfc	0.673167	Random	Random_Non-essential
KRTAP13-3	Non-essential	DeWeirdt_2020_lfc	0.653804	Random	Random_Non-essential
KRTAP4-7	Non-essential	DeWeirdt_2020_lfc	-0.955788	Random	Random_Non-essential
KRTAP9-3	Non-essential	DeWeirdt_2020_lfc	-0.0813312	Random	Random_Non-essential
LARS1	Essential	DeWeirdt_2020_lfc	-1.83643	Random	Random_Essential
LARS2	Essential	DeWeirdt_2020_lfc	-0.676326	Random	Random_Essential
LHFPL5	Non-essential	DeWeirdt_2020_lfc	0.678694	Random	Random_Non-essential
LHX3	Non-essential	DeWeirdt_2020_lfc	0.330138	Random	Random_Non-essential
LHX5	Non-essential	DeWeirdt_2020_lfc	0.889599	Random	Random_Non-essential
LIAS	Essential	DeWeirdt_2020_lfc	-0.477205	Random	Random_Essential
LIN28A	Non-essential	DeWeirdt_2020_lfc	0.298092	Random	Random_Non-essential
LRRC10	Non-essential	DeWeirdt_2020_lfc	0.553887	Random	Random_Non-essential
LUC7L3	Essential	DeWeirdt_2020_lfc	-1.48376	Random	Random_Essential
LUZP4	Non-essential	DeWeirdt_2020_lfc	1.0231	Random	Random_Non-essential
MAGEC3	Non-essential	DeWeirdt_2020_lfc	0.905911	Random	Random_Non-essential
MAK16	Essential	DeWeirdt_2020_lfc	-1.67727	Random	Random_Essential
MARS1	Essential	DeWeirdt_2020_lfc	-2.04011	Random	Random_Essential
MBD3L2	Non-essential	DeWeirdt_2020_lfc	-0.406046	Random	Random_Non-essential
MCM4	Essential	DeWeirdt_2020_lfc	-1.63377	Random	Random_Essential
MED19	Essential	DeWeirdt_2020_lfc	0.133509	Random	Random_Essential
MED7	Essential	DeWeirdt_2020_lfc	-0.205654	Random	Random_Essential
MEP1B	Non-essential	DeWeirdt_2020_lfc	0.603684	Random	Random_Non-essential
METTL17	Essential	DeWeirdt_2020_lfc	-0.292504	Random	Random_Essential
MMP27	Non-essential	DeWeirdt_2020_lfc	0.430435	Random	Random_Non-essential
MRGPRD	Non-essential	DeWeirdt_2020_lfc	0.404662	Random	Random_Non-essential
MROH6	Essential	DeWeirdt_2020_lfc	0.210588	Random	Random_Essential
MRPL12	Essential	DeWeirdt_2020_lfc	-1.21992	Random	Random_Essential
MRPL45	Essential	DeWeirdt_2020_lfc	-1.74926	Random	Random_Essential
MRPS10	Essential	DeWeirdt_2020_lfc	-1.40841	Random	Random_Essential
MRPS15	Essential	DeWeirdt_2020_lfc	0.332262	Random	Random_Essential
MRPS23	Essential	DeWeirdt_2020_lfc	-1.2725	Random	Random_Essential
MRPS24	Essential	DeWeirdt_2020_lfc	-1.03958	Random	Random_Essential
MRPS25	Essential	DeWeirdt_2020_lfc	-0.304763	Random	Random_Essential
MRPS30	Essential	DeWeirdt_2020_lfc	-0.486725	Random	Random_Essential
MT1B	Non-essential	DeWeirdt_2020_lfc	-0.217981	Random	Random_Non-essential
MTOR	Essential	DeWeirdt_2020_lfc	-1.65032	Random	Random_Essential
MTPAP	Essential	DeWeirdt_2020_lfc	-1.25517	Random	Random_Essential
MUCL3	Non-essential	DeWeirdt_2020_lfc	0.981104	Random	Random_Non-essential
NANOS2	Non-essential	DeWeirdt_2020_lfc	0.338798	Random	Random_Non-essential
NAPA	Essential	DeWeirdt_2020_lfc	-1.18167	Random	Random_Essential
NAPG	Essential	DeWeirdt_2020_lfc	-0.0513881	Random	Random_Essential
NBAS	Essential	DeWeirdt_2020_lfc	0.55793	Random	Random_Essential
NDST4	Non-essential	DeWeirdt_2020_lfc	0.703308	Random	Random_Non-essential
NEDD1	Essential	DeWeirdt_2020_lfc	-1.07241	Random	Random_Essential
NEUROD6	Non-essential	DeWeirdt_2020_lfc	0.578831	Random	Random_Non-essential
NEUROG1	Non-essential	DeWeirdt_2020_lfc	0.208832	Random	Random_Non-essential
NKAPD1	Essential	DeWeirdt_2020_lfc	-0.701255	Random	Random_Essential
NKX2-2	Non-essential	DeWeirdt_2020_lfc	0.791771	Random	Random_Non-essential
NLRP4	Non-essential	DeWeirdt_2020_lfc	0.486035	Random	Random_Non-essential
NMT1	Essential	DeWeirdt_2020_lfc	-0.912743	Random	Random_Essential
NOLC1	Essential	DeWeirdt_2020_lfc	0.0206589	Random	Random_Essential
NOP2	Essential	DeWeirdt_2020_lfc	-1.74643	Random	Random_Essential
NPFFR1	Non-essential	DeWeirdt_2020_lfc	0.580767	Random	Random_Non-essential
NPSR1	Non-essential	DeWeirdt_2020_lfc	1.03487	Random	Random_Non-essential
NRBP1	Essential	DeWeirdt_2020_lfc	-0.830442	Random	Random_Essential
NUP160	Essential	DeWeirdt_2020_lfc	-1.50425	Random	Random_Essential
NUP214	Essential	DeWeirdt_2020_lfc	-0.909555	Random	Random_Essential
NUP58	Essential	DeWeirdt_2020_lfc	-0.564909	Random	Random_Essential
OGT	Essential	DeWeirdt_2020_lfc	-2.11716	Random	Random_Essential
OOSP2	Non-essential	DeWeirdt_2020_lfc	0.375275	Random	Random_Non-essential
OPN5	Non-essential	DeWeirdt_2020_lfc	1.14839	Random	Random_Non-essential
OR10H3	Non-essential	DeWeirdt_2020_lfc	-0.208849	Random	Random_Non-essential
OR11A1	Non-essential	DeWeirdt_2020_lfc	0.767836	Random	Random_Non-essential
OR1G1	Non-essential	DeWeirdt_2020_lfc	0.387975	Random	Random_Non-essential
OR2D2	Non-essential	DeWeirdt_2020_lfc	0.734861	Random	Random_Non-essential
OR2T12	Non-essential	DeWeirdt_2020_lfc	-1.03502	Random	Random_Non-essential
OR2T4	Non-essential	DeWeirdt_2020_lfc	-0.582678	Random	Random_Non-essential
OR4C11	Non-essential	DeWeirdt_2020_lfc	1.06411	Random	Random_Non-essential
OR4D1	Non-essential	DeWeirdt_2020_lfc	-0.222426	Random	Random_Non-essential
OR51D1	Non-essential	DeWeirdt_2020_lfc	1.00298	Random	Random_Non-essential
OR52A1	Non-essential	DeWeirdt_2020_lfc	0.471527	Random	Random_Non-essential
OR52B6	Non-essential	DeWeirdt_2020_lfc	0.785654	Random	Random_Non-essential
OR52E8	Non-essential	DeWeirdt_2020_lfc	0.658272	Random	Random_Non-essential
OR5C1	Non-essential	DeWeirdt_2020_lfc	0.911446	Random	Random_Non-essential
OR5T2	Non-essential	DeWeirdt_2020_lfc	0.825427	Random	Random_Non-essential
OR5T3	Non-essential	DeWeirdt_2020_lfc	0.885491	Random	Random_Non-essential
OR5W2	Non-essential	DeWeirdt_2020_lfc	0.583306	Random	Random_Non-essential
OR6K6	Non-essential	DeWeirdt_2020_lfc	0.542274	Random	Random_Non-essential
OR7D4	Non-essential	DeWeirdt_2020_lfc	0.0148116	Random	Random_Non-essential
OR7G2	Non-essential	DeWeirdt_2020_lfc	0.651102	Random	Random_Non-essential
OR8G5	Non-essential	DeWeirdt_2020_lfc	-0.0894344	Random	Random_Non-essential
OR9Q2	Non-essential	DeWeirdt_2020_lfc	-0.264597	Random	Random_Non-essential
PDCD11	Essential	DeWeirdt_2020_lfc	-1.16409	Random	Random_Essential
PDYN	Non-essential	DeWeirdt_2020_lfc	0.847932	Random	Random_Non-essential
PET117	Essential	DeWeirdt_2020_lfc	-0.606219	Random	Random_Essential
PFDN2	Essential	DeWeirdt_2020_lfc	-0.602694	Random	Random_Essential
PGK2	Non-essential	DeWeirdt_2020_lfc	0.913628	Random	Random_Non-essential
PGLYRP2	Non-essential	DeWeirdt_2020_lfc	0.345625	Random	Random_Non-essential
PHB2	Essential	DeWeirdt_2020_lfc	-1.73777	Random	Random_Essential
PIGS	Essential	DeWeirdt_2020_lfc	-0.0149776	Random	Random_Essential
PIGV	Essential	DeWeirdt_2020_lfc	0.288638	Random	Random_Essential
PIWIL3	Non-essential	DeWeirdt_2020_lfc	1.04365	Random	Random_Non-essential
PMPCA	Essential	DeWeirdt_2020_lfc	-1.80685	Random	Random_Essential
PMVK	Essential	DeWeirdt_2020_lfc	-1.47065	Random	Random_Essential
PNLIPRP1	Non-essential	DeWeirdt_2020_lfc	0.655893	Random	Random_Non-essential
PNPLA5	Non-essential	DeWeirdt_2020_lfc	0.539853	Random	Random_Non-essential
POLA2	Essential	DeWeirdt_2020_lfc	-1.40012	Random	Random_Essential
POLE	Essential	DeWeirdt_2020_lfc	-1.58506	Random	Random_Essential
POLR1E	Essential	DeWeirdt_2020_lfc	-1.23744	Random	Random_Essential
POLR1F	Essential	DeWeirdt_2020_lfc	-1.5316	Random	Random_Essential
POLR1H	Essential	DeWeirdt_2020_lfc	-1.09061	Random	Random_Essential
POLR2B	Essential	DeWeirdt_2020_lfc	-2.34988	Random	Random_Essential
POLR2I	Essential	DeWeirdt_2020_lfc	-2.8817	Random	Random_Essential
POP5	Essential	DeWeirdt_2020_lfc	-1.54645	Random	Random_Essential
POTEH	Non-essential	DeWeirdt_2020_lfc	-0.535991	Random	Random_Non-essential
PPP1R8	Essential	DeWeirdt_2020_lfc	-1.90548	Random	Random_Essential
PPP3R2	Non-essential	DeWeirdt_2020_lfc	0.516846	Random	Random_Non-essential
PRAMEF1	Non-essential	DeWeirdt_2020_lfc	-0.684767	Random	Random_Non-essential
PRAMEF4	Non-essential	DeWeirdt_2020_lfc	-0.366279	Random	Random_Non-essential
PRMT5	Essential	DeWeirdt_2020_lfc	-1.80561	Random	Random_Essential
PRPF3	Essential	DeWeirdt_2020_lfc	-0.806641	Random	Random_Essential
PRPF31	Essential	DeWeirdt_2020_lfc	-1.62188	Random	Random_Essential
PRPF6	Essential	DeWeirdt_2020_lfc	-1.97989	Random	Random_Essential
PRSS33	Non-essential	DeWeirdt_2020_lfc	0.300787	Random	Random_Non-essential
PSMC4	Essential	DeWeirdt_2020_lfc	-1.11636	Random	Random_Essential
PSMD1	Essential	DeWeirdt_2020_lfc	-1.62117	Random	Random_Essential
PSMD4	Essential	DeWeirdt_2020_lfc	-1.87736	Random	Random_Essential
PTCD3	Essential	DeWeirdt_2020_lfc	-0.60058	Random	Random_Essential
PUF60	Essential	DeWeirdt_2020_lfc	-2.82383	Random	Random_Essential
PUM3	Essential	DeWeirdt_2020_lfc	-0.789023	Random	Random_Essential
QRSL1	Essential	DeWeirdt_2020_lfc	-0.324147	Random	Random_Essential
RACGAP1	Essential	DeWeirdt_2020_lfc	-1.10164	Random	Random_Essential
RAD9A	Essential	DeWeirdt_2020_lfc	-0.853489	Random	Random_Essential
RBBP6	Essential	DeWeirdt_2020_lfc	-0.986481	Random	Random_Essential
RBM46	Non-essential	DeWeirdt_2020_lfc	0.561226	Random	Random_Non-essential
RBMY1E	Non-essential	DeWeirdt_2020_lfc	1.10065	Random	Random_Non-essential
RDH8	Non-essential	DeWeirdt_2020_lfc	0.121526	Random	Random_Non-essential
REXO1L1P	Non-essential	DeWeirdt_2020_lfc	-1.01227	Random	Random_Non-essential
RFC3	Essential	DeWeirdt_2020_lfc	-1.0879	Random	Random_Essential
RFPL3	Non-essential	DeWeirdt_2020_lfc	0.0750481	Random	Random_Non-essential
RHOXF2	Non-essential	DeWeirdt_2020_lfc	0.411801	Random	Random_Non-essential
RNASE11	Non-essential	DeWeirdt_2020_lfc	0.984215	Random	Random_Non-essential
RNASE8	Non-essential	DeWeirdt_2020_lfc	0.449327	Random	Random_Non-essential
RNF113A	Essential	DeWeirdt_2020_lfc	-0.640175	Random	Random_Essential
RNF113B	Non-essential	DeWeirdt_2020_lfc	0.121624	Random	Random_Non-essential
RNF168	Essential	DeWeirdt_2020_lfc	0.182757	Random	Random_Essential
RNF17	Non-essential	DeWeirdt_2020_lfc	0.657155	Random	Random_Non-essential
RPAP1	Essential	DeWeirdt_2020_lfc	-0.350529	Random	Random_Essential
RPE65	Non-essential	DeWeirdt_2020_lfc	0.53545	Random	Random_Non-essential
RPL4	Essential	DeWeirdt_2020_lfc	-1.61186	Random	Random_Essential
RPN2	Essential	DeWeirdt_2020_lfc	-0.445059	Random	Random_Essential
RPP21	Essential	DeWeirdt_2020_lfc	-2.16739	Random	Random_Essential
RRM2	Essential	DeWeirdt_2020_lfc	-1.17805	Random	Random_Essential
RRP9	Essential	DeWeirdt_2020_lfc	-1.67595	Random	Random_Essential
RSL1D1	Essential	DeWeirdt_2020_lfc	-0.932124	Random	Random_Essential
RSRC2	Essential	DeWeirdt_2020_lfc	-0.784699	Random	Random_Essential
SAGE1	Non-essential	DeWeirdt_2020_lfc	0.181509	Random	Random_Non-essential
SCRT2	Non-essential	DeWeirdt_2020_lfc	-0.377203	Random	Random_Non-essential
SDHA	Essential	DeWeirdt_2020_lfc	-1.92436	Random	Random_Essential
SEH1L	Essential	DeWeirdt_2020_lfc	-0.926575	Random	Random_Essential
SEPTIN7P2	Non-essential	DeWeirdt_2020_lfc	-0.347692	Random	Random_Non-essential
SERPINB12	Non-essential	DeWeirdt_2020_lfc	0.515596	Random	Random_Non-essential
SKA1	Essential	DeWeirdt_2020_lfc	-0.690542	Random	Random_Essential
SLC13A1	Non-essential	DeWeirdt_2020_lfc	0.971757	Random	Random_Non-essential
SLC22A6	Non-essential	DeWeirdt_2020_lfc	0.926495	Random	Random_Non-essential
SLC25A28	Essential	DeWeirdt_2020_lfc	-0.259095	Random	Random_Essential
SLC2A2	Non-essential	DeWeirdt_2020_lfc	1.24847	Random	Random_Non-essential
SLC39A7	Essential	DeWeirdt_2020_lfc	0.0539059	Random	Random_Essential
SLC7A6OS	Essential	DeWeirdt_2020_lfc	-2.09341	Random	Random_Essential
SLCO6A1	Non-essential	DeWeirdt_2020_lfc	0.772503	Random	Random_Non-essential
SLITRK1	Non-essential	DeWeirdt_2020_lfc	0.235669	Random	Random_Non-essential
SNIP1	Essential	DeWeirdt_2020_lfc	-0.154366	Random	Random_Essential
SNRNP70	Essential	DeWeirdt_2020_lfc	-0.775322	Random	Random_Essential
SNRPB	Essential	DeWeirdt_2020_lfc	-0.779148	Random	Random_Essential
SNRPF	Essential	DeWeirdt_2020_lfc	-2.20439	Random	Random_Essential
SNUPN	Essential	DeWeirdt_2020_lfc	-0.746689	Random	Random_Essential
SOD1	Essential	DeWeirdt_2020_lfc	-1.42093	Random	Random_Essential
SON	Essential	DeWeirdt_2020_lfc	-1.76096	Random	Random_Essential
SPACA5	Non-essential	DeWeirdt_2020_lfc	0.688389	Random	Random_Non-essential
SPATA31A7	Non-essential	DeWeirdt_2020_lfc	-0.588109	Random	Random_Non-essential
SPATA31D1	Non-essential	DeWeirdt_2020_lfc	0.505845	Random	Random_Non-essential
SPATA5	Essential	DeWeirdt_2020_lfc	-1.54062	Random	Random_Essential
SPATA5L1	Essential	DeWeirdt_2020_lfc	-1.25437	Random	Random_Essential
SPC25	Essential	DeWeirdt_2020_lfc	-1.91677	Random	Random_Essential
SPCS3	Essential	DeWeirdt_2020_lfc	-0.361023	Random	Random_Essential
SPEM1	Non-essential	DeWeirdt_2020_lfc	0.149183	Random	Random_Non-essential
SPRR4	Non-essential	DeWeirdt_2020_lfc	0.252179	Random	Random_Non-essential
SRCAP	Essential	DeWeirdt_2020_lfc	-1.08219	Random	Random_Essential
SRSF2	Essential	DeWeirdt_2020_lfc	-1.873	Random	Random_Essential
STPG4	Non-essential	DeWeirdt_2020_lfc	0.408723	Random	Random_Non-essential
SYS1	Essential	DeWeirdt_2020_lfc	-0.834658	Random	Random_Essential
TAAR6	Non-essential	DeWeirdt_2020_lfc	0.830205	Random	Random_Non-essential
TAF10	Essential	DeWeirdt_2020_lfc	-0.928911	Random	Random_Essential
TAF6L	Essential	DeWeirdt_2020_lfc	0.161681	Random	Random_Essential
TAS2R40	Non-essential	DeWeirdt_2020_lfc	0.872244	Random	Random_Non-essential
TAS2R50	Non-essential	DeWeirdt_2020_lfc	0.636022	Random	Random_Non-essential
TBC1D21	Non-essential	DeWeirdt_2020_lfc	0.534621	Random	Random_Non-essential
TBC1D29P	Non-essential	DeWeirdt_2020_lfc	-0.713243	Random	Random_Non-essential
TBCE	Essential	DeWeirdt_2020_lfc	-0.858818	Random	Random_Essential
TCHHL1	Non-essential	DeWeirdt_2020_lfc	0.583489	Random	Random_Non-essential
TEDC1	Essential	DeWeirdt_2020_lfc	-0.840736	Random	Random_Essential
TEX13A	Non-essential	DeWeirdt_2020_lfc	0.875773	Random	Random_Non-essential
TEX28	Non-essential	DeWeirdt_2020_lfc	0.698177	Random	Random_Non-essential
TFAP2D	Non-essential	DeWeirdt_2020_lfc	0.320393	Random	Random_Non-essential
TLX1	Non-essential	DeWeirdt_2020_lfc	0.661446	Random	Random_Non-essential
TMEM199	Essential	DeWeirdt_2020_lfc	-1.49268	Random	Random_Essential
TMPRSS11A	Non-essential	DeWeirdt_2020_lfc	0.896625	Random	Random_Non-essential
TMPRSS11F	Non-essential	DeWeirdt_2020_lfc	0.812814	Random	Random_Non-essential
TNPO3	Essential	DeWeirdt_2020_lfc	-1.53231	Random	Random_Essential
TOP2A	Essential	DeWeirdt_2020_lfc	-1.44535	Random	Random_Essential
TRIM60	Non-essential	DeWeirdt_2020_lfc	0.545964	Random	Random_Non-essential
TRIML1	Non-essential	DeWeirdt_2020_lfc	-0.161949	Random	Random_Non-essential
TRMT5	Essential	DeWeirdt_2020_lfc	-1.30495	Random	Random_Essential
TRUB2	Essential	DeWeirdt_2020_lfc	0.00526436	Random	Random_Essential
TTK	Essential	DeWeirdt_2020_lfc	-1.20658	Random	Random_Essential
TXNL4A	Essential	DeWeirdt_2020_lfc	-1.24165	Random	Random_Essential
U2AF1	Essential	DeWeirdt_2020_lfc	-1.7329	Random	Random_Essential
UBQLN3	Non-essential	DeWeirdt_2020_lfc	0.958278	Random	Random_Non-essential
UMPS	Essential	DeWeirdt_2020_lfc	-1.44941	Random	Random_Essential
UPF2	Essential	DeWeirdt_2020_lfc	-0.541069	Random	Random_Essential
UROC1	Non-essential	DeWeirdt_2020_lfc	0.653956	Random	Random_Non-essential
USP5	Essential	DeWeirdt_2020_lfc	-1.36474	Random	Random_Essential
VN1R2	Non-essential	DeWeirdt_2020_lfc	0.438885	Random	Random_Non-essential
VN1R4	Non-essential	DeWeirdt_2020_lfc	-0.396756	Random	Random_Non-essential
VPREB1	Non-essential	DeWeirdt_2020_lfc	0.162908	Random	Random_Non-essential
VPS28	Essential	DeWeirdt_2020_lfc	-1.79932	Random	Random_Essential
WDR55	Essential	DeWeirdt_2020_lfc	-1.8208	Random	Random_Essential
WEE1	Essential	DeWeirdt_2020_lfc	-1.06651	Random	Random_Essential
WFDC11	Non-essential	DeWeirdt_2020_lfc	0.542463	Random	Random_Non-essential
WFDC9	Non-essential	DeWeirdt_2020_lfc	0.585183	Random	Random_Non-essential
YAE1	Essential	DeWeirdt_2020_lfc	-1.20205	Random	Random_Essential
YEATS4	Essential	DeWeirdt_2020_lfc	-1.13931	Random	Random_Essential
YY1	Essential	DeWeirdt_2020_lfc	-0.416659	Random	Random_Essential
ZIM3	Non-essential	DeWeirdt_2020_lfc	0.404863	Random	Random_Non-essential
ZNF131	Essential	DeWeirdt_2020_lfc	-0.492083	Random	Random_Essential
ZSWIM2	Non-essential	DeWeirdt_2020_lfc	0.69636	Random	Random_Non-essential
AAMP	Essential	Hsu_2013_lfc	-0.815941	Random	Random_Essential
AATF	Essential	Hsu_2013_lfc	-1.72013	Random	Random_Essential
ACCSL	Non-essential	Hsu_2013_lfc	0.387192	Random	Random_Non-essential
ADGRF2	Non-essential	Hsu_2013_lfc	0.697721	Random	Random_Non-essential
ADSL	Essential	Hsu_2013_lfc	-2.58337	Random	Random_Essential
ALG14	Essential	Hsu_2013_lfc	-0.608665	Random	Random_Essential
ALX3	Non-essential	Hsu_2013_lfc	-0.0545319	Random	Random_Non-essential
ANAPC4	Essential	Hsu_2013_lfc	-0.702382	Random	Random_Essential
ANKRD49	Essential	Hsu_2013_lfc	-0.64545	Random	Random_Essential
APOBEC1	Non-essential	Hsu_2013_lfc	0.923385	Random	Random_Non-essential
AQP8	Non-essential	Hsu_2013_lfc	0.0479139	Random	Random_Non-essential
ARGLU1	Essential	Hsu_2013_lfc	-0.730014	Random	Random_Essential
ARL2	Essential	Hsu_2013_lfc	-0.761439	Random	Random_Essential
ATF7	Essential	Hsu_2013_lfc	0.245658	Random	Random_Essential
ATIC	Essential	Hsu_2013_lfc	-1.09512	Random	Random_Essential
ATP5F1B	Essential	Hsu_2013_lfc	-1.72668	Random	Random_Essential
ATP6V0B	Essential	Hsu_2013_lfc	-1.63251	Random	Random_Essential
ATP6V1D	Essential	Hsu_2013_lfc	-1.35463	Random	Random_Essential
ATP6V1G3	Non-essential	Hsu_2013_lfc	0.936573	Random	Random_Non-essential
ATP6V1H	Essential	Hsu_2013_lfc	-0.733209	Random	Random_Essential
AURKB	Essential	Hsu_2013_lfc	-0.732596	Random	Random_Essential
BEND2	Non-essential	Hsu_2013_lfc	0.896366	Random	Random_Non-essential
BMS1	Essential	Hsu_2013_lfc	-0.579305	Random	Random_Essential
BORA	Essential	Hsu_2013_lfc	-0.666795	Random	Random_Essential
BPY2	Non-essential	Hsu_2013_lfc	0.867239	Random	Random_Non-essential
BRIX1	Essential	Hsu_2013_lfc	-0.891395	Random	Random_Essential
BUD13	Essential	Hsu_2013_lfc	-0.247839	Random	Random_Essential
BUD23	Essential	Hsu_2013_lfc	-0.729594	Random	Random_Essential
C10orf53	Non-essential	Hsu_2013_lfc	0.75912	Random	Random_Non-essential
C11orf40	Non-essential	Hsu_2013_lfc	0.960832	Random	Random_Non-essential
C16orf78	Non-essential	Hsu_2013_lfc	0.721802	Random	Random_Non-essential
C20orf173	Non-essential	Hsu_2013_lfc	0.198642	Random	Random_Non-essential
C8B	Non-essential	Hsu_2013_lfc	0.55845	Random	Random_Non-essential
C8orf17	Non-essential	Hsu_2013_lfc	0.106249	Random	Random_Non-essential
CABP2	Non-essential	Hsu_2013_lfc	-0.125482	Random	Random_Non-essential
CACNG3	Non-essential	Hsu_2013_lfc	0.525722	Random	Random_Non-essential
CACTIN	Essential	Hsu_2013_lfc	-0.705944	Random	Random_Essential
CATSPER4	Non-essential	Hsu_2013_lfc	0.410373	Random	Random_Non-essential
CCKAR	Non-essential	Hsu_2013_lfc	0.539281	Random	Random_Non-essential
CCL1	Non-essential	Hsu_2013_lfc	0.60315	Random	Random_Non-essential
CCT6A	Essential	Hsu_2013_lfc	-0.196083	Random	Random_Essential
CCT7	Essential	Hsu_2013_lfc	-1.1123	Random	Random_Essential
CDC45	Essential	Hsu_2013_lfc	-1.52625	Random	Random_Essential
CDCP2	Non-essential	Hsu_2013_lfc	0.537159	Random	Random_Non-essential
CDK12	Essential	Hsu_2013_lfc	-0.100435	Random	Random_Essential
CDKN2A-DT	Non-essential	Hsu_2013_lfc	0.289391	Random	Random_Non-essential
CDX2	Non-essential	Hsu_2013_lfc	0.885371	Random	Random_Non-essential
CEBPE	Essential	Hsu_2013_lfc	0.969858	Random	Random_Essential
CELA2A	Non-essential	Hsu_2013_lfc	-0.0118043	Random	Random_Non-essential
CELA3B	Non-essential	Hsu_2013_lfc	1.01337	Random	Random_Non-essential
CEP152	Essential	Hsu_2013_lfc	-0.0764377	Random	Random_Essential
CHAT	Non-essential	Hsu_2013_lfc	-0.238715	Random	Random_Non-essential
CHRNB3	Non-essential	Hsu_2013_lfc	0.884128	Random	Random_Non-essential
CIAO1	Essential	Hsu_2013_lfc	-0.204247	Random	Random_Essential
CKAP5	Essential	Hsu_2013_lfc	-1.67031	Random	Random_Essential
CLEC6A	Non-essential	Hsu_2013_lfc	0.757945	Random	Random_Non-essential
CNOT3	Essential	Hsu_2013_lfc	0.138675	Random	Random_Essential
COG3	Essential	Hsu_2013_lfc	-0.902148	Random	Random_Essential
COPS3	Essential	Hsu_2013_lfc	-0.949465	Random	Random_Essential
COQ2	Essential	Hsu_2013_lfc	-1.01338	Random	Random_Essential
COX4I1	Essential	Hsu_2013_lfc	-1.47425	Random	Random_Essential
COX6B1	Essential	Hsu_2013_lfc	-1.33346	Random	Random_Essential
CRIPT	Essential	Hsu_2013_lfc	-0.00532151	Random	Random_Essential
CST4	Non-essential	Hsu_2013_lfc	0.414078	Random	Random_Non-essential
CT45A2	Non-essential	Hsu_2013_lfc	0.200144	Random	Random_Non-essential
CT45A3	Non-essential	Hsu_2013_lfc	-0.79836	Random	Random_Non-essential
CTRB1	Non-essential	Hsu_2013_lfc	0.420066	Random	Random_Non-essential
CXorf66	Non-essential	Hsu_2013_lfc	0.318582	Random	Random_Non-essential
CYLC2	Non-essential	Hsu_2013_lfc	0.360529	Random	Random_Non-essential
CYP11B2	Non-essential	Hsu_2013_lfc	0.511088	Random	Random_Non-essential
CYP2A13	Non-essential	Hsu_2013_lfc	-0.0319611	Random	Random_Non-essential
CYP2C19	Non-essential	Hsu_2013_lfc	0.410952	Random	Random_Non-essential
CYP7A1	Non-essential	Hsu_2013_lfc	0.203477	Random	Random_Non-essential
DAP3	Essential	Hsu_2013_lfc	-0.629939	Random	Random_Essential
DAZ1	Non-essential	Hsu_2013_lfc	1.00046	Random	Random_Non-essential
DDB1	Essential	Hsu_2013_lfc	-1.49233	Random	Random_Essential
DDOST	Essential	Hsu_2013_lfc	-1.07871	Random	Random_Essential
DDX18	Essential	Hsu_2013_lfc	-0.239016	Random	Random_Essential
DEFB103B	Non-essential	Hsu_2013_lfc	0.420036	Random	Random_Non-essential
DEFB106A	Non-essential	Hsu_2013_lfc	0.44228	Random	Random_Non-essential
DEFB126	Non-essential	Hsu_2013_lfc	0.846859	Random	Random_Non-essential
DHX15	Essential	Hsu_2013_lfc	-1.50223	Random	Random_Essential
DHX35	Essential	Hsu_2013_lfc	-0.224533	Random	Random_Essential
DICER1	Essential	Hsu_2013_lfc	-0.784761	Random	Random_Essential
DNAJA3	Essential	Hsu_2013_lfc	-0.53217	Random	Random_Essential
DNLZ	Essential	Hsu_2013_lfc	0.013406	Random	Random_Essential
DNM2	Essential	Hsu_2013_lfc	-0.882486	Random	Random_Essential
DNTTIP2	Essential	Hsu_2013_lfc	-0.442542	Random	Random_Essential
DRGX	Non-essential	Hsu_2013_lfc	0.357464	Random	Random_Non-essential
DSN1	Essential	Hsu_2013_lfc	0.747842	Random	Random_Essential
DSPP	Non-essential	Hsu_2013_lfc	0.467012	Random	Random_Non-essential
DYNLRB1	Essential	Hsu_2013_lfc	-0.32024	Random	Random_Essential
E4F1	Essential	Hsu_2013_lfc	0.538033	Random	Random_Essential
EIF3H	Essential	Hsu_2013_lfc	-1.0162	Random	Random_Essential
EIF3M	Essential	Hsu_2013_lfc	-0.8225	Random	Random_Essential
EIF4G1	Essential	Hsu_2013_lfc	-1.35224	Random	Random_Essential
ELP6	Essential	Hsu_2013_lfc	-1.57882	Random	Random_Essential
ERCC3	Essential	Hsu_2013_lfc	-0.873315	Random	Random_Essential
ERCC6L	Essential	Hsu_2013_lfc	0.380881	Random	Random_Essential
EXOSC1	Essential	Hsu_2013_lfc	0.188135	Random	Random_Essential
EXOSC4	Essential	Hsu_2013_lfc	-0.848892	Random	Random_Essential
F13B	Non-essential	Hsu_2013_lfc	0.342085	Random	Random_Non-essential
F9	Non-essential	Hsu_2013_lfc	0.602432	Random	Random_Non-essential
FAM210A	Essential	Hsu_2013_lfc	-0.575328	Random	Random_Essential
FAM47A	Non-essential	Hsu_2013_lfc	0.852075	Random	Random_Non-essential
FAM71B	Non-essential	Hsu_2013_lfc	0.60154	Random	Random_Non-essential
FAM71C	Non-essential	Hsu_2013_lfc	0.54556	Random	Random_Non-essential
FBL	Essential	Hsu_2013_lfc	-0.647228	Random	Random_Essential
FCF1	Essential	Hsu_2013_lfc	-1.53715	Random	Random_Essential
FFAR1	Non-essential	Hsu_2013_lfc	0.776934	Random	Random_Non-essential
FGF3	Non-essential	Hsu_2013_lfc	0.251286	Random	Random_Non-essential
FGF6	Non-essential	Hsu_2013_lfc	0.641782	Random	Random_Non-essential
FNTB	Essential	Hsu_2013_lfc	-0.39906	Random	Random_Essential
FOXB1	Non-essential	Hsu_2013_lfc	0.219441	Random	Random_Non-essential
FOXB2	Non-essential	Hsu_2013_lfc	-0.315866	Random	Random_Non-essential
FOXD4L4	Non-essential	Hsu_2013_lfc	-1.26587	Random	Random_Non-essential
FSCB	Non-essential	Hsu_2013_lfc	0.625438	Random	Random_Non-essential
GABRA6	Non-essential	Hsu_2013_lfc	0.530369	Random	Random_Non-essential
GART	Essential	Hsu_2013_lfc	-1.56856	Random	Random_Essential
GCN1	Essential	Hsu_2013_lfc	-0.418207	Random	Random_Essential
GDF2	Non-essential	Hsu_2013_lfc	0.463083	Random	Random_Non-essential
GEMIN5	Essential	Hsu_2013_lfc	-0.651493	Random	Random_Essential
GET4	Essential	Hsu_2013_lfc	0.928026	Random	Random_Essential
GFER	Essential	Hsu_2013_lfc	-0.418342	Random	Random_Essential
GJA10	Non-essential	Hsu_2013_lfc	0.864622	Random	Random_Non-essential
GKN2	Non-essential	Hsu_2013_lfc	0.247609	Random	Random_Non-essential
GMPPB	Essential	Hsu_2013_lfc	-2.19546	Random	Random_Essential
GPR101	Non-essential	Hsu_2013_lfc	0.594257	Random	Random_Non-essential
GPR31	Non-essential	Hsu_2013_lfc	0.173551	Random	Random_Non-essential
GPR32	Non-essential	Hsu_2013_lfc	0.344512	Random	Random_Non-essential
GPX5	Non-essential	Hsu_2013_lfc	0.678398	Random	Random_Non-essential
GRM4	Non-essential	Hsu_2013_lfc	0.559399	Random	Random_Non-essential
GSTA5	Non-essential	Hsu_2013_lfc	0.0435828	Random	Random_Non-essential
GSX1	Non-essential	Hsu_2013_lfc	0.863376	Random	Random_Non-essential
GTF3C2	Essential	Hsu_2013_lfc	-1.34547	Random	Random_Essential
H1-8	Non-essential	Hsu_2013_lfc	0.164957	Random	Random_Non-essential
H2AC1	Non-essential	Hsu_2013_lfc	0.632898	Random	Random_Non-essential
HAUS3	Essential	Hsu_2013_lfc	-1.75544	Random	Random_Essential
HEATR1	Essential	Hsu_2013_lfc	-0.961274	Random	Random_Essential
HINFP	Essential	Hsu_2013_lfc	-1.32198	Random	Random_Essential
HM13	Essential	Hsu_2013_lfc	0.124816	Random	Random_Essential
HMX1	Non-essential	Hsu_2013_lfc	1.01619	Random	Random_Non-essential
HSFY1	Non-essential	Hsu_2013_lfc	1.105	Random	Random_Non-essential
IAPP	Non-essential	Hsu_2013_lfc	0.471564	Random	Random_Non-essential
IARS1	Essential	Hsu_2013_lfc	-1.96448	Random	Random_Essential
IFNA16	Non-essential	Hsu_2013_lfc	-0.317495	Random	Random_Non-essential
IFNA17	Non-essential	Hsu_2013_lfc	0.532331	Random	Random_Non-essential
IFNA4	Non-essential	Hsu_2013_lfc	-0.949935	Random	Random_Non-essential
IFNA5	Non-essential	Hsu_2013_lfc	-0.630379	Random	Random_Non-essential
IFNL2	Non-essential	Hsu_2013_lfc	0.404069	Random	Random_Non-essential
IFNL3	Non-essential	Hsu_2013_lfc	0.0647883	Random	Random_Non-essential
IFNW1	Non-essential	Hsu_2013_lfc	-0.567199	Random	Random_Non-essential
IGBP1	Essential	Hsu_2013_lfc	-1.6196	Random	Random_Essential
IL13	Non-essential	Hsu_2013_lfc	0.638068	Random	Random_Non-essential
IL1F10	Non-essential	Hsu_2013_lfc	0.631934	Random	Random_Non-essential
IL22	Non-essential	Hsu_2013_lfc	0.595297	Random	Random_Non-essential
IL36A	Non-essential	Hsu_2013_lfc	0.124165	Random	Random_Non-essential
ILK	Essential	Hsu_2013_lfc	0.111152	Random	Random_Essential
INS	Non-essential	Hsu_2013_lfc	-0.131607	Random	Random_Non-essential
INSRR	Non-essential	Hsu_2013_lfc	-0.061623	Random	Random_Non-essential
INTS14	Essential	Hsu_2013_lfc	0.428865	Random	Random_Essential
INTS2	Essential	Hsu_2013_lfc	-0.0749942	Random	Random_Essential
INTS8	Essential	Hsu_2013_lfc	-0.0598693	Random	Random_Essential
ITGAV	Essential	Hsu_2013_lfc	-0.783699	Random	Random_Essential
KASH5	Non-essential	Hsu_2013_lfc	0.333567	Random	Random_Non-essential
KCNK10	Non-essential	Hsu_2013_lfc	0.924474	Random	Random_Non-essential
KDSR	Essential	Hsu_2013_lfc	-0.69238	Random	Random_Essential
KIF11	Essential	Hsu_2013_lfc	-0.447572	Random	Random_Essential
KNL1	Essential	Hsu_2013_lfc	-1.03808	Random	Random_Essential
KRT28	Non-essential	Hsu_2013_lfc	0.466107	Random	Random_Non-essential
KRT33A	Non-essential	Hsu_2013_lfc	-0.176745	Random	Random_Non-essential
KRT36	Non-essential	Hsu_2013_lfc	0.359182	Random	Random_Non-essential
KRT71	Non-essential	Hsu_2013_lfc	0.360209	Random	Random_Non-essential
KRT76	Non-essential	Hsu_2013_lfc	0.416734	Random	Random_Non-essential
KRTAP13-3	Non-essential	Hsu_2013_lfc	0.403931	Random	Random_Non-essential
KRTAP4-7	Non-essential	Hsu_2013_lfc	-1.26173	Random	Random_Non-essential
KRTAP9-3	Non-essential	Hsu_2013_lfc	-0.339173	Random	Random_Non-essential
LARS1	Essential	Hsu_2013_lfc	-0.852281	Random	Random_Essential
LARS2	Essential	Hsu_2013_lfc	-0.802949	Random	Random_Essential
LHFPL5	Non-essential	Hsu_2013_lfc	0.426947	Random	Random_Non-essential
LHX3	Non-essential	Hsu_2013_lfc	0.394983	Random	Random_Non-essential
LHX5	Non-essential	Hsu_2013_lfc	0.72395	Random	Random_Non-essential
LIAS	Essential	Hsu_2013_lfc	-0.237164	Random	Random_Essential
LIN28A	Non-essential	Hsu_2013_lfc	0.15112	Random	Random_Non-essential
LRRC10	Non-essential	Hsu_2013_lfc	0.548819	Random	Random_Non-essential
LUC7L3	Essential	Hsu_2013_lfc	-1.20114	Random	Random_Essential
LUZP4	Non-essential	Hsu_2013_lfc	1.09278	Random	Random_Non-essential
MAGEC3	Non-essential	Hsu_2013_lfc	0.594171	Random	Random_Non-essential
MAK16	Essential	Hsu_2013_lfc	-1.21412	Random	Random_Essential
MARS1	Essential	Hsu_2013_lfc	-1.94942	Random	Random_Essential
MBD3L2	Non-essential	Hsu_2013_lfc	-0.233221	Random	Random_Non-essential
MCM4	Essential	Hsu_2013_lfc	-1.07913	Random	Random_Essential
MED19	Essential	Hsu_2013_lfc	-0.11577	Random	Random_Essential
MED7	Essential	Hsu_2013_lfc	-0.162468	Random	Random_Essential
MEP1B	Non-essential	Hsu_2013_lfc	0.52085	Random	Random_Non-essential
METTL17	Essential	Hsu_2013_lfc	-0.584892	Random	Random_Essential
MMP27	Non-essential	Hsu_2013_lfc	0.859714	Random	Random_Non-essential
MRGPRD	Non-essential	Hsu_2013_lfc	-0.0201406	Random	Random_Non-essential
MROH6	Essential	Hsu_2013_lfc	0.105076	Random	Random_Essential
MRPL12	Essential	Hsu_2013_lfc	-1.60782	Random	Random_Essential
MRPL45	Essential	Hsu_2013_lfc	-1.34032	Random	Random_Essential
MRPS10	Essential	Hsu_2013_lfc	-1.35291	Random	Random_Essential
MRPS15	Essential	Hsu_2013_lfc	-0.0269859	Random	Random_Essential
MRPS23	Essential	Hsu_2013_lfc	-1.36378	Random	Random_Essential
MRPS24	Essential	Hsu_2013_lfc	-1.16502	Random	Random_Essential
MRPS25	Essential	Hsu_2013_lfc	0.224751	Random	Random_Essential
MRPS30	Essential	Hsu_2013_lfc	-0.298237	Random	Random_Essential
MT1B	Non-essential	Hsu_2013_lfc	-0.0313353	Random	Random_Non-essential
MTOR	Essential	Hsu_2013_lfc	-0.978202	Random	Random_Essential
MTPAP	Essential	Hsu_2013_lfc	-0.18139	Random	Random_Essential
MUCL3	Non-essential	Hsu_2013_lfc	0.739922	Random	Random_Non-essential
NANOS2	Non-essential	Hsu_2013_lfc	0.40601	Random	Random_Non-essential
NAPA	Essential	Hsu_2013_lfc	-0.520006	Random	Random_Essential
NAPG	Essential	Hsu_2013_lfc	0.380466	Random	Random_Essential
NBAS	Essential	Hsu_2013_lfc	0.514889	Random	Random_Essential
NDST4	Non-essential	Hsu_2013_lfc	0.607775	Random	Random_Non-essential
NEDD1	Essential	Hsu_2013_lfc	-1.28901	Random	Random_Essential
NEUROD6	Non-essential	Hsu_2013_lfc	0.599964	Random	Random_Non-essential
NEUROG1	Non-essential	Hsu_2013_lfc	0.110465	Random	Random_Non-essential
NKAPD1	Essential	Hsu_2013_lfc	-0.734341	Random	Random_Essential
NKX2-2	Non-essential	Hsu_2013_lfc	-0.0222949	Random	Random_Non-essential
NLRP4	Non-essential	Hsu_2013_lfc	1.03383	Random	Random_Non-essential
NMT1	Essential	Hsu_2013_lfc	-0.537745	Random	Random_Essential
NOLC1	Essential	Hsu_2013_lfc	-0.13249	Random	Random_Essential
NOP2	Essential	Hsu_2013_lfc	-1.93491	Random	Random_Essential
NPFFR1	Non-essential	Hsu_2013_lfc	0.730166	Random	Random_Non-essential
NPSR1	Non-essential	Hsu_2013_lfc	1.21007	Random	Random_Non-essential
NRBP1	Essential	Hsu_2013_lfc	-1.23809	Random	Random_Essential
NUP160	Essential	Hsu_2013_lfc	-0.920139	Random	Random_Essential
NUP214	Essential	Hsu_2013_lfc	-0.272315	Random	Random_Essential
NUP58	Essential	Hsu_2013_lfc	-0.803018	Random	Random_Essential
OGT	Essential	Hsu_2013_lfc	-0.807182	Random	Random_Essential
OOSP2	Non-essential	Hsu_2013_lfc	0.273743	Random	Random_Non-essential
OPN5	Non-essential	Hsu_2013_lfc	0.808949	Random	Random_Non-essential
OR10H3	Non-essential	Hsu_2013_lfc	-0.240411	Random	Random_Non-essential
OR11A1	Non-essential	Hsu_2013_lfc	0.659185	Random	Random_Non-essential
OR1G1	Non-essential	Hsu_2013_lfc	0.457807	Random	Random_Non-essential
OR2D2	Non-essential	Hsu_2013_lfc	0.538593	Random	Random_Non-essential
OR2T12	Non-essential	Hsu_2013_lfc	-0.854457	Random	Random_Non-essential
OR2T4	Non-essential	Hsu_2013_lfc	-0.900847	Random	Random_Non-essential
OR4C11	Non-essential	Hsu_2013_lfc	0.660127	Random	Random_Non-essential
OR4D1	Non-essential	Hsu_2013_lfc	-0.520391	Random	Random_Non-essential
OR51D1	Non-essential	Hsu_2013_lfc	0.617986	Random	Random_Non-essential
OR52A1	Non-essential	Hsu_2013_lfc	0.344717	Random	Random_Non-essential
OR52B6	Non-essential	Hsu_2013_lfc	0.591972	Random	Random_Non-essential
OR52E8	Non-essential	Hsu_2013_lfc	0.824845	Random	Random_Non-essential
OR5C1	Non-essential	Hsu_2013_lfc	1.24633	Random	Random_Non-essential
OR5T2	Non-essential	Hsu_2013_lfc	0.61931	Random	Random_Non-essential
OR5T3	Non-essential	Hsu_2013_lfc	0.436303	Random	Random_Non-essential
OR5W2	Non-essential	Hsu_2013_lfc	0.783328	Random	Random_Non-essential
OR6K6	Non-essential	Hsu_2013_lfc	0.386039	Random	Random_Non-essential
OR7D4	Non-essential	Hsu_2013_lfc	-0.0792707	Random	Random_Non-essential
OR7G2	Non-essential	Hsu_2013_lfc	0.0561546	Random	Random_Non-essential
OR8G5	Non-essential	Hsu_2013_lfc	-0.438124	Random	Random_Non-essential
OR9Q2	Non-essential	Hsu_2013_lfc	-0.256452	Random	Random_Non-essential
PDCD11	Essential	Hsu_2013_lfc	-1.35023	Random	Random_Essential
PDYN	Non-essential	Hsu_2013_lfc	0.893028	Random	Random_Non-essential
PET117	Essential	Hsu_2013_lfc	-0.699305	Random	Random_Essential
PFDN2	Essential	Hsu_2013_lfc	-0.586349	Random	Random_Essential
PGK2	Non-essential	Hsu_2013_lfc	0.97069	Random	Random_Non-essential
PGLYRP2	Non-essential	Hsu_2013_lfc	0.0670722	Random	Random_Non-essential
PHB2	Essential	Hsu_2013_lfc	-1.42576	Random	Random_Essential
PIGS	Essential	Hsu_2013_lfc	-0.0259132	Random	Random_Essential
PIGV	Essential	Hsu_2013_lfc	0.114189	Random	Random_Essential
PIWIL3	Non-essential	Hsu_2013_lfc	0.410682	Random	Random_Non-essential
PMPCA	Essential	Hsu_2013_lfc	-1.8873	Random	Random_Essential
PMVK	Essential	Hsu_2013_lfc	-0.98782	Random	Random_Essential
PNLIPRP1	Non-essential	Hsu_2013_lfc	0.777362	Random	Random_Non-essential
PNPLA5	Non-essential	Hsu_2013_lfc	0.505128	Random	Random_Non-essential
POLA2	Essential	Hsu_2013_lfc	-0.402104	Random	Random_Essential
POLE	Essential	Hsu_2013_lfc	-2.07915	Random	Random_Essential
POLR1E	Essential	Hsu_2013_lfc	-0.845898	Random	Random_Essential
POLR1F	Essential	Hsu_2013_lfc	-1.40874	Random	Random_Essential
POLR1H	Essential	Hsu_2013_lfc	-1.75535	Random	Random_Essential
POLR2B	Essential	Hsu_2013_lfc	-1.8485	Random	Random_Essential
POLR2I	Essential	Hsu_2013_lfc	-2.27456	Random	Random_Essential
POP5	Essential	Hsu_2013_lfc	-1.70512	Random	Random_Essential
POTEH	Non-essential	Hsu_2013_lfc	-0.20102	Random	Random_Non-essential
PPP1R8	Essential	Hsu_2013_lfc	-0.730138	Random	Random_Essential
PPP3R2	Non-essential	Hsu_2013_lfc	-0.101112	Random	Random_Non-essential
PRAMEF1	Non-essential	Hsu_2013_lfc	-0.521901	Random	Random_Non-essential
PRAMEF4	Non-essential	Hsu_2013_lfc	0.0279298	Random	Random_Non-essential
PRMT5	Essential	Hsu_2013_lfc	-1.73963	Random	Random_Essential
PRPF3	Essential	Hsu_2013_lfc	-0.727907	Random	Random_Essential
PRPF31	Essential	Hsu_2013_lfc	-1.43149	Random	Random_Essential
PRPF6	Essential	Hsu_2013_lfc	-1.20623	Random	Random_Essential
PRSS33	Non-essential	Hsu_2013_lfc	0.167941	Random	Random_Non-essential
PSMC4	Essential	Hsu_2013_lfc	-0.92488	Random	Random_Essential
PSMD1	Essential	Hsu_2013_lfc	-1.57009	Random	Random_Essential
PSMD4	Essential	Hsu_2013_lfc	-0.962098	Random	Random_Essential
PTCD3	Essential	Hsu_2013_lfc	-0.798132	Random	Random_Essential
PUF60	Essential	Hsu_2013_lfc	-1.97742	Random	Random_Essential
PUM3	Essential	Hsu_2013_lfc	-0.175579	Random	Random_Essential
QRSL1	Essential	Hsu_2013_lfc	-0.496118	Random	Random_Essential
RACGAP1	Essential	Hsu_2013_lfc	-0.298426	Random	Random_Essential
RAD9A	Essential	Hsu_2013_lfc	-0.579943	Random	Random_Essential
RBBP6	Essential	Hsu_2013_lfc	-1.03746	Random	Random_Essential
RBM46	Non-essential	Hsu_2013_lfc	0.594175	Random	Random_Non-essential
RBMY1E	Non-essential	Hsu_2013_lfc	0.789701	Random	Random_Non-essential
RDH8	Non-essential	Hsu_2013_lfc	0.795899	Random	Random_Non-essential
REXO1L1P	Non-essential	Hsu_2013_lfc	-0.71724	Random	Random_Non-essential
RFC3	Essential	Hsu_2013_lfc	-0.159895	Random	Random_Essential
RFPL3	Non-essential	Hsu_2013_lfc	-0.17634	Random	Random_Non-essential
RHOXF2	Non-essential	Hsu_2013_lfc	0.213881	Random	Random_Non-essential
RNASE11	Non-essential	Hsu_2013_lfc	0.532185	Random	Random_Non-essential
RNASE8	Non-essential	Hsu_2013_lfc	0.0505133	Random	Random_Non-essential
RNF113A	Essential	Hsu_2013_lfc	-0.668536	Random	Random_Essential
RNF113B	Non-essential	Hsu_2013_lfc	-0.161312	Random	Random_Non-essential
RNF168	Essential	Hsu_2013_lfc	0.183177	Random	Random_Essential
RNF17	Non-essential	Hsu_2013_lfc	0.539648	Random	Random_Non-essential
RPAP1	Essential	Hsu_2013_lfc	-1.4753	Random	Random_Essential
RPE65	Non-essential	Hsu_2013_lfc	0.131211	Random	Random_Non-essential
RPL4	Essential	Hsu_2013_lfc	-1.57932	Random	Random_Essential
RPN2	Essential	Hsu_2013_lfc	-0.291683	Random	Random_Essential
RPP21	Essential	Hsu_2013_lfc	-1.63908	Random	Random_Essential
RRM2	Essential	Hsu_2013_lfc	-1.13524	Random	Random_Essential
RRP9	Essential	Hsu_2013_lfc	-1.46934	Random	Random_Essential
RSL1D1	Essential	Hsu_2013_lfc	-0.269944	Random	Random_Essential
RSRC2	Essential	Hsu_2013_lfc	-1.11288	Random	Random_Essential
SAGE1	Non-essential	Hsu_2013_lfc	0.398259	Random	Random_Non-essential
SCRT2	Non-essential	Hsu_2013_lfc	-0.295918	Random	Random_Non-essential
SDHA	Essential	Hsu_2013_lfc	-1.66693	Random	Random_Essential
SEH1L	Essential	Hsu_2013_lfc	-0.831459	Random	Random_Essential
SEPTIN7P2	Non-essential	Hsu_2013_lfc	-0.00137392	Random	Random_Non-essential
SERPINB12	Non-essential	Hsu_2013_lfc	0.635143	Random	Random_Non-essential
SKA1	Essential	Hsu_2013_lfc	-0.30503	Random	Random_Essential
SLC13A1	Non-essential	Hsu_2013_lfc	0.40282	Random	Random_Non-essential
SLC22A6	Non-essential	Hsu_2013_lfc	0.789915	Random	Random_Non-essential
SLC25A28	Essential	Hsu_2013_lfc	-0.530894	Random	Random_Essential
SLC2A2	Non-essential	Hsu_2013_lfc	0.410121	Random	Random_Non-essential
SLC39A7	Essential	Hsu_2013_lfc	-0.035444	Random	Random_Essential
SLC7A6OS	Essential	Hsu_2013_lfc	-1.52136	Random	Random_Essential
SLCO6A1	Non-essential	Hsu_2013_lfc	0.611299	Random	Random_Non-essential
SLITRK1	Non-essential	Hsu_2013_lfc	-0.339407	Random	Random_Non-essential
SNIP1	Essential	Hsu_2013_lfc	-0.161509	Random	Random_Essential
SNRNP70	Essential	Hsu_2013_lfc	-0.124532	Random	Random_Essential
SNRPB	Essential	Hsu_2013_lfc	-0.504371	Random	Random_Essential
SNRPF	Essential	Hsu_2013_lfc	-2.42725	Random	Random_Essential
SNUPN	Essential	Hsu_2013_lfc	-0.259969	Random	Random_Essential
SOD1	Essential	Hsu_2013_lfc	-1.26874	Random	Random_Essential
SON	Essential	Hsu_2013_lfc	-1.36539	Random	Random_Essential
SPACA5	Non-essential	Hsu_2013_lfc	0.426385	Random	Random_Non-essential
SPATA31A7	Non-essential	Hsu_2013_lfc	-0.625525	Random	Random_Non-essential
SPATA31D1	Non-essential	Hsu_2013_lfc	0.161244	Random	Random_Non-essential
SPATA5	Essential	Hsu_2013_lfc	-0.795429	Random	Random_Essential
SPATA5L1	Essential	Hsu_2013_lfc	-1.0057	Random	Random_Essential
SPC25	Essential	Hsu_2013_lfc	-1.66849	Random	Random_Essential
SPCS3	Essential	Hsu_2013_lfc	-0.134905	Random	Random_Essential
SPEM1	Non-essential	Hsu_2013_lfc	-0.249984	Random	Random_Non-essential
SPRR4	Non-essential	Hsu_2013_lfc	0.27382	Random	Random_Non-essential
SRCAP	Essential	Hsu_2013_lfc	-0.364947	Random	Random_Essential
SRSF2	Essential	Hsu_2013_lfc	-1.46159	Random	Random_Essential
STPG4	Non-essential	Hsu_2013_lfc	0.177238	Random	Random_Non-essential
SYS1	Essential	Hsu_2013_lfc	-0.624276	Random	Random_Essential
TAAR6	Non-essential	Hsu_2013_lfc	0.707725	Random	Random_Non-essential
TAF10	Essential	Hsu_2013_lfc	-0.973139	Random	Random_Essential
TAF6L	Essential	Hsu_2013_lfc	0.0328229	Random	Random_Essential
TAS2R40	Non-essential	Hsu_2013_lfc	0.56203	Random	Random_Non-essential
TAS2R50	Non-essential	Hsu_2013_lfc	0.391152	Random	Random_Non-essential
TBC1D21	Non-essential	Hsu_2013_lfc	0.432673	Random	Random_Non-essential
TBC1D29P	Non-essential	Hsu_2013_lfc	-0.858881	Random	Random_Non-essential
TBCE	Essential	Hsu_2013_lfc	-0.424496	Random	Random_Essential
TCHHL1	Non-essential	Hsu_2013_lfc	0.639045	Random	Random_Non-essential
TEDC1	Essential	Hsu_2013_lfc	-0.915314	Random	Random_Essential
TEX13A	Non-essential	Hsu_2013_lfc	0.60931	Random	Random_Non-essential
TEX28	Non-essential	Hsu_2013_lfc	0.213462	Random	Random_Non-essential
TFAP2D	Non-essential	Hsu_2013_lfc	0.189415	Random	Random_Non-essential
TLX1	Non-essential	Hsu_2013_lfc	0.228359	Random	Random_Non-essential
TMEM199	Essential	Hsu_2013_lfc	-0.830755	Random	Random_Essential
TMPRSS11A	Non-essential	Hsu_2013_lfc	0.49741	Random	Random_Non-essential
TMPRSS11F	Non-essential	Hsu_2013_lfc	0.907446	Random	Random_Non-essential
TNPO3	Essential	Hsu_2013_lfc	-1.37377	Random	Random_Essential
TOP2A	Essential	Hsu_2013_lfc	-1.6911	Random	Random_Essential
TRIM60	Non-essential	Hsu_2013_lfc	0.352795	Random	Random_Non-essential
TRIML1	Non-essential	Hsu_2013_lfc	-0.383476	Random	Random_Non-essential
TRMT5	Essential	Hsu_2013_lfc	0.268046	Random	Random_Essential
TRUB2	Essential	Hsu_2013_lfc	-0.0419686	Random	Random_Essential
TTK	Essential	Hsu_2013_lfc	-0.141749	Random	Random_Essential
TXNL4A	Essential	Hsu_2013_lfc	-0.778869	Random	Random_Essential
U2AF1	Essential	Hsu_2013_lfc	-1.53384	Random	Random_Essential
UBQLN3	Non-essential	Hsu_2013_lfc	0.70779	Random	Random_Non-essential
UMPS	Essential	Hsu_2013_lfc	-0.663498	Random	Random_Essential
UPF2	Essential	Hsu_2013_lfc	-0.351961	Random	Random_Essential
UROC1	Non-essential	Hsu_2013_lfc	0.286275	Random	Random_Non-essential
USP5	Essential	Hsu_2013_lfc	-1.27086	Random	Random_Essential
VN1R2	Non-essential	Hsu_2013_lfc	0.800489	Random	Random_Non-essential
VN1R4	Non-essential	Hsu_2013_lfc	-0.512358	Random	Random_Non-essential
VPREB1	Non-essential	Hsu_2013_lfc	-0.0201243	Random	Random_Non-essential
VPS28	Essential	Hsu_2013_lfc	-1.36964	Random	Random_Essential
WDR55	Essential	Hsu_2013_lfc	-1.65129	Random	Random_Essential
WEE1	Essential	Hsu_2013_lfc	-0.113017	Random	Random_Essential
WFDC11	Non-essential	Hsu_2013_lfc	0.162944	Random	Random_Non-essential
WFDC9	Non-essential	Hsu_2013_lfc	0.580901	Random	Random_Non-essential
YAE1	Essential	Hsu_2013_lfc	-1.08557	Random	Random_Essential
YEATS4	Essential	Hsu_2013_lfc	-0.227085	Random	Random_Essential
YY1	Essential	Hsu_2013_lfc	-0.318744	Random	Random_Essential
ZIM3	Non-essential	Hsu_2013_lfc	0.7776	Random	Random_Non-essential
ZNF131	Essential	Hsu_2013_lfc	-0.794629	Random	Random_Essential
ZSWIM2	Non-essential	Hsu_2013_lfc	0.796874	Random	Random_Non-essential
AAMP	Essential	Chen_2013_lfc	-2.35473	Random	Random_Essential
AATF	Essential	Chen_2013_lfc	-1.72932	Random	Random_Essential
ACCSL	Non-essential	Chen_2013_lfc	0.883808	Random	Random_Non-essential
ADGRF2	Non-essential	Chen_2013_lfc	0.833487	Random	Random_Non-essential
ADSL	Essential	Chen_2013_lfc	-2.41892	Random	Random_Essential
ALG14	Essential	Chen_2013_lfc	-1.41591	Random	Random_Essential
ALX3	Non-essential	Chen_2013_lfc	-0.0257341	Random	Random_Non-essential
ANAPC4	Essential	Chen_2013_lfc	-2.29476	Random	Random_Essential
ANKRD49	Essential	Chen_2013_lfc	-0.74474	Random	Random_Essential
APOBEC1	Non-essential	Chen_2013_lfc	0.457887	Random	Random_Non-essential
AQP8	Non-essential	Chen_2013_lfc	0.372294	Random	Random_Non-essential
ARGLU1	Essential	Chen_2013_lfc	-1.4253	Random	Random_Essential
ARL2	Essential	Chen_2013_lfc	-1.9935	Random	Random_Essential
ATF7	Essential	Chen_2013_lfc	0.00294332	Random	Random_Essential
ATIC	Essential	Chen_2013_lfc	-1.65663	Random	Random_Essential
ATP5F1B	Essential	Chen_2013_lfc	-1.64315	Random	Random_Essential
ATP6V0B	Essential	Chen_2013_lfc	-1.88217	Random	Random_Essential
ATP6V1D	Essential	Chen_2013_lfc	-1.77245	Random	Random_Essential
ATP6V1G3	Non-essential	Chen_2013_lfc	0.904525	Random	Random_Non-essential
ATP6V1H	Essential	Chen_2013_lfc	-0.939631	Random	Random_Essential
AURKB	Essential	Chen_2013_lfc	-1.98326	Random	Random_Essential
BEND2	Non-essential	Chen_2013_lfc	1.14649	Random	Random_Non-essential
BMS1	Essential	Chen_2013_lfc	-0.948679	Random	Random_Essential
BORA	Essential	Chen_2013_lfc	-0.79542	Random	Random_Essential
BPY2	Non-essential	Chen_2013_lfc	1.28278	Random	Random_Non-essential
BRIX1	Essential	Chen_2013_lfc	-1.18391	Random	Random_Essential
BUD13	Essential	Chen_2013_lfc	-0.36203	Random	Random_Essential
BUD23	Essential	Chen_2013_lfc	-0.590222	Random	Random_Essential
C10orf53	Non-essential	Chen_2013_lfc	0.713338	Random	Random_Non-essential
C11orf40	Non-essential	Chen_2013_lfc	1.02479	Random	Random_Non-essential
C16orf78	Non-essential	Chen_2013_lfc	0.58427	Random	Random_Non-essential
C20orf173	Non-essential	Chen_2013_lfc	0.370441	Random	Random_Non-essential
C8B	Non-essential	Chen_2013_lfc	0.684228	Random	Random_Non-essential
C8orf17	Non-essential	Chen_2013_lfc	-0.151215	Random	Random_Non-essential
CABP2	Non-essential	Chen_2013_lfc	0.679086	Random	Random_Non-essential
CACNG3	Non-essential	Chen_2013_lfc	0.387489	Random	Random_Non-essential
CACTIN	Essential	Chen_2013_lfc	-0.737434	Random	Random_Essential
CATSPER4	Non-essential	Chen_2013_lfc	0.761751	Random	Random_Non-essential
CCKAR	Non-essential	Chen_2013_lfc	0.921814	Random	Random_Non-essential
CCL1	Non-essential	Chen_2013_lfc	0.30944	Random	Random_Non-essential
CCT6A	Essential	Chen_2013_lfc	-1.85035	Random	Random_Essential
CCT7	Essential	Chen_2013_lfc	-1.33284	Random	Random_Essential
CDC45	Essential	Chen_2013_lfc	-1.80051	Random	Random_Essential
CDCP2	Non-essential	Chen_2013_lfc	0.908396	Random	Random_Non-essential
CDK12	Essential	Chen_2013_lfc	-0.579994	Random	Random_Essential
CDKN2A-DT	Non-essential	Chen_2013_lfc	0.466625	Random	Random_Non-essential
CDX2	Non-essential	Chen_2013_lfc	0.758822	Random	Random_Non-essential
CEBPE	Essential	Chen_2013_lfc	0.502589	Random	Random_Essential
CELA2A	Non-essential	Chen_2013_lfc	0.3053	Random	Random_Non-essential
CELA3B	Non-essential	Chen_2013_lfc	0.89964	Random	Random_Non-essential
CEP152	Essential	Chen_2013_lfc	0.265426	Random	Random_Essential
CHAT	Non-essential	Chen_2013_lfc	0.219487	Random	Random_Non-essential
CHRNB3	Non-essential	Chen_2013_lfc	0.713484	Random	Random_Non-essential
CIAO1	Essential	Chen_2013_lfc	-1.18548	Random	Random_Essential
CKAP5	Essential	Chen_2013_lfc	-1.29679	Random	Random_Essential
CLEC6A	Non-essential	Chen_2013_lfc	0.630431	Random	Random_Non-essential
CNOT3	Essential	Chen_2013_lfc	-0.827884	Random	Random_Essential
COG3	Essential	Chen_2013_lfc	-1.0124	Random	Random_Essential
COPS3	Essential	Chen_2013_lfc	-0.839585	Random	Random_Essential
COQ2	Essential	Chen_2013_lfc	-0.663209	Random	Random_Essential
COX4I1	Essential	Chen_2013_lfc	-1.6873	Random	Random_Essential
COX6B1	Essential	Chen_2013_lfc	-1.66448	Random	Random_Essential
CRIPT	Essential	Chen_2013_lfc	-0.00245284	Random	Random_Essential
CST4	Non-essential	Chen_2013_lfc	0.140367	Random	Random_Non-essential
CT45A2	Non-essential	Chen_2013_lfc	0.482597	Random	Random_Non-essential
CT45A3	Non-essential	Chen_2013_lfc	-0.574989	Random	Random_Non-essential
CTRB1	Non-essential	Chen_2013_lfc	-0.205225	Random	Random_Non-essential
CXorf66	Non-essential	Chen_2013_lfc	0.703162	Random	Random_Non-essential
CYLC2	Non-essential	Chen_2013_lfc	0.975659	Random	Random_Non-essential
CYP11B2	Non-essential	Chen_2013_lfc	0.334024	Random	Random_Non-essential
CYP2A13	Non-essential	Chen_2013_lfc	-0.0878958	Random	Random_Non-essential
CYP2C19	Non-essential	Chen_2013_lfc	0.0975188	Random	Random_Non-essential
CYP7A1	Non-essential	Chen_2013_lfc	0.327227	Random	Random_Non-essential
DAP3	Essential	Chen_2013_lfc	-0.154366	Random	Random_Essential
DAZ1	Non-essential	Chen_2013_lfc	0.960124	Random	Random_Non-essential
DDB1	Essential	Chen_2013_lfc	-2.1076	Random	Random_Essential
DDOST	Essential	Chen_2013_lfc	-0.710669	Random	Random_Essential
DDX18	Essential	Chen_2013_lfc	-1.07176	Random	Random_Essential
DEFB103B	Non-essential	Chen_2013_lfc	0.778126	Random	Random_Non-essential
DEFB106A	Non-essential	Chen_2013_lfc	0.956171	Random	Random_Non-essential
DEFB126	Non-essential	Chen_2013_lfc	1.12302	Random	Random_Non-essential
DHX15	Essential	Chen_2013_lfc	-1.75364	Random	Random_Essential
DHX35	Essential	Chen_2013_lfc	0.149649	Random	Random_Essential
DICER1	Essential	Chen_2013_lfc	-0.81453	Random	Random_Essential
DNAJA3	Essential	Chen_2013_lfc	-0.840804	Random	Random_Essential
DNLZ	Essential	Chen_2013_lfc	-0.667053	Random	Random_Essential
DNM2	Essential	Chen_2013_lfc	-0.952649	Random	Random_Essential
DNTTIP2	Essential	Chen_2013_lfc	-1.50319	Random	Random_Essential
DRGX	Non-essential	Chen_2013_lfc	0.604341	Random	Random_Non-essential
DSN1	Essential	Chen_2013_lfc	0.0890164	Random	Random_Essential
DSPP	Non-essential	Chen_2013_lfc	0.790136	Random	Random_Non-essential
DYNLRB1	Essential	Chen_2013_lfc	-1.88305	Random	Random_Essential
E4F1	Essential	Chen_2013_lfc	-0.0953503	Random	Random_Essential
EIF3H	Essential	Chen_2013_lfc	-0.799493	Random	Random_Essential
EIF3M	Essential	Chen_2013_lfc	-0.731756	Random	Random_Essential
EIF4G1	Essential	Chen_2013_lfc	-1.07496	Random	Random_Essential
ELP6	Essential	Chen_2013_lfc	-2.13209	Random	Random_Essential
ERCC3	Essential	Chen_2013_lfc	-1.22139	Random	Random_Essential
ERCC6L	Essential	Chen_2013_lfc	-0.173034	Random	Random_Essential
EXOSC1	Essential	Chen_2013_lfc	-0.248668	Random	Random_Essential
EXOSC4	Essential	Chen_2013_lfc	-1.59779	Random	Random_Essential
F13B	Non-essential	Chen_2013_lfc	0.352699	Random	Random_Non-essential
F9	Non-essential	Chen_2013_lfc	0.943635	Random	Random_Non-essential
FAM210A	Essential	Chen_2013_lfc	-1.07486	Random	Random_Essential
FAM47A	Non-essential	Chen_2013_lfc	0.425598	Random	Random_Non-essential
FAM71B	Non-essential	Chen_2013_lfc	1.10024	Random	Random_Non-essential
FAM71C	Non-essential	Chen_2013_lfc	0.582372	Random	Random_Non-essential
FBL	Essential	Chen_2013_lfc	-1.59245	Random	Random_Essential
FCF1	Essential	Chen_2013_lfc	-2.63257	Random	Random_Essential
FFAR1	Non-essential	Chen_2013_lfc	0.882963	Random	Random_Non-essential
FGF3	Non-essential	Chen_2013_lfc	0.456198	Random	Random_Non-essential
FGF6	Non-essential	Chen_2013_lfc	1.0666	Random	Random_Non-essential
FNTB	Essential	Chen_2013_lfc	-1.60835	Random	Random_Essential
FOXB1	Non-essential	Chen_2013_lfc	0.385085	Random	Random_Non-essential
FOXB2	Non-essential	Chen_2013_lfc	-0.0869334	Random	Random_Non-essential
FOXD4L4	Non-essential	Chen_2013_lfc	-1.46949	Random	Random_Non-essential
FSCB	Non-essential	Chen_2013_lfc	0.911783	Random	Random_Non-essential
GABRA6	Non-essential	Chen_2013_lfc	1.02773	Random	Random_Non-essential
GART	Essential	Chen_2013_lfc	-2.6655	Random	Random_Essential
GCN1	Essential	Chen_2013_lfc	-0.220348	Random	Random_Essential
GDF2	Non-essential	Chen_2013_lfc	0.740189	Random	Random_Non-essential
GEMIN5	Essential	Chen_2013_lfc	-0.904717	Random	Random_Essential
GET4	Essential	Chen_2013_lfc	-0.598875	Random	Random_Essential
GFER	Essential	Chen_2013_lfc	-1.0794	Random	Random_Essential
GJA10	Non-essential	Chen_2013_lfc	0.876271	Random	Random_Non-essential
GKN2	Non-essential	Chen_2013_lfc	0.541875	Random	Random_Non-essential
GMPPB	Essential	Chen_2013_lfc	-2.90214	Random	Random_Essential
GPR101	Non-essential	Chen_2013_lfc	0.562681	Random	Random_Non-essential
GPR31	Non-essential	Chen_2013_lfc	0.699961	Random	Random_Non-essential
GPR32	Non-essential	Chen_2013_lfc	0.126782	Random	Random_Non-essential
GPX5	Non-essential	Chen_2013_lfc	0.563383	Random	Random_Non-essential
GRM4	Non-essential	Chen_2013_lfc	0.809429	Random	Random_Non-essential
GSTA5	Non-essential	Chen_2013_lfc	0.615413	Random	Random_Non-essential
GSX1	Non-essential	Chen_2013_lfc	1.2913	Random	Random_Non-essential
GTF3C2	Essential	Chen_2013_lfc	-0.913024	Random	Random_Essential
H1-8	Non-essential	Chen_2013_lfc	0.566611	Random	Random_Non-essential
H2AC1	Non-essential	Chen_2013_lfc	0.328835	Random	Random_Non-essential
HAUS3	Essential	Chen_2013_lfc	-1.29887	Random	Random_Essential
HEATR1	Essential	Chen_2013_lfc	-0.72975	Random	Random_Essential
HINFP	Essential	Chen_2013_lfc	-1.61511	Random	Random_Essential
HM13	Essential	Chen_2013_lfc	0.219305	Random	Random_Essential
HMX1	Non-essential	Chen_2013_lfc	1.09512	Random	Random_Non-essential
HSFY1	Non-essential	Chen_2013_lfc	1.62614	Random	Random_Non-essential
IAPP	Non-essential	Chen_2013_lfc	0.829428	Random	Random_Non-essential
IARS1	Essential	Chen_2013_lfc	-2.40715	Random	Random_Essential
IFNA16	Non-essential	Chen_2013_lfc	-0.287994	Random	Random_Non-essential
IFNA17	Non-essential	Chen_2013_lfc	-0.220443	Random	Random_Non-essential
IFNA4	Non-essential	Chen_2013_lfc	-0.381437	Random	Random_Non-essential
IFNA5	Non-essential	Chen_2013_lfc	-0.246002	Random	Random_Non-essential
IFNL2	Non-essential	Chen_2013_lfc	-0.224186	Random	Random_Non-essential
IFNL3	Non-essential	Chen_2013_lfc	0.399408	Random	Random_Non-essential
IFNW1	Non-essential	Chen_2013_lfc	-0.409657	Random	Random_Non-essential
IGBP1	Essential	Chen_2013_lfc	-0.657651	Random	Random_Essential
IL13	Non-essential	Chen_2013_lfc	0.669269	Random	Random_Non-essential
IL1F10	Non-essential	Chen_2013_lfc	0.576291	Random	Random_Non-essential
IL22	Non-essential	Chen_2013_lfc	0.304968	Random	Random_Non-essential
IL36A	Non-essential	Chen_2013_lfc	0.688167	Random	Random_Non-essential
ILK	Essential	Chen_2013_lfc	-0.103598	Random	Random_Essential
INS	Non-essential	Chen_2013_lfc	0.346264	Random	Random_Non-essential
INSRR	Non-essential	Chen_2013_lfc	-0.0142267	Random	Random_Non-essential
INTS14	Essential	Chen_2013_lfc	0.0107477	Random	Random_Essential
INTS2	Essential	Chen_2013_lfc	-0.579092	Random	Random_Essential
INTS8	Essential	Chen_2013_lfc	-1.26341	Random	Random_Essential
ITGAV	Essential	Chen_2013_lfc	-1.13714	Random	Random_Essential
KASH5	Non-essential	Chen_2013_lfc	0.658708	Random	Random_Non-essential
KCNK10	Non-essential	Chen_2013_lfc	1.01655	Random	Random_Non-essential
KDSR	Essential	Chen_2013_lfc	-1.59285	Random	Random_Essential
KIF11	Essential	Chen_2013_lfc	-0.450541	Random	Random_Essential
KNL1	Essential	Chen_2013_lfc	-1.84277	Random	Random_Essential
KRT28	Non-essential	Chen_2013_lfc	0.420211	Random	Random_Non-essential
KRT33A	Non-essential	Chen_2013_lfc	-0.453954	Random	Random_Non-essential
KRT36	Non-essential	Chen_2013_lfc	0.785596	Random	Random_Non-essential
KRT71	Non-essential	Chen_2013_lfc	0.38813	Random	Random_Non-essential
KRT76	Non-essential	Chen_2013_lfc	0.668465	Random	Random_Non-essential
KRTAP13-3	Non-essential	Chen_2013_lfc	0.452005	Random	Random_Non-essential
KRTAP4-7	Non-essential	Chen_2013_lfc	-1.50884	Random	Random_Non-essential
KRTAP9-3	Non-essential	Chen_2013_lfc	0.0626574	Random	Random_Non-essential
LARS1	Essential	Chen_2013_lfc	-1.78393	Random	Random_Essential
LARS2	Essential	Chen_2013_lfc	-1.24589	Random	Random_Essential
LHFPL5	Non-essential	Chen_2013_lfc	0.779159	Random	Random_Non-essential
LHX3	Non-essential	Chen_2013_lfc	0.650168	Random	Random_Non-essential
LHX5	Non-essential	Chen_2013_lfc	0.791992	Random	Random_Non-essential
LIAS	Essential	Chen_2013_lfc	-0.744069	Random	Random_Essential
LIN28A	Non-essential	Chen_2013_lfc	0.0199439	Random	Random_Non-essential
LRRC10	Non-essential	Chen_2013_lfc	0.573062	Random	Random_Non-essential
LUC7L3	Essential	Chen_2013_lfc	-1.68315	Random	Random_Essential
LUZP4	Non-essential	Chen_2013_lfc	0.474547	Random	Random_Non-essential
MAGEC3	Non-essential	Chen_2013_lfc	0.682915	Random	Random_Non-essential
MAK16	Essential	Chen_2013_lfc	-2.00059	Random	Random_Essential
MARS1	Essential	Chen_2013_lfc	-2.02494	Random	Random_Essential
MBD3L2	Non-essential	Chen_2013_lfc	-0.709212	Random	Random_Non-essential
MCM4	Essential	Chen_2013_lfc	-1.49458	Random	Random_Essential
MED19	Essential	Chen_2013_lfc	-0.147557	Random	Random_Essential
MED7	Essential	Chen_2013_lfc	0.139609	Random	Random_Essential
MEP1B	Non-essential	Chen_2013_lfc	0.310608	Random	Random_Non-essential
METTL17	Essential	Chen_2013_lfc	-0.958226	Random	Random_Essential
MMP27	Non-essential	Chen_2013_lfc	0.328755	Random	Random_Non-essential
MRGPRD	Non-essential	Chen_2013_lfc	-0.0285042	Random	Random_Non-essential
MROH6	Essential	Chen_2013_lfc	0.429393	Random	Random_Essential
MRPL12	Essential	Chen_2013_lfc	-0.686654	Random	Random_Essential
MRPL45	Essential	Chen_2013_lfc	-1.40005	Random	Random_Essential
MRPS10	Essential	Chen_2013_lfc	-1.83548	Random	Random_Essential
MRPS15	Essential	Chen_2013_lfc	0.00734894	Random	Random_Essential
MRPS23	Essential	Chen_2013_lfc	-1.79962	Random	Random_Essential
MRPS24	Essential	Chen_2013_lfc	-0.625456	Random	Random_Essential
MRPS25	Essential	Chen_2013_lfc	0.0938573	Random	Random_Essential
MRPS30	Essential	Chen_2013_lfc	0.0813391	Random	Random_Essential
MT1B	Non-essential	Chen_2013_lfc	-0.362257	Random	Random_Non-essential
MTOR	Essential	Chen_2013_lfc	-1.69252	Random	Random_Essential
MTPAP	Essential	Chen_2013_lfc	-1.74301	Random	Random_Essential
MUCL3	Non-essential	Chen_2013_lfc	0.924394	Random	Random_Non-essential
NANOS2	Non-essential	Chen_2013_lfc	0.211623	Random	Random_Non-essential
NAPA	Essential	Chen_2013_lfc	-1.29816	Random	Random_Essential
NAPG	Essential	Chen_2013_lfc	0.0911108	Random	Random_Essential
NBAS	Essential	Chen_2013_lfc	0.137911	Random	Random_Essential
NDST4	Non-essential	Chen_2013_lfc	0.685417	Random	Random_Non-essential
NEDD1	Essential	Chen_2013_lfc	-1.16119	Random	Random_Essential
NEUROD6	Non-essential	Chen_2013_lfc	0.757417	Random	Random_Non-essential
NEUROG1	Non-essential	Chen_2013_lfc	0.24986	Random	Random_Non-essential
NKAPD1	Essential	Chen_2013_lfc	-0.955351	Random	Random_Essential
NKX2-2	Non-essential	Chen_2013_lfc	0.345472	Random	Random_Non-essential
NLRP4	Non-essential	Chen_2013_lfc	0.62831	Random	Random_Non-essential
NMT1	Essential	Chen_2013_lfc	-0.758652	Random	Random_Essential
NOLC1	Essential	Chen_2013_lfc	0.119421	Random	Random_Essential
NOP2	Essential	Chen_2013_lfc	-1.66308	Random	Random_Essential
NPFFR1	Non-essential	Chen_2013_lfc	0.398065	Random	Random_Non-essential
NPSR1	Non-essential	Chen_2013_lfc	1.19498	Random	Random_Non-essential
NRBP1	Essential	Chen_2013_lfc	-1.33501	Random	Random_Essential
NUP160	Essential	Chen_2013_lfc	-1.65819	Random	Random_Essential
NUP214	Essential	Chen_2013_lfc	-1.21194	Random	Random_Essential
NUP58	Essential	Chen_2013_lfc	-0.322257	Random	Random_Essential
OGT	Essential	Chen_2013_lfc	-2.05914	Random	Random_Essential
OOSP2	Non-essential	Chen_2013_lfc	0.114686	Random	Random_Non-essential
OPN5	Non-essential	Chen_2013_lfc	1.06891	Random	Random_Non-essential
OR10H3	Non-essential	Chen_2013_lfc	-0.103476	Random	Random_Non-essential
OR11A1	Non-essential	Chen_2013_lfc	1.21158	Random	Random_Non-essential
OR1G1	Non-essential	Chen_2013_lfc	0.540067	Random	Random_Non-essential
OR2D2	Non-essential	Chen_2013_lfc	0.679109	Random	Random_Non-essential
OR2T12	Non-essential	Chen_2013_lfc	-1.09018	Random	Random_Non-essential
OR2T4	Non-essential	Chen_2013_lfc	-0.875796	Random	Random_Non-essential
OR4C11	Non-essential	Chen_2013_lfc	0.862165	Random	Random_Non-essential
OR4D1	Non-essential	Chen_2013_lfc	-0.0702299	Random	Random_Non-essential
OR51D1	Non-essential	Chen_2013_lfc	0.401422	Random	Random_Non-essential
OR52A1	Non-essential	Chen_2013_lfc	0.960835	Random	Random_Non-essential
OR52B6	Non-essential	Chen_2013_lfc	0.671529	Random	Random_Non-essential
OR52E8	Non-essential	Chen_2013_lfc	0.503813	Random	Random_Non-essential
OR5C1	Non-essential	Chen_2013_lfc	0.631525	Random	Random_Non-essential
OR5T2	Non-essential	Chen_2013_lfc	0.65839	Random	Random_Non-essential
OR5T3	Non-essential	Chen_2013_lfc	0.601287	Random	Random_Non-essential
OR5W2	Non-essential	Chen_2013_lfc	0.762441	Random	Random_Non-essential
OR6K6	Non-essential	Chen_2013_lfc	0.369707	Random	Random_Non-essential
OR7D4	Non-essential	Chen_2013_lfc	-0.095965	Random	Random_Non-essential
OR7G2	Non-essential	Chen_2013_lfc	0.837742	Random	Random_Non-essential
OR8G5	Non-essential	Chen_2013_lfc	-0.410717	Random	Random_Non-essential
OR9Q2	Non-essential	Chen_2013_lfc	-0.344	Random	Random_Non-essential
PDCD11	Essential	Chen_2013_lfc	-2.15798	Random	Random_Essential
PDYN	Non-essential	Chen_2013_lfc	0.809306	Random	Random_Non-essential
PET117	Essential	Chen_2013_lfc	-0.798365	Random	Random_Essential
PFDN2	Essential	Chen_2013_lfc	-0.282284	Random	Random_Essential
PGK2	Non-essential	Chen_2013_lfc	1.01971	Random	Random_Non-essential
PGLYRP2	Non-essential	Chen_2013_lfc	0.328623	Random	Random_Non-essential
PHB2	Essential	Chen_2013_lfc	-1.91785	Random	Random_Essential
PIGS	Essential	Chen_2013_lfc	0.0215594	Random	Random_Essential
PIGV	Essential	Chen_2013_lfc	0.379695	Random	Random_Essential
PIWIL3	Non-essential	Chen_2013_lfc	1.01407	Random	Random_Non-essential
PMPCA	Essential	Chen_2013_lfc	-2.16581	Random	Random_Essential
PMVK	Essential	Chen_2013_lfc	-0.950101	Random	Random_Essential
PNLIPRP1	Non-essential	Chen_2013_lfc	0.464591	Random	Random_Non-essential
PNPLA5	Non-essential	Chen_2013_lfc	0.446585	Random	Random_Non-essential
POLA2	Essential	Chen_2013_lfc	-1.43033	Random	Random_Essential
POLE	Essential	Chen_2013_lfc	-2.55289	Random	Random_Essential
POLR1E	Essential	Chen_2013_lfc	-1.39421	Random	Random_Essential
POLR1F	Essential	Chen_2013_lfc	-1.64454	Random	Random_Essential
POLR1H	Essential	Chen_2013_lfc	-1.40667	Random	Random_Essential
POLR2B	Essential	Chen_2013_lfc	-2.29205	Random	Random_Essential
POLR2I	Essential	Chen_2013_lfc	-3.01749	Random	Random_Essential
POP5	Essential	Chen_2013_lfc	-1.90872	Random	Random_Essential
POTEH	Non-essential	Chen_2013_lfc	-0.487138	Random	Random_Non-essential
PPP1R8	Essential	Chen_2013_lfc	-1.98055	Random	Random_Essential
PPP3R2	Non-essential	Chen_2013_lfc	0.114374	Random	Random_Non-essential
PRAMEF1	Non-essential	Chen_2013_lfc	-0.668579	Random	Random_Non-essential
PRAMEF4	Non-essential	Chen_2013_lfc	-0.834756	Random	Random_Non-essential
PRMT5	Essential	Chen_2013_lfc	-2.02194	Random	Random_Essential
PRPF3	Essential	Chen_2013_lfc	-1.13693	Random	Random_Essential
PRPF31	Essential	Chen_2013_lfc	-1.94467	Random	Random_Essential
PRPF6	Essential	Chen_2013_lfc	-2.28614	Random	Random_Essential
PRSS33	Non-essential	Chen_2013_lfc	0.66678	Random	Random_Non-essential
PSMC4	Essential	Chen_2013_lfc	-1.03241	Random	Random_Essential
PSMD1	Essential	Chen_2013_lfc	-1.80291	Random	Random_Essential
PSMD4	Essential	Chen_2013_lfc	-1.74958	Random	Random_Essential
PTCD3	Essential	Chen_2013_lfc	-0.951425	Random	Random_Essential
PUF60	Essential	Chen_2013_lfc	-2.79144	Random	Random_Essential
PUM3	Essential	Chen_2013_lfc	-0.831341	Random	Random_Essential
QRSL1	Essential	Chen_2013_lfc	-1.27592	Random	Random_Essential
RACGAP1	Essential	Chen_2013_lfc	-1.28924	Random	Random_Essential
RAD9A	Essential	Chen_2013_lfc	-1.15479	Random	Random_Essential
RBBP6	Essential	Chen_2013_lfc	-1.00279	Random	Random_Essential
RBM46	Non-essential	Chen_2013_lfc	0.498066	Random	Random_Non-essential
RBMY1E	Non-essential	Chen_2013_lfc	0.88934	Random	Random_Non-essential
RDH8	Non-essential	Chen_2013_lfc	0.262066	Random	Random_Non-essential
REXO1L1P	Non-essential	Chen_2013_lfc	-1.63017	Random	Random_Non-essential
RFC3	Essential	Chen_2013_lfc	-1.32111	Random	Random_Essential
RFPL3	Non-essential	Chen_2013_lfc	-0.146688	Random	Random_Non-essential
RHOXF2	Non-essential	Chen_2013_lfc	1.27753	Random	Random_Non-essential
RNASE11	Non-essential	Chen_2013_lfc	0.847006	Random	Random_Non-essential
RNASE8	Non-essential	Chen_2013_lfc	0.0160416	Random	Random_Non-essential
RNF113A	Essential	Chen_2013_lfc	0.036198	Random	Random_Essential
RNF113B	Non-essential	Chen_2013_lfc	0.196749	Random	Random_Non-essential
RNF168	Essential	Chen_2013_lfc	0.15211	Random	Random_Essential
RNF17	Non-essential	Chen_2013_lfc	0.389599	Random	Random_Non-essential
RPAP1	Essential	Chen_2013_lfc	-0.681622	Random	Random_Essential
RPE65	Non-essential	Chen_2013_lfc	0.288268	Random	Random_Non-essential
RPL4	Essential	Chen_2013_lfc	-1.75178	Random	Random_Essential
RPN2	Essential	Chen_2013_lfc	-0.770216	Random	Random_Essential
RPP21	Essential	Chen_2013_lfc	-2.36758	Random	Random_Essential
RRM2	Essential	Chen_2013_lfc	-1.06881	Random	Random_Essential
RRP9	Essential	Chen_2013_lfc	-1.60477	Random	Random_Essential
RSL1D1	Essential	Chen_2013_lfc	-0.621901	Random	Random_Essential
RSRC2	Essential	Chen_2013_lfc	-0.623065	Random	Random_Essential
SAGE1	Non-essential	Chen_2013_lfc	0.503161	Random	Random_Non-essential
SCRT2	Non-essential	Chen_2013_lfc	-0.5246	Random	Random_Non-essential
SDHA	Essential	Chen_2013_lfc	-2.04594	Random	Random_Essential
SEH1L	Essential	Chen_2013_lfc	-1.32257	Random	Random_Essential
SEPTIN7P2	Non-essential	Chen_2013_lfc	-0.78525	Random	Random_Non-essential
SERPINB12	Non-essential	Chen_2013_lfc	0.906524	Random	Random_Non-essential
SKA1	Essential	Chen_2013_lfc	-0.864795	Random	Random_Essential
SLC13A1	Non-essential	Chen_2013_lfc	0.95527	Random	Random_Non-essential
SLC22A6	Non-essential	Chen_2013_lfc	0.838937	Random	Random_Non-essential
SLC25A28	Essential	Chen_2013_lfc	-0.433737	Random	Random_Essential
SLC2A2	Non-essential	Chen_2013_lfc	0.918754	Random	Random_Non-essential
SLC39A7	Essential	Chen_2013_lfc	-0.546202	Random	Random_Essential
SLC7A6OS	Essential	Chen_2013_lfc	-1.66364	Random	Random_Essential
SLCO6A1	Non-essential	Chen_2013_lfc	0.857342	Random	Random_Non-essential
SLITRK1	Non-essential	Chen_2013_lfc	-0.21703	Random	Random_Non-essential
SNIP1	Essential	Chen_2013_lfc	-0.364055	Random	Random_Essential
SNRNP70	Essential	Chen_2013_lfc	-0.885366	Random	Random_Essential
SNRPB	Essential	Chen_2013_lfc	-0.461391	Random	Random_Essential
SNRPF	Essential	Chen_2013_lfc	-2.66656	Random	Random_Essential
SNUPN	Essential	Chen_2013_lfc	-0.874155	Random	Random_Essential
SOD1	Essential	Chen_2013_lfc	-2.11509	Random	Random_Essential
SON	Essential	Chen_2013_lfc	-1.40284	Random	Random_Essential
SPACA5	Non-essential	Chen_2013_lfc	0.819341	Random	Random_Non-essential
SPATA31A7	Non-essential	Chen_2013_lfc	-0.147985	Random	Random_Non-essential
SPATA31D1	Non-essential	Chen_2013_lfc	0.757829	Random	Random_Non-essential
SPATA5	Essential	Chen_2013_lfc	-1.61656	Random	Random_Essential
SPATA5L1	Essential	Chen_2013_lfc	-1.47541	Random	Random_Essential
SPC25	Essential	Chen_2013_lfc	-2.36024	Random	Random_Essential
SPCS3	Essential	Chen_2013_lfc	-0.81866	Random	Random_Essential
SPEM1	Non-essential	Chen_2013_lfc	0.464577	Random	Random_Non-essential
SPRR4	Non-essential	Chen_2013_lfc	0.00773824	Random	Random_Non-essential
SRCAP	Essential	Chen_2013_lfc	-1.3511	Random	Random_Essential
SRSF2	Essential	Chen_2013_lfc	-1.68338	Random	Random_Essential
STPG4	Non-essential	Chen_2013_lfc	0.978558	Random	Random_Non-essential
SYS1	Essential	Chen_2013_lfc	-1.07557	Random	Random_Essential
TAAR6	Non-essential	Chen_2013_lfc	0.881305	Random	Random_Non-essential
TAF10	Essential	Chen_2013_lfc	-1.36778	Random	Random_Essential
TAF6L	Essential	Chen_2013_lfc	0.162378	Random	Random_Essential
TAS2R40	Non-essential	Chen_2013_lfc	0.318943	Random	Random_Non-essential
TAS2R50	Non-essential	Chen_2013_lfc	0.792089	Random	Random_Non-essential
TBC1D21	Non-essential	Chen_2013_lfc	0.455103	Random	Random_Non-essential
TBC1D29P	Non-essential	Chen_2013_lfc	-0.748267	Random	Random_Non-essential
TBCE	Essential	Chen_2013_lfc	-1.03306	Random	Random_Essential
TCHHL1	Non-essential	Chen_2013_lfc	0.313972	Random	Random_Non-essential
TEDC1	Essential	Chen_2013_lfc	-0.815277	Random	Random_Essential
TEX13A	Non-essential	Chen_2013_lfc	0.847826	Random	Random_Non-essential
TEX28	Non-essential	Chen_2013_lfc	0.77894	Random	Random_Non-essential
TFAP2D	Non-essential	Chen_2013_lfc	0.0543444	Random	Random_Non-essential
TLX1	Non-essential	Chen_2013_lfc	0.475968	Random	Random_Non-essential
TMEM199	Essential	Chen_2013_lfc	-1.06534	Random	Random_Essential
TMPRSS11A	Non-essential	Chen_2013_lfc	0.817835	Random	Random_Non-essential
TMPRSS11F	Non-essential	Chen_2013_lfc	0.561485	Random	Random_Non-essential
TNPO3	Essential	Chen_2013_lfc	-2.05712	Random	Random_Essential
TOP2A	Essential	Chen_2013_lfc	-2.01189	Random	Random_Essential
TRIM60	Non-essential	Chen_2013_lfc	0.0102991	Random	Random_Non-essential
TRIML1	Non-essential	Chen_2013_lfc	0.173419	Random	Random_Non-essential
TRMT5	Essential	Chen_2013_lfc	-2.06468	Random	Random_Essential
TRUB2	Essential	Chen_2013_lfc	-0.107942	Random	Random_Essential
TTK	Essential	Chen_2013_lfc	-1.48326	Random	Random_Essential
TXNL4A	Essential	Chen_2013_lfc	-1.45827	Random	Random_Essential
U2AF1	Essential	Chen_2013_lfc	-1.36392	Random	Random_Essential
UBQLN3	Non-essential	Chen_2013_lfc	0.883553	Random	Random_Non-essential
UMPS	Essential	Chen_2013_lfc	-1.14107	Random	Random_Essential
UPF2	Essential	Chen_2013_lfc	-0.946456	Random	Random_Essential
UROC1	Non-essential	Chen_2013_lfc	0.571294	Random	Random_Non-essential
USP5	Essential	Chen_2013_lfc	-1.7547	Random	Random_Essential
VN1R2	Non-essential	Chen_2013_lfc	0.346139	Random	Random_Non-essential
VN1R4	Non-essential	Chen_2013_lfc	-0.201001	Random	Random_Non-essential
VPREB1	Non-essential	Chen_2013_lfc	0.102584	Random	Random_Non-essential
VPS28	Essential	Chen_2013_lfc	-1.77427	Random	Random_Essential
WDR55	Essential	Chen_2013_lfc	-1.61072	Random	Random_Essential
WEE1	Essential	Chen_2013_lfc	-1.08164	Random	Random_Essential
WFDC11	Non-essential	Chen_2013_lfc	0.616891	Random	Random_Non-essential
WFDC9	Non-essential	Chen_2013_lfc	0.922378	Random	Random_Non-essential
YAE1	Essential	Chen_2013_lfc	-1.34133	Random	Random_Essential
YEATS4	Essential	Chen_2013_lfc	-2.27764	Random	Random_Essential
YY1	Essential	Chen_2013_lfc	-0.118327	Random	Random_Essential
ZIM3	Non-essential	Chen_2013_lfc	0.437875	Random	Random_Non-essential
ZNF131	Essential	Chen_2013_lfc	-0.36079	Random	Random_Essential
ZSWIM2	Non-essential	Chen_2013_lfc	0.559372	Random	Random_Non-essential
AAMP	Essential	DeWeirdt_2020_lfc	-1.55304	RS2	RS2_Essential
AATF	Essential	DeWeirdt_2020_lfc	-0.607286	RS2	RS2_Essential
ACCSL	Non-essential	DeWeirdt_2020_lfc	0.536347	RS2	RS2_Non-essential
ADGRF2	Non-essential	DeWeirdt_2020_lfc	0.68542	RS2	RS2_Non-essential
ADSL	Essential	DeWeirdt_2020_lfc	-2.37785	RS2	RS2_Essential
ALG14	Essential	DeWeirdt_2020_lfc	-1.52667	RS2	RS2_Essential
ALX3	Non-essential	DeWeirdt_2020_lfc	-0.587065	RS2	RS2_Non-essential
ANAPC4	Essential	DeWeirdt_2020_lfc	-1.56471	RS2	RS2_Essential
ANKRD49	Essential	DeWeirdt_2020_lfc	-2.07937	RS2	RS2_Essential
APOBEC1	Non-essential	DeWeirdt_2020_lfc	0.655134	RS2	RS2_Non-essential
AQP8	Non-essential	DeWeirdt_2020_lfc	0.681291	RS2	RS2_Non-essential
ARGLU1	Essential	DeWeirdt_2020_lfc	-1.20308	RS2	RS2_Essential
ARL2	Essential	DeWeirdt_2020_lfc	-2.02285	RS2	RS2_Essential
ATF7	Essential	DeWeirdt_2020_lfc	0.825776	RS2	RS2_Essential
ATIC	Essential	DeWeirdt_2020_lfc	-2.36228	RS2	RS2_Essential
ATP5F1B	Essential	DeWeirdt_2020_lfc	-1.16061	RS2	RS2_Essential
ATP6V0B	Essential	DeWeirdt_2020_lfc	-2.02143	RS2	RS2_Essential
ATP6V1D	Essential	DeWeirdt_2020_lfc	-2.51665	RS2	RS2_Essential
ATP6V1G3	Non-essential	DeWeirdt_2020_lfc	0.595882	RS2	RS2_Non-essential
ATP6V1H	Essential	DeWeirdt_2020_lfc	-1.83961	RS2	RS2_Essential
AURKB	Essential	DeWeirdt_2020_lfc	-2.08814	RS2	RS2_Essential
BEND2	Non-essential	DeWeirdt_2020_lfc	1.04806	RS2	RS2_Non-essential
BMS1	Essential	DeWeirdt_2020_lfc	-1.15762	RS2	RS2_Essential
BORA	Essential	DeWeirdt_2020_lfc	0.180262	RS2	RS2_Essential
BPY2	Non-essential	DeWeirdt_2020_lfc	1.34487	RS2	RS2_Non-essential
BRIX1	Essential	DeWeirdt_2020_lfc	-2.05567	RS2	RS2_Essential
BUD13	Essential	DeWeirdt_2020_lfc	-0.792845	RS2	RS2_Essential
BUD23	Essential	DeWeirdt_2020_lfc	-1.87323	RS2	RS2_Essential
C10orf53	Non-essential	DeWeirdt_2020_lfc	0.388004	RS2	RS2_Non-essential
C11orf40	Non-essential	DeWeirdt_2020_lfc	0.783219	RS2	RS2_Non-essential
C16orf78	Non-essential	DeWeirdt_2020_lfc	0.936194	RS2	RS2_Non-essential
C20orf173	Non-essential	DeWeirdt_2020_lfc	0.437584	RS2	RS2_Non-essential
C8B	Non-essential	DeWeirdt_2020_lfc	0.324533	RS2	RS2_Non-essential
C8orf17	Non-essential	DeWeirdt_2020_lfc	0.757024	RS2	RS2_Non-essential
CABP2	Non-essential	DeWeirdt_2020_lfc	-0.179765	RS2	RS2_Non-essential
CACNG3	Non-essential	DeWeirdt_2020_lfc	0.0408251	RS2	RS2_Non-essential
CACTIN	Essential	DeWeirdt_2020_lfc	-2.19101	RS2	RS2_Essential
CATSPER4	Non-essential	DeWeirdt_2020_lfc	0.669241	RS2	RS2_Non-essential
CCKAR	Non-essential	DeWeirdt_2020_lfc	-0.0583848	RS2	RS2_Non-essential
CCL1	Non-essential	DeWeirdt_2020_lfc	0.410874	RS2	RS2_Non-essential
CCT6A	Essential	DeWeirdt_2020_lfc	-2.56359	RS2	RS2_Essential
CCT7	Essential	DeWeirdt_2020_lfc	-2.36808	RS2	RS2_Essential
CDC45	Essential	DeWeirdt_2020_lfc	-2.00376	RS2	RS2_Essential
CDCP2	Non-essential	DeWeirdt_2020_lfc	0.292747	RS2	RS2_Non-essential
CDK12	Essential	DeWeirdt_2020_lfc	-0.288912	RS2	RS2_Essential
CDKN2A-DT	Non-essential	DeWeirdt_2020_lfc	0.742419	RS2	RS2_Non-essential
CDX2	Non-essential	DeWeirdt_2020_lfc	0.839339	RS2	RS2_Non-essential
CEBPE	Essential	DeWeirdt_2020_lfc	0.143336	RS2	RS2_Essential
CELA2A	Non-essential	DeWeirdt_2020_lfc	-0.432772	RS2	RS2_Non-essential
CELA3B	Non-essential	DeWeirdt_2020_lfc	0.57634	RS2	RS2_Non-essential
CEP152	Essential	DeWeirdt_2020_lfc	0.00294069	RS2	RS2_Essential
CHAT	Non-essential	DeWeirdt_2020_lfc	0.78233	RS2	RS2_Non-essential
CHRNB3	Non-essential	DeWeirdt_2020_lfc	0.665165	RS2	RS2_Non-essential
CIAO1	Essential	DeWeirdt_2020_lfc	-1.70411	RS2	RS2_Essential
CKAP5	Essential	DeWeirdt_2020_lfc	-1.953	RS2	RS2_Essential
CLEC6A	Non-essential	DeWeirdt_2020_lfc	0.618747	RS2	RS2_Non-essential
CNOT3	Essential	DeWeirdt_2020_lfc	-0.881042	RS2	RS2_Essential
COG3	Essential	DeWeirdt_2020_lfc	-1.82371	RS2	RS2_Essential
COPS3	Essential	DeWeirdt_2020_lfc	-0.539771	RS2	RS2_Essential
COQ2	Essential	DeWeirdt_2020_lfc	-0.449933	RS2	RS2_Essential
COX4I1	Essential	DeWeirdt_2020_lfc	-1.18808	RS2	RS2_Essential
COX6B1	Essential	DeWeirdt_2020_lfc	-1.43997	RS2	RS2_Essential
CRIPT	Essential	DeWeirdt_2020_lfc	-0.140656	RS2	RS2_Essential
CST4	Non-essential	DeWeirdt_2020_lfc	0.304875	RS2	RS2_Non-essential
CT45A2	Non-essential	DeWeirdt_2020_lfc	0.475197	RS2	RS2_Non-essential
CT45A3	Non-essential	DeWeirdt_2020_lfc	-0.163629	RS2	RS2_Non-essential
CTRB1	Non-essential	DeWeirdt_2020_lfc	0.545742	RS2	RS2_Non-essential
CXorf66	Non-essential	DeWeirdt_2020_lfc	0.622566	RS2	RS2_Non-essential
CYLC2	Non-essential	DeWeirdt_2020_lfc	0.577822	RS2	RS2_Non-essential
CYP11B2	Non-essential	DeWeirdt_2020_lfc	0.724228	RS2	RS2_Non-essential
CYP2A13	Non-essential	DeWeirdt_2020_lfc	0.0393071	RS2	RS2_Non-essential
CYP2C19	Non-essential	DeWeirdt_2020_lfc	-0.39079	RS2	RS2_Non-essential
CYP7A1	Non-essential	DeWeirdt_2020_lfc	0.927889	RS2	RS2_Non-essential
DAP3	Essential	DeWeirdt_2020_lfc	-1.66698	RS2	RS2_Essential
DAZ1	Non-essential	DeWeirdt_2020_lfc	1.11273	RS2	RS2_Non-essential
DDB1	Essential	DeWeirdt_2020_lfc	-1.80626	RS2	RS2_Essential
DDOST	Essential	DeWeirdt_2020_lfc	-2.26775	RS2	RS2_Essential
DDX18	Essential	DeWeirdt_2020_lfc	-2.14014	RS2	RS2_Essential
DEFB103B	Non-essential	DeWeirdt_2020_lfc	0.742828	RS2	RS2_Non-essential
DEFB106A	Non-essential	DeWeirdt_2020_lfc	0.54814	RS2	RS2_Non-essential
DEFB126	Non-essential	DeWeirdt_2020_lfc	0.713541	RS2	RS2_Non-essential
DHX15	Essential	DeWeirdt_2020_lfc	-1.95133	RS2	RS2_Essential
DHX35	Essential	DeWeirdt_2020_lfc	-0.407039	RS2	RS2_Essential
DICER1	Essential	DeWeirdt_2020_lfc	-1.32497	RS2	RS2_Essential
DNAJA3	Essential	DeWeirdt_2020_lfc	-1.76425	RS2	RS2_Essential
DNLZ	Essential	DeWeirdt_2020_lfc	-1.15942	RS2	RS2_Essential
DNM2	Essential	DeWeirdt_2020_lfc	-1.73659	RS2	RS2_Essential
DNTTIP2	Essential	DeWeirdt_2020_lfc	-1.29365	RS2	RS2_Essential
DRGX	Non-essential	DeWeirdt_2020_lfc	0.313119	RS2	RS2_Non-essential
DSN1	Essential	DeWeirdt_2020_lfc	-0.205322	RS2	RS2_Essential
DSPP	Non-essential	DeWeirdt_2020_lfc	0.978871	RS2	RS2_Non-essential
DYNLRB1	Essential	DeWeirdt_2020_lfc	-1.95344	RS2	RS2_Essential
E4F1	Essential	DeWeirdt_2020_lfc	-0.16676	RS2	RS2_Essential
EIF3H	Essential	DeWeirdt_2020_lfc	-0.936765	RS2	RS2_Essential
EIF3M	Essential	DeWeirdt_2020_lfc	-0.506103	RS2	RS2_Essential
EIF4G1	Essential	DeWeirdt_2020_lfc	-1.01194	RS2	RS2_Essential
ELP6	Essential	DeWeirdt_2020_lfc	-2.02999	RS2	RS2_Essential
ERCC3	Essential	DeWeirdt_2020_lfc	-0.61304	RS2	RS2_Essential
ERCC6L	Essential	DeWeirdt_2020_lfc	0.408569	RS2	RS2_Essential
EXOSC1	Essential	DeWeirdt_2020_lfc	-1.75695	RS2	RS2_Essential
EXOSC4	Essential	DeWeirdt_2020_lfc	-1.80716	RS2	RS2_Essential
F13B	Non-essential	DeWeirdt_2020_lfc	0.0847069	RS2	RS2_Non-essential
F9	Non-essential	DeWeirdt_2020_lfc	0.684369	RS2	RS2_Non-essential
FAM210A	Essential	DeWeirdt_2020_lfc	-1.69707	RS2	RS2_Essential
FAM47A	Non-essential	DeWeirdt_2020_lfc	0.976823	RS2	RS2_Non-essential
FAM71B	Non-essential	DeWeirdt_2020_lfc	0.646432	RS2	RS2_Non-essential
FAM71C	Non-essential	DeWeirdt_2020_lfc	0.57594	RS2	RS2_Non-essential
FBL	Essential	DeWeirdt_2020_lfc	-2.25666	RS2	RS2_Essential
FCF1	Essential	DeWeirdt_2020_lfc	-1.81513	RS2	RS2_Essential
FFAR1	Non-essential	DeWeirdt_2020_lfc	0.84808	RS2	RS2_Non-essential
FGF3	Non-essential	DeWeirdt_2020_lfc	0.440103	RS2	RS2_Non-essential
FGF6	Non-essential	DeWeirdt_2020_lfc	0.627315	RS2	RS2_Non-essential
FNTB	Essential	DeWeirdt_2020_lfc	-1.85942	RS2	RS2_Essential
FOXB1	Non-essential	DeWeirdt_2020_lfc	0.199542	RS2	RS2_Non-essential
FOXB2	Non-essential	DeWeirdt_2020_lfc	0.245102	RS2	RS2_Non-essential
FOXD4L4	Non-essential	DeWeirdt_2020_lfc	-2.08397	RS2	RS2_Non-essential
FSCB	Non-essential	DeWeirdt_2020_lfc	0.794679	RS2	RS2_Non-essential
GABRA6	Non-essential	DeWeirdt_2020_lfc	0.86045	RS2	RS2_Non-essential
GART	Essential	DeWeirdt_2020_lfc	-2.08775	RS2	RS2_Essential
GCN1	Essential	DeWeirdt_2020_lfc	-0.408973	RS2	RS2_Essential
GDF2	Non-essential	DeWeirdt_2020_lfc	0.73655	RS2	RS2_Non-essential
GEMIN5	Essential	DeWeirdt_2020_lfc	-1.31321	RS2	RS2_Essential
GET4	Essential	DeWeirdt_2020_lfc	-0.812864	RS2	RS2_Essential
GFER	Essential	DeWeirdt_2020_lfc	-1.24286	RS2	RS2_Essential
GJA10	Non-essential	DeWeirdt_2020_lfc	0.725068	RS2	RS2_Non-essential
GKN2	Non-essential	DeWeirdt_2020_lfc	0.533021	RS2	RS2_Non-essential
GMPPB	Essential	DeWeirdt_2020_lfc	-2.36844	RS2	RS2_Essential
GPR101	Non-essential	DeWeirdt_2020_lfc	1.05216	RS2	RS2_Non-essential
GPR31	Non-essential	DeWeirdt_2020_lfc	0.611055	RS2	RS2_Non-essential
GPR32	Non-essential	DeWeirdt_2020_lfc	0.0832706	RS2	RS2_Non-essential
GPX5	Non-essential	DeWeirdt_2020_lfc	0.78103	RS2	RS2_Non-essential
GRM4	Non-essential	DeWeirdt_2020_lfc	0.745961	RS2	RS2_Non-essential
GSTA5	Non-essential	DeWeirdt_2020_lfc	0.696961	RS2	RS2_Non-essential
GSX1	Non-essential	DeWeirdt_2020_lfc	0.783671	RS2	RS2_Non-essential
GTF3C2	Essential	DeWeirdt_2020_lfc	-1.92093	RS2	RS2_Essential
H1-8	Non-essential	DeWeirdt_2020_lfc	0.778483	RS2	RS2_Non-essential
H2AC1	Non-essential	DeWeirdt_2020_lfc	0.177989	RS2	RS2_Non-essential
HAUS3	Essential	DeWeirdt_2020_lfc	-1.75743	RS2	RS2_Essential
HEATR1	Essential	DeWeirdt_2020_lfc	-0.999283	RS2	RS2_Essential
HINFP	Essential	DeWeirdt_2020_lfc	-0.575945	RS2	RS2_Essential
HM13	Essential	DeWeirdt_2020_lfc	0.298116	RS2	RS2_Essential
HMX1	Non-essential	DeWeirdt_2020_lfc	0.697348	RS2	RS2_Non-essential
HSFY1	Non-essential	DeWeirdt_2020_lfc	1.50213	RS2	RS2_Non-essential
IAPP	Non-essential	DeWeirdt_2020_lfc	0.987531	RS2	RS2_Non-essential
IARS1	Essential	DeWeirdt_2020_lfc	-2.13523	RS2	RS2_Essential
IFNA16	Non-essential	DeWeirdt_2020_lfc	0.526141	RS2	RS2_Non-essential
IFNA17	Non-essential	DeWeirdt_2020_lfc	-0.583792	RS2	RS2_Non-essential
IFNA4	Non-essential	DeWeirdt_2020_lfc	-0.296387	RS2	RS2_Non-essential
IFNA5	Non-essential	DeWeirdt_2020_lfc	0.159949	RS2	RS2_Non-essential
IFNL2	Non-essential	DeWeirdt_2020_lfc	0.144251	RS2	RS2_Non-essential
IFNL3	Non-essential	DeWeirdt_2020_lfc	0.518558	RS2	RS2_Non-essential
IFNW1	Non-essential	DeWeirdt_2020_lfc	0.0836778	RS2	RS2_Non-essential
IGBP1	Essential	DeWeirdt_2020_lfc	-1.38139	RS2	RS2_Essential
IL13	Non-essential	DeWeirdt_2020_lfc	0.752083	RS2	RS2_Non-essential
IL1F10	Non-essential	DeWeirdt_2020_lfc	0.191313	RS2	RS2_Non-essential
IL22	Non-essential	DeWeirdt_2020_lfc	0.669715	RS2	RS2_Non-essential
IL36A	Non-essential	DeWeirdt_2020_lfc	0.545993	RS2	RS2_Non-essential
ILK	Essential	DeWeirdt_2020_lfc	-1.27091	RS2	RS2_Essential
INS	Non-essential	DeWeirdt_2020_lfc	0.727038	RS2	RS2_Non-essential
INSRR	Non-essential	DeWeirdt_2020_lfc	-0.0274646	RS2	RS2_Non-essential
INTS14	Essential	DeWeirdt_2020_lfc	0.275626	RS2	RS2_Essential
INTS2	Essential	DeWeirdt_2020_lfc	-1.32332	RS2	RS2_Essential
INTS8	Essential	DeWeirdt_2020_lfc	-0.784891	RS2	RS2_Essential
ITGAV	Essential	DeWeirdt_2020_lfc	-1.45566	RS2	RS2_Essential
KASH5	Non-essential	DeWeirdt_2020_lfc	0.616139	RS2	RS2_Non-essential
KCNK10	Non-essential	DeWeirdt_2020_lfc	0.936493	RS2	RS2_Non-essential
KDSR	Essential	DeWeirdt_2020_lfc	-1.15378	RS2	RS2_Essential
KIF11	Essential	DeWeirdt_2020_lfc	-1.96456	RS2	RS2_Essential
KNL1	Essential	DeWeirdt_2020_lfc	-0.914215	RS2	RS2_Essential
KRT28	Non-essential	DeWeirdt_2020_lfc	0.159009	RS2	RS2_Non-essential
KRT33A	Non-essential	DeWeirdt_2020_lfc	-0.266672	RS2	RS2_Non-essential
KRT36	Non-essential	DeWeirdt_2020_lfc	0.728208	RS2	RS2_Non-essential
KRT71	Non-essential	DeWeirdt_2020_lfc	0.339038	RS2	RS2_Non-essential
KRT76	Non-essential	DeWeirdt_2020_lfc	0.236229	RS2	RS2_Non-essential
KRTAP13-3	Non-essential	DeWeirdt_2020_lfc	0.673882	RS2	RS2_Non-essential
KRTAP4-7	Non-essential	DeWeirdt_2020_lfc	-1.23879	RS2	RS2_Non-essential
KRTAP9-3	Non-essential	DeWeirdt_2020_lfc	0.310139	RS2	RS2_Non-essential
LARS1	Essential	DeWeirdt_2020_lfc	-1.98261	RS2	RS2_Essential
LARS2	Essential	DeWeirdt_2020_lfc	-2.17475	RS2	RS2_Essential
LHFPL5	Non-essential	DeWeirdt_2020_lfc	0.613036	RS2	RS2_Non-essential
LHX3	Non-essential	DeWeirdt_2020_lfc	0.549076	RS2	RS2_Non-essential
LHX5	Non-essential	DeWeirdt_2020_lfc	0.395759	RS2	RS2_Non-essential
LIAS	Essential	DeWeirdt_2020_lfc	-1.38311	RS2	RS2_Essential
LIN28A	Non-essential	DeWeirdt_2020_lfc	0.275823	RS2	RS2_Non-essential
LRRC10	Non-essential	DeWeirdt_2020_lfc	0.506783	RS2	RS2_Non-essential
LUC7L3	Essential	DeWeirdt_2020_lfc	-2.30997	RS2	RS2_Essential
LUZP4	Non-essential	DeWeirdt_2020_lfc	0.574845	RS2	RS2_Non-essential
MAGEC3	Non-essential	DeWeirdt_2020_lfc	0.335454	RS2	RS2_Non-essential
MAK16	Essential	DeWeirdt_2020_lfc	-2.06206	RS2	RS2_Essential
MARS1	Essential	DeWeirdt_2020_lfc	-1.26425	RS2	RS2_Essential
MBD3L2	Non-essential	DeWeirdt_2020_lfc	-0.379091	RS2	RS2_Non-essential
MCM4	Essential	DeWeirdt_2020_lfc	-2.12555	RS2	RS2_Essential
MED19	Essential	DeWeirdt_2020_lfc	-0.195443	RS2	RS2_Essential
MED7	Essential	DeWeirdt_2020_lfc	-0.226623	RS2	RS2_Essential
MEP1B	Non-essential	DeWeirdt_2020_lfc	0.960105	RS2	RS2_Non-essential
METTL17	Essential	DeWeirdt_2020_lfc	-0.90875	RS2	RS2_Essential
MMP27	Non-essential	DeWeirdt_2020_lfc	0.615139	RS2	RS2_Non-essential
MRGPRD	Non-essential	DeWeirdt_2020_lfc	0.482367	RS2	RS2_Non-essential
MROH6	Essential	DeWeirdt_2020_lfc	0.410032	RS2	RS2_Essential
MRPL12	Essential	DeWeirdt_2020_lfc	-1.40286	RS2	RS2_Essential
MRPL45	Essential	DeWeirdt_2020_lfc	-1.65716	RS2	RS2_Essential
MRPS10	Essential	DeWeirdt_2020_lfc	-0.702312	RS2	RS2_Essential
MRPS15	Essential	DeWeirdt_2020_lfc	-1.65143	RS2	RS2_Essential
MRPS23	Essential	DeWeirdt_2020_lfc	-1.61635	RS2	RS2_Essential
MRPS24	Essential	DeWeirdt_2020_lfc	-1.95753	RS2	RS2_Essential
MRPS25	Essential	DeWeirdt_2020_lfc	-0.33299	RS2	RS2_Essential
MRPS30	Essential	DeWeirdt_2020_lfc	-0.615258	RS2	RS2_Essential
MT1B	Non-essential	DeWeirdt_2020_lfc	-0.123961	RS2	RS2_Non-essential
MTOR	Essential	DeWeirdt_2020_lfc	-1.87372	RS2	RS2_Essential
MTPAP	Essential	DeWeirdt_2020_lfc	-2.41772	RS2	RS2_Essential
MUCL3	Non-essential	DeWeirdt_2020_lfc	1.0168	RS2	RS2_Non-essential
NANOS2	Non-essential	DeWeirdt_2020_lfc	0.460125	RS2	RS2_Non-essential
NAPA	Essential	DeWeirdt_2020_lfc	-1.45672	RS2	RS2_Essential
NAPG	Essential	DeWeirdt_2020_lfc	-0.14039	RS2	RS2_Essential
NBAS	Essential	DeWeirdt_2020_lfc	-0.107631	RS2	RS2_Essential
NDST4	Non-essential	DeWeirdt_2020_lfc	0.999418	RS2	RS2_Non-essential
NEDD1	Essential	DeWeirdt_2020_lfc	-1.1092	RS2	RS2_Essential
NEUROD6	Non-essential	DeWeirdt_2020_lfc	0.607317	RS2	RS2_Non-essential
NEUROG1	Non-essential	DeWeirdt_2020_lfc	0.674861	RS2	RS2_Non-essential
NKAPD1	Essential	DeWeirdt_2020_lfc	0.024137	RS2	RS2_Essential
NKX2-2	Non-essential	DeWeirdt_2020_lfc	0.492148	RS2	RS2_Non-essential
NLRP4	Non-essential	DeWeirdt_2020_lfc	0.569279	RS2	RS2_Non-essential
NMT1	Essential	DeWeirdt_2020_lfc	-1.46491	RS2	RS2_Essential
NOLC1	Essential	DeWeirdt_2020_lfc	-0.470412	RS2	RS2_Essential
NOP2	Essential	DeWeirdt_2020_lfc	-1.82335	RS2	RS2_Essential
NPFFR1	Non-essential	DeWeirdt_2020_lfc	0.713663	RS2	RS2_Non-essential
NPSR1	Non-essential	DeWeirdt_2020_lfc	0.826113	RS2	RS2_Non-essential
NRBP1	Essential	DeWeirdt_2020_lfc	-2.03234	RS2	RS2_Essential
NUP160	Essential	DeWeirdt_2020_lfc	-2.04537	RS2	RS2_Essential
NUP214	Essential	DeWeirdt_2020_lfc	-0.702294	RS2	RS2_Essential
NUP58	Essential	DeWeirdt_2020_lfc	-1.10946	RS2	RS2_Essential
OGT	Essential	DeWeirdt_2020_lfc	-2.22828	RS2	RS2_Essential
OOSP2	Non-essential	DeWeirdt_2020_lfc	0.329152	RS2	RS2_Non-essential
OPN5	Non-essential	DeWeirdt_2020_lfc	0.945015	RS2	RS2_Non-essential
OR10H3	Non-essential	DeWeirdt_2020_lfc	-0.0964323	RS2	RS2_Non-essential
OR11A1	Non-essential	DeWeirdt_2020_lfc	0.7583	RS2	RS2_Non-essential
OR1G1	Non-essential	DeWeirdt_2020_lfc	0.470211	RS2	RS2_Non-essential
OR2D2	Non-essential	DeWeirdt_2020_lfc	1.10993	RS2	RS2_Non-essential
OR2T12	Non-essential	DeWeirdt_2020_lfc	0.410766	RS2	RS2_Non-essential
OR2T4	Non-essential	DeWeirdt_2020_lfc	-0.959306	RS2	RS2_Non-essential
OR4C11	Non-essential	DeWeirdt_2020_lfc	1.19609	RS2	RS2_Non-essential
OR4D1	Non-essential	DeWeirdt_2020_lfc	0.702372	RS2	RS2_Non-essential
OR51D1	Non-essential	DeWeirdt_2020_lfc	0.96536	RS2	RS2_Non-essential
OR52A1	Non-essential	DeWeirdt_2020_lfc	0.902179	RS2	RS2_Non-essential
OR52B6	Non-essential	DeWeirdt_2020_lfc	0.432074	RS2	RS2_Non-essential
OR52E8	Non-essential	DeWeirdt_2020_lfc	0.709464	RS2	RS2_Non-essential
OR5C1	Non-essential	DeWeirdt_2020_lfc	0.809302	RS2	RS2_Non-essential
OR5T2	Non-essential	DeWeirdt_2020_lfc	-0.2041	RS2	RS2_Non-essential
OR5T3	Non-essential	DeWeirdt_2020_lfc	0.484244	RS2	RS2_Non-essential
OR5W2	Non-essential	DeWeirdt_2020_lfc	0.70927	RS2	RS2_Non-essential
OR6K6	Non-essential	DeWeirdt_2020_lfc	0.25717	RS2	RS2_Non-essential
OR7D4	Non-essential	DeWeirdt_2020_lfc	-0.623058	RS2	RS2_Non-essential
OR7G2	Non-essential	DeWeirdt_2020_lfc	0.378889	RS2	RS2_Non-essential
OR8G5	Non-essential	DeWeirdt_2020_lfc	0.342686	RS2	RS2_Non-essential
OR9Q2	Non-essential	DeWeirdt_2020_lfc	0.0754031	RS2	RS2_Non-essential
PDCD11	Essential	DeWeirdt_2020_lfc	-1.70324	RS2	RS2_Essential
PDYN	Non-essential	DeWeirdt_2020_lfc	0.494735	RS2	RS2_Non-essential
PET117	Essential	DeWeirdt_2020_lfc	-1.38898	RS2	RS2_Essential
PFDN2	Essential	DeWeirdt_2020_lfc	-2.03698	RS2	RS2_Essential
PGK2	Non-essential	DeWeirdt_2020_lfc	0.200448	RS2	RS2_Non-essential
PGLYRP2	Non-essential	DeWeirdt_2020_lfc	0.374031	RS2	RS2_Non-essential
PHB2	Essential	DeWeirdt_2020_lfc	-1.51986	RS2	RS2_Essential
PIGS	Essential	DeWeirdt_2020_lfc	0.0348445	RS2	RS2_Essential
PIGV	Essential	DeWeirdt_2020_lfc	0.106346	RS2	RS2_Essential
PIWIL3	Non-essential	DeWeirdt_2020_lfc	0.814467	RS2	RS2_Non-essential
PMPCA	Essential	DeWeirdt_2020_lfc	-2.21063	RS2	RS2_Essential
PMVK	Essential	DeWeirdt_2020_lfc	-1.91388	RS2	RS2_Essential
PNLIPRP1	Non-essential	DeWeirdt_2020_lfc	0.626721	RS2	RS2_Non-essential
PNPLA5	Non-essential	DeWeirdt_2020_lfc	0.91146	RS2	RS2_Non-essential
POLA2	Essential	DeWeirdt_2020_lfc	-1.64324	RS2	RS2_Essential
POLE	Essential	DeWeirdt_2020_lfc	-2.17201	RS2	RS2_Essential
POLR1E	Essential	DeWeirdt_2020_lfc	-1.54642	RS2	RS2_Essential
POLR1F	Essential	DeWeirdt_2020_lfc	0.143873	RS2	RS2_Essential
POLR1H	Essential	DeWeirdt_2020_lfc	-1.2235	RS2	RS2_Essential
POLR2B	Essential	DeWeirdt_2020_lfc	-1.63838	RS2	RS2_Essential
POLR2I	Essential	DeWeirdt_2020_lfc	-2.5841	RS2	RS2_Essential
POP5	Essential	DeWeirdt_2020_lfc	-2.12252	RS2	RS2_Essential
POTEH	Non-essential	DeWeirdt_2020_lfc	-0.873785	RS2	RS2_Non-essential
PPP1R8	Essential	DeWeirdt_2020_lfc	-1.15105	RS2	RS2_Essential
PPP3R2	Non-essential	DeWeirdt_2020_lfc	0.532649	RS2	RS2_Non-essential
PRAMEF1	Non-essential	DeWeirdt_2020_lfc	-1.36109	RS2	RS2_Non-essential
PRAMEF4	Non-essential	DeWeirdt_2020_lfc	-0.33792	RS2	RS2_Non-essential
PRMT5	Essential	DeWeirdt_2020_lfc	-1.55675	RS2	RS2_Essential
PRPF3	Essential	DeWeirdt_2020_lfc	-1.86203	RS2	RS2_Essential
PRPF31	Essential	DeWeirdt_2020_lfc	-1.78656	RS2	RS2_Essential
PRPF6	Essential	DeWeirdt_2020_lfc	-2.19468	RS2	RS2_Essential
PRSS33	Non-essential	DeWeirdt_2020_lfc	0.598186	RS2	RS2_Non-essential
PSMC4	Essential	DeWeirdt_2020_lfc	-1.79301	RS2	RS2_Essential
PSMD1	Essential	DeWeirdt_2020_lfc	-1.50079	RS2	RS2_Essential
PSMD4	Essential	DeWeirdt_2020_lfc	-2.137	RS2	RS2_Essential
PTCD3	Essential	DeWeirdt_2020_lfc	-1.53366	RS2	RS2_Essential
PUF60	Essential	DeWeirdt_2020_lfc	-1.9019	RS2	RS2_Essential
PUM3	Essential	DeWeirdt_2020_lfc	-0.988462	RS2	RS2_Essential
QRSL1	Essential	DeWeirdt_2020_lfc	-2.00611	RS2	RS2_Essential
RACGAP1	Essential	DeWeirdt_2020_lfc	-1.88178	RS2	RS2_Essential
RAD9A	Essential	DeWeirdt_2020_lfc	-1.83163	RS2	RS2_Essential
RBBP6	Essential	DeWeirdt_2020_lfc	-1.34855	RS2	RS2_Essential
RBM46	Non-essential	DeWeirdt_2020_lfc	0.780097	RS2	RS2_Non-essential
RBMY1E	Non-essential	DeWeirdt_2020_lfc	1.32366	RS2	RS2_Non-essential
RDH8	Non-essential	DeWeirdt_2020_lfc	-0.157765	RS2	RS2_Non-essential
REXO1L1P	Non-essential	DeWeirdt_2020_lfc	-0.933885	RS2	RS2_Non-essential
RFC3	Essential	DeWeirdt_2020_lfc	-1.86315	RS2	RS2_Essential
RFPL3	Non-essential	DeWeirdt_2020_lfc	0.353364	RS2	RS2_Non-essential
RHOXF2	Non-essential	DeWeirdt_2020_lfc	0.531678	RS2	RS2_Non-essential
RNASE11	Non-essential	DeWeirdt_2020_lfc	0.748463	RS2	RS2_Non-essential
RNASE8	Non-essential	DeWeirdt_2020_lfc	1.04544	RS2	RS2_Non-essential
RNF113A	Essential	DeWeirdt_2020_lfc	-0.803869	RS2	RS2_Essential
RNF113B	Non-essential	DeWeirdt_2020_lfc	0.43036	RS2	RS2_Non-essential
RNF168	Essential	DeWeirdt_2020_lfc	-0.0273468	RS2	RS2_Essential
RNF17	Non-essential	DeWeirdt_2020_lfc	0.324796	RS2	RS2_Non-essential
RPAP1	Essential	DeWeirdt_2020_lfc	-0.816365	RS2	RS2_Essential
RPE65	Non-essential	DeWeirdt_2020_lfc	0.834636	RS2	RS2_Non-essential
RPL4	Essential	DeWeirdt_2020_lfc	-2.41874	RS2	RS2_Essential
RPN2	Essential	DeWeirdt_2020_lfc	-1.32083	RS2	RS2_Essential
RPP21	Essential	DeWeirdt_2020_lfc	-2.10074	RS2	RS2_Essential
RRM2	Essential	DeWeirdt_2020_lfc	-1.677	RS2	RS2_Essential
RRP9	Essential	DeWeirdt_2020_lfc	-2.47092	RS2	RS2_Essential
RSL1D1	Essential	DeWeirdt_2020_lfc	-0.283128	RS2	RS2_Essential
RSRC2	Essential	DeWeirdt_2020_lfc	-0.610694	RS2	RS2_Essential
SAGE1	Non-essential	DeWeirdt_2020_lfc	0.879904	RS2	RS2_Non-essential
SCRT2	Non-essential	DeWeirdt_2020_lfc	0.640987	RS2	RS2_Non-essential
SDHA	Essential	DeWeirdt_2020_lfc	-1.74215	RS2	RS2_Essential
SEH1L	Essential	DeWeirdt_2020_lfc	-1.57538	RS2	RS2_Essential
SEPTIN7P2	Non-essential	DeWeirdt_2020_lfc	0.164149	RS2	RS2_Non-essential
SERPINB12	Non-essential	DeWeirdt_2020_lfc	0.676773	RS2	RS2_Non-essential
SKA1	Essential	DeWeirdt_2020_lfc	-1.84853	RS2	RS2_Essential
SLC13A1	Non-essential	DeWeirdt_2020_lfc	0.510792	RS2	RS2_Non-essential
SLC22A6	Non-essential	DeWeirdt_2020_lfc	0.141696	RS2	RS2_Non-essential
SLC25A28	Essential	DeWeirdt_2020_lfc	0.266576	RS2	RS2_Essential
SLC2A2	Non-essential	DeWeirdt_2020_lfc	0.826452	RS2	RS2_Non-essential
SLC39A7	Essential	DeWeirdt_2020_lfc	-1.79491	RS2	RS2_Essential
SLC7A6OS	Essential	DeWeirdt_2020_lfc	-1.0014	RS2	RS2_Essential
SLCO6A1	Non-essential	DeWeirdt_2020_lfc	0.633525	RS2	RS2_Non-essential
SLITRK1	Non-essential	DeWeirdt_2020_lfc	0.594047	RS2	RS2_Non-essential
SNIP1	Essential	DeWeirdt_2020_lfc	-1.87278	RS2	RS2_Essential
SNRNP70	Essential	DeWeirdt_2020_lfc	-1.56498	RS2	RS2_Essential
SNRPB	Essential	DeWeirdt_2020_lfc	-0.724666	RS2	RS2_Essential
SNRPF	Essential	DeWeirdt_2020_lfc	-2.2859	RS2	RS2_Essential
SNUPN	Essential	DeWeirdt_2020_lfc	-1.78004	RS2	RS2_Essential
SOD1	Essential	DeWeirdt_2020_lfc	-2.31758	RS2	RS2_Essential
SON	Essential	DeWeirdt_2020_lfc	-1.46058	RS2	RS2_Essential
SPACA5	Non-essential	DeWeirdt_2020_lfc	0.973334	RS2	RS2_Non-essential
SPATA31A7	Non-essential	DeWeirdt_2020_lfc	-0.494111	RS2	RS2_Non-essential
SPATA31D1	Non-essential	DeWeirdt_2020_lfc	0.463239	RS2	RS2_Non-essential
SPATA5	Essential	DeWeirdt_2020_lfc	-1.47612	RS2	RS2_Essential
SPATA5L1	Essential	DeWeirdt_2020_lfc	-1.33999	RS2	RS2_Essential
SPC25	Essential	DeWeirdt_2020_lfc	-1.49547	RS2	RS2_Essential
SPCS3	Essential	DeWeirdt_2020_lfc	-1.66496	RS2	RS2_Essential
SPEM1	Non-essential	DeWeirdt_2020_lfc	0.309338	RS2	RS2_Non-essential
SPRR4	Non-essential	DeWeirdt_2020_lfc	0.199618	RS2	RS2_Non-essential
SRCAP	Essential	DeWeirdt_2020_lfc	-0.349049	RS2	RS2_Essential
SRSF2	Essential	DeWeirdt_2020_lfc	-1.13273	RS2	RS2_Essential
STPG4	Non-essential	DeWeirdt_2020_lfc	0.417126	RS2	RS2_Non-essential
SYS1	Essential	DeWeirdt_2020_lfc	-2.07519	RS2	RS2_Essential
TAAR6	Non-essential	DeWeirdt_2020_lfc	0.725143	RS2	RS2_Non-essential
TAF10	Essential	DeWeirdt_2020_lfc	-1.28949	RS2	RS2_Essential
TAF6L	Essential	DeWeirdt_2020_lfc	0.516892	RS2	RS2_Essential
TAS2R40	Non-essential	DeWeirdt_2020_lfc	-0.0920518	RS2	RS2_Non-essential
TAS2R50	Non-essential	DeWeirdt_2020_lfc	0.345935	RS2	RS2_Non-essential
TBC1D21	Non-essential	DeWeirdt_2020_lfc	0.551028	RS2	RS2_Non-essential
TBC1D29P	Non-essential	DeWeirdt_2020_lfc	0.107152	RS2	RS2_Non-essential
TBCE	Essential	DeWeirdt_2020_lfc	-2.41428	RS2	RS2_Essential
TCHHL1	Non-essential	DeWeirdt_2020_lfc	0.704061	RS2	RS2_Non-essential
TEDC1	Essential	DeWeirdt_2020_lfc	-1.56827	RS2	RS2_Essential
TEX13A	Non-essential	DeWeirdt_2020_lfc	-0.136711	RS2	RS2_Non-essential
TEX28	Non-essential	DeWeirdt_2020_lfc	0.607511	RS2	RS2_Non-essential
TFAP2D	Non-essential	DeWeirdt_2020_lfc	0.509048	RS2	RS2_Non-essential
TLX1	Non-essential	DeWeirdt_2020_lfc	0.510917	RS2	RS2_Non-essential
TMEM199	Essential	DeWeirdt_2020_lfc	-1.87933	RS2	RS2_Essential
TMPRSS11A	Non-essential	DeWeirdt_2020_lfc	0.591735	RS2	RS2_Non-essential
TMPRSS11F	Non-essential	DeWeirdt_2020_lfc	0.866845	RS2	RS2_Non-essential
TNPO3	Essential	DeWeirdt_2020_lfc	-1.66152	RS2	RS2_Essential
TOP2A	Essential	DeWeirdt_2020_lfc	-1.66699	RS2	RS2_Essential
TRIM60	Non-essential	DeWeirdt_2020_lfc	0.507382	RS2	RS2_Non-essential
TRIML1	Non-essential	DeWeirdt_2020_lfc	-0.0138178	RS2	RS2_Non-essential
TRMT5	Essential	DeWeirdt_2020_lfc	-1.5102	RS2	RS2_Essential
TRUB2	Essential	DeWeirdt_2020_lfc	-0.80821	RS2	RS2_Essential
TTK	Essential	DeWeirdt_2020_lfc	-1.70379	RS2	RS2_Essential
TXNL4A	Essential	DeWeirdt_2020_lfc	-2.1465	RS2	RS2_Essential
U2AF1	Essential	DeWeirdt_2020_lfc	-1.97297	RS2	RS2_Essential
UBQLN3	Non-essential	DeWeirdt_2020_lfc	0.803009	RS2	RS2_Non-essential
UMPS	Essential	DeWeirdt_2020_lfc	-2.36232	RS2	RS2_Essential
UPF2	Essential	DeWeirdt_2020_lfc	-1.05076	RS2	RS2_Essential
UROC1	Non-essential	DeWeirdt_2020_lfc	0.662746	RS2	RS2_Non-essential
USP5	Essential	DeWeirdt_2020_lfc	-1.70766	RS2	RS2_Essential
VN1R2	Non-essential	DeWeirdt_2020_lfc	0.614295	RS2	RS2_Non-essential
VN1R4	Non-essential	DeWeirdt_2020_lfc	0.276785	RS2	RS2_Non-essential
VPREB1	Non-essential	DeWeirdt_2020_lfc	0.421117	RS2	RS2_Non-essential
VPS28	Essential	DeWeirdt_2020_lfc	-1.8005	RS2	RS2_Essential
WDR55	Essential	DeWeirdt_2020_lfc	-2.59206	RS2	RS2_Essential
WEE1	Essential	DeWeirdt_2020_lfc	-2.0042	RS2	RS2_Essential
WFDC11	Non-essential	DeWeirdt_2020_lfc	0.17918	RS2	RS2_Non-essential
WFDC9	Non-essential	DeWeirdt_2020_lfc	0.0647941	RS2	RS2_Non-essential
YAE1	Essential	DeWeirdt_2020_lfc	-1.6239	RS2	RS2_Essential
YEATS4	Essential	DeWeirdt_2020_lfc	-1.08804	RS2	RS2_Essential
YY1	Essential	DeWeirdt_2020_lfc	-0.911603	RS2	RS2_Essential
ZIM3	Non-essential	DeWeirdt_2020_lfc	0.191988	RS2	RS2_Non-essential
ZNF131	Essential	DeWeirdt_2020_lfc	-1.03695	RS2	RS2_Essential
ZSWIM2	Non-essential	DeWeirdt_2020_lfc	0.796804	RS2	RS2_Non-essential
AAMP	Essential	Hsu_2013_lfc	-1.93195	RS2	RS2_Essential
AATF	Essential	Hsu_2013_lfc	-0.898431	RS2	RS2_Essential
ACCSL	Non-essential	Hsu_2013_lfc	0.216189	RS2	RS2_Non-essential
ADGRF2	Non-essential	Hsu_2013_lfc	0.567378	RS2	RS2_Non-essential
ADSL	Essential	Hsu_2013_lfc	-2.46198	RS2	RS2_Essential
ALG14	Essential	Hsu_2013_lfc	-1.82684	RS2	RS2_Essential
ALX3	Non-essential	Hsu_2013_lfc	-0.948349	RS2	RS2_Non-essential
ANAPC4	Essential	Hsu_2013_lfc	-1.41695	RS2	RS2_Essential
ANKRD49	Essential	Hsu_2013_lfc	-1.85179	RS2	RS2_Essential
APOBEC1	Non-essential	Hsu_2013_lfc	0.264841	RS2	RS2_Non-essential
AQP8	Non-essential	Hsu_2013_lfc	0.352964	RS2	RS2_Non-essential
ARGLU1	Essential	Hsu_2013_lfc	-1.00629	RS2	RS2_Essential
ARL2	Essential	Hsu_2013_lfc	-1.81891	RS2	RS2_Essential
ATF7	Essential	Hsu_2013_lfc	0.388113	RS2	RS2_Essential
ATIC	Essential	Hsu_2013_lfc	-1.96106	RS2	RS2_Essential
ATP5F1B	Essential	Hsu_2013_lfc	-1.80307	RS2	RS2_Essential
ATP6V0B	Essential	Hsu_2013_lfc	-1.97249	RS2	RS2_Essential
ATP6V1D	Essential	Hsu_2013_lfc	-2.18349	RS2	RS2_Essential
ATP6V1G3	Non-essential	Hsu_2013_lfc	0.567793	RS2	RS2_Non-essential
ATP6V1H	Essential	Hsu_2013_lfc	-1.85261	RS2	RS2_Essential
AURKB	Essential	Hsu_2013_lfc	-2.01513	RS2	RS2_Essential
BEND2	Non-essential	Hsu_2013_lfc	0.662691	RS2	RS2_Non-essential
BMS1	Essential	Hsu_2013_lfc	-1.37267	RS2	RS2_Essential
BORA	Essential	Hsu_2013_lfc	-0.123084	RS2	RS2_Essential
BPY2	Non-essential	Hsu_2013_lfc	1.00801	RS2	RS2_Non-essential
BRIX1	Essential	Hsu_2013_lfc	-2.20691	RS2	RS2_Essential
BUD13	Essential	Hsu_2013_lfc	-0.782426	RS2	RS2_Essential
BUD23	Essential	Hsu_2013_lfc	-1.83555	RS2	RS2_Essential
C10orf53	Non-essential	Hsu_2013_lfc	0.539271	RS2	RS2_Non-essential
C11orf40	Non-essential	Hsu_2013_lfc	0.627659	RS2	RS2_Non-essential
C16orf78	Non-essential	Hsu_2013_lfc	0.423295	RS2	RS2_Non-essential
C20orf173	Non-essential	Hsu_2013_lfc	-0.169116	RS2	RS2_Non-essential
C8B	Non-essential	Hsu_2013_lfc	0.454832	RS2	RS2_Non-essential
C8orf17	Non-essential	Hsu_2013_lfc	0.485716	RS2	RS2_Non-essential
CABP2	Non-essential	Hsu_2013_lfc	-0.155136	RS2	RS2_Non-essential
CACNG3	Non-essential	Hsu_2013_lfc	-0.474857	RS2	RS2_Non-essential
CACTIN	Essential	Hsu_2013_lfc	-1.95529	RS2	RS2_Essential
CATSPER4	Non-essential	Hsu_2013_lfc	0.305349	RS2	RS2_Non-essential
CCKAR	Non-essential	Hsu_2013_lfc	-0.795147	RS2	RS2_Non-essential
CCL1	Non-essential	Hsu_2013_lfc	0.391507	RS2	RS2_Non-essential
CCT6A	Essential	Hsu_2013_lfc	-2.59152	RS2	RS2_Essential
CCT7	Essential	Hsu_2013_lfc	-2.25768	RS2	RS2_Essential
CDC45	Essential	Hsu_2013_lfc	-1.91022	RS2	RS2_Essential
CDCP2	Non-essential	Hsu_2013_lfc	0.519717	RS2	RS2_Non-essential
CDK12	Essential	Hsu_2013_lfc	-0.618568	RS2	RS2_Essential
CDKN2A-DT	Non-essential	Hsu_2013_lfc	0.53852	RS2	RS2_Non-essential
CDX2	Non-essential	Hsu_2013_lfc	0.534419	RS2	RS2_Non-essential
CEBPE	Essential	Hsu_2013_lfc	-0.35821	RS2	RS2_Essential
CELA2A	Non-essential	Hsu_2013_lfc	-0.81046	RS2	RS2_Non-essential
CELA3B	Non-essential	Hsu_2013_lfc	0.390123	RS2	RS2_Non-essential
CEP152	Essential	Hsu_2013_lfc	-0.324089	RS2	RS2_Essential
CHAT	Non-essential	Hsu_2013_lfc	0.847157	RS2	RS2_Non-essential
CHRNB3	Non-essential	Hsu_2013_lfc	0.667894	RS2	RS2_Non-essential
CIAO1	Essential	Hsu_2013_lfc	-1.60574	RS2	RS2_Essential
CKAP5	Essential	Hsu_2013_lfc	-2.17922	RS2	RS2_Essential
CLEC6A	Non-essential	Hsu_2013_lfc	0.166643	RS2	RS2_Non-essential
CNOT3	Essential	Hsu_2013_lfc	-0.987701	RS2	RS2_Essential
COG3	Essential	Hsu_2013_lfc	-2.29409	RS2	RS2_Essential
COPS3	Essential	Hsu_2013_lfc	-1.18132	RS2	RS2_Essential
COQ2	Essential	Hsu_2013_lfc	-0.791146	RS2	RS2_Essential
COX4I1	Essential	Hsu_2013_lfc	-1.18759	RS2	RS2_Essential
COX6B1	Essential	Hsu_2013_lfc	-1.60846	RS2	RS2_Essential
CRIPT	Essential	Hsu_2013_lfc	-0.469399	RS2	RS2_Essential
CST4	Non-essential	Hsu_2013_lfc	-0.0276273	RS2	RS2_Non-essential
CT45A2	Non-essential	Hsu_2013_lfc	0.32424	RS2	RS2_Non-essential
CT45A3	Non-essential	Hsu_2013_lfc	-0.79836	RS2	RS2_Non-essential
CTRB1	Non-essential	Hsu_2013_lfc	0.0386976	RS2	RS2_Non-essential
CXorf66	Non-essential	Hsu_2013_lfc	0.607017	RS2	RS2_Non-essential
CYLC2	Non-essential	Hsu_2013_lfc	0.324701	RS2	RS2_Non-essential
CYP11B2	Non-essential	Hsu_2013_lfc	0.444025	RS2	RS2_Non-essential
CYP2A13	Non-essential	Hsu_2013_lfc	-0.182823	RS2	RS2_Non-essential
CYP2C19	Non-essential	Hsu_2013_lfc	-0.769777	RS2	RS2_Non-essential
CYP7A1	Non-essential	Hsu_2013_lfc	0.403428	RS2	RS2_Non-essential
DAP3	Essential	Hsu_2013_lfc	-2.19406	RS2	RS2_Essential
DAZ1	Non-essential	Hsu_2013_lfc	0.614195	RS2	RS2_Non-essential
DDB1	Essential	Hsu_2013_lfc	-2.15364	RS2	RS2_Essential
DDOST	Essential	Hsu_2013_lfc	-1.73543	RS2	RS2_Essential
DDX18	Essential	Hsu_2013_lfc	-2.03319	RS2	RS2_Essential
DEFB103B	Non-essential	Hsu_2013_lfc	0.281123	RS2	RS2_Non-essential
DEFB106A	Non-essential	Hsu_2013_lfc	0.351219	RS2	RS2_Non-essential
DEFB126	Non-essential	Hsu_2013_lfc	0.619977	RS2	RS2_Non-essential
DHX15	Essential	Hsu_2013_lfc	-2.26263	RS2	RS2_Essential
DHX35	Essential	Hsu_2013_lfc	-0.269767	RS2	RS2_Essential
DICER1	Essential	Hsu_2013_lfc	-0.955439	RS2	RS2_Essential
DNAJA3	Essential	Hsu_2013_lfc	-1.97862	RS2	RS2_Essential
DNLZ	Essential	Hsu_2013_lfc	-1.54792	RS2	RS2_Essential
DNM2	Essential	Hsu_2013_lfc	-1.92021	RS2	RS2_Essential
DNTTIP2	Essential	Hsu_2013_lfc	-1.21822	RS2	RS2_Essential
DRGX	Non-essential	Hsu_2013_lfc	0.0935313	RS2	RS2_Non-essential
DSN1	Essential	Hsu_2013_lfc	-0.331589	RS2	RS2_Essential
DSPP	Non-essential	Hsu_2013_lfc	0.809111	RS2	RS2_Non-essential
DYNLRB1	Essential	Hsu_2013_lfc	-1.76813	RS2	RS2_Essential
E4F1	Essential	Hsu_2013_lfc	-0.389095	RS2	RS2_Essential
EIF3H	Essential	Hsu_2013_lfc	-1.13001	RS2	RS2_Essential
EIF3M	Essential	Hsu_2013_lfc	-0.871879	RS2	RS2_Essential
EIF4G1	Essential	Hsu_2013_lfc	-1.04151	RS2	RS2_Essential
ELP6	Essential	Hsu_2013_lfc	-2.28546	RS2	RS2_Essential
ERCC3	Essential	Hsu_2013_lfc	-0.646664	RS2	RS2_Essential
ERCC6L	Essential	Hsu_2013_lfc	-0.0268285	RS2	RS2_Essential
EXOSC1	Essential	Hsu_2013_lfc	-1.46781	RS2	RS2_Essential
EXOSC4	Essential	Hsu_2013_lfc	-1.67069	RS2	RS2_Essential
F13B	Non-essential	Hsu_2013_lfc	-0.439061	RS2	RS2_Non-essential
F9	Non-essential	Hsu_2013_lfc	0.380665	RS2	RS2_Non-essential
FAM210A	Essential	Hsu_2013_lfc	-1.8769	RS2	RS2_Essential
FAM47A	Non-essential	Hsu_2013_lfc	0.625236	RS2	RS2_Non-essential
FAM71B	Non-essential	Hsu_2013_lfc	0.574053	RS2	RS2_Non-essential
FAM71C	Non-essential	Hsu_2013_lfc	0.17799	RS2	RS2_Non-essential
FBL	Essential	Hsu_2013_lfc	-2.28745	RS2	RS2_Essential
FCF1	Essential	Hsu_2013_lfc	-1.90284	RS2	RS2_Essential
FFAR1	Non-essential	Hsu_2013_lfc	0.124968	RS2	RS2_Non-essential
FGF3	Non-essential	Hsu_2013_lfc	0.379709	RS2	RS2_Non-essential
FGF6	Non-essential	Hsu_2013_lfc	0.284534	RS2	RS2_Non-essential
FNTB	Essential	Hsu_2013_lfc	-1.89169	RS2	RS2_Essential
FOXB1	Non-essential	Hsu_2013_lfc	-0.465535	RS2	RS2_Non-essential
FOXB2	Non-essential	Hsu_2013_lfc	0.316125	RS2	RS2_Non-essential
FOXD4L4	Non-essential	Hsu_2013_lfc	-1.98904	RS2	RS2_Non-essential
FSCB	Non-essential	Hsu_2013_lfc	0.486868	RS2	RS2_Non-essential
GABRA6	Non-essential	Hsu_2013_lfc	0.191124	RS2	RS2_Non-essential
GART	Essential	Hsu_2013_lfc	-1.67807	RS2	RS2_Essential
GCN1	Essential	Hsu_2013_lfc	-0.413727	RS2	RS2_Essential
GDF2	Non-essential	Hsu_2013_lfc	0.14531	RS2	RS2_Non-essential
GEMIN5	Essential	Hsu_2013_lfc	-1.84242	RS2	RS2_Essential
GET4	Essential	Hsu_2013_lfc	-0.909222	RS2	RS2_Essential
GFER	Essential	Hsu_2013_lfc	-1.50248	RS2	RS2_Essential
GJA10	Non-essential	Hsu_2013_lfc	0.143911	RS2	RS2_Non-essential
GKN2	Non-essential	Hsu_2013_lfc	0.356973	RS2	RS2_Non-essential
GMPPB	Essential	Hsu_2013_lfc	-2.37149	RS2	RS2_Essential
GPR101	Non-essential	Hsu_2013_lfc	0.718741	RS2	RS2_Non-essential
GPR31	Non-essential	Hsu_2013_lfc	-0.0603934	RS2	RS2_Non-essential
GPR32	Non-essential	Hsu_2013_lfc	0.210056	RS2	RS2_Non-essential
GPX5	Non-essential	Hsu_2013_lfc	0.729607	RS2	RS2_Non-essential
GRM4	Non-essential	Hsu_2013_lfc	0.431209	RS2	RS2_Non-essential
GSTA5	Non-essential	Hsu_2013_lfc	-0.252183	RS2	RS2_Non-essential
GSX1	Non-essential	Hsu_2013_lfc	0.207624	RS2	RS2_Non-essential
GTF3C2	Essential	Hsu_2013_lfc	-1.80309	RS2	RS2_Essential
H1-8	Non-essential	Hsu_2013_lfc	0.492325	RS2	RS2_Non-essential
H2AC1	Non-essential	Hsu_2013_lfc	0.0837532	RS2	RS2_Non-essential
HAUS3	Essential	Hsu_2013_lfc	-2.18362	RS2	RS2_Essential
HEATR1	Essential	Hsu_2013_lfc	-1.27502	RS2	RS2_Essential
HINFP	Essential	Hsu_2013_lfc	-1.26104	RS2	RS2_Essential
HM13	Essential	Hsu_2013_lfc	0.171886	RS2	RS2_Essential
HMX1	Non-essential	Hsu_2013_lfc	0.824247	RS2	RS2_Non-essential
HSFY1	Non-essential	Hsu_2013_lfc	0.921396	RS2	RS2_Non-essential
IAPP	Non-essential	Hsu_2013_lfc	0.395882	RS2	RS2_Non-essential
IARS1	Essential	Hsu_2013_lfc	-2.29957	RS2	RS2_Essential
IFNA16	Non-essential	Hsu_2013_lfc	0.390973	RS2	RS2_Non-essential
IFNA17	Non-essential	Hsu_2013_lfc	-0.701814	RS2	RS2_Non-essential
IFNA4	Non-essential	Hsu_2013_lfc	-0.31848	RS2	RS2_Non-essential
IFNA5	Non-essential	Hsu_2013_lfc	0.093352	RS2	RS2_Non-essential
IFNL2	Non-essential	Hsu_2013_lfc	-0.167276	RS2	RS2_Non-essential
IFNL3	Non-essential	Hsu_2013_lfc	0.257269	RS2	RS2_Non-essential
IFNW1	Non-essential	Hsu_2013_lfc	-0.262741	RS2	RS2_Non-essential
IGBP1	Essential	Hsu_2013_lfc	-1.47941	RS2	RS2_Essential
IL13	Non-essential	Hsu_2013_lfc	0.605543	RS2	RS2_Non-essential
IL1F10	Non-essential	Hsu_2013_lfc	0.04614	RS2	RS2_Non-essential
IL22	Non-essential	Hsu_2013_lfc	0.29699	RS2	RS2_Non-essential
IL36A	Non-essential	Hsu_2013_lfc	-0.0542551	RS2	RS2_Non-essential
ILK	Essential	Hsu_2013_lfc	-1.08369	RS2	RS2_Essential
INS	Non-essential	Hsu_2013_lfc	0.528154	RS2	RS2_Non-essential
INSRR	Non-essential	Hsu_2013_lfc	-0.290306	RS2	RS2_Non-essential
INTS14	Essential	Hsu_2013_lfc	-0.273538	RS2	RS2_Essential
INTS2	Essential	Hsu_2013_lfc	-1.24482	RS2	RS2_Essential
INTS8	Essential	Hsu_2013_lfc	-0.902782	RS2	RS2_Essential
ITGAV	Essential	Hsu_2013_lfc	-1.44293	RS2	RS2_Essential
KASH5	Non-essential	Hsu_2013_lfc	0.14788	RS2	RS2_Non-essential
KCNK10	Non-essential	Hsu_2013_lfc	0.349999	RS2	RS2_Non-essential
KDSR	Essential	Hsu_2013_lfc	-0.927359	RS2	RS2_Essential
KIF11	Essential	Hsu_2013_lfc	-1.81843	RS2	RS2_Essential
KNL1	Essential	Hsu_2013_lfc	-1.14631	RS2	RS2_Essential
KRT28	Non-essential	Hsu_2013_lfc	0.266364	RS2	RS2_Non-essential
KRT33A	Non-essential	Hsu_2013_lfc	0.00522544	RS2	RS2_Non-essential
KRT36	Non-essential	Hsu_2013_lfc	0.392833	RS2	RS2_Non-essential
KRT71	Non-essential	Hsu_2013_lfc	0.119975	RS2	RS2_Non-essential
KRT76	Non-essential	Hsu_2013_lfc	-0.0952953	RS2	RS2_Non-essential
KRTAP13-3	Non-essential	Hsu_2013_lfc	0.437444	RS2	RS2_Non-essential
KRTAP4-7	Non-essential	Hsu_2013_lfc	-1.35026	RS2	RS2_Non-essential
KRTAP9-3	Non-essential	Hsu_2013_lfc	0.0866083	RS2	RS2_Non-essential
LARS1	Essential	Hsu_2013_lfc	-1.85452	RS2	RS2_Essential
LARS2	Essential	Hsu_2013_lfc	-2.44443	RS2	RS2_Essential
LHFPL5	Non-essential	Hsu_2013_lfc	0.598599	RS2	RS2_Non-essential
LHX3	Non-essential	Hsu_2013_lfc	0.451184	RS2	RS2_Non-essential
LHX5	Non-essential	Hsu_2013_lfc	0.111295	RS2	RS2_Non-essential
LIAS	Essential	Hsu_2013_lfc	-1.27997	RS2	RS2_Essential
LIN28A	Non-essential	Hsu_2013_lfc	-0.090783	RS2	RS2_Non-essential
LRRC10	Non-essential	Hsu_2013_lfc	0.233938	RS2	RS2_Non-essential
LUC7L3	Essential	Hsu_2013_lfc	-2.51772	RS2	RS2_Essential
LUZP4	Non-essential	Hsu_2013_lfc	0.664575	RS2	RS2_Non-essential
MAGEC3	Non-essential	Hsu_2013_lfc	0.286392	RS2	RS2_Non-essential
MAK16	Essential	Hsu_2013_lfc	-2.12796	RS2	RS2_Essential
MARS1	Essential	Hsu_2013_lfc	-1.6715	RS2	RS2_Essential
MBD3L2	Non-essential	Hsu_2013_lfc	-0.434108	RS2	RS2_Non-essential
MCM4	Essential	Hsu_2013_lfc	-2.19094	RS2	RS2_Essential
MED19	Essential	Hsu_2013_lfc	-0.720788	RS2	RS2_Essential
MED7	Essential	Hsu_2013_lfc	-0.62104	RS2	RS2_Essential
MEP1B	Non-essential	Hsu_2013_lfc	0.513735	RS2	RS2_Non-essential
METTL17	Essential	Hsu_2013_lfc	-0.921916	RS2	RS2_Essential
MMP27	Non-essential	Hsu_2013_lfc	-0.0418115	RS2	RS2_Non-essential
MRGPRD	Non-essential	Hsu_2013_lfc	0.138977	RS2	RS2_Non-essential
MROH6	Essential	Hsu_2013_lfc	0.296271	RS2	RS2_Essential
MRPL12	Essential	Hsu_2013_lfc	-1.63933	RS2	RS2_Essential
MRPL45	Essential	Hsu_2013_lfc	-1.81374	RS2	RS2_Essential
MRPS10	Essential	Hsu_2013_lfc	-1.09587	RS2	RS2_Essential
MRPS15	Essential	Hsu_2013_lfc	-1.84603	RS2	RS2_Essential
MRPS23	Essential	Hsu_2013_lfc	-1.81296	RS2	RS2_Essential
MRPS24	Essential	Hsu_2013_lfc	-2.15484	RS2	RS2_Essential
MRPS25	Essential	Hsu_2013_lfc	-0.350791	RS2	RS2_Essential
MRPS30	Essential	Hsu_2013_lfc	-0.936149	RS2	RS2_Essential
MT1B	Non-essential	Hsu_2013_lfc	-0.118843	RS2	RS2_Non-essential
MTOR	Essential	Hsu_2013_lfc	-1.89692	RS2	RS2_Essential
MTPAP	Essential	Hsu_2013_lfc	-2.60052	RS2	RS2_Essential
MUCL3	Non-essential	Hsu_2013_lfc	0.928919	RS2	RS2_Non-essential
NANOS2	Non-essential	Hsu_2013_lfc	0.0357454	RS2	RS2_Non-essential
NAPA	Essential	Hsu_2013_lfc	-1.55687	RS2	RS2_Essential
NAPG	Essential	Hsu_2013_lfc	0.0167085	RS2	RS2_Essential
NBAS	Essential	Hsu_2013_lfc	-0.343148	RS2	RS2_Essential
NDST4	Non-essential	Hsu_2013_lfc	0.488537	RS2	RS2_Non-essential
NEDD1	Essential	Hsu_2013_lfc	-1.31902	RS2	RS2_Essential
NEUROD6	Non-essential	Hsu_2013_lfc	0.0846732	RS2	RS2_Non-essential
NEUROG1	Non-essential	Hsu_2013_lfc	0.400735	RS2	RS2_Non-essential
NKAPD1	Essential	Hsu_2013_lfc	-0.491677	RS2	RS2_Essential
NKX2-2	Non-essential	Hsu_2013_lfc	0.171716	RS2	RS2_Non-essential
NLRP4	Non-essential	Hsu_2013_lfc	-0.0258792	RS2	RS2_Non-essential
NMT1	Essential	Hsu_2013_lfc	-1.59576	RS2	RS2_Essential
NOLC1	Essential	Hsu_2013_lfc	-1.24771	RS2	RS2_Essential
NOP2	Essential	Hsu_2013_lfc	-1.75044	RS2	RS2_Essential
NPFFR1	Non-essential	Hsu_2013_lfc	0.571424	RS2	RS2_Non-essential
NPSR1	Non-essential	Hsu_2013_lfc	0.645785	RS2	RS2_Non-essential
NRBP1	Essential	Hsu_2013_lfc	-2.01589	RS2	RS2_Essential
NUP160	Essential	Hsu_2013_lfc	-2.41213	RS2	RS2_Essential
NUP214	Essential	Hsu_2013_lfc	-0.966924	RS2	RS2_Essential
NUP58	Essential	Hsu_2013_lfc	-1.17267	RS2	RS2_Essential
OGT	Essential	Hsu_2013_lfc	-2.33882	RS2	RS2_Essential
OOSP2	Non-essential	Hsu_2013_lfc	0.127271	RS2	RS2_Non-essential
OPN5	Non-essential	Hsu_2013_lfc	0.504231	RS2	RS2_Non-essential
OR10H3	Non-essential	Hsu_2013_lfc	-0.39889	RS2	RS2_Non-essential
OR11A1	Non-essential	Hsu_2013_lfc	0.293152	RS2	RS2_Non-essential
OR1G1	Non-essential	Hsu_2013_lfc	-0.102377	RS2	RS2_Non-essential
OR2D2	Non-essential	Hsu_2013_lfc	0.766276	RS2	RS2_Non-essential
OR2T12	Non-essential	Hsu_2013_lfc	0.0429837	RS2	RS2_Non-essential
OR2T4	Non-essential	Hsu_2013_lfc	-1.12406	RS2	RS2_Non-essential
OR4C11	Non-essential	Hsu_2013_lfc	0.569415	RS2	RS2_Non-essential
OR4D1	Non-essential	Hsu_2013_lfc	0.165901	RS2	RS2_Non-essential
OR51D1	Non-essential	Hsu_2013_lfc	0.545761	RS2	RS2_Non-essential
OR52A1	Non-essential	Hsu_2013_lfc	0.491811	RS2	RS2_Non-essential
OR52B6	Non-essential	Hsu_2013_lfc	0.210406	RS2	RS2_Non-essential
OR52E8	Non-essential	Hsu_2013_lfc	0.718682	RS2	RS2_Non-essential
OR5C1	Non-essential	Hsu_2013_lfc	0.679959	RS2	RS2_Non-essential
OR5T2	Non-essential	Hsu_2013_lfc	-0.326843	RS2	RS2_Non-essential
OR5T3	Non-essential	Hsu_2013_lfc	0.317186	RS2	RS2_Non-essential
OR5W2	Non-essential	Hsu_2013_lfc	0.116706	RS2	RS2_Non-essential
OR6K6	Non-essential	Hsu_2013_lfc	-0.0298942	RS2	RS2_Non-essential
OR7D4	Non-essential	Hsu_2013_lfc	-1.09105	RS2	RS2_Non-essential
OR7G2	Non-essential	Hsu_2013_lfc	0.301013	RS2	RS2_Non-essential
OR8G5	Non-essential	Hsu_2013_lfc	0.395358	RS2	RS2_Non-essential
OR9Q2	Non-essential	Hsu_2013_lfc	-0.301784	RS2	RS2_Non-essential
PDCD11	Essential	Hsu_2013_lfc	-1.87148	RS2	RS2_Essential
PDYN	Non-essential	Hsu_2013_lfc	-0.239422	RS2	RS2_Non-essential
PET117	Essential	Hsu_2013_lfc	-1.65587	RS2	RS2_Essential
PFDN2	Essential	Hsu_2013_lfc	-1.41788	RS2	RS2_Essential
PGK2	Non-essential	Hsu_2013_lfc	-0.246009	RS2	RS2_Non-essential
PGLYRP2	Non-essential	Hsu_2013_lfc	0.384658	RS2	RS2_Non-essential
PHB2	Essential	Hsu_2013_lfc	-1.24667	RS2	RS2_Essential
PIGS	Essential	Hsu_2013_lfc	-0.228707	RS2	RS2_Essential
PIGV	Essential	Hsu_2013_lfc	-0.132023	RS2	RS2_Essential
PIWIL3	Non-essential	Hsu_2013_lfc	0.306723	RS2	RS2_Non-essential
PMPCA	Essential	Hsu_2013_lfc	-2.13405	RS2	RS2_Essential
PMVK	Essential	Hsu_2013_lfc	-1.52566	RS2	RS2_Essential
PNLIPRP1	Non-essential	Hsu_2013_lfc	0.233096	RS2	RS2_Non-essential
PNPLA5	Non-essential	Hsu_2013_lfc	0.461101	RS2	RS2_Non-essential
POLA2	Essential	Hsu_2013_lfc	-2.13802	RS2	RS2_Essential
POLE	Essential	Hsu_2013_lfc	-2.19283	RS2	RS2_Essential
POLR1E	Essential	Hsu_2013_lfc	-1.30331	RS2	RS2_Essential
POLR1F	Essential	Hsu_2013_lfc	-0.355289	RS2	RS2_Essential
POLR1H	Essential	Hsu_2013_lfc	-1.37468	RS2	RS2_Essential
POLR2B	Essential	Hsu_2013_lfc	-2.2828	RS2	RS2_Essential
POLR2I	Essential	Hsu_2013_lfc	-2.20687	RS2	RS2_Essential
POP5	Essential	Hsu_2013_lfc	-2.23037	RS2	RS2_Essential
POTEH	Non-essential	Hsu_2013_lfc	-0.836092	RS2	RS2_Non-essential
PPP1R8	Essential	Hsu_2013_lfc	-1.72875	RS2	RS2_Essential
PPP3R2	Non-essential	Hsu_2013_lfc	0.110824	RS2	RS2_Non-essential
PRAMEF1	Non-essential	Hsu_2013_lfc	-1.74159	RS2	RS2_Non-essential
PRAMEF4	Non-essential	Hsu_2013_lfc	-0.38932	RS2	RS2_Non-essential
PRMT5	Essential	Hsu_2013_lfc	-1.97438	RS2	RS2_Essential
PRPF3	Essential	Hsu_2013_lfc	-2.06233	RS2	RS2_Essential
PRPF31	Essential	Hsu_2013_lfc	-1.38642	RS2	RS2_Essential
PRPF6	Essential	Hsu_2013_lfc	-1.97172	RS2	RS2_Essential
PRSS33	Non-essential	Hsu_2013_lfc	0.267671	RS2	RS2_Non-essential
PSMC4	Essential	Hsu_2013_lfc	-1.42216	RS2	RS2_Essential
PSMD1	Essential	Hsu_2013_lfc	-1.87742	RS2	RS2_Essential
PSMD4	Essential	Hsu_2013_lfc	-2.21062	RS2	RS2_Essential
PTCD3	Essential	Hsu_2013_lfc	-1.24942	RS2	RS2_Essential
PUF60	Essential	Hsu_2013_lfc	-1.71475	RS2	RS2_Essential
PUM3	Essential	Hsu_2013_lfc	-1.38375	RS2	RS2_Essential
QRSL1	Essential	Hsu_2013_lfc	-1.94006	RS2	RS2_Essential
RACGAP1	Essential	Hsu_2013_lfc	-2.20484	RS2	RS2_Essential
RAD9A	Essential	Hsu_2013_lfc	-1.72081	RS2	RS2_Essential
RBBP6	Essential	Hsu_2013_lfc	-1.51587	RS2	RS2_Essential
RBM46	Non-essential	Hsu_2013_lfc	0.552493	RS2	RS2_Non-essential
RBMY1E	Non-essential	Hsu_2013_lfc	0.68547	RS2	RS2_Non-essential
RDH8	Non-essential	Hsu_2013_lfc	0.0435839	RS2	RS2_Non-essential
REXO1L1P	Non-essential	Hsu_2013_lfc	-1.12819	RS2	RS2_Non-essential
RFC3	Essential	Hsu_2013_lfc	-1.97635	RS2	RS2_Essential
RFPL3	Non-essential	Hsu_2013_lfc	-0.131225	RS2	RS2_Non-essential
RHOXF2	Non-essential	Hsu_2013_lfc	0.428611	RS2	RS2_Non-essential
RNASE11	Non-essential	Hsu_2013_lfc	0.404591	RS2	RS2_Non-essential
RNASE8	Non-essential	Hsu_2013_lfc	0.862964	RS2	RS2_Non-essential
RNF113A	Essential	Hsu_2013_lfc	-0.572917	RS2	RS2_Essential
RNF113B	Non-essential	Hsu_2013_lfc	0.357317	RS2	RS2_Non-essential
RNF168	Essential	Hsu_2013_lfc	0.193776	RS2	RS2_Essential
RNF17	Non-essential	Hsu_2013_lfc	0.260008	RS2	RS2_Non-essential
RPAP1	Essential	Hsu_2013_lfc	-1.14381	RS2	RS2_Essential
RPE65	Non-essential	Hsu_2013_lfc	0.805006	RS2	RS2_Non-essential
RPL4	Essential	Hsu_2013_lfc	-2.0466	RS2	RS2_Essential
RPN2	Essential	Hsu_2013_lfc	-1.78604	RS2	RS2_Essential
RPP21	Essential	Hsu_2013_lfc	-1.92845	RS2	RS2_Essential
RRM2	Essential	Hsu_2013_lfc	-2.30355	RS2	RS2_Essential
RRP9	Essential	Hsu_2013_lfc	-2.38267	RS2	RS2_Essential
RSL1D1	Essential	Hsu_2013_lfc	-0.405631	RS2	RS2_Essential
RSRC2	Essential	Hsu_2013_lfc	-0.799629	RS2	RS2_Essential
SAGE1	Non-essential	Hsu_2013_lfc	0.505439	RS2	RS2_Non-essential
SCRT2	Non-essential	Hsu_2013_lfc	0.577387	RS2	RS2_Non-essential
SDHA	Essential	Hsu_2013_lfc	-2.46754	RS2	RS2_Essential
SEH1L	Essential	Hsu_2013_lfc	-1.79801	RS2	RS2_Essential
SEPTIN7P2	Non-essential	Hsu_2013_lfc	0.170296	RS2	RS2_Non-essential
SERPINB12	Non-essential	Hsu_2013_lfc	0.385076	RS2	RS2_Non-essential
SKA1	Essential	Hsu_2013_lfc	-2.12753	RS2	RS2_Essential
SLC13A1	Non-essential	Hsu_2013_lfc	0.281421	RS2	RS2_Non-essential
SLC22A6	Non-essential	Hsu_2013_lfc	-0.0412534	RS2	RS2_Non-essential
SLC25A28	Essential	Hsu_2013_lfc	-0.0824039	RS2	RS2_Essential
SLC2A2	Non-essential	Hsu_2013_lfc	0.571755	RS2	RS2_Non-essential
SLC39A7	Essential	Hsu_2013_lfc	-1.56319	RS2	RS2_Essential
SLC7A6OS	Essential	Hsu_2013_lfc	-1.07364	RS2	RS2_Essential
SLCO6A1	Non-essential	Hsu_2013_lfc	0.337995	RS2	RS2_Non-essential
SLITRK1	Non-essential	Hsu_2013_lfc	0.58127	RS2	RS2_Non-essential
SNIP1	Essential	Hsu_2013_lfc	-1.49514	RS2	RS2_Essential
SNRNP70	Essential	Hsu_2013_lfc	-1.65079	RS2	RS2_Essential
SNRPB	Essential	Hsu_2013_lfc	-1.10029	RS2	RS2_Essential
SNRPF	Essential	Hsu_2013_lfc	-2.58308	RS2	RS2_Essential
SNUPN	Essential	Hsu_2013_lfc	-2.04086	RS2	RS2_Essential
SOD1	Essential	Hsu_2013_lfc	-2.84929	RS2	RS2_Essential
SON	Essential	Hsu_2013_lfc	-1.35853	RS2	RS2_Essential
SPACA5	Non-essential	Hsu_2013_lfc	0.843722	RS2	RS2_Non-essential
SPATA31A7	Non-essential	Hsu_2013_lfc	-0.947229	RS2	RS2_Non-essential
SPATA31D1	Non-essential	Hsu_2013_lfc	0.0215669	RS2	RS2_Non-essential
SPATA5	Essential	Hsu_2013_lfc	-1.50219	RS2	RS2_Essential
SPATA5L1	Essential	Hsu_2013_lfc	-1.49521	RS2	RS2_Essential
SPC25	Essential	Hsu_2013_lfc	-1.66946	RS2	RS2_Essential
SPCS3	Essential	Hsu_2013_lfc	-1.56467	RS2	RS2_Essential
SPEM1	Non-essential	Hsu_2013_lfc	-0.104881	RS2	RS2_Non-essential
SPRR4	Non-essential	Hsu_2013_lfc	-0.245327	RS2	RS2_Non-essential
SRCAP	Essential	Hsu_2013_lfc	-0.85673	RS2	RS2_Essential
SRSF2	Essential	Hsu_2013_lfc	-0.918055	RS2	RS2_Essential
STPG4	Non-essential	Hsu_2013_lfc	0.0452289	RS2	RS2_Non-essential
SYS1	Essential	Hsu_2013_lfc	-1.54897	RS2	RS2_Essential
TAAR6	Non-essential	Hsu_2013_lfc	0.245831	RS2	RS2_Non-essential
TAF10	Essential	Hsu_2013_lfc	-1.56151	RS2	RS2_Essential
TAF6L	Essential	Hsu_2013_lfc	-0.330012	RS2	RS2_Essential
TAS2R40	Non-essential	Hsu_2013_lfc	-0.2794	RS2	RS2_Non-essential
TAS2R50	Non-essential	Hsu_2013_lfc	0.0732141	RS2	RS2_Non-essential
TBC1D21	Non-essential	Hsu_2013_lfc	0.313801	RS2	RS2_Non-essential
TBC1D29P	Non-essential	Hsu_2013_lfc	-0.299429	RS2	RS2_Non-essential
TBCE	Essential	Hsu_2013_lfc	-2.01229	RS2	RS2_Essential
TCHHL1	Non-essential	Hsu_2013_lfc	-0.114358	RS2	RS2_Non-essential
TEDC1	Essential	Hsu_2013_lfc	-2.01662	RS2	RS2_Essential
TEX13A	Non-essential	Hsu_2013_lfc	-0.237669	RS2	RS2_Non-essential
TEX28	Non-essential	Hsu_2013_lfc	0.259083	RS2	RS2_Non-essential
TFAP2D	Non-essential	Hsu_2013_lfc	0.0906019	RS2	RS2_Non-essential
TLX1	Non-essential	Hsu_2013_lfc	0.436059	RS2	RS2_Non-essential
TMEM199	Essential	Hsu_2013_lfc	-1.75467	RS2	RS2_Essential
TMPRSS11A	Non-essential	Hsu_2013_lfc	0.400465	RS2	RS2_Non-essential
TMPRSS11F	Non-essential	Hsu_2013_lfc	0.462674	RS2	RS2_Non-essential
TNPO3	Essential	Hsu_2013_lfc	-1.9787	RS2	RS2_Essential
TOP2A	Essential	Hsu_2013_lfc	-1.57334	RS2	RS2_Essential
TRIM60	Non-essential	Hsu_2013_lfc	0.449995	RS2	RS2_Non-essential
TRIML1	Non-essential	Hsu_2013_lfc	-0.258813	RS2	RS2_Non-essential
TRMT5	Essential	Hsu_2013_lfc	-1.42834	RS2	RS2_Essential
TRUB2	Essential	Hsu_2013_lfc	-1.19335	RS2	RS2_Essential
TTK	Essential	Hsu_2013_lfc	-2.15981	RS2	RS2_Essential
TXNL4A	Essential	Hsu_2013_lfc	-2.30143	RS2	RS2_Essential
U2AF1	Essential	Hsu_2013_lfc	-1.86855	RS2	RS2_Essential
UBQLN3	Non-essential	Hsu_2013_lfc	0.637857	RS2	RS2_Non-essential
UMPS	Essential	Hsu_2013_lfc	-3.02774	RS2	RS2_Essential
UPF2	Essential	Hsu_2013_lfc	-1.21727	RS2	RS2_Essential
UROC1	Non-essential	Hsu_2013_lfc	0.473024	RS2	RS2_Non-essential
USP5	Essential	Hsu_2013_lfc	-1.45292	RS2	RS2_Essential
VN1R2	Non-essential	Hsu_2013_lfc	0.152859	RS2	RS2_Non-essential
VN1R4	Non-essential	Hsu_2013_lfc	-0.127628	RS2	RS2_Non-essential
VPREB1	Non-essential	Hsu_2013_lfc	0.455995	RS2	RS2_Non-essential
VPS28	Essential	Hsu_2013_lfc	-1.53604	RS2	RS2_Essential
WDR55	Essential	Hsu_2013_lfc	-2.47792	RS2	RS2_Essential
WEE1	Essential	Hsu_2013_lfc	-2.06327	RS2	RS2_Essential
WFDC11	Non-essential	Hsu_2013_lfc	-0.274734	RS2	RS2_Non-essential
WFDC9	Non-essential	Hsu_2013_lfc	0.215725	RS2	RS2_Non-essential
YAE1	Essential	Hsu_2013_lfc	-1.9692	RS2	RS2_Essential
YEATS4	Essential	Hsu_2013_lfc	-1.16478	RS2	RS2_Essential
YY1	Essential	Hsu_2013_lfc	-1.0369	RS2	RS2_Essential
ZIM3	Non-essential	Hsu_2013_lfc	0.279328	RS2	RS2_Non-essential
ZNF131	Essential	Hsu_2013_lfc	-1.09642	RS2	RS2_Essential
ZSWIM2	Non-essential	Hsu_2013_lfc	0.495852	RS2	RS2_Non-essential
AAMP	Essential	Chen_2013_lfc	-1.84192	RS2	RS2_Essential
AATF	Essential	Chen_2013_lfc	-0.916086	RS2	RS2_Essential
ACCSL	Non-essential	Chen_2013_lfc	0.231242	RS2	RS2_Non-essential
ADGRF2	Non-essential	Chen_2013_lfc	1.00752	RS2	RS2_Non-essential
[truncated: 1,592 more rows]

## Sheet: Fig. 3a-e
sgRNA Sequence	sgRNA Context Sequence	Target Gene Symbol	Chen_2013_z	DeWeirdt_2020_z	Hsu_2013_z	hsu_chen	hsu_deweirdt	>16G	>16T	17-20 nt composition	>16G_count	>16T_count
AAAAAAAGGGAGGACCACTG	CGCAAAAAAAAGGGAGGACCACTGCGGGCT	WDR55	0.874031	1.02106	-0.401528	-1.27556	-1.42259	TRUE	TRUE	G & T	1	1		(All data for Figure 1 can be found in Supplementary Data 4 - Figure 3.xlsx)
AAAAAAAGTAGTGTGAAGTC	TGATAAAAAAAGTAGTGTGAAGTCCGGTAG	LUC7L3	0.740601	0.264546	0.786242	0.0456406	0.521696	TRUE	TRUE	G & T	1	1
AAAAAACAAAAGTAGCGCAT	GTTTAAAAAACAAAAGTAGCGCATCGGTGG	GET4	-0.28587	-0.521853	0.96183	1.2477	1.48368	TRUE	TRUE	G & T	1	1
AAAAAACAGCAGGGGATGGC	CGACAAAAAACAGCAGGGGATGGCTGGTTT	DNTTIP2	0.348587	0.733349	0.546084	0.197497	-0.187265	TRUE	TRUE	G & T	2	1
AAAAAACTCTCTCCGGGTCA	GTGTAAAAAACTCTCTCCGGGTCAGGGATA	PDCD11	1.7571	1.7008	1.20843	-0.548662	-0.492369	TRUE	TRUE	G & T	1	1
AAAAAAGCAGCTGCTTTCAG	TCCAAAAAAAGCAGCTGCTTTCAGAGGAGG	TTK	-0.848814	0.0277612	-0.038358	0.810456	-0.0661191	TRUE	TRUE	G & T	1	1
AAAAAAGCAGTACAGGCGCT	AAGCAAAAAAGCAGTACAGGCGCTTGGCAG	BUD23	-0.414152	0.297238	-0.417174	-0.0030221	-0.714412	TRUE	TRUE	G & T	1	1
AAAAAAGGCACCTGCTGCTA	CTCTAAAAAAGGCACCTGCTGCTAAGGTTA	CKAP5	1.40518	0.961536	0.618172	-0.787008	-0.343363	TRUE	TRUE	G & T	1	1
AAAAAAGGGAGGACCACTGC	GCAAAAAAAAGGGAGGACCACTGCGGGCTC	WDR55	0.851794	0.575894	-0.320271	-1.17207	-0.896165	TRUE	TRUE	G & T	1	1
AAAAAAGGGGATTGTTCTAG	ATGGAAAAAAGGGGATTGTTCTAGAGGTAC	MRPS24	1.21009	1.7158	0.850519	-0.359574	-0.865282	TRUE	TRUE	G & T	1	1
AAAAACAGGTTTCTGCTGCG	GAAAAAAAACAGGTTTCTGCTGCGAGGTTT	SPATA5L1	0.730003	1.12261	0.197343	-0.53266	-0.925266	TRUE	TRUE	G & T	2	1
AAAAAGAAACGAAATAGATG	AGCCAAAAAGAAACGAAATAGATGCGGAGC	BRIX1	0.421265	1.04493	0.0951965	-0.326068	-0.949732	TRUE	TRUE	G & T	2	1
AAAAAGAAGAGGATCCTGAA	AAGAAAAAAGAAGAGGATCCTGAACGGAAA	MED19	2.59705	1.52865	0.843243	-1.7538	-0.685404	TRUE	TRUE	G & T	1	1
AAAAAGCGAGGAGGTGGTGG	GCAGAAAAAGCGAGGAGGTGGTGGTGGATT	DDX18	1.167	1.11626	0.546484	-0.620514	-0.569774	TRUE	TRUE	G & T	3	1
AAAAAGCGGCCGAAGCCTGG	TCGCAAAAAGCGGCCGAAGCCTGGCGGGGC	BUD13	-1.14374	-1.64611	0.0278599	1.1716	1.67397	TRUE	TRUE	G & T	2	1
AAAAAGCTACCTTTGATGCC	ACCAAAAAAGCTACCTTTGATGCCTGGTAA	DDB1	1.52934	2.27532	1.47119	-0.0581436	-0.804125	TRUE	TRUE	G & T	1	1
AAAAAGCTATTTACCTTAGC	AAATAAAAAGCTATTTACCTTAGCAGGTCT	WEE1	-1.01449	0.587622	1.00673	2.02123	0.419112	TRUE	TRUE	G & T	1	1
AAAAAGCTGAAGCAGAGTCA	CACTAAAAAGCTGAAGCAGAGTCAAGGAAT	HAUS3	-0.0189697	-0.997512	0.571613	0.590583	1.56912	TRUE	TRUE	G & T	1	1
AAAAAGGAAAATGCTTTGGC	AGAAAAAAAGGAAAATGCTTTGGCAGGGCA	RSRC2	-0.910091	-0.290944	-0.531399	0.378691	-0.240455	TRUE	TRUE	G & T	2	1
AAAACAAAAGCCCATGAATG	AATCAAAACAAAAGCCCATGAATGTGGGCT	DDX18	0.734631	0.65111	0.761853	0.0272228	0.110744	TRUE	TRUE	G & T	1	1
AAAACACAGATCTCGAAGTC	AAAGAAAACACAGATCTCGAAGTCGGGATC	LUC7L3	0.794427	0.938267	1.14755	0.353128	0.209287	TRUE	TRUE	G & T	1	1
AAAACACGGATCATATCTGA	AATTAAAACACGGATCATATCTGATGGCCT	POLR2B	-0.0878722	-0.720246	-0.0622013	0.0256709	0.658045	TRUE	TRUE	G & T	1	1
AAAACACTTTGTGTGACTGC	TGGAAAAACACTTTGTGTGACTGCAGGATC	IARS1	0.299256	1.52015	0.978623	0.679367	-0.541527	TRUE	TRUE	G & T	1	1
AAAACCAAACGGAAGAATGA	TGATAAAACCAAACGGAAGAATGATGGATC	RBBP6	1.22953	-0.502352	0.730217	-0.499317	1.23257	TRUE	TRUE	G & T	1	1
AAAACCAATTGACCAGAGAT	AAAAAAAACCAATTGACCAGAGATTGGAAG	PSMD1	-0.385342	-0.231515	-0.52689	-0.141547	-0.295375	TRUE	TRUE	G & T	1	1
AAAACCGTCGTTAAGTTGCA	CTGTAAAACCGTCGTTAAGTTGCAAGGACT	SPATA5L1	2.30449	1.76678	1.83514	-0.469356	0.0683569	TRUE	TRUE	G & T	1	1
AAAACCTGCAGAGGCAGGAT	TTCCAAAACCTGCAGAGGCAGGATTGGACA	NUP58	0.600887	-0.14368	0.339053	-0.261834	0.482733	TRUE	TRUE	G & T	2	1
AAAACGTGTGTCCCAAATGA	AAAGAAAACGTGTGTCCCAAATGAAGGCGT	LARS1	0.0803191	-1.61409	-0.99089	-1.07121	0.623198	TRUE	TRUE	G & T	1	1
AAAACTTGAGGCGCTGGTCA	TCCCAAAACTTGAGGCGCTGGTCATGGCCA	WDR55	-0.288675	0.36443	0.259792	0.548467	-0.104638	TRUE	TRUE	G & T	1	1
AAAACTTGGAGAGAGTGTCC	TGGAAAAACTTGGAGAGAGTGTCCAGGACC	ATP6V1H	0.884956	0.26402	-0.0408125	-0.925768	-0.304832	TRUE	TRUE	G & T	1	1
AAAAGAAAGATGAACTCTGC	AAGGAAAAGAAAGATGAACTCTGCAGGCTA	TOP2A	0.154293	-0.522968	-0.936482	-1.09077	-0.413514	TRUE	TRUE	G & T	1	1
AAAAGAACGCTACCGAGAAT	TTGAAAAAGAACGCTACCGAGAATGGGAGA	RBBP6	0.107088	-0.810277	-0.57697	-0.684058	0.233307	TRUE	TRUE	G & T	1	1
AAAAGAATGACACGGTTGCC	ACTGAAAAGAATGACACGGTTGCCGGGCAA	ITGAV	2.18222	2.09654	1.59167	-0.590548	-0.504871	TRUE	TRUE	G & T	1	1
AAAAGACGAAGAAAAGGTGA	AGAAAAAAGACGAAGAAAAGGTGAAGGCAG	UPF2	2.88099	1.91594	1.92503	-0.955964	0.00908421	TRUE	TRUE	G & T	2	1
AAAAGAGAAATGATTTGTCA	TTTCAAAAGAGAAATGATTTGTCAGGGAGC	GART	1.39321	1.43152	0.559094	-0.834115	-0.87243	TRUE	TRUE	G & T	1	1
AAAAGAGAACAGTTCAGTAG	CTAGAAAAGAGAACAGTTCAGTAGAGGCTA	CDK12	-0.424528	-0.985819	0.18212	0.606648	1.16794	TRUE	TRUE	G & T	2	1
AAAAGATAAGTACCGTGAAT	CCGCAAAAGATAAGTACCGTGAATTGGCTG	LARS1	-0.928943	0.843792	-0.322768	0.606175	-1.16656	TRUE	TRUE	G & T	1	1
AAAAGATGCTGTTCTCTGAG	TCAAAAAAGATGCTGTTCTCTGAGCGGGTG	POLE	-0.717084	-0.564565	-1.02762	-0.310534	-0.463052	TRUE	TRUE	G & T	2	1
AAAAGATTCAAAAGGAGCGT	TACAAAAAGATTCAAAAGGAGCGTAGGCGC	RBBP6	-0.238742	0.869186	0.365776	0.604518	-0.503411	TRUE	TRUE	G & T	2	1
AAAAGCAAACAGGAAGAAGT	ACACAAAAGCAAACAGGAAGAAGTTGGTAC	UPF2	0.0943191	0.497758	-0.282196	-0.376515	-0.779954	TRUE	TRUE	G & T	1	1
AAAAGCAGCTAAGAACAGTG	ATGGAAAAGCAGCTAAGAACAGTGAGGAGG	NOLC1	0.156305	0.392018	-0.0743644	-0.23067	-0.466383	TRUE	TRUE	G & T	2	1
AAAAGCCAAATTCACATGCC	AAATAAAAGCCAAATTCACATGCCAGGTAT	BMS1	0.979548	0.811755	0.108223	-0.871325	-0.703532	TRUE	TRUE	G & T	1	1
AAAAGCCCCAGCTCCGAGGT	GCTGAAAAGCCCCAGCTCCGAGGTAGGCCA	MTOR	-0.458336	-0.429392	-0.244189	0.214147	0.185203	TRUE	TRUE	G & T	2	1
AAAAGCGGCCGAAGCCTGGC	CGCAAAAAGCGGCCGAAGCCTGGCGGGGCC	BUD13	-0.399085	-0.294173	-0.811509	-0.412424	-0.517336	TRUE	TRUE	G & T	2	1
AAAAGCTCAGGCTGTTTGAG	CTTGAAAAGCTCAGGCTGTTTGAGGGGCAA	SPATA5	1.04078	0.177152	-0.0087461	-1.04953	-0.185898	TRUE	TRUE	G & T	2	1
AAAAGCTGGCTCTCTGGGAT	AGGGAAAAGCTGGCTCTCTGGGATCGGAGA	COG3	0.417677	0.381685	-0.198758	-0.616435	-0.580444	TRUE	TRUE	G & T	2	1
AAAAGGAGGACCATCATAGA	TTGCAAAAGGAGGACCATCATAGAAGGTAA	IARS1	-0.333985	-0.479273	-0.118358	0.215628	0.360915	TRUE	TRUE	G & T	1	1
AAAAGGATACAGCTCTTGAA	GCAGAAAAGGATACAGCTCTTGAATGGAAA	POLA2	-1.18661	-1.03433	0.587113	1.77372	1.62144	TRUE	TRUE	G & T	1	1
AAAAGGCAAAAAGCAGGAAT	AAGTAAAAGGCAAAAAGCAGGAATTGGAAG	SPC25	0.294982	-0.952574	-0.441973	-0.736955	0.510602	TRUE	TRUE	G & T	1	1
AAAAGGCCAAAGCCCCTGAG	AGTAAAAAGGCCAAAGCCCCTGAGAGGCCG	SRCAP	0.827493	1.00175	-0.426859	-1.25435	-1.42861	TRUE	TRUE	G & T	2	1
AAAAGGCTTCACTAAGTGGC	CAGCAAAAGGCTTCACTAAGTGGCCGGCAA	HEATR1	-0.201632	0.167825	-0.941201	-0.739569	-1.10903	TRUE	TRUE	G & T	2	1
AAAAGGGCCGGGATCGTGAC	GAGGAAAAGGGCCGGGATCGTGACCGGGAG	SNRNP70	1.09474	1.13252	1.42053	0.325787	0.288012	TRUE	TRUE	G & T	1	1
AAAAGGGGAACGAGGTGGTG	GATAAAAAGGGGAACGAGGTGGTGGGGGGG	SRCAP	-0.238629	0.68231	0.241756	0.480384	-0.440554	TRUE	TRUE	G & T	3	1
AAAAGGGTAGCTGTGAGTGA	AGCAAAAAGGGTAGCTGTGAGTGAAGGTGG	IARS1	-1.2788	-0.186921	-1.55793	-0.279124	-1.371	TRUE	TRUE	G & T	2	1
AAAAGGTATCTGAATCACTG	GAGTAAAAGGTATCTGAATCACTGAGGTCC	BORA	-0.460651	-0.121862	-0.133255	0.327395	-0.0113926	TRUE	TRUE	G & T	1	1
AAAAGTCTGACAGAGTGATA	GCTTAAAAGTCTGACAGAGTGATATGGCAG	NUP160	-1.50489	-0.618055	-0.502247	1.00265	0.115808	TRUE	TRUE	G & T	1	1
AAAATAAGAACCGTGATAAG	AAGAAAAATAAGAACCGTGATAAGGGGGAG	SON	-1.99027	-1.2274	-0.903996	1.08628	0.323401	TRUE	TRUE	G & T	1	1
AAAATACTCCACAAAATAGC	AGGCAAAATACTCCACAAAATAGCTGGTAT	SDHA	-0.32782	0.308763	-0.307559	0.0202613	-0.616322	TRUE	TRUE	G & T	1	1
AAAATCAGTTCTTTAGGTGC	TTTCAAAATCAGTTCTTTAGGTGCTGGGAA	SPATA5	1.40424	1.90931	1.13125	-0.272996	-0.778061	TRUE	TRUE	G & T	2	1
AAAATCATACCTGATGGTGA	GCTTAAAATCATACCTGATGGTGAGGGCAA	NUP214	2.29373	0.98287	0.846697	-1.44703	-0.136173	TRUE	TRUE	G & T	2	1
AAAATGATGAGACATCTAGG	GAGGAAAATGATGAGACATCTAGGAGGAAA	PTCD3	0.565627	-0.355976	-0.513851	-1.07948	-0.157875	TRUE	TRUE	G & T	2	1
AAAATGCGTTGCTGCTGCTG	CTCAAAAATGCGTTGCTGCTGCTGAGGTGG	DHX15	-1.48824	-0.706516	-0.303362	1.18488	0.403154	TRUE	TRUE	G & T	2	1
AAAATGCTGCATGTGCTGGA	GGACAAAATGCTGCATGTGCTGGAAGGCAT	MTOR	-2.19974	-1.86113	-1.71989	0.479848	0.14124	TRUE	TRUE	G & T	2	1
AAAATTGGAGCATGTCGTCA	TTTCAAAATTGGAGCATGTCGTCATGGAGA	U2AF1	-0.737907	-0.612133	0.706336	1.44424	1.31847	TRUE	TRUE	G & T	1	1
AAAATTTCACAAAAACCAGT	ACAGAAAATTTCACAAAAACCAGTGGGAAG	MTPAP	1.59242	1.55867	1.47966	-0.112759	-0.0790061	TRUE	TRUE	G & T	1	1
AAAATTTGATGAAGGGTACG	CTCAAAAATTTGATGAAGGGTACGTGGAAT	KIF11	0.589663	0.200306	0.495908	-0.0937556	0.295601	TRUE	TRUE	G & T	1	1
AAACAAAAGTAGCGCATCGG	TAAAAAACAAAAGTAGCGCATCGGTGGTCT	GET4	0.0768738	-0.440345	-0.775278	-0.852151	-0.334932	TRUE	TRUE	G & T	2	1
AAACAAACCTGGCTAAACGT	AGGCAAACAAACCTGGCTAAACGTCGGTTT	U2AF1	0.39552	-0.573651	-0.462954	-0.858474	0.110698	TRUE	TRUE	G & T	1	1
AAACAACAAGAAATAGCTGC	ACAAAAACAACAAGAAATAGCTGCAGGTAA	RSRC2	0.929965	-0.420748	0.306961	-0.623005	0.727708	TRUE	TRUE	G & T	1	1
AAACAAGGCATATGCTGTGA	CCTTAAACAAGGCATATGCTGTGAGGGCAT	FAM210A	-1.51262	-0.778771	-1.20129	0.311329	-0.422523	TRUE	TRUE	G & T	2	1
AAACAATCCTGTGGAAGAAT	AGAAAAACAATCCTGTGGAAGAATGGGATT	KNL1	-0.00152674	0.542485	-0.0466984	-0.0451716	-0.589183	TRUE	TRUE	G & T	1	1
AAACACATAAGGCACAGCTG	CTTGAAACACATAAGGCACAGCTGTGGTAT	PTCD3	-0.272179	-0.881505	-1.08245	-0.810268	-0.200942	TRUE	TRUE	G & T	2	1
AAACACATACCAGTCTGCTA	CTAGAAACACATACCAGTCTGCTATGGGTA	POLR2B	-0.591687	0.207497	-0.598259	-0.00657139	-0.805756	TRUE	TRUE	G & T	1	1
AAACACTCTAAAGGAGATGC	TGGGAAACACTCTAAAGGAGATGCAGGATG	OGT	0.142403	0.961779	0.0206317	-0.121772	-0.941147	TRUE	TRUE	G & T	1	1
AAACAGAAGCTCTCCCAGCT	TTGGAAACAGAAGCTCTCCCAGCTTGGACG	NUP214	1.19124	2.13944	-0.0155718	-1.20681	-2.15501	TRUE	TRUE	G & T	1	1
AAACAGACTTGGTGCGGTGC	GCCCAAACAGACTTGGTGCGGTGCTGGCTG	NUP214	1.44891	-0.126458	0.218339	-1.23058	0.344797	TRUE	TRUE	G & T	2	1
AAACAGCATGCTCAGAAATG	TTGAAAACAGCATGCTCAGAAATGGGGGTC	LARS1	-0.416074	0.298104	-0.609239	-0.193165	-0.907343	TRUE	TRUE	G & T	1	1
AAACAGGAAGAAGTTGGTAC	AAGCAAACAGGAAGAAGTTGGTACGGGCAC	UPF2	-1.14692	-1.17736	-0.976227	0.170688	0.201136	TRUE	TRUE	G & T	1	1
AAACAGGGATGTACTGGGTC	ACCAAAACAGGGATGTACTGGGTCAGGCCG	GCN1	-0.177257	-0.368184	-1.15678	-0.979525	-0.788598	TRUE	TRUE	G & T	2	1
AAACAGTAGTACCTTATGAA	TAATAAACAGTAGTACCTTATGAATGGAAG	OGT	-0.832571	-0.900816	-0.522983	0.309588	0.377832	TRUE	TRUE	G & T	1	1
AAACAGTGAGGATGATGGTG	ATAGAAACAGTGAGGATGATGGTGTGGTGA	AATF	0.610409	0.469077	-0.838158	-1.44857	-1.30723	TRUE	TRUE	G & T	3	1
AAACAGTTGGCTGTAGCTGA	AAAGAAACAGTTGGCTGTAGCTGAGGGGAA	MARS1	1.22875	1.25269	0.611576	-0.617171	-0.641115	TRUE	TRUE	G & T	1	1
AAACATCCTTTAATCAGGTA	AAGGAAACATCCTTTAATCAGGTATGGGGT	MTOR	0.688378	0.842701	0.257161	-0.431217	-0.58554	TRUE	TRUE	G & T	2	1
AAACATCTCTGAGAGCTCAG	CAGGAAACATCTCTGAGAGCTCAGTGGAGT	POLE	1.5106	0.514875	1.01073	-0.499871	0.495858	TRUE	TRUE	G & T	1	1
AAACATTCTCAACAAGCTGC	CCACAAACATTCTCAACAAGCTGCGGGCTC	CCT7	0.169548	0.127965	-0.708568	-0.878116	-0.836534	TRUE	TRUE	G & T	1	1
AAACCAATGACTTACCAATG	GCCTAAACCAATGACTTACCAATGTGGAGT	ITGAV	0.184198	-0.047783	-0.454448	-0.638646	-0.406665	TRUE	TRUE	G & T	1	1
AAACCAATTCAAAAATGTGA	CTGGAAACCAATTCAAAAATGTGATGGTTC	MTOR	1.27339	1.4498	1.15138	-0.122007	-0.29842	TRUE	TRUE	G & T	2	1
AAACCACAAGGGAAGATGCC	GCCGAAACCACAAGGGAAGATGCCTGGGAA	SRCAP	0.782511	0.749101	0.579819	-0.202692	-0.169282	TRUE	TRUE	G & T	1	1
AAACCACTCAGGATTGTCGA	GATAAAACCACTCAGGATTGTCGAAGGAAT	HINFP	0.0428836	-0.0720978	-0.445679	-0.488562	-0.373581	TRUE	TRUE	G & T	1	1
AAACCATATAGAAATGAGGT	TGTGAAACCATATAGAAATGAGGTAGGCAC	YEATS4	-1.51023	-1.15697	-1.92404	-0.413805	-0.767065	TRUE	TRUE	G & T	2	1
AAACCCATTCCTAGCTGATG	CAGTAAACCCATTCCTAGCTGATGTGGACA	CKAP5	-0.0635864	-0.447386	-0.499463	-0.435876	-0.0520768	TRUE	TRUE	G & T	2	1
AAACCCTTAGGGATCTCTGC	CTTCAAACCCTTAGGGATCTCTGCAGGAGC	NOP2	-0.142853	-0.378191	-0.347451	-0.204598	0.0307401	TRUE	TRUE	G & T	1	1
AAACCTACCTTAATTTAGAT	TGGCAAACCTACCTTAATTTAGATGGGTAT	LARS1	-0.117222	0.4856	0.58222	0.699442	0.0966207	TRUE	TRUE	G & T	1	1
AAACCTCCACATCTGCGGTG	CTTAAAACCTCCACATCTGCGGTGAGGCAT	GCN1	-0.686453	-0.935344	-1.65827	-0.971821	-0.722929	TRUE	TRUE	G & T	3	1
AAACCTGGGATTTCAATGAC	TCCAAAACCTGGGATTTCAATGACTGGCAC	LARS1	1.12695	0.877455	0.165253	-0.961699	-0.712203	TRUE	TRUE	G & T	1	1
AAACCTGTGTCTGTAGGACT	TTTCAAACCTGTGTCTGTAGGACTGGGAGC	SRCAP	1.25472	0.844609	-0.29027	-1.54499	-1.13488	TRUE	TRUE	G & T	1	1
AAACGAGCAGGGGCCCCAGT	TCGCAAACGAGCAGGGGCCCCAGTTGGTGG	SRCAP	-0.0488276	0.396119	0.450171	0.498998	0.0540515	TRUE	TRUE	G & T	1	1
AAACGGAGGCCCGTCCTCGA	CCACAAACGGAGGCCCGTCCTCGATGGACG	GET4	-0.0829727	0.204174	0.108669	0.191641	-0.0955048	TRUE	TRUE	G & T	1	1
AAACGGGCGTGCACGTTCGG	TTGGAAACGGGCGTGCACGTTCGGGGGTCA	ERCC3	0.148733	-0.148438	-0.556258	-0.704991	-0.40782	TRUE	TRUE	G & T	2	1
AAACTAGCAGTGGTGGGAGT	GGACAAACTAGCAGTGGTGGGAGTGGGGTT	SRCAP	0.847553	0.990559	0.00822239	-0.839331	-0.982337	TRUE	TRUE	G & T	2	1
AAACTCAAGCTTGATAAGGT	GGACAAACTCAAGCTTGATAAGGTAGGTTA	CKAP5	-1.41716	-0.431204	-1.74428	-0.327126	-1.31308	TRUE	TRUE	G & T	2	1
AAACTCGTTCTCCTCGAAGT	AGAGAAACTCGTTCTCCTCGAAGTCGGGGT	CNOT3	0.866309	0.947886	0.647184	-0.219125	-0.300702	TRUE	TRUE	G & T	1	1
AAACTGCACTTACATTGCCT	CAAGAAACTGCACTTACATTGCCTGGGAGA	KNL1	-0.0134847	0.47393	1.05809	1.07158	0.584164	TRUE	TRUE	G & T	1	1
AAACTGCATTTGATATTGCC	GAAGAAACTGCATTTGATATTGCCAGGAGG	ANKRD49	-0.0246685	0.177346	-0.207623	-0.182954	-0.384969	TRUE	TRUE	G & T	1	1
AAACTTCCGAGTGAAGGTGA	GCACAAACTTCCGAGTGAAGGTGATGGCAG	OGT	1.91785	0.491021	0.631719	-1.28613	0.140699	TRUE	TRUE	G & T	2	1
AAACTTGTCTCCAAAGGTGA	GAGTAAACTTGTCTCCAAAGGTGATGGGCA	GCN1	2.13538	1.21851	1.29537	-0.840014	0.0768573	TRUE	TRUE	G & T	2	1
AAAGAAAAAGGAAATGATGA	GGAAAAAGAAAAAGGAAATGATGATGGAAT	ANKRD49	0.757238	0.738719	0.669606	-0.0876319	-0.0691131	TRUE	TRUE	G & T	1	1
AAAGAAAATTCATTGAAGAT	GCTGAAAGAAAATTCATTGAAGATAGGGTT	CCT6A	-0.301321	-0.570906	-0.904644	-0.603323	-0.333738	TRUE	TRUE	G & T	1	1
AAAGAAAGCCGGCCTGTCAG	AGCCAAAGAAAGCCGGCCTGTCAGAGGAGG	PDCD11	1.16962	0.0131502	0.368525	-0.801096	0.355375	TRUE	TRUE	G & T	1	1
AAAGAAAGGACCCATTGGTG	GTCCAAAGAAAGGACCCATTGGTGAGGAAG	DICER1	1.06827	1.36014	0.115344	-0.952931	-1.2448	TRUE	TRUE	G & T	3	1
AAAGAAATCCGGGGAGAATG	TGGCAAAGAAATCCGGGGAGAATGTGGCCA	PTCD3	-1.43588	-1.09211	-1.25565	0.180238	-0.163535	TRUE	TRUE	G & T	1	1
AAAGAAATCCTATACCTGAG	AAAAAAAGAAATCCTATACCTGAGAGGACG	GCN1	0.312425	-0.790227	-1.42423	-1.73666	-0.634007	TRUE	TRUE	G & T	2	1
AAAGAACCCCAAGTACAGTC	CTTAAAAGAACCCCAAGTACAGTCAGGATG	CEP152	-1.67924	-2.1694	-2.15913	-0.47989	0.0102663	TRUE	TRUE	G & T	1	1
AAAGAACGAAGAAGTCCCTG	AGTTAAAGAACGAAGAAGTCCCTGTGGTCA	CEP152	0.359107	0.313694	-0.9501	-1.30921	-1.26379	TRUE	TRUE	G & T	1	1
AAAGAACGGGAGCTGAAGTC	CAGGAAAGAACGGGAGCTGAAGTCTGGGCA	CDK12	-0.375918	-0.0848985	-0.711333	-0.335414	-0.626434	TRUE	TRUE	G & T	1	1
AAAGAACTGACTTCCTCTGG	CAGGAAAGAACTGACTTCCTCTGGTGGGCC	SEH1L	-0.000916102	-0.0172553	-0.188643	-0.187727	-0.171388	TRUE	TRUE	G & T	2	1
AAAGAAGCGGAAGCAGAATG	CATTAAAGAAGCGGAAGCAGAATGAGGCTG	NOLC1	-0.0268065	-0.798764	-1.02503	-0.998227	-0.226269	TRUE	TRUE	G & T	1	1
AAAGAAGTGACCCCTGAGTC	AGAGAAAGAAGTGACCCCTGAGTCAGGCCC	NOP2	-1.36226	-0.647515	-0.398949	0.963311	0.248566	TRUE	TRUE	G & T	1	1
AAAGAATACTCACTTGCAGT	GGGGAAAGAATACTCACTTGCAGTTGGTAC	POLR1H	0.784868	0.236036	0.483425	-0.301443	0.24739	TRUE	TRUE	G & T	1	1
AAAGACACTGTAGGACGTGA	TCTTAAAGACACTGTAGGACGTGAAGGAAG	ANAPC4	0.548107	0.470824	0.47617	-0.0719367	0.00534632	TRUE	TRUE	G & T	2	1
AAAGACCTTCGGCTTACTGC	GAAGAAAGACCTTCGGCTTACTGCTGGAAC	NUP160	0.564632	0.640134	0.0938011	-0.470831	-0.546333	TRUE	TRUE	G & T	1	1
AAAGACTATTCCACCAGTAC	GGCCAAAGACTATTCCACCAGTACTGGCTG	NUP214	-0.0751472	-0.485938	-0.640358	-0.565211	-0.15442	TRUE	TRUE	G & T	1	1
AAAGACTCTGTGACTTGTGC	CCATAAAGACTCTGTGACTTGTGCTGGTTT	AAMP	-1.5262	-0.446387	-1.45577	0.0704359	-1.00938	TRUE	TRUE	G & T	2	1
AAAGACTTGAAGCTCAGTGA	TCCAAAAGACTTGAAGCTCAGTGATGGTCG	OGT	-0.318909	-0.272575	-1.03633	-0.717416	-0.76375	TRUE	TRUE	G & T	2	1
AAAGAGCACTCTTCACTGAC	GAGGAAAGAGCACTCTTCACTGACCGGATG	WEE1	0.657772	0.372133	-0.386166	-1.04394	-0.758299	TRUE	TRUE	G & T	1	1
AAAGAGCTACTGAGAATAGG	ATTGAAAGAGCTACTGAGAATAGGGGGCTT	MED19	-1.22597	-0.665033	-1.6698	-0.443831	-1.00477	TRUE	TRUE	G & T	2	1
AAAGAGGAAGCTGGAGATGG	CTGCAAAGAGGAAGCTGGAGATGGAGGACT	AATF	-0.89866	-0.580826	-0.920017	-0.0213564	-0.33919	TRUE	TRUE	G & T	2	1
AAAGAGGACTTCCATTTGGC	GGATAAAGAGGACTTCCATTTGGCAGGGGC	KNL1	-0.408424	0.588784	0.588201	0.996626	-0.00058235	TRUE	TRUE	G & T	2	1
AAAGAGGCCTTGCTCTAGCT	CATCAAAGAGGCCTTGCTCTAGCTGGGGCA	GCN1	1.32639	0.184079	1.31006	-0.016332	1.12598	TRUE	TRUE	G & T	1	1
AAAGAGTAGACGCAAAAGTC	TGAGAAAGAGTAGACGCAAAAGTCAGGCGG	POLR2B	0.101217	0.648272	0.0681616	-0.0330555	-0.58011	TRUE	TRUE	G & T	1	1
AAAGATCTGTTTCAGAGAAT	CATTAAAGATCTGTTTCAGAGAATGGGAAT	DDX18	-0.622713	-1.1591	-0.445372	0.177341	0.713726	TRUE	TRUE	G & T	1	1
AAAGATGACCATCATTGTAA	GAAAAAAGATGACCATCATTGTAAGGGAGA	MTPAP	-0.17281	-0.443813	-0.985366	-0.812556	-0.541553	TRUE	TRUE	G & T	1	1
AAAGATGAGGAGGGTTGCTC	TAGCAAAGATGAGGAGGGTTGCTCCGGCCA	ARL2	-0.58422	-0.902368	0.332876	0.917096	1.23524	TRUE	TRUE	G & T	1	1
AAAGATGCTCAGGTGGGTCC	CTGAAAAGATGCTCAGGTGGGTCCAGGGAA	UPF2	0.785148	0.831099	0.747149	-0.0379989	-0.0839503	TRUE	TRUE	G & T	1	1
AAAGCAACAATTTCTAATGA	AGGCAAAGCAACAATTTCTAATGATGGGGC	CCT7	-0.243263	0.574932	-0.42562	-0.182357	-1.00055	TRUE	TRUE	G & T	1	1
AAAGCACTGGTTTGTACCTG	AGGCAAAGCACTGGTTTGTACCTGAGGGCA	IARS1	-0.421488	0.412707	-0.426926	-0.00543769	-0.839634	TRUE	TRUE	G & T	1	1
AAAGCAGTAACATTCAGGTA	TGTGAAAGCAGTAACATTCAGGTAAGGTAT	BORA	1.36536	1.15893	1.03857	-0.326791	-0.120357	TRUE	TRUE	G & T	2	1
AAAGCATGTAGACATGGATC	GGACAAAGCATGTAGACATGGATCTGGCCA	INTS8	0.836937	0.0333069	0.998034	0.161098	0.964728	TRUE	TRUE	G & T	1	1
AAAGCCCGGGGGAAGAGAGT	TCAGAAAGCCCGGGGGAAGAGAGTGGGTGG	LARS2	-1.6471	0.224843	-0.369362	1.27774	-0.594205	TRUE	TRUE	G & T	2	1
AAAGCCCTGGCCCCAGAGGT	CATGAAAGCCCTGGCCCCAGAGGTGGGGGC	E4F1	-1.41936	-0.326121	-0.52451	0.894853	-0.198389	TRUE	TRUE	G & T	2	1
AAAGCCGCACACAGGAGCTG	TGCCAAAGCCGCACACAGGAGCTGTGGGAG	RRP9	0.651547	-0.904016	-1.07947	-1.73101	-0.175451	TRUE	TRUE	G & T	2	1
AAAGCCTGAAGAATAAGTCC	AGTCAAAGCCTGAAGAATAAGTCCAGGATT	DICER1	-0.256674	0.409333	-0.598434	-0.34176	-1.00777	TRUE	TRUE	G & T	1	1
AAAGCCTTCCATTGTGCGGT	GGTGAAAGCCTTCCATTGTGCGGTTGGGAT	GART	2.05312	2.15873	1.44603	-0.607089	-0.712703	TRUE	TRUE	G & T	2	1
AAAGCGAATGCAACAGTGGA	TGATAAAGCGAATGCAACAGTGGATGGTCT	DDX18	0.699338	0.216214	-0.131059	-0.830397	-0.347273	TRUE	TRUE	G & T	2	1
AAAGCGCCGGGGTAACCAGT	TTTTAAAGCGCCGGGGTAACCAGTTGGAGA	MRPS24	0.27875	-0.83581	-1.29658	-1.57533	-0.460769	TRUE	TRUE	G & T	1	1
AAAGCGCTGTTTGTTGTAGC	GATCAAAGCGCTGTTTGTTGTAGCTGGACT	DAP3	1.8397	1.99898	1.65314	-0.186562	-0.345838	TRUE	TRUE	G & T	1	1
AAAGCTAAAGCCAAGGAGCT	ACCTAAAGCTAAAGCCAAGGAGCTGGGCAT	CKAP5	-0.823616	-0.481076	-0.683692	0.139924	-0.202615	TRUE	TRUE	G & T	1	1
AAAGCTTCAAGGAATAGCTG	TGGAAAAGCTTCAAGGAATAGCTGAGGAGC	HINFP	1.09476	0.565272	0.174773	-0.919992	-0.3905	TRUE	TRUE	G & T	2	1
AAAGCTTCAGAGTCTTTGAA	AGAAAAAGCTTCAGAGTCTTTGAAAGGAAA	INTS8	0.186487	-0.0265333	0.702209	0.515722	0.728742	TRUE	TRUE	G & T	1	1
AAAGGAAAGCAGCTGGCAGT	CCCCAAAGGAAAGCAGCTGGCAGTGGGAAA	NUP214	-1.93973	-2.05303	-1.92004	0.0196952	0.132991	TRUE	TRUE	G & T	1	1
AAAGGAAGACAACCTCCTGA	TGGTAAAGGAAGACAACCTCCTGATGGCAT	PSMD1	-0.181386	-0.164807	-0.457568	-0.276182	-0.292761	TRUE	TRUE	G & T	1	1
AAAGGAATATATTCATCGTG	CACCAAAGGAATATATTCATCGTGTGGGTA	DDX18	-1.02689	-0.547006	-1.34083	-0.313949	-0.793829	TRUE	TRUE	G & T	2	1
AAAGGAGATGAGAAGATGGG	TGTGAAAGGAGATGAGAAGATGGGTGGAGA	PPP1R8	-1.0592	-1.03828	-0.741676	0.317524	0.296605	TRUE	TRUE	G & T	3	1
AAAGGAGGAGAAGAATGTCC	AGAGAAAGGAGGAGAAGAATGTCCTGGGAA	HEATR1	1.83352	1.26135	0.487359	-1.34616	-0.77399	TRUE	TRUE	G & T	1	1
AAAGGAGGTGGAGGAGTGAC	AAATAAAGGAGGTGGAGGAGTGACGGGTCA	PIGS	-0.746422	-0.877558	-0.1999	0.546522	0.677658	TRUE	TRUE	G & T	1	1
AAAGGATAAGGTTGCACTGC	TGTCAAAGGATAAGGTTGCACTGCTGGAAG	CEP152	-0.74097	-0.152312	-0.325446	0.415525	-0.173134	TRUE	TRUE	G & T	1	1
AAAGGATATGAGCATGCTCG	CTGAAAAGGATATGAGCATGCTCGAGGAGA	CKAP5	-0.740803	-0.848764	-1.69245	-0.951647	-0.843685	TRUE	TRUE	G & T	1	1
AAAGGATGAAGCTGTGGCTC	AGAGAAAGGATGAAGCTGTGGCTCAGGGTT	NBAS	-0.435858	0.942325	0.309223	0.74508	-0.633102	TRUE	TRUE	G & T	1	1
AAAGGATTTGACCAAACCTG	TTCCAAAGGATTTGACCAAACCTGTGGTAT	MRPS10	0.531764	-0.0147157	-0.541364	-1.07313	-0.526649	TRUE	TRUE	G & T	1	1
AAAGGCAAAATGCCCTTGAG	ACACAAAGGCAAAATGCCCTTGAGAGGACC	MAK16	-0.196286	0.539192	0.278318	0.474604	-0.260874	TRUE	TRUE	G & T	2	1
AAAGGCAGGATTTAAGAGGT	CAGAAAAGGCAGGATTTAAGAGGTAGGTAA	ADSL	0.638701	0.0956611	-0.773721	-1.41242	-0.869382	TRUE	TRUE	G & T	2	1
AAAGGCCTCCTTGTAGGTGC	TCCGAAAGGCCTCCTTGTAGGTGCTGGTGT	PMVK	1.3521	0.248977	-0.114407	-1.4665	-0.363385	TRUE	TRUE	G & T	2	1
AAAGGGGAACGAGGTGGTGG	ATAAAAAGGGGAACGAGGTGGTGGGGGGGG	SRCAP	0.280706	-0.632424	-0.329135	-0.60984	0.303289	TRUE	TRUE	G & T	3	1
AAAGGGGAGGTAACCGGTCG	GATGAAAGGGGAGGTAACCGGTCGAGGGTC	SRCAP	-0.182217	1.25215	0.122919	0.305136	-1.12924	TRUE	TRUE	G & T	2	1
AAAGGGGGTGTCTGAGGTGG	TGGCAAAGGGGGTGTCTGAGGTGGAGGGGT	CDK12	-0.536922	-0.217648	-0.918312	-0.38139	-0.700664	TRUE	TRUE	G & T	3	1
AAAGGTGACCAATGTGGATG	CGGCAAAGGTGACCAATGTGGATGAGGAGA	PDCD11	-0.430657	0.669443	-0.291157	0.1395	-0.960599	TRUE	TRUE	G & T	2	1
AAAGGTGGAAGAGGCAGATG	CCCCAAAGGTGGAAGAGGCAGATGGGGGCC	NOP2	-0.760437	-0.732881	-1.09252	-0.332088	-0.359644	TRUE	TRUE	G & T	2	1
AAAGTAAAAGGGCATGGTGA	CCCAAAAGTAAAAGGGCATGGTGATGGGTC	HEATR1	1.19387	0.662469	0.355002	-0.83887	-0.307466	TRUE	TRUE	G & T	2	1
AAAGTCAATATCCAAAGTGC	ATTTAAAGTCAATATCCAAAGTGCTGGAGT	DICER1	0.292466	0.831893	-1.12135	-1.41381	-1.95324	TRUE	TRUE	G & T	2	1
AAAGTCTGGTCCTTAGGCTC	TTTCAAAGTCTGGTCCTTAGGCTCTGGACT	PSMD1	0.716882	0.382367	-0.230883	-0.947765	-0.61325	TRUE	TRUE	G & T	1	1
AAAGTGCTTCGAAAGCTGCC	CCCCAAAGTGCTTCGAAAGCTGCCAGGACG	SRCAP	0.800762	0.490585	1.26037	0.459612	0.769788	TRUE	TRUE	G & T	1	1
AAAGTGGATTACAACCGGCT	GTTTAAAGTGGATTACAACCGGCTAGGCTA	DDOST	-0.957916	-1.60596	-0.344987	0.61293	1.26097	TRUE	TRUE	G & T	2	1
AAAGTGGGAAGAACAGCATG	AGAAAAAGTGGGAAGAACAGCATGAGGTCT	CEP152	-0.396171	-0.399595	0.319311	0.715482	0.718906	TRUE	TRUE	G & T	1	1
AAAGTTACTTGGGCTTCCTG	AACGAAAGTTACTTGGGCTTCCTGAGGTAA	TOP2A	-0.794959	-0.792696	-1.13852	-0.343565	-0.345829	TRUE	TRUE	G & T	1	1
AAAGTTCAGGCAAGTGAAGT	GAGAAAAGTTCAGGCAAGTGAAGTAGGTCC	PDCD11	-1.2276	0.0528967	0.103873	1.33147	0.050976	TRUE	TRUE	G & T	1	1
AAAGTTCTCTCTATTTGCTG	GAGAAAAGTTCTCTCTATTTGCTGAGGGTC	RBBP6	0.555047	0.951243	-0.0776512	-0.632699	-1.02889	TRUE	TRUE	G & T	2	1
AAAGTTGATGCTGAGACAGT	GAAAAAAGTTGATGCTGAGACAGTTGGGAG	UMPS	-1.32818	0.0577921	-0.89738	0.430801	-0.955172	TRUE	TRUE	G & T	1	1
AAAGTTTGAAATCCATATAG	CAACAAAGTTTGAAATCCATATAGTGGCTC	SEH1L	-0.805703	-0.364435	-0.677067	0.128636	-0.312633	TRUE	TRUE	G & T	1	1
AAAGTTTGTGGCTGAAATGC	CATCAAAGTTTGTGGCTGAAATGCTGGATT	METTL17	1.19833	0.415142	0.336278	-0.862052	-0.0788646	TRUE	TRUE	G & T	1	1
AAATACCACAGGAAAAAATG	AGGAAAATACCACAGGAAAAAATGAGGCCA	ZNF131	0.0216985	0.163265	-0.697582	-0.719281	-0.860847	TRUE	TRUE	G & T	1	1
AAATAGACAAAGGATTTGAC	AATGAAATAGACAAAGGATTTGACAGGCTC	KNL1	0.101224	-0.670031	0.256264	0.15504	0.926294	TRUE	TRUE	G & T	1	1
AAATATAAAGTTAGCAAAGT	TTTTAAATATAAAGTTAGCAAAGTTGGTCA	NEDD1	1.16661	1.59321	0.621292	-0.545319	-0.971914	TRUE	TRUE	G & T	1	1
AAATATACTCTTCAAATAGA	TATGAAATATACTCTTCAAATAGAAGGCTG	HEATR1	-0.696872	-0.608723	0.133168	0.83004	0.741892	TRUE	TRUE	G & T	1	1
AAATATACTTGACCATGTGC	GGGTAAATATACTTGACCATGTGCTGGTGA	NBAS	-0.506446	-0.835389	-0.953496	-0.44705	-0.118107	TRUE	TRUE	G & T	2	1
AAATATCCACTCACCTCTGC	CTCAAAATATCCACTCACCTCTGCAGGCAG	NBAS	-0.0612976	-1.00132	-1.16891	-1.10761	-0.167589	TRUE	TRUE	G & T	1	1
AAATATCGAAGAGATCCTGA	CCAGAAATATCGAAGAGATCCTGACGGCCA	DNLZ	-0.875456	-0.738113	-1.21025	-0.334791	-0.472134	TRUE	TRUE	G & T	1	1
AAATATGGTCTGGTCTTCGC	CAACAAATATGGTCTGGTCTTCGCTGGTGG	NUP214	-1.67281	-1.98121	-1.13631	0.536499	0.8449	TRUE	TRUE	G & T	1	1
AAATATTATTAATGCTGATC	TAAAAAATATTATTAATGCTGATCGGGAGT	UPF2	-0.129979	0.0310339	0.36514	0.495119	0.334106	TRUE	TRUE	G & T	1	1
AAATCAACATGACTGGAGAT	GCCCAAATCAACATGACTGGAGATGGGCAT	SPATA5L1	0.259017	1.02859	0.365902	0.106886	-0.662685	TRUE	TRUE	G & T	1	1
AAATCACTGACACCAACATG	ACAAAAATCACTGACACCAACATGAGGGAG	POLR2B	-0.371108	-1.40182	0.135846	0.506953	1.53767	TRUE	TRUE	G & T	1	1
AAATCAGAAGTAAAGCTAGA	GCAAAAATCAGAAGTAAAGCTAGAAGGATT	ERCC6L	0.178721	-0.047772	-0.025959	-0.20468	0.021813	TRUE	TRUE	G & T	1	1
AAATCCAAAGTTACCAGGTA	GAAAAAATCCAAAGTTACCAGGTATGGAAA	CEP152	-1.56865	-1.05191	-0.468368	1.10028	0.583541	TRUE	TRUE	G & T	2	1
AAATCCACAAAAAAGTAGAT	AGCAAAATCCACAAAAAAGTAGATAGGAAA	AATF	0.0947324	-0.821469	0.720021	0.625289	1.54149	TRUE	TRUE	G & T	1	1
AAATCCCAAGATGCTGAGGT	TGCCAAATCCCAAGATGCTGAGGTAGGAAA	CCT7	-0.769888	-1.44518	-0.655195	0.114694	0.789984	TRUE	TRUE	G & T	2	1
AAATCCTGAATAGCCAGTGG	TTTTAAATCCTGAATAGCCAGTGGCGGGAA	LARS1	-0.612432	-0.224682	-0.984268	-0.371836	-0.759586	TRUE	TRUE	G & T	3	1
AAATCCTGGGTAGGGTCCGT	GCTGAAATCCTGGGTAGGGTCCGTCGGGGC	USP5	-1.30022	-0.7257	-0.0344902	1.26573	0.69121	TRUE	TRUE	G & T	1	1
AAATCTCCTTACTGATCAGT	TTGGAAATCTCCTTACTGATCAGTAGGCAC	RNF168	-0.185029	0.222848	-0.0883279	0.0967013	-0.311176	TRUE	TRUE	G & T	1	1
AAATCTGCAGCACGTGAATG	CCCAAAATCTGCAGCACGTGAATGCGGGGC	NBAS	1.26085	0.820533	1.33324	0.0723917	0.51271	TRUE	TRUE	G & T	1	1
AAATGAAGAAGAAAGCATGA	ATGGAAATGAAGAAGAAAGCATGAAGGAGA	GEMIN5	0.312577	0.430033	-0.270187	-0.582765	-0.70022	TRUE	TRUE	G & T	1	1
AAATGACACCAATTACGATG	ATCTAAATGACACCAATTACGATGAGGTGA	PRPF6	-1.3066	-0.707464	-0.176015	1.13059	0.531448	TRUE	TRUE	G & T	2	1
AAATGAGAATGAGCTTGCTG	TCCCAAATGAGAATGAGCTTGCTGCGGTCA	RRP9	0.586852	-0.298347	-0.712297	-1.29915	-0.41395	TRUE	TRUE	G & T	2	1
AAATGAGACCGTGGAATCGA	CGCCAAATGAGACCGTGGAATCGATGGGAA	PPP1R8	0.629028	-0.286101	-0.0466824	-0.67571	0.239418	TRUE	TRUE	G & T	1	1
AAATGATCCACTAAGGATGA	ATACAAATGATCCACTAAGGATGAGGGAAT	NUP160	-0.364872	0.148643	-0.0462023	0.31867	-0.194845	TRUE	TRUE	G & T	1	1
AAATGATGAGATTGTCATAG	GAGAAAATGATGAGATTGTCATAGAGGAAT	DDOST	-1.02655	-0.302727	-1.25859	-0.23203	-0.955858	TRUE	TRUE	G & T	1	1
AAATGCAGGATTAATTTGGA	CTGCAAATGCAGGATTAATTTGGATGGCAC	OGT	-1.10657	-0.0239253	-0.853341	0.25323	-0.829416	TRUE	TRUE	G & T	2	1
AAATGCATTACTGGCCGCTC	TGAAAAATGCATTACTGGCCGCTCAGGTAA	INTS2	-0.273461	-0.78743	-0.291429	-0.0179677	0.496001	TRUE	TRUE	G & T	1	1
AAATGCCTTGGTGGGGCTGC	AGTCAAATGCCTTGGTGGGGCTGCTGGGGT	MTOR	1.46384	2.04796	1.43971	-0.024131	-0.608255	TRUE	TRUE	G & T	1	1
AAATGCTCATCAGCGATGGC	TGCAAAATGCTCATCAGCGATGGCTGGGAG	CEP152	0.085814	-0.731675	-0.687051	-0.772865	0.0446233	TRUE	TRUE	G & T	2	1
AAATGCTGCATCTCCCTGAA	GGAAAAATGCTGCATCTCCCTGAATGGCCG	RAD9A	0.330286	-0.231899	1.01509	0.684807	1.24699	TRUE	TRUE	G & T	1	1
AAATGCTGCTTGAATCAGGT	GCCAAAATGCTGCTTGAATCAGGTGGGTAG	DHX35	0.602557	-1.28189	-0.715474	-1.31803	0.566419	TRUE	TRUE	G & T	2	1
AAATGCTGGAAATTGCCCTG	CTAGAAATGCTGGAAATTGCCCTGCGGAAT	TTK	-0.703762	-1.25118	-1.81599	-1.11223	-0.564811	TRUE	TRUE	G & T	1	1
AAATGGACATAGATGATGAA	TTTGAAATGGACATAGATGATGAATGGGAG	ANAPC4	1.5461	1.31191	0.706933	-0.839171	-0.60498	TRUE	TRUE	G & T	1	1
AAATGGCAGGGCCTTCTGCA	TCTTAAATGGCAGGGCCTTCTGCAAGGCTT	BMS1	0.273472	0.116057	0.582529	0.309058	0.466472	TRUE	TRUE	G & T	1	1
AAATGGCCTTCTCAAAAATG	TCTGAAATGGCCTTCTCAAAAATGAGGTCA	EIF4G1	-1.22468	-0.993078	-0.4887	0.735977	0.504378	TRUE	TRUE	G & T	1	1
AAATGGGCAAACGTAGTAGC	ATCCAAATGGGCAAACGTAGTAGCAGGGGC	ATP5F1B	-0.0452123	-0.354456	0.322186	0.367398	0.676642	TRUE	TRUE	G & T	1	1
AAATGTCTCCCAATGAGTGA	ATAGAAATGTCTCCCAATGAGTGAGGGTAA	RSL1D1	-1.15834	-0.938484	-1.57745	-0.419109	-0.638965	TRUE	TRUE	G & T	2	1
AAATTCAATCTTTCTTTCAG	AGTCAAATTCAATCTTTCTTTCAGAGGTAT	RPN2	0.548914	0.599019	-0.0179073	-0.566821	-0.616926	TRUE	TRUE	G & T	1	1
AAATTCACATACAGAAGGTC	GTGAAAATTCACATACAGAAGGTCTGGCAG	GEMIN5	1.53371	1.21205	1.09187	-0.441837	-0.120175	TRUE	TRUE	G & T	2	1
AAATTCAGAGCCAGAATGAC	TTGAAAATTCAGAGCCAGAATGACCGGGAA	LARS1	0.951035	0.856312	0.645164	-0.30587	-0.211148	TRUE	TRUE	G & T	1	1
AAATTCATCTGAAAATGGTG	GACTAAATTCATCTGAAAATGGTGAGGACA	RSRC2	-0.152423	-0.0607757	-0.646371	-0.493948	-0.585595	TRUE	TRUE	G & T	3	1
AAATTCATCTGACTGAGAAT	AAGAAAATTCATCTGACTGAGAATGGGATA	LARS1	-0.282272	-0.917736	-0.465623	-0.183352	0.452113	TRUE	TRUE	G & T	1	1
AAATTCCAAGTAAAGAACTG	TGGAAAATTCCAAGTAAAGAACTGAGGGTC	RSL1D1	-1.26201	-1.2336	-1.46304	-0.20103	-0.229445	TRUE	TRUE	G & T	1	1
AAATTCCAATGCTTATTAGA	AATCAAATTCCAATGCTTATTAGAAGGAAA	UMPS	-1.37178	0.44417	0.57664	1.94842	0.132469	TRUE	TRUE	G & T	1	1
AAATTCCAGTGTCTGGGTAA	GCCCAAATTCCAGTGTCTGGGTAAGGGCTG	GEMIN5	2.44239	1.47268	0.963149	-1.47924	-0.509536	TRUE	TRUE	G & T	1	1
AAATTCTCAGCCCCCTGTAC	AGGCAAATTCTCAGCCCCCTGTACAGGTTT	CDK12	0.133446	-0.0343441	-0.236727	-0.370172	-0.202382	TRUE	TRUE	G & T	1	1
AAATTCTGAGACAAGTTGGC	CTCCAAATTCTGAGACAAGTTGGCTGGAAT	EIF4G1	-0.339979	0.492179	0.153914	0.493893	-0.338265	TRUE	TRUE	G & T	2	1
AAATTGAATTAAGAAAGCAT	TATGAAATTGAATTAAGAAAGCATCGGGAC	HAUS3	-1.62977	-1.07322	-0.410073	1.2197	0.663151	TRUE	TRUE	G & T	1	1
AAATTGACATCCCCCACGTG	ATGGAAATTGACATCCCCCACGTGTGGCTC	EIF4G1	-0.62779	-0.354424	-0.207006	0.420784	0.147419	TRUE	TRUE	G & T	2	1
AAATTGCGCAGTCCCACCTG	CTTCAAATTGCGCAGTCCCACCTGTGGCCT	IARS1	0.657997	-0.182759	0.109978	-0.548019	0.292737	TRUE	TRUE	G & T	1	1
AAATTTAGATGAGTTTGCTA	AAACAAATTTAGATGAGTTTGCTATGGGGT	QRSL1	-0.466484	0.610624	-0.193074	0.27341	-0.803698	TRUE	TRUE	G & T	1	1
AAATTTCTCCCTTACAATGA	TTACAAATTTCTCCCTTACAATGATGGTCA	MTPAP	-0.662156	-1.30966	-0.340081	0.322074	0.969579	TRUE	TRUE	G & T	1	1
AAATTTCTTGCAGTTTGCTC	AAGCAAATTTCTTGCAGTTTGCTCTGGCCA	TTK	0.491111	0.352417	1.05745	0.566341	0.705036	TRUE	TRUE	G & T	1	1
AAATTTGTGAGACATGTGAA	GGAGAAATTTGTGAGACATGTGAAAGGAGG	SLC39A7	0.133172	0.233014	-0.128498	-0.26167	-0.361513	TRUE	TRUE	G & T	1	1
AACAAAACTATTGTGAGTCG	GCAGAACAAAACTATTGTGAGTCGAGGTAT	GET4	-0.914022	-1.93256	-0.571097	0.342925	1.36147	TRUE	TRUE	G & T	2	1
AACAAAGAACTAGAAATGAG	GAACAACAAAGAACTAGAAATGAGGGGGCC	ERCC6L	-0.328946	-0.362069	-0.872067	-0.543121	-0.509998	TRUE	TRUE	G & T	2	1
AACAAAGTGGTCACTTGTGG	CCTCAACAAAGTGGTCACTTGTGGAGGTCA	PDCD11	-1.36395	-0.816799	-0.881237	0.482715	-0.0644387	TRUE	TRUE	G & T	3	1
AACAACATCAGCCTGATGAA	CATCAACAACATCAGCCTGATGAAAGGCGG	DNM2	-1.13964	-1.18653	-0.183848	0.955797	1.00268	TRUE	TRUE	G & T	1	1
AACAACTCTTACCTGTGCTG	TTAGAACAACTCTTACCTGTGCTGGGGCTA	POLA2	-0.894427	-1.02561	-0.494964	0.399464	0.530647	TRUE	TRUE	G & T	2	1
AACAAGTCAGTGATTCTCGA	GAACAACAAGTCAGTGATTCTCGAGGGAGA	POLA2	-1.79244	-1.18976	-1.6854	0.107036	-0.495645	TRUE	TRUE	G & T	1	1
AACAAGTGCTAATTCCTCGG	TGTGAACAAGTGCTAATTCCTCGGGGGCAA	DAP3	-0.842391	-1.34262	-1.55679	-0.714397	-0.214169	TRUE	TRUE	G & T	2	1
AACAATAGTTTGCATGCGTA	CTGAAACAATAGTTTGCATGCGTAAGGCAT	POLR2B	0.128217	0.381997	0.570926	0.442709	0.188929	TRUE	TRUE	G & T	1	1
AACAATCTTCCAGACATGCA	AGACAACAATCTTCCAGACATGCAGGGACG	GCN1	-0.302401	-0.298963	-0.277764	0.0246362	0.0211982	TRUE	TRUE	G & T	1	1
AACAATCTTCTGGATGCAGT	AATAAACAATCTTCTGGATGCAGTTGGCCA	YAE1	0.142064	-0.682449	-0.103592	-0.245656	0.578857	TRUE	TRUE	G & T	1	1
AACAATGGACGTGGTGCTGG	GAGCAACAATGGACGTGGTGCTGGAGGCTA	NUP214	1.99786	0.662201	0.213214	-1.78465	-0.448986	TRUE	TRUE	G & T	2	1
AACACAAATGGGGAAGAAGT	AGGTAACACAAATGGGGAAGAAGTGGGGCC	CKAP5	-0.915974	-0.225009	-1.2	-0.284025	-0.97499	TRUE	TRUE	G & T	1	1
AACACACACACCTGATCTGC	GAAAAACACACACACCTGATCTGCCGGAGC	DDB1	-0.952685	-0.614071	-1.87935	-0.926665	-1.26528	TRUE	TRUE	G & T	1	1
AACACACAGCTCCTGCCTGG	TCAGAACACACAGCTCCTGCCTGGAGGTAA	INTS8	-1.43196	-1.2724	-2.0826	-0.650638	-0.810202	TRUE	TRUE	G & T	2	1
AACACATCCCGGACCATGCG	GCGGAACACATCCCGGACCATGCGGGGGCC	PSMC4	-1.63858	-0.579707	-1.16795	0.470632	-0.588239	TRUE	TRUE	G & T	2	1
AACACTATTGTGTACGGATG	CGGGAACACTATTGTGTACGGATGTGGCAG	DDX18	-0.955855	0.151547	-0.651928	0.303927	-0.803475	TRUE	TRUE	G & T	2	1
AACACTGAGGCCATTGCTAG	AGCGAACACTGAGGCCATTGCTAGGGGCTG	ATF7	-0.726251	0.0271918	-0.53123	0.195022	-0.558421	TRUE	TRUE	G & T	1	1
AACACTGTATTTGCCACCTG	ACTGAACACTGTATTTGCCACCTGCGGAAG	DDOST	-0.188558	0.00493169	-0.826658	-0.6381	-0.83159	TRUE	TRUE	G & T	1	1
AACACTTAATATCCCGATGC	TTAGAACACTTAATATCCCGATGCAGGAAA	CDK12	-1.27163	-1.86167	-2.1506	-0.878968	-0.288931	TRUE	TRUE	G & T	1	1
AACACTTGGGCACTGTTCAG	AGACAACACTTGGGCACTGTTCAGGGGTTC	PSMD1	-2.19268	-0.386352	-0.304229	1.88845	0.0821228	TRUE	TRUE	G & T	1	1
AACAGAGACCAAGGCTCTGG	CAGCAACAGAGACCAAGGCTCTGGAGGAGG	MARS1	-0.600104	-0.624375	-1.99937	-1.39927	-1.375	TRUE	TRUE	G & T	2	1
AACAGAGGCATCAGCATCGA	AGGGAACAGAGGCATCAGCATCGAAGGGGC	HM13	0.3808	0.311098	0.177197	-0.203604	-0.133901	TRUE	TRUE	G & T	1	1
AACAGATTTCATAAAAATAG	AAAAAACAGATTTCATAAAAATAGTGGTAA	PUM3	1.16443	1.04994	1.18888	0.0244475	0.138941	TRUE	TRUE	G & T	1	1
AACAGCATGCTCAGAAATGG	TGAAAACAGCATGCTCAGAAATGGGGGTCT	LARS1	-0.289515	0.0769626	-0.50593	-0.216416	-0.582893	TRUE	TRUE	G & T	2	1
AACAGGAACACAGGAGAGCT	TCAGAACAGGAACACAGGAGAGCTAGGAAC	SNIP1	0.0495831	0.507628	0.057324	0.00774092	-0.450304	TRUE	TRUE	G & T	1	1
AACAGGAATAACGTGGGCTG	ATCAAACAGGAATAACGTGGGCTGAGGTAA	TBCE	-1.05054	-0.0405243	-0.568973	0.481569	-0.528449	TRUE	TRUE	G & T	2	1
AACAGGCTAGAGGAGCCTGG	CTTCAACAGGCTAGAGGAGCCTGGAGGTGG	SRCAP	0.445165	0.444956	0.203777	-0.241388	-0.241179	TRUE	TRUE	G & T	2	1
AACAGGCTGGAAAGTTTGGC	AACGAACAGGCTGGAAAGTTTGGCCGGCAA	GCN1	0.162716	-0.409022	-0.557924	-0.72064	-0.148902	TRUE	TRUE	G & T	2	1
AACAGGTCTCCAGCAGATGC	GAAGAACAGGTCTCCAGCAGATGCTGGGAG	SRCAP	0.646935	0.484032	-0.350492	-0.997428	-0.834524	TRUE	TRUE	G & T	1	1
AACAGTACCTTTCTTTCATG	GGGCAACAGTACCTTTCTTTCATGAGGCTC	BMS1	-0.882379	0.362251	-0.961641	-0.0792614	-1.32389	TRUE	TRUE	G & T	1	1
AACAGTCAATAAACTATGGA	TGCAAACAGTCAATAAACTATGGATGGTTC	INTS2	1.07898	1.27562	0.714206	-0.364771	-0.561417	TRUE	TRUE	G & T	2	1
AACAGTTGGCTGTAGCTGAG	AAGAAACAGTTGGCTGTAGCTGAGGGGAAA	MARS1	1.84644	1.50816	0.912783	-0.93366	-0.59538	TRUE	TRUE	G & T	2	1
AACATATAATCATCTTGTCA	TCTGAACATATAATCATCTTGTCATGGCAA	KNL1	0.536793	0.269254	-0.347222	-0.884015	-0.616477	TRUE	TRUE	G & T	1	1
AACATATTTCATTTCTTCAG	CCAGAACATATTTCATTTCTTCAGTGGTTC	TTK	0.248563	0.650994	-0.523211	-0.771774	-1.1742	TRUE	TRUE	G & T	1	1
AACATCACTGCTATATCTGC	CCTGAACATCACTGCTATATCTGCCGGCAC	GCN1	0.52371	-1.00038	-1.27068	-1.79439	-0.2703	TRUE	TRUE	G & T	1	1
AACATCAGGCGTTTGATGGA	AAATAACATCAGGCGTTTGATGGATGGAGA	TOP2A	-0.561495	-1.07851	-0.71486	-0.153366	0.363647	TRUE	TRUE	G & T	2	1
AACATCAGGTCTTCTGGAGT	ACTTAACATCAGGTCTTCTGGAGTAGGTGG	KNL1	0.440033	-0.449063	-0.500354	-0.940388	-0.0512908	TRUE	TRUE	G & T	2	1
AACATCATCTAGAATGTGGG	CTGGAACATCATCTAGAATGTGGGAGGCAT	PDCD11	-1.33006	-0.964623	-0.258696	1.07136	0.705927	TRUE	TRUE	G & T	3	1
AACATGATCTTTGATGGCTC	TACCAACATGATCTTTGATGGCTCTGGAGA	SON	0.924206	0.407146	-0.550807	-1.47501	-0.957954	TRUE	TRUE	G & T	1	1
AACATGCTCTAAAGACTGAC	TCTCAACATGCTCTAAAGACTGACTGGAAA	ERCC6L	-0.388392	0.539849	0.906203	1.29459	0.366354	TRUE	TRUE	G & T	1	1
AACATGGCGGCCCCCGAGTC	GGCGAACATGGCGGCCCCCGAGTCAGGGCC	NBAS	0.269668	-0.232988	-0.00498907	-0.274657	0.227999	TRUE	TRUE	G & T	1	1
AACATGGCTGCTGGCAGATG	AGAAAACATGGCTGCTGGCAGATGAGGTAG	RPAP1	-0.224165	-0.547762	-0.912757	-0.688592	-0.364995	TRUE	TRUE	G & T	2	1
AACATGTATGTGTGAAGCAT	CACTAACATGTATGTGTGAAGCATGGGAAG	ANAPC4	0.666853	1.02134	0.115276	-0.551577	-0.906065	TRUE	TRUE	G & T	1	1
AACATTATATAATTAGAGAT	CGCTAACATTATATAATTAGAGATGGGTGC	DICER1	-0.186227	-0.315038	-0.375564	-0.189337	-0.0605265	TRUE	TRUE	G & T	1	1
AACATTGATCATCTTCACGT	TGTAAACATTGATCATCTTCACGTGGGCTG	EIF3H	-2.41833	-2.44969	-2.06979	0.348543	0.379894	TRUE	TRUE	G & T	1	1
AACCAAAGGAGAACACAGTG	GAAGAACCAAAGGAGAACACAGTGGGGGCT	NUP214	0.385069	0.269303	0.308929	-0.0761406	0.0396259	TRUE	TRUE	G & T	2	1
AACCAATGTAGGTGTCTGGG	ACAGAACCAATGTAGGTGTCTGGGCGGAGC	TOP2A	-0.925829	-0.97926	-0.397559	0.52827	0.581701	TRUE	TRUE	G & T	3	1
AACCACAAGGGAAGATGCCT	CCGAAACCACAAGGGAAGATGCCTGGGAAG	SRCAP	1.1989	0.585167	1.08048	-0.118411	0.495316	TRUE	TRUE	G & T	1	1
AACCACCACAGCCGCCTGCC	TTCAAACCACCACAGCCGCCTGCCAGGATG	EIF3H	0.768483	1.08083	0.27859	-0.489893	-0.802237	TRUE	TRUE	G & T	1	1
AACCACCAGCAACCAGCGTG	CCACAACCACCAGCAACCAGCGTGTGGAGC	DNAJA3	0.425962	-0.420781	0.161263	-0.264699	0.582044	TRUE	TRUE	G & T	2	1
AACCACCTGGTGCTCGTGCC	AATGAACCACCTGGTGCTCGTGCCCGGGTA	ATP5F1B	2.5416	2.3648	2.03733	-0.504267	-0.327464	TRUE	TRUE	G & T	1	1
AACCACTGGAGTCACTGCCT	TGGTAACCACTGGAGTCACTGCCTTGGAAA	POLR1F	1.34254	1.78827	1.44524	0.102698	-0.343028	TRUE	TRUE	G & T	1	1
AACCAGAAGTCCAGTTTGAA	AAGAAACCAGAAGTCCAGTTTGAAGGGGGC	BMS1	0.833902	0.867344	1.26163	0.427726	0.394284	TRUE	TRUE	G & T	1	1
AACCAGATCACATGGTCCTG	GCAGAACCAGATCACATGGTCCTGGGGAAG	IARS1	-0.0814877	0.307882	-0.798755	-0.717267	-1.10664	TRUE	TRUE	G & T	1	1
AACCAGCTCTTTGCACCTGG	TAACAACCAGCTCTTTGCACCTGGAGGGCG	EIF4G1	-0.56988	-0.695908	-1.72147	-1.15159	-1.02556	TRUE	TRUE	G & T	2	1
AACCAGTCCAGCCTCTCCTG	GAGGAACCAGTCCAGCCTCTCCTGCGGGAA	SLC7A6OS	-0.384759	-0.251201	-0.500301	-0.115542	-0.2491	TRUE	TRUE	G & T	1	1
AACCATCCTCCCCCACTAGA	TTCCAACCATCCTCCCCCACTAGACGGCCT	GTF3C2	0.878496	0.39592	0.778698	-0.0997984	0.382778	TRUE	TRUE	G & T	1	1
AACCATGATGTGCGTGAGCT	GTCCAACCATGATGTGCGTGAGCTCGGGGA	PMPCA	1.99154	1.98975	1.7506	-0.240938	-0.239149	TRUE	TRUE	G & T	1	1
AACCCAGTGGAGTCCCGGCT	CATCAACCCAGTGGAGTCCCGGCTGGGTGA	PIGS	-1.86591	-1.63521	-2.20485	-0.338939	-0.56964	TRUE	TRUE	G & T	2	1
AACCCCCCACGCCCTTGATG	CTGCAACCCCCCACGCCCTTGATGAGGTTG	CEBPE	0.295553	0.183853	-0.606385	-0.901939	-0.790239	TRUE	TRUE	G & T	2	1
AACCCCGGCTCACCCTCTGG	CTTCAACCCCGGCTCACCCTCTGGTGGGCC	RPAP1	0.473454	0.442739	-0.628126	-1.10158	-1.07086	TRUE	TRUE	G & T	2	1
AACCCTCACACCCATCTCAG	ATAAAACCCTCACACCCATCTCAGCGGCAT	ATIC	0.503478	-2.18493	-1.88108	-2.38456	0.303852	TRUE	TRUE	G & T	1	1
AACCCTGAGCTGCTGACCTG	GCTAAACCCTGAGCTGCTGACCTGTGGTGT	NUP214	-0.0103009	-0.501283	-0.348106	-0.337805	0.153176	TRUE	TRUE	G & T	1	1
AACCCTTGGAGGACGGGGTG	CTGGAACCCTTGGAGGACGGGGTGAGGGGC	RAD9A	2.0081	2.17924	1.617	-0.391099	-0.562235	TRUE	TRUE	G & T	3	1
AACCGAACTTTGCAGTAGCT	ACGCAACCGAACTTTGCAGTAGCTTGGAGT	OGT	1.10889	1.56052	1.48665	0.377754	-0.0738699	TRUE	TRUE	G & T	1	1
AACCGAAGAAATGCAGTGCC	TCAAAACCGAAGAAATGCAGTGCCAGGTAT	INTS8	-0.357227	0.0972058	-0.112369	0.244858	-0.209575	TRUE	TRUE	G & T	1	1
AACCGAAGAAGCAATATCGA	ATGAAACCGAAGAAGCAATATCGAAGGCGT	CDK12	-1.071	-2.02477	-1.85122	-0.780213	0.17355	TRUE	TRUE	G & T	1	1
AACCGCATGAGGCGCAAGTA	GTCCAACCGCATGAGGCGCAAGTACGGCTG	COQ2	-0.220726	-1.16344	-0.358163	-0.137437	0.805273	TRUE	TRUE	G & T	1	1
AACCGCTCTCGCGCGTGCTC	CTGCAACCGCTCTCGCGCGTGCTCGGGCCT	FNTB	1.43854	1.4579	1.64898	0.210441	0.191076	TRUE	TRUE	G & T	1	1
AACCGGCTCTGGTCAGCCTG	AGTCAACCGGCTCTGGTCAGCCTGGGGGAG	NRBP1	-1.23647	-0.69546	-0.962664	0.273809	-0.267204	TRUE	TRUE	G & T	1	1
AACCTCATCAAGGGCGTGGG	GGCCAACCTCATCAAGGGCGTGGGGGGTTG	CEBPE	-0.233374	-0.203509	-0.290561	-0.0571875	-0.0870517	TRUE	TRUE	G & T	3	1
AACCTCCAGTAAAAGATGGA	CAGGAACCTCCAGTAAAAGATGGAGGGGAC	CEP152	1.97007	0.455299	1.57727	-0.392801	1.12197	TRUE	TRUE	G & T	2	1
AACCTCGTTTCAGCAACTGC	ACAAAACCTCGTTTCAGCAACTGCTGGAAA	MARS1	-0.00602547	-0.15054	-0.380869	-0.374844	-0.230329	TRUE	TRUE	G & T	1	1
AACCTGCCCAAATTCAGGAT	CCAAAACCTGCCCAAATTCAGGATGGGCCC	SEH1L	-0.404525	-0.562814	-0.921768	-0.517243	-0.358954	TRUE	TRUE	G & T	2	1
AACCTGGCACCTCAAGGATC	AGGGAACCTGGCACCTCAAGGATCGGGTAA	TAF6L	0.535057	2.24476	-0.00100347	-0.53606	-2.24577	TRUE	TRUE	G & T	1	1
AACCTTCTCCACCGTAAGCT	CCATAACCTTCTCCACCGTAAGCTGGGTCA	NBAS	0.374213	-0.886444	-0.28793	-0.662143	0.598514	TRUE	TRUE	G & T	1	1
AACGACCTGCCAAGACGTCG	CAGAAACGACCTGCCAAGACGTCGCGGCGA	MRPS30	1.02035	0.561114	-0.038339	-1.05869	-0.599453	TRUE	TRUE	G & T	2	1
AACGACTCCGACTCCGGGAT	CTGGAACGACTCCGACTCCGGGATCGGCTG	SRSF2	0.839381	1.36303	0.62092	-0.218461	-0.74211	TRUE	TRUE	G & T	2	1
AACGCGGACCGTCTGCGTCA	CTACAACGCGGACCGTCTGCGTCACGGCCC	PMVK	-1.33515	-0.796366	-0.164188	1.17096	0.632178	TRUE	TRUE	G & T	1	1
AACGCTCCAGGAGATGGTAA	TGAAAACGCTCCAGGAGATGGTAAAGGAAA	RBBP6	3.57917	2.46996	2.3703	-1.20886	-0.0996599	TRUE	TRUE	G & T	1	1
AACGGCAGTTGAGGAAGTGC	CAAAAACGGCAGTTGAGGAAGTGCTGGTGG	NUP214	-0.080683	0.113514	0.388807	0.46949	0.275293	TRUE	TRUE	G & T	2	1
AACGGCCCTCCCAGCCTGAG	AGAGAACGGCCCTCCCAGCCTGAGGGGCTG	EIF4G1	-0.251392	-0.36221	0.0485005	0.299893	0.410711	TRUE	TRUE	G & T	2	1
AACGGGAAGCTACAGAGTCC	CTCCAACGGGAAGCTACAGAGTCCAGGCAA	POLR1E	-0.777143	-0.415509	-1.20684	-0.429695	-0.791329	TRUE	TRUE	G & T	1	1
AACGGGAAGGCACCTACCGT	AGAGAACGGGAAGGCACCTACCGTAGGACC	PDCD11	0.957064	1.09355	0.607255	-0.34981	-0.4863	TRUE	TRUE	G & T	1	1
AACGGTGTACAATGTACATG	TTGTAACGGTGTACAATGTACATGGGGATC	CKAP5	-1.46508	-0.617506	-0.71693	0.74815	-0.0994246	TRUE	TRUE	G & T	1	1
AACGTCATTCGAGTCTGTGA	CCTTAACGTCATTCGAGTCTGTGATGGGGC	MTOR	0.516353	0.0295347	-0.301077	-0.81743	-0.330612	TRUE	TRUE	G & T	2	1
AACGTCCAGTGGCTAATGCA	GCACAACGTCCAGTGGCTAATGCAGGGGGA	SRCAP	0.779762	-0.175979	0.32023	-0.459533	0.496209	TRUE	TRUE	G & T	1	1
AACGTCCGCAGGCGCGATGA	CCTCAACGTCCGCAGGCGCGATGAAGGCAC	GMPPB	1.79871	1.75714	1.35008	-0.448627	-0.407058	TRUE	TRUE	G & T	1	1
AACGTCGCGGGTGCCGGTCC	GGAAAACGTCGCGGGTGCCGGTCCCGGGGC	TAF6L	0.455088	-0.0117225	1.07374	0.618652	1.08546	TRUE	TRUE	G & T	1	1
AACGTTCATGGTCAGCTGGG	AAGGAACGTTCATGGTCAGCTGGGTGGTGT	SLC25A28	0.653556	0.149887	0.033449	-0.620107	-0.116438	TRUE	TRUE	G & T	3	1
AACTACAAGCTGCAGGAGGT	CAAGAACTACAAGCTGCAGGAGGTAGGTGA	NRBP1	0.877169	0.999697	0.0459816	-0.831187	-0.953715	TRUE	TRUE	G & T	2	1
AACTAGATGGGGTCCTGCTC	CTGCAACTAGATGGGGTCCTGCTCAGGTTT	KNL1	0.469596	-0.255545	-0.197974	-0.66757	0.0575706	TRUE	TRUE	G & T	1	1
AACTAGCAGTGGTGGGAGTG	GACAAACTAGCAGTGGTGGGAGTGGGGTTA	SRCAP	0.21311	1.17771	0.665434	0.452324	-0.512276	TRUE	TRUE	G & T	2	1
AACTATTGTGGAAGAACTGC	AAAGAACTATTGTGGAAGAACTGCTGGCTG	DNTTIP2	-1.84326	-1.36542	-1.59519	0.248073	-0.229768	TRUE	TRUE	G & T	1	1
AACTCAAACATTTGCAACTG	CATTAACTCAAACATTTGCAACTGTGGAAG	DNTTIP2	0.748858	1.22235	-0.351827	-1.10069	-1.57418	TRUE	TRUE	G & T	1	1
AACTCACCAGCCTGGGCCTG	CCCAAACTCACCAGCCTGGGCCTGAGGGCA	RPAP1	0.904125	0.89439	1.30742	0.403291	0.413026	TRUE	TRUE	G & T	1	1
AACTCACCATCCACCATAGA	TTGGAACTCACCATCCACCATAGAAGGGAT	TOP2A	-1.13178	-0.695232	0.0998304	1.23161	0.795063	TRUE	TRUE	G & T	1	1
AACTCACTCCTCACCAGGTC	GCTGAACTCACTCCTCACCAGGTCAGGAAG	RPN2	0.267822	-0.419682	-1.24383	-1.51165	-0.824151	TRUE	TRUE	G & T	2	1
AACTCAGGCACTGCTGTCGC	TGGCAACTCAGGCACTGCTGTCGCAGGGGG	SON	2.10313	2.02792	2.03331	-0.0698196	0.00538993	TRUE	TRUE	G & T	1	1
AACTCCCACCACCTTGAGTG	TGCTAACTCCCACCACCTTGAGTGAGGCAG	QRSL1	-1.32871	-0.376516	-0.498334	0.830374	-0.121818	TRUE	TRUE	G & T	2	1
AACTCCGGCATGGAGGTCGC	CTGCAACTCCGGCATGGAGGTCGCAGGTGG	SON	1.60428	1.4059	1.72455	0.120271	0.318651	TRUE	TRUE	G & T	1	1
AACTCGATAGACAGAGCGCT	CAAGAACTCGATAGACAGAGCGCTTGGTCT	AATF	-0.161296	0.701767	0.330664	0.49196	-0.371103	TRUE	TRUE	G & T	1	1
AACTCGCCACCCCCGCGCTC	GTCCAACTCGCCACCCCCGCGCTCGGGGAC	TEDC1	0.210853	0.181243	-0.487572	-0.698425	-0.668815	TRUE	TRUE	G & T	1	1
AACTCGTTCTCCTCGAAGTC	GAGAAACTCGTTCTCCTCGAAGTCGGGGTC	CNOT3	0.96375	0.921033	0.473604	-0.490146	-0.447429	TRUE	TRUE	G & T	1	1
AACTCTACTTACCCAAATGC	AACAAACTCTACTTACCCAAATGCTGGGCC	ATP5F1B	0.0941546	-0.711776	-0.64356	-0.737715	0.0682154	TRUE	TRUE	G & T	1	1
AACTCTATCATTACAAGATA	TTTTAACTCTATCATTACAAGATATGGCAA	COPS3	-1.57945	-1.58148	-0.333789	1.24566	1.24769	TRUE	TRUE	G & T	1	1
AACTCTATCATTGAAAGTGC	CAAAAACTCTATCATTGAAAGTGCTGGCAG	LARS1	-1.38723	-1.12504	-0.997027	0.390201	0.128011	TRUE	TRUE	G & T	2	1
AACTCTGAAATGAACAGCAT	TCAGAACTCTGAAATGAACAGCATCGGCAC	HEATR1	1.26848	0.782863	-0.0306464	-1.29913	-0.81351	TRUE	TRUE	G & T	1	1
AACTCTGCTTGCAGCTGGAT	GGACAACTCTGCTTGCAGCTGGATGGGGAG	GCN1	-0.57082	-1.23083	0.148088	0.718908	1.37892	TRUE	TRUE	G & T	2	1
AACTCTGGTTGCACGAAATG	TTATAACTCTGGTTGCACGAAATGAGGTAA	KDSR	0.135826	-1.44284	-0.783489	-0.919315	0.659353	TRUE	TRUE	G & T	1	1
AACTCTTCCCAGTCTGCTGA	TCAAAACTCTTCCCAGTCTGCTGACGGTTT	U2AF1	0.641738	1.60783	0.339526	-0.302212	-1.2683	TRUE	TRUE	G & T	1	1
AACTGACTCTTCAAAGGTGA	TACCAACTGACTCTTCAAAGGTGATGGTGA	KNL1	2.1134	1.08494	0.930066	-1.18333	-0.154875	TRUE	TRUE	G & T	2	1
AACTGAGGAGAAAACTGTGG	AGGAAACTGAGGAGAAAACTGTGGAGGAGG	RBBP6	-0.719755	0.346211	-0.535997	0.183759	-0.882208	TRUE	TRUE	G & T	3	1
AACTGAGGCCAAAATTACTG	GATCAACTGAGGCCAAAATTACTGAGGTCA	DSN1	0.368142	1.78584	1.31387	0.945726	-0.471967	TRUE	TRUE	G & T	1	1
AACTGCAGTGGTCCCAGTCA	TGCAAACTGCAGTGGTCCCAGTCAAGGTAG	PPP1R8	-0.415725	-0.00753174	-0.646906	-0.231181	-0.639374	TRUE	TRUE	G & T	1	1
AACTGCAGTTTCTTTCGAGT	GCATAACTGCAGTTTCTTTCGAGTAGGGAA	RNF168	-0.321857	0.230934	0.448723	0.77058	0.217789	TRUE	TRUE	G & T	2	1
AACTGCTCCTGCCCAAGGTA	GGTGAACTGCTCCTGCCCAAGGTAAGGAGC	LARS2	-1.56474	-2.23498	-1.51444	0.0502946	0.720539	TRUE	TRUE	G & T	2	1
AACTGGACAGTCAGAAGCAT	AACAAACTGGACAGTCAGAAGCATTGGTAA	PTCD3	1.27781	-0.199052	-0.725553	-2.00336	-0.526501	TRUE	TRUE	G & T	1	1
AACTGGCAGTTTGAAGAATG	AGAGAACTGGCAGTTTGAAGAATGGGGAAG	PRMT5	0.237456	0.168413	-0.274304	-0.51176	-0.442717	TRUE	TRUE	G & T	1	1
AACTGGCTCTGTGGACTGCC	TCCTAACTGGCTCTGTGGACTGCCAGGCCA	AAMP	1.58036	2.25573	1.9584	0.378038	-0.29733	TRUE	TRUE	G & T	1	1
AACTGGCTTCTGGAAAACTG	ACCAAACTGGCTTCTGGAAAACTGGGGAAG	AATF	-0.575069	-0.00885314	-0.426045	0.149025	-0.417191	TRUE	TRUE	G & T	1	1
AACTGGTTCTGGAGGCTGCA	CTGGAACTGGTTCTGGAGGCTGCAGGGGCC	DNLZ	1.24242	1.05734	0.915205	-0.327218	-0.142137	TRUE	TRUE	G & T	1	1
AACTGTAATCTGTATCGCCT	CAGCAACTGTAATCTGTATCGCCTTGGAAA	DICER1	-1.23398	-0.5131	-0.270436	0.963539	0.242663	TRUE	TRUE	G & T	1	1
AACTGTACTTGGACTTGTAC	AAGGAACTGTACTTGGACTTGTACTGGGAT	SNUPN	-0.239615	0.443516	-0.426011	-0.186396	-0.869527	TRUE	TRUE	G & T	1	1
AACTGTAGCAAAAACAGGCT	CATCAACTGTAGCAAAAACAGGCTTGGGTA	PMPCA	1.2778	1.27461	-0.658919	-1.93672	-1.93353	TRUE	TRUE	G & T	2	1
AACTGTAGCAAGAGCCATAG	CAAAAACTGTAGCAAGAGCCATAGTGGGAT	YAE1	1.81	0.436626	1.03811	-0.771894	0.60148	TRUE	TRUE	G & T	1	1
AACTGTGCAGTAAGTTGTGC	GAGGAACTGTGCAGTAAGTTGTGCTGGTGA	TBCE	1.20596	0.218185	0.498273	-0.707685	0.280088	TRUE	TRUE	G & T	2	1
AACTTACACACTTAACTGAG	CACCAACTTACACACTTAACTGAGGGGGTC	INTS8	-1.35634	-1.44956	-1.24464	0.111701	0.204925	TRUE	TRUE	G & T	2	1
AACTTCCTGCCTGACCTGCC	AAGTAACTTCCTGCCTGACCTGCCAGGGAT	MED19	0.497519	1.07076	1.15139	0.653872	0.0806266	TRUE	TRUE	G & T	1	1
AACTTCTACTCACTCTCATG	CATTAACTTCTACTCACTCTCATGAGGGTG	MTOR	-0.88588	-2.70766	-2.02974	-1.14386	0.677917	TRUE	TRUE	G & T	1	1
AACTTCTCAGTCTCTAGTGG	AGGCAACTTCTCAGTCTCTAGTGGGGGGAC	SRCAP	0.980529	0.296547	0.130063	-0.850466	-0.166484	TRUE	TRUE	G & T	3	1
AACTTCTTTGAGAAGAGAGT	GACTAACTTCTTTGAGAAGAGAGTAGGCGA	RRM2	-0.703049	-0.9095	0.464396	1.16745	1.3739	TRUE	TRUE	G & T	2	1
AACTTTACCTGTGTGACTAG	AGATAACTTTACCTGTGTGACTAGTGGCTG	TNPO3	-0.96718	0.557484	-0.439463	0.527717	-0.996947	TRUE	TRUE	G & T	1	1
AACTTTACCTTCCCTTTAGC	AAAAAACTTTACCTTCCCTTTAGCTGGCAT	LARS1	0.387779	0.356749	0.924914	0.537135	0.568165	TRUE	TRUE	G & T	1	1
AACTTTCAGCCGACGCGGCT	CCGGAACTTTCAGCCGACGCGGCTTGGATG	DNTTIP2	1.16818	1.37539	0.728666	-0.439519	-0.646729	TRUE	TRUE	G & T	2	1
AACTTTGCCATGCTGGGACT	AAACAACTTTGCCATGCTGGGACTTGGAGA	HM13	0.682498	0.0720257	0.370733	-0.311766	0.298707	TRUE	TRUE	G & T	1	1
AAGAAAACACTCTCCTCAGT	TGGAAAGAAAACACTCTCCTCAGTAGGAGT	KNL1	0.183962	-0.272605	-0.921528	-1.10549	-0.648923	TRUE	TRUE	G & T	1	1
AAGAAAAGGGGAGGAAAGTG	AAAGAAGAAAAGGGGAGGAAAGTGAGGGTT	RBBP6	-0.0518425	-0.955996	-1.42411	-1.37227	-0.468116	TRUE	TRUE	G & T	2	1
AAGAAAATGGGAGAGAAGGT	ATGAAAGAAAATGGGAGAGAAGGTAGGCTA	PUM3	-1.10235	-0.57535	-0.732668	0.369683	-0.157318	TRUE	TRUE	G & T	2	1
AAGAAAATTCATTGAAGATA	CTGAAAGAAAATTCATTGAAGATAGGGTTA	CCT6A	0.0975679	-0.19078	-0.102609	-0.200177	0.0881711	TRUE	TRUE	G & T	1	1
AAGAAACGAGGACTGATGCC	GCTCAAGAAACGAGGACTGATGCCTGGCCT	RRM2	1.17506	2.08889	1.57785	0.402786	-0.511043	TRUE	TRUE	G & T	1	1
AAGAAATCCCTGAGACAGAT	GATCAAGAAATCCCTGAGACAGATTGGGAG	RFC3	0.981907	0.988407	0.0253191	-0.956588	-0.963088	TRUE	TRUE	G & T	1	1
AAGAAATTTGGACAATATGC	AAGGAAGAAATTTGGACAATATGCAGGACA	CKAP5	-0.843612	-0.318255	-1.85017	-1.00656	-1.53191	TRUE	TRUE	G & T	1	1
AAGAACAACCTCTGAAGGTA	ACACAAGAACAACCTCTGAAGGTAAGGGAA	PDCD11	1.24624	1.18394	0.737923	-0.508314	-0.446015	TRUE	TRUE	G & T	2	1
AAGAACACCAAAGGTTTGCA	CCTTAAGAACACCAAAGGTTTGCATGGCTA	DDX18	-0.626332	-1.83156	-1.84602	-1.21969	-0.0144592	TRUE	TRUE	G & T	1	1
AAGAACTGAGACAGACAGTG	AGCCAAGAACTGAGACAGACAGTGTGGGCA	RACGAP1	0.637635	0.520039	-0.552833	-1.19047	-1.07287	TRUE	TRUE	G & T	2	1
AAGAAGACATTTAGACAGTA	ATTCAAGAAGACATTTAGACAGTATGGAAA	FAM210A	-0.757004	-1.17051	-0.349098	0.407906	0.821413	TRUE	TRUE	G & T	1	1
AAGAAGAGAGAGAACTGCTA	TTAAAAGAAGAGAGAGAACTGCTAAGGTCC	LUC7L3	0.0715905	0.477456	-0.714972	-0.786563	-1.19243	TRUE	TRUE	G & T	1	1
AAGAAGATGACTTTGTGGTG	GTTGAAGAAGATGACTTTGTGGTGGGGTTC	DICER1	-0.187021	0.174032	0.165981	0.353003	-0.00805122	TRUE	TRUE	G & T	3	1
AAGAAGCATAAGAAACATGC	GCATAAGAAGCATAAGAAACATGCAGGCAC	RBBP6	0.0393487	-0.0175872	-0.336263	-0.375612	-0.318676	TRUE	TRUE	G & T	1	1
AAGAAGCCACAGAAGGTAGC	TAAGAAGAAGCCACAGAAGGTAGCAGGAGG	NOLC1	-0.330867	0.0968128	0.129831	0.460698	0.0330178	TRUE	TRUE	G & T	1	1
AAGAAGCTCCACTGACCCTG	CCCCAAGAAGCTCCACTGACCCTGTGGATA	GCN1	-0.389106	-1.13077	-2.19159	-1.80249	-1.06082	TRUE	TRUE	G & T	1	1
AAGAAGCTGTATACAGGTAG	TGTCAAGAAGCTGTATACAGGTAGGGGGAA	CKAP5	1.0767	0.650186	0.259393	-0.817309	-0.390793	TRUE	TRUE	G & T	2	1
AAGAAGGGAGCAAGGATGGG	TTAAAAGAAGGGAGCAAGGATGGGTGGATA	GART	1.0971	1.13228	-0.47054	-1.56764	-1.60282	TRUE	TRUE	G & T	3	1
AAGAATACCTTATAACAAGT	TTCAAAGAATACCTTATAACAAGTTGGATA	NAPG	0.475042	-0.228439	-0.339019	-0.814061	-0.11058	TRUE	TRUE	G & T	1	1
AAGAATGTTGACCAATGCTA	TAACAAGAATGTTGACCAATGCTATGGAGG	MTOR	-1.03328	-0.40984	-1.33097	-0.297688	-0.921131	TRUE	TRUE	G & T	1	1
AAGACAAACAGAAAGCGACT	AAAGAAGACAAACAGAAAGCGACTGGGGGA	CDK12	-0.814379	-1.20495	-0.951824	-0.137445	0.253126	TRUE	TRUE	G & T	1	1
AAGACACCTGGTCAGGAATG	GAGAAAGACACCTGGTCAGGAATGCGGACC	BMS1	-0.979275	-0.775268	-1.51731	-0.538039	-0.742046	TRUE	TRUE	G & T	1	1
AAGACAGGAGCGTCCCGGTG	TTCAAAGACAGGAGCGTCCCGGTGCGGCTG	SPCS3	-1.11577	-0.989576	-1.14113	-0.0253643	-0.151555	TRUE	TRUE	G & T	3	1
AAGACAGGAGGCAATCCTGG	TATCAAGACAGGAGGCAATCCTGGCGGCGA	DSN1	-0.526984	0.58992	-0.323064	0.203921	-0.912984	TRUE	TRUE	G & T	2	1
AAGACCATACTGGAGTCGGT	TGAAAAGACCATACTGGAGTCGGTAGGTAG	PSMD1	0.0266835	-0.477459	0.260555	0.233871	0.738014	TRUE	TRUE	G & T	2	1
AAGACCATTGCCCATGTGCG	CTACAAGACCATTGCCCATGTGCGTGGCCA	E4F1	-0.361376	0.00599559	-0.687128	-0.325752	-0.693124	TRUE	TRUE	G & T	2	1
AAGACCCATTACAGAGGGTA	CTAGAAGACCCATTACAGAGGGTAAGGATC	NRBP1	-0.433081	0.27377	-0.119205	0.313877	-0.392975	TRUE	TRUE	G & T	2	1
AAGACGAAATCTCATGATGA	GTCAAAGACGAAATCTCATGATGATGGGAA	SON	0.288916	0.788958	-0.272177	-0.561093	-1.06114	TRUE	TRUE	G & T	1	1
AAGACGTCAGGCCAGGGAGT	GGGAAAGACGTCAGGCCAGGGAGTCGGCAG	RPAP1	-0.586494	0.450992	-0.315858	0.270636	-0.766849	TRUE	TRUE	G & T	2	1
AAGACGTGTGATTGAAGATC	GCATAAGACGTGTGATTGAAGATCCGGAAG	TRMT5	-0.0846225	-1.56017	-0.74565	-0.661027	0.814521	TRUE	TRUE	G & T	1	1
AAGACTGCAGAGAGTGTAGA	CCAGAAGACTGCAGAGAGTGTAGAAGGTTC	GCN1	0.744329	0.731682	0.0693765	-0.674953	-0.662305	TRUE	TRUE	G & T	1	1
AAGACTGCTGAAAGCAGTGG	TTCTAAGACTGCTGAAAGCAGTGGTGGGCC	ERCC3	0.26908	0.628708	0.23068	-0.0384	-0.398028	TRUE	TRUE	G & T	3	1
AAGAGACACAGTGGTTCCTG	TTTCAAGAGACACAGTGGTTCCTGTGGGTA	PTCD3	-1.77018	0.252718	-0.587948	1.18223	-0.840666	TRUE	TRUE	G & T	1	1
AAGAGACCATGCCGTGGTCG	ATGAAAGAGACCATGCCGTGGTCGTGGGAG	FBL	1.25972	1.72879	1.91929	0.659562	0.190495	TRUE	TRUE	G & T	2	1
AAGAGACTGGGCTGGATGGA	GGGCAAGAGACTGGGCTGGATGGAAGGAGT	NUP214	-1.33972	-0.0844956	-0.804687	0.535034	-0.720191	TRUE	TRUE	G & T	2	1
AAGAGAGCTCTTTACAATCG	AATTAAGAGAGCTCTTTACAATCGAGGATC	ERCC6L	0.0548953	-0.786974	-0.917174	-0.972069	-0.1302	TRUE	TRUE	G & T	1	1
AAGAGAGTGGCTTATTCGGT	AGCCAAGAGAGTGGCTTATTCGGTTGGATT	DYNLRB1	0.556864	1.40275	0.711996	0.155132	-0.69075	TRUE	TRUE	G & T	2	1
AAGAGATGGGTCCTCTCAGT	ACTCAAGAGATGGGTCCTCTCAGTCGGACT	CACTIN	-0.325067	-0.166282	-0.543402	-0.218335	-0.37712	TRUE	TRUE	G & T	1	1
AAGAGCATCCTCTCTTTGGA	GGATAAGAGCATCCTCTCTTTGGATGGCTC	PDCD11	0.11391	-0.822193	-0.850452	-0.964362	-0.0282589	TRUE	TRUE	G & T	2	1
AAGAGCCACTGACCTGTGGC	GAGTAAGAGCCACTGACCTGTGGCTGGGCA	ATF7	1.39645	2.28557	2.2345	0.838053	-0.0510713	TRUE	TRUE	G & T	2	1
AAGAGCTCAACAGCACTCAG	GTAGAAGAGCTCAACAGCACTCAGAGGGTG	HEATR1	0.560521	-0.306527	-0.390426	-0.950947	-0.0838994	TRUE	TRUE	G & T	1	1
AAGAGCTGTCCTATCAGATC	ACTAAAGAGCTGTCCTATCAGATCAGGGGA	DICER1	1.24361	-0.585647	-0.517885	-1.7615	0.0677622	TRUE	TRUE	G & T	1	1
AAGAGGACAGCAGTGGTGCG	GCCCAAGAGGACAGCAGTGGTGCGGGGGAT	PIGS	1.58706	1.84406	1.90688	0.319829	0.0628246	TRUE	TRUE	G & T	2	1
AAGAGGCCAACATGCACTGC	CGGTAAGAGGCCAACATGCACTGCAGGTAG	GCN1	-0.0352264	-1.9238	-1.5077	-1.47247	0.416106	TRUE	TRUE	G & T	1	1
AAGAGGCCTTGCTCTAGCTG	ATCAAAGAGGCCTTGCTCTAGCTGGGGCAG	GCN1	-0.0840568	-0.5265	-0.927043	-0.842987	-0.400543	TRUE	TRUE	G & T	2	1
AAGAGGGCCAGAAGGTTGGG	GGCAAAGAGGGCCAGAAGGTTGGGCGGCAG	SNRNP70	-1.6247	-1.70175	-1.51265	0.112048	0.189094	TRUE	TRUE	G & T	3	1
AAGAGGTGGAAGAGCCCGTC	GAGTAAGAGGTGGAAGAGCCCGTCAGGATG	DDOST	0.0500796	0.0824698	0.689454	0.639375	0.606984	TRUE	TRUE	G & T	1	1
AAGAGGTGGTCAACAATACG	AGCCAAGAGGTGGTCAACAATACGTGGATA	NBAS	-0.183527	1.22312	-0.070113	0.113415	-1.29324	TRUE	TRUE	G & T	1	1
AAGAGTCAGACCGCTAGCTG	ACGAAAGAGTCAGACCGCTAGCTGAGGTAG	NUP58	1.21543	0.370507	0.480823	-0.734611	0.110316	TRUE	TRUE	G & T	2	1
AAGAGTCTTTACACAGGTCC	AAGGAAGAGTCTTTACACAGGTCCAGGTCG	POLE	1.05348	0.050299	0.231285	-0.822198	0.180986	TRUE	TRUE	G & T	1	1
AAGAGTGGGTGCTAAAGCTG	CTCCAAGAGTGGGTGCTAAAGCTGGGGCTA	SRCAP	-0.147889	0.734863	0.573246	0.721134	-0.161617	TRUE	TRUE	G & T	2	1
AAGAGTTCATAGGCATTAGG	GGCAAAGAGTTCATAGGCATTAGGTGGAGG	PRMT5	-0.0248628	-0.0185074	-0.135375	-0.110512	-0.116867	TRUE	TRUE	G & T	2	1
AAGATAATTTCTTTACCTGA	AGAAAAGATAATTTCTTTACCTGATGGGCA	COQ2	1.77769	1.34085	1.30033	-0.477362	-0.0405225	TRUE	TRUE	G & T	1	1
AAGATAGAGTTACCTGATGC	TCTTAAGATAGAGTTACCTGATGCAGGCTG	CKAP5	0.154262	0.0564252	-0.842159	-0.996421	-0.898584	TRUE	TRUE	G & T	1	1
AAGATATCACTCACAGCCTG	CTCTAAGATATCACTCACAGCCTGAGGATC	PSMD1	-0.198173	-0.0985047	-1.18541	-0.987238	-1.08691	TRUE	TRUE	G & T	1	1
AAGATCCAGGAGGAGCTGAG	CCAGAAGATCCAGGAGGAGCTGAGGGGCAA	RNF113A	0.799902	-0.273938	-0.0159226	-0.815825	0.258015	TRUE	TRUE	G & T	2	1
AAGATCCTCCACAGTGTGGA	TGACAAGATCCTCCACAGTGTGGAAGGACA	POLE	0.30514	-0.938411	0.114966	-0.190174	1.05338	TRUE	TRUE	G & T	2	1
AAGATCCTCCGACAGCGATG	GCTAAAGATCCTCCGACAGCGATGTGGTCT	CKAP5	-0.675913	0.55361	-0.255684	0.420229	-0.809294	TRUE	TRUE	G & T	2	1
AAGATCCTTACCCTCTGTAA	CCTGAAGATCCTTACCCTCTGTAATGGGTC	NRBP1	0.0977585	-0.450891	-0.00406574	-0.101824	0.446825	TRUE	TRUE	G & T	1	1
AAGATCTAGCTCCTCTTGAA	GGATAAGATCTAGCTCCTCTTGAATGGCAG	NBAS	-1.886	-2.11433	-0.574635	1.31136	1.5397	TRUE	TRUE	G & T	1	1
AAGATGAAGGTTTCCGGAGT	TACGAAGATGAAGGTTTCCGGAGTCGGCAG	PSMD1	-1.12111	-1.1108	-1.2023	-0.0811849	-0.0914976	TRUE	TRUE	G & T	2	1
AAGATGACAAAGCCTTCGTA	GGTGAAGATGACAAAGCCTTCGTATGGCGG	AAMP	-0.418364	0.00384338	-1.2979	-0.879532	-1.30174	TRUE	TRUE	G & T	1	1
AAGATGAGCTGCAGAATGAG	TGAGAAGATGAGCTGCAGAATGAGAGGCCG	DNM2	-1.3978	-1.07687	-1.46567	-0.0678622	-0.388798	TRUE	TRUE	G & T	2	1
AAGATGCACTGCTTACCTGA	AAGAAAGATGCACTGCTTACCTGAAGGGGT	NBAS	1.05889	0.500835	-0.111777	-1.17066	-0.612613	TRUE	TRUE	G & T	1	1
AAGATGCTTTGGAATACTGA	CCACAAGATGCTTTGGAATACTGACGGCCA	DICER1	-0.506045	-1.2452	-1.93298	-1.42694	-0.687779	TRUE	TRUE	G & T	1	1
AAGATGGCGGCGATGGCGGT	GAGAAAGATGGCGGCGATGGCGGTCGGGGG	PRMT5	1.55289	1.04833	0.372729	-1.18017	-0.675606	TRUE	TRUE	G & T	2	1
AAGATGGGCACACTCATCAG	GAAGAAGATGGGCACACTCATCAGTGGACA	YEATS4	-0.242105	-0.669075	-0.824649	-0.582543	-0.155574	TRUE	TRUE	G & T	1	1
AAGATGTGTGGTGAGCAGTC	TGGTAAGATGTGTGGTGAGCAGTCTGGGCA	PDCD11	-0.136059	1.09884	0.952215	1.08827	-0.146621	TRUE	TRUE	G & T	1	1
AAGATGTTCTTGGTTCAGTG	GGGGAAGATGTTCTTGGTTCAGTGCGGAGA	MARS1	-0.789548	-0.401101	-0.944426	-0.154878	-0.543325	TRUE	TRUE	G & T	2	1
AAGATTATCAAGAGAAGAGT	TATGAAGATTATCAAGAGAAGAGTGGGCTG	SPATA5	1.43404	1.59548	0.20731	-1.22672	-1.38817	TRUE	TRUE	G & T	2	1
AAGATTCACTCTCGTGCTAG	TGATAAGATTCACTCTCGTGCTAGGGGACC	POLR2B	0.971514	1.93059	0.470243	-0.501271	-1.46035	TRUE	TRUE	G & T	1	1
AAGATTGGAGATGTGAAATG	GGACAAGATTGGAGATGTGAAATGTGGGAA	CKAP5	-0.752219	0.250135	0.320032	1.07225	0.0698969	TRUE	TRUE	G & T	1	1
AAGATTGTGAGTTTATTCAG	GCTGAAGATTGTGAGTTTATTCAGAGGTTT	ATP6V1H	-0.471188	-0.256816	-0.659045	-0.187857	-0.402229	TRUE	TRUE	G & T	1	1
AAGCAAAAGATGCCTGCCTG	GAGCAAGCAAAAGATGCCTGCCTGAGGGAA	NAPG	0.424571	0.108885	0.550625	0.126055	0.44174	TRUE	TRUE	G & T	1	1
AAGCAAACACCACCCAGCCT	CCCAAAGCAAACACCACCCAGCCTGGGATT	ITGAV	1.32112	1.66814	1.91963	0.598508	0.25149	TRUE	TRUE	G & T	1	1
AAGCAAGAAAGAAAGGGAGT	AGAAAAGCAAGAAAGAAAGGGAGTTGGAGA	PDCD11	-0.608575	-1.61912	-2.07031	-1.46173	-0.451189	TRUE	TRUE	G & T	2	1
AAGCACAGATAATAGACGTG	CAGAAAGCACAGATAATAGACGTGTGGTGC	EIF4G1	-0.573404	-1.21123	-0.948489	-0.375085	0.262746	TRUE	TRUE	G & T	2	1
AAGCACAGTCTCAAAGTAGC	GATAAAGCACAGTCTCAAAGTAGCCGGCAA	PRMT5	-0.62269	-0.431241	-0.623421	-0.000730204	-0.19218	TRUE	TRUE	G & T	1	1
AAGCACAGTGCCCTCGCTGA	CGGCAAGCACAGTGCCCTCGCTGATGGCCG	E4F1	0.353009	0.74865	-0.167812	-0.520821	-0.916461	TRUE	TRUE	G & T	1	1
AAGCACCTACTACGAATAGG	CGCCAAGCACCTACTACGAATAGGTGGGAT	RFC3	-1.51736	0.100274	-0.870723	0.646638	-0.970996	TRUE	TRUE	G & T	2	1
AAGCACTGGTTTGTACCTGA	GGCAAAGCACTGGTTTGTACCTGAGGGCAT	IARS1	-1.60512	-1.40785	-0.931631	0.673493	0.476215	TRUE	TRUE	G & T	1	1
AAGCAGAGAGATGGTCTGGA	GGGCAAGCAGAGAGATGGTCTGGATGGTCT	SRCAP	-1.21864	-1.99821	-1.33011	-0.111466	0.668102	TRUE	TRUE	G & T	2	1
AAGCAGAGCGTCGTATATGG	GCAGAAGCAGAGCGTCGTATATGGCGGGAA	PRPF31	0.381772	0.908655	-0.470623	-0.852395	-1.37928	TRUE	TRUE	G & T	2	1
AAGCAGCCAGGTTGCAGCCT	CTGGAAGCAGCCAGGTTGCAGCCTGGGGAC	PRPF6	1.30467	1.90672	1.85151	0.546836	-0.055214	TRUE	TRUE	G & T	1	1
AAGCAGCCTCAGGATCTCAG	TCCCAAGCAGCCTCAGGATCTCAGTGGTAT	ALG14	-0.777787	-0.26378	-1.1876	-0.40981	-0.923817	TRUE	TRUE	G & T	1	1
AAGCAGCGCAATCTGTCCTG	TCTCAAGCAGCGCAATCTGTCCTGAGGCTG	EXOSC4	-0.351417	-0.0384874	-0.810796	-0.459379	-0.772309	TRUE	TRUE	G & T	1	1
AAGCAGGGGTCATGAGCTGC	GAGGAAGCAGGGGTCATGAGCTGCAGGCCT	DICER1	1.91517	1.34713	0.919825	-0.995341	-0.427308	TRUE	TRUE	G & T	1	1
AAGCAGTACAGGCGCTTGGC	AAAAAAGCAGTACAGGCGCTTGGCAGGGTT	BUD23	0.693583	0.290615	0.196167	-0.497416	-0.0944475	TRUE	TRUE	G & T	2	1
AAGCAGTTGTTACCTCTGAC	AGAAAAGCAGTTGTTACCTCTGACAGGATG	NUP214	-2.08327	-2.62573	-1.41348	0.669796	1.21225	TRUE	TRUE	G & T	1	1
AAGCATGAGTGGGCATCCTG	CCCGAAGCATGAGTGGGCATCCTGAGGCAG	CKAP5	-0.459325	-0.539419	-0.60099	-0.141664	-0.0615705	TRUE	TRUE	G & T	1	1
AAGCATGTACATACCCAGCT	AAGCAAGCATGTACATACCCAGCTTGGGGA	NMT1	-0.423738	0.394312	-0.201709	0.222028	-0.596021	TRUE	TRUE	G & T	1	1
AAGCATTTAATATGAAGGTA	TCTCAAGCATTTAATATGAAGGTACGGAGA	BORA	0.491092	0.511644	-0.0314095	-0.522502	-0.543053	TRUE	TRUE	G & T	2	1
AAGCCACAGGGGTGTGGAGT	GCAAAAGCCACAGGGGTGTGGAGTGGGGAC	PRPF6	-1.12225	-0.954885	-1.27648	-0.154233	-0.321598	TRUE	TRUE	G & T	2	1
AAGCCATTTCCTGTGTGTCC	GAGTAAGCCATTTCCTGTGTGTCCTGGGAT	ERCC3	-0.637883	-0.866089	-0.627324	0.0105591	0.238764	TRUE	TRUE	G & T	1	1
AAGCCCTCAAGAAGATGGTG	AAGGAAGCCCTCAAGAAGATGGTGTGGAAC	TOP2A	0.971538	0.65454	0.247924	-0.723614	-0.406616	TRUE	TRUE	G & T	3	1
AAGCCCTGGCCCCAGAGGTG	ATGAAAGCCCTGGCCCCAGAGGTGGGGGCG	E4F1	-1.50926	-1.40023	-1.39564	0.113622	0.00458947	TRUE	TRUE	G & T	3	1
AAGCGAGCCCTGGAATGGCT	GGTGAAGCGAGCCCTGGAATGGCTGGGTGC	MTOR	-0.71631	0.0582711	-0.545974	0.170336	-0.604245	TRUE	TRUE	G & T	2	1
AAGCGAGGAGGAAGGCCATG	CACAAAGCGAGGAGGAAGGCCATGGGGAAA	DAP3	1.12326	-0.199049	-1.08982	-2.21308	-0.890772	TRUE	TRUE	G & T	1	1
AAGCGAGGCGGCCGCAGGTG	GAAGAAGCGAGGCGGCCGCAGGTGAGGGGC	PRPF31	-0.571934	0.870694	0.526964	1.0989	-0.34373	TRUE	TRUE	G & T	3	1
AAGCGCTACAAGACTAAGGT	TGGCAAGCGCTACAAGACTAAGGTGGGTCT	E4F1	-1.33681	-0.455082	-1.33545	0.00135025	-0.880373	TRUE	TRUE	G & T	2	1
AAGCGCTGCGGGCCACGGTA	TTGAAAGCGCTGCGGGCCACGGTATGGGCT	USP5	0.159295	-0.41938	-0.373757	-0.533052	0.0456237	TRUE	TRUE	G & T	2	1
AAGCGCTTTGCCATGAAGCT	GGCAAAGCGCTTTGCCATGAAGCTGGGATA	AATF	-0.180933	-0.299697	-0.55927	-0.378337	-0.259573	TRUE	TRUE	G & T	1	1
AAGCGGGAGAAGATGGGCTG	CAAGAAGCGGGAGAAGATGGGCTGGGGTGA	CACTIN	-0.252457	-0.152983	-0.629163	-0.376706	-0.476181	TRUE	TRUE	G & T	2	1
AAGCGGGGGCCCGGCAGGTG	GAATAAGCGGGGGCCCGGCAGGTGAGGCTG	SRCAP	0.142649	0.566098	0.230333	0.087684	-0.335765	TRUE	TRUE	G & T	3	1
AAGCTCCCCAGCCCCGTGGC	CAAGAAGCTCCCCAGCCCCGTGGCAGGACC	POLE	1.11425	2.0372	1.99203	0.877782	-0.0451731	TRUE	TRUE	G & T	2	1
AAGCTCGAATGATGATCTGG	CGGAAAGCTCGAATGATGATCTGGGGGTGT	CCT7	-0.203673	-0.714979	-1.58751	-1.38384	-0.872533	TRUE	TRUE	G & T	2	1
AAGCTCGGAGTGAGGATGCC	ACACAAGCTCGGAGTGAGGATGCCAGGTCA	MCM4	0.0858955	0.562166	0.526528	0.440633	-0.0356382	TRUE	TRUE	G & T	1	1
AAGCTCTCTCAGGGGTGCCT	GGAGAAGCTCTCTCAGGGGTGCCTTGGCTT	ILK	-0.654875	0.709886	0.421121	1.076	-0.288766	TRUE	TRUE	G & T	1	1
AAGCTGAGGCCAGGAAGCTC	GAGAAAGCTGAGGCCAGGAAGCTCTGGGAG	LARS2	0.417234	0.102086	0.331372	-0.0858627	0.229286	TRUE	TRUE	G & T	1	1
AAGCTGCGCCAGGGAGGTAA	CCAGAAGCTGCGCCAGGGAGGTAAGGGTGG	PIGS	4.15287	2.1506	1.58297	-2.5699	-0.567631	TRUE	TRUE	G & T	1	1
AAGCTGGATGGCACTGCTGA	CTAGAAGCTGGATGGCACTGCTGATGGCTT	NRBP1	1.741	1.39662	1.3297	-0.411297	-0.0669234	TRUE	TRUE	G & T	1	1
AAGCTGGGCGTTGGGGAGCT	ACTGAAGCTGGGCGTTGGGGAGCTGGGAGG	CNOT3	1.05403	0.551139	0.569064	-0.484971	0.0179246	TRUE	TRUE	G & T	1	1
AAGCTTAGGGTCTCCAGTGG	ATGGAAGCTTAGGGTCTCCAGTGGGGGGGT	AAMP	-0.0867844	0.0899299	-0.429286	-0.342502	-0.519216	TRUE	TRUE	G & T	3	1
AAGCTTGAAGCAGCAGCTGG	TGGAAAGCTTGAAGCAGCAGCTGGTGGACC	CEP152	0.0392351	-0.714253	-0.428918	-0.468153	0.285335	TRUE	TRUE	G & T	2	1
AAGCTTTGACAAAGAGTGGG	CGCAAAGCTTTGACAAAGAGTGGGTGGCCA	COX4I1	0.900801	-0.562361	-0.977294	-1.8781	-0.414933	TRUE	TRUE	G & T	3	1
AAGGAAAAAAGTCCTTCGCT	AGTGAAGGAAAAAAGTCCTTCGCTGGGGAA	RSL1D1	0.716462	0.891455	1.59215	0.875686	0.700693	TRUE	TRUE	G & T	1	1
AAGGAACAGTATGCTCAGGT	ACTCAAGGAACAGTATGCTCAGGTAGGTGG	PMVK	-0.639777	-1.13436	-1.27546	-0.635687	-0.141107	TRUE	TRUE	G & T	2	1
AAGGAAGCACAAAGCTGTAG	TAGAAAGGAAGCACAAAGCTGTAGTGGAAA	CEP152	0.284362	-0.0207828	-0.232903	-0.517265	-0.212121	TRUE	TRUE	G & T	2	1
AAGGAAGCAGAAAGCACGTC	TTCCAAGGAAGCAGAAAGCACGTCTGGCTT	PDCD11	0.572349	0.154298	0.499218	-0.0731312	0.34492	TRUE	TRUE	G & T	1	1
AAGGAAGGGCAGCTTCTGAG	CATTAAGGAAGGGCAGCTTCTGAGGGGCTA	PDCD11	-0.82221	-0.505168	-1.2068	-0.38459	-0.701632	TRUE	TRUE	G & T	2	1
AAGGAATTCAAACCTCTGCC	TAAGAAGGAATTCAAACCTCTGCCTGGAAG	CKAP5	1.19398	1.29546	0.158701	-1.03528	-1.13676	TRUE	TRUE	G & T	1	1
AAGGACACATCCCAGCGCTC	GAAGAAGGACACATCCCAGCGCTCTGGATG	GTF3C2	-0.965296	-1.28504	-1.00653	-0.0412384	0.278507	TRUE	TRUE	G & T	1	1
AAGGACTGTGGCTTCTGCTG	CCAGAAGGACTGTGGCTTCTGCTGGGGCTG	RBBP6	0.407351	0.86141	0.219227	-0.188124	-0.642183	TRUE	TRUE	G & T	2	1
AAGGACTTGTACCTCAGCTG	CCTGAAGGACTTGTACCTCAGCTGGGGAAC	GEMIN5	-2.05371	-1.60598	-1.67417	0.379545	-0.0681889	TRUE	TRUE	G & T	2	1
AAGGAGAATGAAGCAGCTGA	TCCAAAGGAGAATGAAGCAGCTGATGGAGC	NUP214	1.44807	0.656658	-0.40617	-1.85424	-1.06283	TRUE	TRUE	G & T	1	1
AAGGAGCTTAACGGTCTGAC	TGGCAAGGAGCTTAACGGTCTGACTGGGCT	LIAS	-0.00813764	0.841969	-1.23863	-1.23049	-2.0806	TRUE	TRUE	G & T	1	1
AAGGAGGAAGAGGAAGATGA	AGAAAAGGAGGAAGAGGAAGATGATGGAGA	BUD13	-2.09159	-2.11218	-2.10679	-0.0152026	0.00538864	TRUE	TRUE	G & T	1	1
AAGGAGGCAGTACAAATGAA	GTGGAAGGAGGCAGTACAAATGAAAGGGTT	DNAJA3	-0.304814	-0.0814216	0.335461	0.640275	0.416882	TRUE	TRUE	G & T	1	1
AAGGAGTTCGGAACTTGTCA	TATAAAGGAGTTCGGAACTTGTCAAGGCAA	MTPAP	-0.381772	-0.867911	-1.43909	-1.05732	-0.57118	TRUE	TRUE	G & T	1	1
AAGGATCCGGGGTGTCATGA	GGAGAAGGATCCGGGGTGTCATGACGGGCC	BUD13	0.351982	0.732821	-0.447581	-0.799563	-1.1804	TRUE	TRUE	G & T	1	1
AAGGATCTGGAGAATCATGA	GGAGAAGGATCTGGAGAATCATGACGGGCC	BUD13	1.07061	0.804572	0.59717	-0.473443	-0.207402	TRUE	TRUE	G & T	1	1
AAGGATGGCCTCGTCAGATC	CTTAAAGGATGGCCTCGTCAGATCTGGAAC	SKA1	-0.420699	-0.264148	-0.363103	0.0575959	-0.0989553	TRUE	TRUE	G & T	1	1
AAGGCACCTGCTTTAGAATG	TATAAAGGCACCTGCTTTAGAATGAGGCAT	BRIX1	-2.06952	-1.05748	-1.47649	0.593027	-0.419009	TRUE	TRUE	G & T	1	1
AAGGCACTGACCACACTCAG	GGCTAAGGCACTGACCACACTCAGAGGGGT	GTF3C2	-0.154457	-0.474715	-1.2965	-1.14205	-0.821789	TRUE	TRUE	G & T	1	1
AAGGCACTGATCTTAGTGGG	GATGAAGGCACTGATCTTAGTGGGGGGCTA	GMPPB	0.222423	-0.457387	-1.11112	-1.33355	-0.653735	TRUE	TRUE	G & T	3	1
AAGGCAGAGCCAAGGGTGAG	GTGTAAGGCAGAGCCAAGGGTGAGTGGTCA	PIGV	-0.790235	-0.818713	0.516896	1.30713	1.33561	TRUE	TRUE	G & T	2	1
AAGGCAGCTGATGATCTCGA	TTGAAAGGCAGCTGATGATCTCGAAGGTTT	TRMT5	-0.903659	-0.18129	-1.32594	-0.422286	-1.14465	TRUE	TRUE	G & T	1	1
AAGGCAGTCCTGCATACATG	AAGGAAGGCAGTCCTGCATACATGGGGAGA	DHX35	-0.832526	-1.09102	-0.963809	-0.131283	0.127214	TRUE	TRUE	G & T	1	1
AAGGCCAACTTTATGTGTGC	AGGTAAGGCCAACTTTATGTGTGCTGGTGC	POLA2	0.774388	0.293784	0.036476	-0.737912	-0.257308	TRUE	TRUE	G & T	2	1
AAGGCCAATGACACAGGTAG	TGTTAAGGCCAATGACACAGGTAGGGGTAT	PSMD1	0.60033	-0.525391	-0.433313	-1.03364	0.0920786	TRUE	TRUE	G & T	2	1
AAGGCCACCAGCGCACCGTG	TCTGAAGGCCACCAGCGCACCGTGCGGAAG	CIAO1	-0.34064	-0.532051	-1.57188	-1.23124	-1.03983	TRUE	TRUE	G & T	2	1
AAGGCCATGAAATTACCTGC	AAAAAAGGCCATGAAATTACCTGCTGGAAT	NUP160	-0.497648	-0.699089	-0.996334	-0.498686	-0.297244	TRUE	TRUE	G & T	1	1
AAGGCCCAAATCAACATGAC	CAAGAAGGCCCAAATCAACATGACTGGAGA	SPATA5L1	0.518268	0.470836	0.00426986	-0.513999	-0.466566	TRUE	TRUE	G & T	1	1
AAGGCCCGGGAAGCTGCTGC	GCAGAAGGCCCGGGAAGCTGCTGCTGGGTG	NOP2	0.258865	-0.548069	-0.378675	-0.63754	0.169393	TRUE	TRUE	G & T	1	1
AAGGCCCTTCCAACAGCTGA	CTGGAAGGCCCTTCCAACAGCTGAGGGGGA	SRCAP	0.0671199	-1.09672	0.386349	0.319229	1.48307	TRUE	TRUE	G & T	1	1
AAGGCCGTGTGCGTGCTGAA	GACGAAGGCCGTGTGCGTGCTGAAGGGCGA	SOD1	-1.46594	-1.38691	-0.359366	1.10657	1.02754	TRUE	TRUE	G & T	1	1
AAGGCCTGCTCCTGAGCTGC	AGTGAAGGCCTGCTCCTGAGCTGCTGGCCC	CDK12	1.11583	0.538481	1.11319	-0.00263147	0.574713	TRUE	TRUE	G & T	1	1
AAGGCGATCTAAGAACACTG	CTGCAAGGCGATCTAAGAACACTGTGGGAT	TNPO3	-0.544003	0.439408	-1.27464	-0.730634	-1.71405	TRUE	TRUE	G & T	1	1
AAGGCGATGAGGAAGCAGGT	TTGCAAGGCGATGAGGAAGCAGGTCGGAAC	NBAS	-0.860665	-0.648371	-1.50554	-0.644873	-0.857167	TRUE	TRUE	G & T	2	1
AAGGCGGCCCTGGAGGCGGT	GATCAAGGCGGCCCTGGAGGCGGTGGGCGG	MRPL12	-0.607871	-0.734299	-1.06875	-0.460884	-0.334456	TRUE	TRUE	G & T	2	1
AAGGCGGCTCCAAGGAGTAC	ATGAAAGGCGGCTCCAAGGAGTACTGGTTT	DNM2	-1.248	-1.32406	-0.491892	0.75611	0.832164	TRUE	TRUE	G & T	1	1
AAGGCGGGCCAGGCGGGTGA	GCCGAAGGCGGGCCAGGCGGGTGAGGGGGC	SRCAP	1.6876	0.724754	0.208083	-1.47952	-0.516671	TRUE	TRUE	G & T	2	1
AAGGCGGTCTGAAATGGAGT	CAGGAAGGCGGTCTGAAATGGAGTGGGCTG	RPP21	1.74981	1.58555	1.00454	-0.745273	-0.581006	TRUE	TRUE	G & T	2	1
AAGGCTGGGAACTACCTGCC	TCCCAAGGCTGGGAACTACCTGCCTGGAGC	RAD9A	-1.30627	-1.11596	-0.557893	0.748377	0.558064	TRUE	TRUE	G & T	1	1
AAGGCTTCCTGATACTGCTC	CTGAAAGGCTTCCTGATACTGCTCAGGGGT	GEMIN5	0.919143	0.836901	0.458587	-0.460556	-0.378314	TRUE	TRUE	G & T	1	1
AAGGCTTCTGCATGGTGATC	AGAGAAGGCTTCTGCATGGTGATCTGGGAT	PIGV	1.01105	0.911998	0.483467	-0.527583	-0.428531	TRUE	TRUE	G & T	1	1
AAGGGAAACATCTTGCTAGC	GATAAAGGGAAACATCTTGCTAGCTGGGTA	CKAP5	2.07596	2.5027	1.78727	-0.288691	-0.715427	TRUE	TRUE	G & T	1	1
AAGGGAAACTATCCTTGGTC	ATAAAAGGGAAACTATCCTTGGTCTGGCAG	NBAS	-0.401727	-1.04639	-0.689885	-0.288159	0.3565	TRUE	TRUE	G & T	2	1
AAGGGACCCACTGAAGGTCC	GGCCAAGGGACCCACTGAAGGTCCTGGAAG	NBAS	0.785001	0.838898	1.14856	0.36356	0.309664	TRUE	TRUE	G & T	1	1
AAGGGCAGCAGCGGAGGCTC	GGGCAAGGGCAGCAGCGGAGGCTCAGGAGC	EIF4G1	0.397338	0.896136	0.49609	0.0987524	-0.400046	TRUE	TRUE	G & T	1	1
AAGGGCAGTGACAAGCGTCG	GGCCAAGGGCAGTGACAAGCGTCGGGGCGG	EIF4G1	0.767576	-0.594404	-0.75237	-1.51995	-0.157966	TRUE	TRUE	G & T	2	1
AAGGGCCCCCACTGGGAGGT	AGGAAAGGGCCCCCACTGGGAGGTGGGGAA	UPF2	-0.49344	-0.451796	-0.681058	-0.187618	-0.229262	TRUE	TRUE	G & T	2	1
AAGGGCGACGGCCCAGTGCA	GCTGAAGGGCGACGGCCCAGTGCAGGGCAT	SOD1	-0.102246	0.0881888	0.582628	0.684874	0.494439	TRUE	TRUE	G & T	1	1
AAGGGCTGCTGGGGTGGAGT	AATGAAGGGCTGCTGGGGTGGAGTGGGCAG	SRCAP	-0.623528	-1.18681	-0.685076	-0.0615472	0.501736	TRUE	TRUE	G & T	2	1
AAGGGGAACGAGGTGGTGGG	TAAAAAGGGGAACGAGGTGGTGGGGGGGGC	SRCAP	-1.13009	0.0803451	-0.0959283	1.03416	-0.176273	TRUE	TRUE	G & T	3	1
AAGGGGAGGTAACCGGTCGA	ATGAAAGGGGAGGTAACCGGTCGAGGGTCG	SRCAP	-1.36516	-1.7659	-2.25099	-0.88583	-0.485086	TRUE	TRUE	G & T	1	1
AAGGGGCAATGGAGACTCGG	TGGGAAGGGGCAATGGAGACTCGGGGGTCA	PRPF3	0.30919	0.593759	-1.08913	-1.39832	-1.68289	TRUE	TRUE	G & T	2	1
AAGGGGGTGTCTGAGGTGGA	GGCAAAGGGGGTGTCTGAGGTGGAGGGGTA	CDK12	0.103914	0.658009	0.0692681	-0.0346456	-0.588741	TRUE	TRUE	G & T	2	1
AAGGGGTATGCAGCTGAATG	AAGAAAGGGGTATGCAGCTGAATGCGGAAG	CEP152	1.94152	0.804128	1.14221	-0.799307	0.338086	TRUE	TRUE	G & T	1	1
AAGGGTCTGACTATGCAGTC	GCCAAAGGGTCTGACTATGCAGTCTGGAAA	MTPAP	0.570384	0.453859	0.0202291	-0.550155	-0.43363	TRUE	TRUE	G & T	1	1
AAGGGTGCTCACCATCGTGC	TCCGAAGGGTGCTCACCATCGTGCAGGCCC	ERCC3	-0.507077	-0.198445	-1.65214	-1.14506	-1.45369	TRUE	TRUE	G & T	2	1
AAGGGTTCTCTTGTTTATCG	CCTCAAGGGTTCTCTTGTTTATCGAGGTTT	MRPL45	-0.189889	0.263783	-0.558962	-0.369073	-0.822745	TRUE	TRUE	G & T	1	1
AAGGGTTGTCCGGCCAAGGT	TGCTAAGGGTTGTCCGGCCAAGGTTGGCAA	EIF4G1	0.772126	-0.81708	1.14421	0.372089	1.96129	TRUE	TRUE	G & T	2	1
AAGGGTTTAGCTTTATCTGG	GCCCAAGGGTTTAGCTTTATCTGGTGGCTC	HEATR1	-0.0968578	-0.0370061	-1.14228	-1.04543	-1.10528	TRUE	TRUE	G & T	2	1
AAGGTAAAGCGCATGTTGCC	ATACAAGGTAAAGCGCATGTTGCCTGGACT	POLR1E	-0.540263	-0.218854	-0.405617	0.134646	-0.186763	TRUE	TRUE	G & T	1	1
AAGGTAGCCTGGTCCCCCTG	GCGGAAGGTAGCCTGGTCCCCCTGCGGTAA	CIAO1	-0.655108	-0.0896525	-0.331133	0.323975	-0.241481	TRUE	TRUE	G & T	1	1
AAGGTCAGACGAAAAGTGAC	AGGAAAGGTCAGACGAAAAGTGACTGGAAC	RBBP6	-0.47886	-0.0999434	-0.707719	-0.22886	-0.607776	TRUE	TRUE	G & T	1	1
AAGGTCAGCCTGGCTTTGCA	GGCCAAGGTCAGCCTGGCTTTGCAAGGCCT	HINFP	-0.496894	-0.740252	-0.394112	0.102782	0.34614	TRUE	TRUE	G & T	1	1
AAGGTCAGTATCCAGGCCGT	ATACAAGGTCAGTATCCAGGCCGTAGGTAT	NBAS	0.337443	-0.267634	0.0947743	-0.242668	0.362409	TRUE	TRUE	G & T	1	1
AAGGTCTCTCTTGCTTGGTG	TCTCAAGGTCTCTCTTGCTTGGTGGGGTCG	MED7	-1.57649	-1.34799	-2.28599	-0.709496	-0.937998	TRUE	TRUE	G & T	3	1
AAGGTCTCTTGCCTCCCTGA	TCGAAAGGTCTCTTGCCTCCCTGAAGGACC	MRPS23	0.2289	0.518107	-0.378061	-0.606961	-0.896168	TRUE	TRUE	G & T	1	1
AAGGTCTGCTGAGAGCTCAG	ATGAAAGGTCTGCTGAGAGCTCAGAGGATG	NKAPD1	-0.200822	1.07837	0.783317	0.984138	-0.29505	TRUE	TRUE	G & T	1	1
AAGGTGACCTCGCTATCGTC	TGCAAAGGTGACCTCGCTATCGTCGGGGCC	AAMP	0.964607	0.966455	1.33625	0.371643	0.369795	TRUE	TRUE	G & T	1	1
AAGGTGGAAGAGGCAGATGG	CCCAAAGGTGGAAGAGGCAGATGGGGGCCT	NOP2	-0.957704	0.0275397	-0.572541	0.385163	-0.600081	TRUE	TRUE	G & T	2	1
AAGGTGGATCTGTGGTGCAT	TGAGAAGGTGGATCTGTGGTGCATTGGAGT	AURKB	-0.57887	-0.740067	-0.892543	-0.313673	-0.152476	TRUE	TRUE	G & T	1	1
AAGGTGGGCGAGCAGATGAG	GGTGAAGGTGGGCGAGCAGATGAGGGGCCT	PDCD11	-1.29126	-2.03563	-1.43175	-0.140487	0.603882	TRUE	TRUE	G & T	2	1
AAGGTGGTGAAAACGGTGGA	GTGCAAGGTGGTGAAAACGGTGGAGGGCCA	ALG14	-0.269783	-0.154317	-0.615675	-0.345892	-0.461358	TRUE	TRUE	G & T	2	1
AAGGTGGTTTGAACACGTCC	TCCAAAGGTGGTTTGAACACGTCCAGGAGA	POLE	0.478	-1.61076	-0.142384	-0.620385	1.46837	TRUE	TRUE	G & T	1	1
AAGGTTACTAGGTAGAGTCC	CAGCAAGGTTACTAGGTAGAGTCCAGGGAG	IARS1	-0.398403	-0.718757	-0.23042	0.167983	0.488337	TRUE	TRUE	G & T	1	1
AAGGTTCTGGCAAGAGAGTC	CTCCAAGGTTCTGGCAAGAGAGTCGGGTGA	PDCD11	-0.681667	-0.957121	-0.923662	-0.241995	0.0334588	TRUE	TRUE	G & T	1	1
AAGTACCTCGAGAAGGCAGT	CTGGAAGTACCTCGAGAAGGCAGTCGGTCA	CDK12	1.54565	-0.319694	-0.732783	-2.27843	-0.413089	TRUE	TRUE	G & T	1	1
AAGTAGCCCCAGGGCTTGGA	CAGAAAGTAGCCCCAGGGCTTGGAAGGCCG	MTOR	-0.201422	-1.48397	-0.295905	-0.0944834	1.18807	TRUE	TRUE	G & T	2	1
AAGTATCCATCTCTGACTGC	ACAGAAGTATCCATCTCTGACTGCTGGTGC	ITGAV	0.314909	0.796167	-0.169684	-0.484593	-0.965851	TRUE	TRUE	G & T	1	1
AAGTCAGAGAAATTCCAGGT	CGCCAAGTCAGAGAAATTCCAGGTAGGAGG	PDCD11	-0.10216	0.376067	-0.804159	-0.701999	-1.18023	TRUE	TRUE	G & T	2	1
AAGTCCTGTTTGGACGGGGT	CCATAAGTCCTGTTTGGACGGGGTCGGGTG	CDK12	1.05776	0.154096	0.153563	-0.904198	-0.000532723	TRUE	TRUE	G & T	3	1
AAGTCTACTGTTAGCAGACT	TTTAAAGTCTACTGTTAGCAGACTTGGCCG	IARS1	-1.16295	-0.401703	0.388895	1.55185	0.790598	TRUE	TRUE	G & T	1	1
AAGTCTCACCTGCAGGCGGT	AGTAAAGTCTCACCTGCAGGCGGTTGGTCA	POLE	-1.52607	-0.146507	-1.0641	0.461973	-0.917589	TRUE	TRUE	G & T	2	1
AAGTGAAATGCTTACTGTGA	CTCAAAGTGAAATGCTTACTGTGATGGTCT	RFC3	-0.184447	0.94796	-0.706168	-0.52172	-1.65413	TRUE	TRUE	G & T	2	1
AAGTGAATTAAAGGTTGATC	CCCCAAGTGAATTAAAGGTTGATCTGGGCT	KIF11	1.32206	1.30018	0.806067	-0.515997	-0.494112	TRUE	TRUE	G & T	1	1
AAGTGGAAGTTCAGCATCAG	AAACAAGTGGAAGTTCAGCATCAGAGGAAT	SRCAP	0.94797	0.301577	0.563965	-0.384005	0.262388	TRUE	TRUE	G & T	1	1
AAGTGGATCTGCAGTCTGAC	CTGCAAGTGGATCTGCAGTCTGACGGGGTG	MCM4	1.02887	0.213585	-0.345739	-1.37461	-0.559324	TRUE	TRUE	G & T	1	1
AAGTGGCCATTGGATGGCTG	TGAGAAGTGGCCATTGGATGGCTGGGGATT	LARS1	1.62011	1.28857	1.05573	-0.564378	-0.232846	TRUE	TRUE	G & T	2	1
AAGTGGGCCTGCCTTTGCAT	CAAGAAGTGGGCCTGCCTTTGCATCGGGGG	UMPS	-0.577053	0.63078	-0.46997	0.107083	-1.10075	TRUE	TRUE	G & T	1	1
AAGTGGTCCAGTGGGGGCTC	CCTGAAGTGGTCCAGTGGGGGCTCCGGGAA	GET4	0.44447	0.0786657	0.459103	0.0146328	0.380437	TRUE	TRUE	G & T	1	1
AAGTGTCACCATTGCAGGTA	ATGGAAGTGTCACCATTGCAGGTACGGCTC	TOP2A	0.456484	-0.1208	-0.35086	-0.807345	-0.23006	TRUE	TRUE	G & T	2	1
AAGTGTCTGAGGAGTCATGA	GGTGAAGTGTCTGAGGAGTCATGACGGATC	BUD13	0.79831	0.413071	0.456531	-0.341779	0.0434599	TRUE	TRUE	G & T	1	1
AAGTGTCTGCTGAAGGTGGC	CAACAAGTGTCTGCTGAAGGTGGCTGGTTA	NAPA	0.920119	1.18133	0.548697	-0.371422	-0.632637	TRUE	TRUE	G & T	2	1
AAGTGTGTGAAGAGGCTGGA	ATTTAAGTGTGTGAAGAGGCTGGATGGATG	WEE1	-0.99743	-0.999286	-1.21216	-0.214735	-0.212879	TRUE	TRUE	G & T	2	1
AAGTTAGTCATGATGGAGGT	CGATAAGTTAGTCATGATGGAGGTAGGATC	COG3	0.250929	-0.0908716	-0.752331	-1.00326	-0.661459	TRUE	TRUE	G & T	2	1
AAGTTCAAAGCGTTCGAATG	CGGGAAGTTCAAAGCGTTCGAATGAGGAGA	CDK12	-0.304859	-1.08274	-0.51951	-0.214651	0.56323	TRUE	TRUE	G & T	1	1
AAGTTCATTACTGACCCTGA	ACTTAAGTTCATTACTGACCCTGATGGAGA	NUP214	-0.57578	0.0195477	-0.56478	0.0110003	-0.584328	TRUE	TRUE	G & T	1	1
AAGTTCTACAACAATGTGCA	TGTGAAGTTCTACAACAATGTGCAGGGACT	PDCD11	-1.53768	-1.24556	-0.572129	0.965554	0.673433	TRUE	TRUE	G & T	1	1
AAGTTCTCTCTATTTGCTGA	AGAAAAGTTCTCTCTATTTGCTGAGGGTCT	RBBP6	1.25343	1.5868	2.16164	0.908204	0.57484	TRUE	TRUE	G & T	1	1
AAGTTCTCTTTCCAATGTCC	TGTCAAGTTCTCTTTCCAATGTCCTGGTCG	ILK	1.20706	-0.374628	-1.35552	-2.56258	-0.980897	TRUE	TRUE	G & T	1	1
AAGTTGAATTATTATTATGA	ATCAAAGTTGAATTATTATTATGAAGGTGA	YAE1	0.429986	1.44216	1.28853	0.858545	-0.153629	TRUE	TRUE	G & T	1	1
AAGTTGAGTTCATCAGGTAA	TCTAAAGTTGAGTTCATCAGGTAAAGGTGT	DICER1	2.59428	1.47053	1.52452	-1.06976	0.0539951	TRUE	TRUE	G & T	1	1
AAGTTTCCTTTCAACCAGTG	CGCCAAGTTTCCTTTCAACCAGTGGGGCCT	MRPS15	-0.379291	-0.105622	-1.18616	-0.806871	-1.08054	TRUE	TRUE	G & T	2	1
AATAAAACCTGCTCACTGCC	AGACAATAAAACCTGCTCACTGCCTGGAAC	ITGAV	0.0190734	1.11653	0.250556	0.231482	-0.865974	TRUE	TRUE	G & T	1	1
AATAACTGGAAGTTTGGCTC	ATCCAATAACTGGAAGTTTGGCTCAGGTTC	PSMD1	1.05109	1.00612	0.129917	-0.921173	-0.876198	TRUE	TRUE	G & T	1	1
AATAATGTCCTTTATATCAG	GTGTAATAATGTCCTTTATATCAGAGGTGT	SNRPF	0.00958532	0.815296	-0.892517	-0.902102	-1.70781	TRUE	TRUE	G & T	1	1
AATACACTTGTGCTAACTCG	GTTGAATACACTTGTGCTAACTCGTGGTAT	COPS3	-1.47998	-1.50321	-1.84155	-0.36157	-0.338345	TRUE	TRUE	G & T	1	1
AATACAGAAGAATACATAGA	TGCAAATACAGAAGAATACATAGATGGAGC	SNRPF	-0.996576	-2.73603	-0.715689	0.280887	2.02034	TRUE	TRUE	G & T	1	1
AATACAGCAGTAGAAACCTG	AGATAATACAGCAGTAGAAACCTGGGGAAA	PSMD1	1.96798	2.11571	1.63296	-0.335019	-0.482744	TRUE	TRUE	G & T	1	1
AATACAGTCTCCAAATCCTG	GGGAAATACAGTCTCCAAATCCTGGGGGGA	DAP3	-0.949114	-0.0855991	-1.02076	-0.0716502	-0.935165	TRUE	TRUE	G & T	1	1
AATACATGCTGATCTCTGCC	CCTCAATACATGCTGATCTCTGCCAGGTAA	COPS3	-0.813934	-0.626829	-1.39001	-0.576074	-0.763179	TRUE	TRUE	G & T	1	1
AATACCAAGCCGTGGCTCAG	AGAAAATACCAAGCCGTGGCTCAGCGGCTT	COQ2	-0.382687	-0.528012	-0.641197	-0.25851	-0.113185	TRUE	TRUE	G & T	1	1
AATACCTGATCTTTAGAAGT	GGCCAATACCTGATCTTTAGAAGTTGGCTA	CKAP5	0.619677	-0.177575	0.70286	0.0831827	0.880435	TRUE	TRUE	G & T	1	1
AATACGTGGTTTCTTCTGAC	TCCAAATACGTGGTTTCTTCTGACAGGTAT	CEP152	0.222447	0.916648	0.576284	0.353837	-0.340365	TRUE	TRUE	G & T	1	1
AATACTGCTCGTCCAGGTGG	AATAAATACTGCTCGTCCAGGTGGTGGTCG	RBBP6	1.74827	0.659602	0.649359	-1.09891	-0.010243	TRUE	TRUE	G & T	3	1
AATAGAAGAAAAACTCATCG	AAGAAATAGAAGAAAAACTCATCGAGGAAG	ARGLU1	0.657129	-0.195101	-0.429051	-1.08618	-0.23395	TRUE	TRUE	G & T	1	1
AATAGACACAGGTCGGGTCA	CCTCAATAGACACAGGTCGGGTCATGGAAA	INTS14	-1.46759	-0.159284	0.0151299	1.48272	0.174414	TRUE	TRUE	G & T	1	1
AATAGCAGACAGCCGTCATG	GCAGAATAGCAGACAGCCGTCATGAGGGCT	EIF4G1	-0.00236684	-1.36388	-1.73104	-1.72868	-0.367168	TRUE	TRUE	G & T	1	1
AATAGCCACTATGGAGGCTA	GGTAAATAGCCACTATGGAGGCTAAGGACC	BMS1	0.843084	0.978566	0.608128	-0.234955	-0.370438	TRUE	TRUE	G & T	1	1
AATAGGAACGAGAATGTGAG	CGTGAATAGGAACGAGAATGTGAGCGGCTG	RBBP6	0.0837687	0.39725	-0.781157	-0.864926	-1.17841	TRUE	TRUE	G & T	2	1
AATAGGCTTATGTAGACATG	CTACAATAGGCTTATGTAGACATGAGGAAG	MCM4	-0.0712455	-0.681982	-1.15279	-1.08154	-0.470808	TRUE	TRUE	G & T	1	1
AATAGGGCATAACACGGGTG	TCCCAATAGGGCATAACACGGGTGAGGAAC	DAP3	-1.26319	0.146342	-0.733808	0.52938	-0.88015	TRUE	TRUE	G & T	3	1
AATAGGTAGAGCAAATGGTG	AGGTAATAGGTAGAGCAAATGGTGTGGCAG	NUP58	0.046727	0.467979	0.218868	0.172141	-0.249111	TRUE	TRUE	G & T	3	1
AATAGTGCTCATGGATACGT	GGCAAATAGTGCTCATGGATACGTTGGAGC	SPATA5	-0.403296	-0.770007	-1.74264	-1.33935	-0.972638	TRUE	TRUE	G & T	1	1
AATAGTGGACACAGCTTCGA	TCTCAATAGTGGACACAGCTTCGATGGGCC	RACGAP1	0.387851	0.541851	0.323416	-0.0644345	-0.218434	TRUE	TRUE	G & T	1	1
AATATCACGGTGTCCATGAC	GTACAATATCACGGTGTCCATGACTGGCTG	ILK	-1.90092	-0.448919	-0.67904	1.22188	-0.230121	TRUE	TRUE	G & T	1	1
AATATCAGATGGAAATGATG	GTCCAATATCAGATGGAAATGATGCGGAGC	EIF3H	-0.463804	-0.263297	-1.31199	-0.848186	-1.04869	TRUE	TRUE	G & T	2	1
AATATCGTTCAGCAAGAATG	TTGCAATATCGTTCAGCAAGAATGGGGTGG	INTS14	-0.0834824	-0.505397	-0.62398	-0.540498	-0.118583	TRUE	TRUE	G & T	1	1
AATATGGTGCACCTGAAGAT	ACAGAATATGGTGCACCTGAAGATTGGGAA	TBCE	0.00075043	-0.775728	0.0951217	0.0943713	0.87085	TRUE	TRUE	G & T	1	1
AATATGTACGACGCGGATGA	TGGCAATATGTACGACGCGGATGAGGGTAG	POLR2B	0.116851	1.14356	0.621897	0.505046	-0.521661	TRUE	TRUE	G & T	1	1
AATATTCTTGTCTCGTGGTA	CACAAATATTCTTGTCTCGTGGTATGGCAG	HEATR1	0.0214804	0.825075	0.332348	0.310868	-0.492726	TRUE	TRUE	G & T	2	1
AATCAAAGAAGAGGCAGTGA	CAAAAATCAAAGAAGAGGCAGTGAAGGAAA	RSL1D1	1.40075	0.711252	0.426227	-0.974526	-0.285026	TRUE	TRUE	G & T	2	1
AATCACATGCCACACAGTGA	ACAGAATCACATGCCACACAGTGATGGAGG	MTOR	-0.799256	0.270226	-0.578725	0.220531	-0.848951	TRUE	TRUE	G & T	2	1
AATCACTGACACCAACATGA	CAAAAATCACTGACACCAACATGAGGGAGC	POLR2B	-1.31802	-1.93738	-0.999979	0.31804	0.9374	TRUE	TRUE	G & T	1	1
AATCACTTCTGGAGGTGCTG	TTGCAATCACTTCTGGAGGTGCTGGGGCTG	SLC39A7	0.149639	0.00689111	-0.0595199	-0.209159	-0.066411	TRUE	TRUE	G & T	2	1
AATCACTTGTGGGACTGTAG	GGCTAATCACTTGTGGGACTGTAGAGGAAA	ERCC6L	-1.09752	-1.48463	-1.59425	-0.496734	-0.10962	TRUE	TRUE	G & T	2	1
AATCAGAGGACCAGAGGATG	TGGGAATCAGAGGACCAGAGGATGTGGCCA	IARS1	-0.981216	0.111071	-0.511558	0.469658	-0.622629	TRUE	TRUE	G & T	2	1
AATCAGCGAGCAGGACGTGG	AGCTAATCAGCGAGCAGGACGTGGTGGTCG	DHX35	1.0448	0.26233	-0.280884	-1.32568	-0.543214	TRUE	TRUE	G & T	3	1
AATCATGCTGAGCCGAGCTG	CTAGAATCATGCTGAGCCGAGCTGTGGAGT	PRPF6	-0.331537	-0.472285	-0.668487	-0.33695	-0.196202	TRUE	TRUE	G & T	2	1
AATCCAGCATTAAGGTGATG	CGAGAATCCAGCATTAAGGTGATGAGGCCA	CKAP5	-0.148288	-0.62176	-1.00986	-0.861568	-0.388095	TRUE	TRUE	G & T	2	1
AATCCAGGCCCAGAGTCTGA	CAGCAATCCAGGCCCAGAGTCTGAGGGCAG	EIF4G1	-0.13028	0.301453	0.0230535	0.153333	-0.278399	TRUE	TRUE	G & T	1	1
AATCCATCAGAAGAAAACTG	CTGGAATCCATCAGAAGAAAACTGTGGTGT	DICER1	0.291432	0.0180057	0.0634463	-0.227985	0.0454406	TRUE	TRUE	G & T	1	1
AATCCCAACCGCACAATGGA	ATGGAATCCCAACCGCACAATGGAAGGCTT	GART	0.356303	-1.0221	-1.44141	-1.79772	-0.419313	TRUE	TRUE	G & T	2	1
AATCCCTGAGACAGATTGGG	AAGAAATCCCTGAGACAGATTGGGAGGTGT	RFC3	-1.02729	-1.59346	-0.0727301	0.954557	1.52073	TRUE	TRUE	G & T	3	1
AATCCCTTACCTGAGAATGA	TCTTAATCCCTTACCTGAGAATGAAGGGAT	SEH1L	1.04969	1.46502	1.12792	0.078238	-0.337091	TRUE	TRUE	G & T	1	1
AATCCCTTCATTCTCAGGTA	TTTAAATCCCTTCATTCTCAGGTAAGGGAT	SEH1L	1.16694	1.24034	0.562089	-0.604848	-0.678254	TRUE	TRUE	G & T	2	1
AATCCGGGTCTGGTCTGGCT	CCACAATCCGGGTCTGGTCTGGCTGGGCCA	FBL	0.346335	0.204918	-0.422572	-0.768907	-0.627489	TRUE	TRUE	G & T	2	1
AATCCTGAATAGCCAGTGGC	TTTAAATCCTGAATAGCCAGTGGCGGGAAA	LARS1	-1.20978	-0.308661	-0.300178	0.9096	0.00848349	TRUE	TRUE	G & T	2	1
AATCCTGGAACTGGAAGATC	TTGAAATCCTGGAACTGGAAGATCTGGAGA	NUP160	0.605683	0.770667	0.279053	-0.32663	-0.491614	TRUE	TRUE	G & T	1	1
AATCCTGGGTAGGGTCCGTC	CTGAAATCCTGGGTAGGGTCCGTCGGGGCA	USP5	-0.573319	-0.237382	0.0498189	0.623138	0.287201	TRUE	TRUE	G & T	1	1
AATCGCTTATGGTCCTGTGC	CAGTAATCGCTTATGGTCCTGTGCTGGGGG	GART	-0.0664272	-0.404329	0.25531	0.321737	0.659638	TRUE	TRUE	G & T	2	1
AATCGTGCACCTGGCTGTCC	TGTGAATCGTGCACCTGGCTGTCCTGGAGC	ZNF131	1.31338	0.870404	1.64584	0.332454	0.775432	TRUE	TRUE	G & T	1	1
AATCGTTGATTCCAGTAGCT	TCAAAATCGTTGATTCCAGTAGCTTGGACA	TRMT5	0.908454	1.56153	1.15042	0.241967	-0.411112	TRUE	TRUE	G & T	1	1
AATCTAGAGTTCTCATCGTA	AATAAATCTAGAGTTCTCATCGTATGGACA	INTS8	-0.391527	-0.362729	-1.08936	-0.697836	-0.726634	TRUE	TRUE	G & T	1	1
AATCTCAGCAGCTGATCGTC	GCATAATCTCAGCAGCTGATCGTCTGGAAG	UMPS	1.11635	-0.696736	0.112189	-1.00417	0.808925	TRUE	TRUE	G & T	1	1
AATCTCCTCTTTCAGTGCTA	TAACAATCTCCTCTTTCAGTGCTATGGGTT	CDK12	-0.402955	0.693258	-0.273442	0.129512	-0.9667	TRUE	TRUE	G & T	1	1
AATCTCGTCTATGAAGATGA	CATCAATCTCGTCTATGAAGATGATGGCAG	PSMC4	-1.09424	-1.33281	-0.518728	0.575507	0.814083	TRUE	TRUE	G & T	1	1
AATCTCTTCTGGCGGCGGTC	AATCAATCTCTTCTGGCGGCGGTCAGGAAG	PSMC4	-0.463902	-0.96612	-1.19921	-0.73531	-0.233092	TRUE	TRUE	G & T	2	1
AATCTGCAGCACGTGAATGC	CCAAAATCTGCAGCACGTGAATGCGGGGCC	NBAS	0.186212	-1.18233	0.745832	0.55962	1.92816	TRUE	TRUE	G & T	1	1
AATCTGCCTTACCCAGTGGA	CTTAAATCTGCCTTACCCAGTGGATGGTTG	TRUB2	0.346038	0.037435	-1.19252	-1.53856	-1.22996	TRUE	TRUE	G & T	2	1
AATCTGGTGTCCTGCTGGTA	TGCCAATCTGGTGTCCTGCTGGTAAGGTAC	MARS1	-1.7143	-1.18578	-0.476098	1.23821	0.709682	TRUE	TRUE	G & T	2	1
AATCTGTTGGGAGGAGGTGC	ATTAAATCTGTTGGGAGGAGGTGCTGGACC	BUD13	-1.05154	-0.400164	-0.788861	0.262676	-0.388697	TRUE	TRUE	G & T	2	1
AATCTTACCTCTCATCGTAG	GCCCAATCTTACCTCTCATCGTAGCGGGAG	SNRNP70	-0.366913	-0.430877	-0.74953	-0.382617	-0.318653	TRUE	TRUE	G & T	2	1
AATCTTCATGTGAGTGCCTG	TGGAAATCTTCATGTGAGTGCCTGTGGCTG	SLC39A7	0.481316	1.06179	0.330051	-0.151265	-0.731744	TRUE	TRUE	G & T	1	1
AATCTTGAGCTATGTGCTGC	GAGGAATCTTGAGCTATGTGCTGCGGGGAG	SRCAP	-0.511539	0.591074	0.695262	1.2068	0.104187	TRUE	TRUE	G & T	1	1
AATGAAAACAGTATGGGAAT	AGTCAATGAAAACAGTATGGGAATCGGTGA	KNL1	0.0896865	0.74494	0.344756	0.25507	-0.400184	TRUE	TRUE	G & T	1	1
AATGAACTGCACTTCAGATA	GACCAATGAACTGCACTTCAGATATGGAGA	ITGAV	0.196666	-0.238532	0.0225282	-0.174138	0.26106	TRUE	TRUE	G & T	1	1
AATGAAGCAAGGGACTATGA	TCTCAATGAAGCAAGGGACTATGAAGGTAT	SPC25	0.566898	-1.00297	-1.77961	-2.34651	-0.776636	TRUE	TRUE	G & T	1	1
AATGAAGGTATTCTCTATGC	TTTTAATGAAGGTATTCTCTATGCTGGAAT	GART	-1.19742	-0.0841124	0.134373	1.33179	0.218485	TRUE	TRUE	G & T	1	1
AATGAAGTGAACCGCAAGCT	GCACAATGAAGTGAACCGCAAGCTGGGCAA	GFER	-1.32811	-0.419272	-0.693552	0.634561	-0.274279	TRUE	TRUE	G & T	1	1
AATGAATATACCTCAAGCCT	ATTGAATGAATATACCTCAAGCCTCGGCCA	WEE1	-0.199587	-0.245044	-0.0679838	0.131603	0.17706	TRUE	TRUE	G & T	1	1
AATGACGCTTCGAAACGATG	ATCCAATGACGCTTCGAAACGATGAGGGCT	SPATA5L1	-0.761367	-1.06319	-1.07212	-0.310749	-0.00892368	TRUE	TRUE	G & T	2	1
AATGAGACCGTGGAATCGAT	GCCAAATGAGACCGTGGAATCGATGGGAAT	PPP1R8	-0.248455	-1.28264	-0.642795	-0.394341	0.639845	TRUE	TRUE	G & T	1	1
AATGAGTGGAAACAGGCTGG	TGGAAATGAGTGGAAACAGGCTGGTGGACA	TBCE	-0.721502	-0.27005	-0.836893	-0.115391	-0.566843	TRUE	TRUE	G & T	2	1
AATGATCCGAGGAATGGTGA	GCACAATGATCCGAGGAATGGTGAAGGTAC	PTCD3	0.706046	-0.055309	-0.301655	-1.0077	-0.246346	TRUE	TRUE	G & T	2	1
AATGATCTAGACGCTTGCTG	TGCAAATGATCTAGACGCTTGCTGGGGTTG	IGBP1	0.48173	0.784772	-0.484274	-0.966004	-1.26905	TRUE	TRUE	G & T	2	1
AATGATCTGATCCAGGTGCC	TGGGAATGATCTGATCCAGGTGCCTGGTGA	GCN1	1.52791	1.46391	0.951231	-0.576682	-0.512681	TRUE	TRUE	G & T	1	1
AATGATTCAGCAGCTGCTAG	TAGCAATGATTCAGCAGCTGCTAGAGGTGG	NBAS	0.563427	0.0257554	-0.397717	-0.961143	-0.423472	TRUE	TRUE	G & T	1	1
AATGATTCAGTGGTGGCTGG	GCAGAATGATTCAGTGGTGGCTGGTGGCGG	CCT7	0.0529145	-0.605847	-0.87166	-0.924574	-0.265813	TRUE	TRUE	G & T	2	1
AATGATTCCAAAGAAACGTC	AAATAATGATTCCAAAGAAACGTCAGGTAA	BMS1	1.33175	1.06599	0.367838	-0.963909	-0.698155	TRUE	TRUE	G & T	1	1
AATGCACAGATTTACTCTAG	GTTTAATGCACAGATTTACTCTAGGGGATC	INTS8	-0.345605	-0.0774689	-0.235297	0.110307	-0.157829	TRUE	TRUE	G & T	1	1
AATGCACCTTTGGGTTCTGG	GAGAAATGCACCTTTGGGTTCTGGAGGAGG	PRPF3	-0.778761	-0.0130483	0.073371	0.852132	0.0864193	TRUE	TRUE	G & T	2	1
AATGCAGTGGTTCAATTGAA	TTCCAATGCAGTGGTTCAATTGAAAGGATT	CKAP5	0.147334	-0.852016	-0.61059	-0.757924	0.241426	TRUE	TRUE	G & T	1	1
AATGCCACCGTTGCCACCTG	CAACAATGCCACCGTTGCCACCTGAGGAGC	SON	0.707703	0.554426	-1.2166	-1.9243	-1.77102	TRUE	TRUE	G & T	1	1
AATGCCCAGAATCGAAAGTG	GTGCAATGCCCAGAATCGAAAGTGGGGAGA	BMS1	0.209791	0.605709	1.06659	0.856797	0.460879	TRUE	TRUE	G & T	2	1
AATGCCCGCGTCATCTTCAG	GAACAATGCCCGCGTCATCTTCAGCGGCTC	DDOST	-0.0887971	-0.325644	-1.14894	-1.06014	-0.823295	TRUE	TRUE	G & T	1	1
AATGCCGCCCCTTCTAGAAT	ATCCAATGCCGCCCCTTCTAGAATAGGCTT	HAUS3	-1.04857	-1.90807	-0.355183	0.69339	1.55288	TRUE	TRUE	G & T	1	1
AATGCCGCTGATTGTGATAG	ACACAATGCCGCTGATTGTGATAGAGGTTT	DHX35	0.0727869	0.570673	0.297412	0.224625	-0.273261	TRUE	TRUE	G & T	1	1
AATGCGTTCAGACCTGTAGC	CTTGAATGCGTTCAGACCTGTAGCAGGCTG	NUP58	-2.12359	-1.44943	-0.715518	1.40807	0.733916	TRUE	TRUE	G & T	1	1
AATGCGTTGAATGTGCTGAG	GTTGAATGCGTTGAATGTGCTGAGTGGGTT	DHX15	1.73939	0.878571	0.856286	-0.8831	-0.0222851	TRUE	TRUE	G & T	2	1
AATGCTATGCTTATCAGTGC	AACAAATGCTATGCTTATCAGTGCTGGATT	DHX15	-1.00045	-0.533928	-0.384595	0.615855	0.149333	TRUE	TRUE	G & T	2	1
AATGCTCATCAGCGATGGCT	GCAAAATGCTCATCAGCGATGGCTGGGAGA	CEP152	-0.365268	-0.245528	-0.695118	-0.32985	-0.44959	TRUE	TRUE	G & T	2	1
AATGCTGCTGTGACCACCGT	GTTCAATGCTGCTGTGACCACCGTAGGCTC	PRPF3	-0.897962	-0.590287	-0.306095	0.591867	0.284193	TRUE	TRUE	G & T	1	1
AATGCTGGTCAGGGAAATGA	ATGGAATGCTGGTCAGGGAAATGATGGTTG	DHX35	-1.04187	-1.5805	-0.813875	0.227999	0.76663	TRUE	TRUE	G & T	1	1
AATGCTTCATGGCCTGTGGC	TATGAATGCTTCATGGCCTGTGGCAGGTCC	LARS1	-0.0762106	-0.0893395	-0.572531	-0.496321	-0.483192	TRUE	TRUE	G & T	2	1
AATGGAAGGTCTCCTTTGAA	AGAGAATGGAAGGTCTCCTTTGAATGGATG	POLE	0.156095	-1.10306	0.359103	0.203008	1.46216	TRUE	TRUE	G & T	1	1
AATGGACATAGATGATGAAT	TTGAAATGGACATAGATGATGAATGGGAGC	ANAPC4	0.0603843	0.342191	0.126007	0.0656227	-0.216184	TRUE	TRUE	G & T	1	1
AATGGAGACTTCTCCTCCTG	AAACAATGGAGACTTCTCCTCCTGGGGCAG	GTF3C2	-1.0065	-1.59589	-1.03671	-0.0302187	0.559178	TRUE	TRUE	G & T	1	1
AATGGAGTAAAATACTGGTA	GAAAAATGGAGTAAAATACTGGTAAGGAGG	PTCD3	-1.65978	-0.894376	-1.47698	0.182803	-0.582605	TRUE	TRUE	G & T	2	1
AATGGATATCCGAGGTGCTG	CCAAAATGGATATCCGAGGTGCTGTGGATG	ATP6V1H	-0.0497907	0.434948	0.181089	0.230879	-0.25386	TRUE	TRUE	G & T	2	1
AATGGATGGGGTGTCTTCAG	CAAAAATGGATGGGGTGTCTTCAGAGGCTA	KNL1	-1.17441	-1.10172	-0.491821	0.682588	0.609898	TRUE	TRUE	G & T	1	1
AATGGCAAATAGGTTTGGTA	CTTTAATGGCAAATAGGTTTGGTAAGGAGT	NUP160	-1.02982	-0.991448	-1.21914	-0.189318	-0.227693	TRUE	TRUE	G & T	2	1
AATGGCCCCGGTGTCTGTCC	TGGGAATGGCCCCGGTGTCTGTCCCGGTCA	SNIP1	-0.197331	0.442512	-0.409607	-0.212275	-0.852119	TRUE	TRUE	G & T	1	1
AATGGGCACAGGGGATTCGG	GAGCAATGGGCACAGGGGATTCGGAGGGGC	EIF4G1	0.0786391	-0.37832	-1.46226	-1.54089	-1.08394	TRUE	TRUE	G & T	2	1
AATGGGTCCCACCATATAGA	CTTCAATGGGTCCCACCATATAGAAGGCCT	ATP5F1B	-0.372391	-0.362986	-0.271656	0.100735	0.0913304	TRUE	TRUE	G & T	1	1
AATGGGTCCTAAGTTGGTAA	CGACAATGGGTCCTAAGTTGGTAAAGGTTT	DDB1	0.579489	-0.792686	1.25474	0.675253	2.04743	TRUE	TRUE	G & T	1	1
AATGGTATATGAGCGGCCTG	GGCCAATGGTATATGAGCGGCCTGTGGGGT	PRMT5	-0.195211	-0.450266	-1.4337	-1.23849	-0.983435	TRUE	TRUE	G & T	1	1
AATGGTGTGGCAGATGCTGC	AGCAAATGGTGTGGCAGATGCTGCAGGTTT	NUP58	1.09656	0.772939	0.187578	-0.908979	-0.585361	TRUE	TRUE	G & T	1	1
AATGTATTGGACACCACGGT	AGTGAATGTATTGGACACCACGGTGGGGGG	RPN2	-2.19637	-2.12981	-0.83473	1.36164	1.29508	TRUE	TRUE	G & T	2	1
AATGTCCATGGTCGTGATCG	TGTGAATGTCCATGGTCGTGATCGTGGGTA	SLC39A7	1.9164	0.947769	1.04136	-0.87504	0.0935938	TRUE	TRUE	G & T	1	1
AATGTCCCTTGTAGGAGTCG	TTCTAATGTCCCTTGTAGGAGTCGAGGATG	DNAJA3	-1.07761	-0.110521	-1.22092	-0.143319	-1.1104	TRUE	TRUE	G & T	2	1
AATGTCGCCAAAGCCCATGG	CAACAATGTCGCCAAAGCCCATGGTGGTTA	ATP5F1B	0.0838564	0.0818774	-0.471349	-0.555206	-0.553227	TRUE	TRUE	G & T	2	1
AATGTCTGAAGATGACGGGT	ATGAAATGTCTGAAGATGACGGGTTGGAAA	BMS1	1.31982	1.27505	0.293971	-1.02585	-0.981077	TRUE	TRUE	G & T	3	1
AATGTGAATGCTGCTAGTGG	TGTTAATGTGAATGCTGCTAGTGGAGGAGT	NEDD1	1.20357	0.722496	0.333337	-0.870236	-0.389159	TRUE	TRUE	G & T	3	1
AATGTGACGGCGAGCAATGA	GCTCAATGTGACGGCGAGCAATGAAGGGCT	SRCAP	-0.00752011	0.25357	-0.183717	-0.176197	-0.437288	TRUE	TRUE	G & T	1	1
AATGTGAGGAGGACATGCTG	GAAGAATGTGAGGAGGACATGCTGTGGAAG	CDK12	0.215489	-0.494168	-0.787823	-1.00331	-0.293655	TRUE	TRUE	G & T	2	1
AATGTGCCCTTGGCTTTGGC	GATGAATGTGCCCTTGGCTTTGGCTGGGTA	RPN2	1.52248	1.31129	1.12196	-0.40052	-0.189328	TRUE	TRUE	G & T	2	1
AATGTGTCCCTGTTGGCCTG	AGCTAATGTGTCCCTGTTGGCCTGGGGCAG	RACGAP1	-1.29675	-1.074	-0.685918	0.610829	0.388082	TRUE	TRUE	G & T	1	1
AATGTTACCTGCAGGCCGCT	TGGTAATGTTACCTGCAGGCCGCTGGGTTT	INTS14	0.841305	0.872445	0.367862	-0.473443	-0.504583	TRUE	TRUE	G & T	1	1
AATGTTGACCAATGCTATGG	CAAGAATGTTGACCAATGCTATGGAGGTGA	MTOR	-0.480665	-0.597879	-0.715746	-0.235081	-0.117867	TRUE	TRUE	G & T	2	1
AATGTTGGCTACGTGCAGGT	GGGAAATGTTGGCTACGTGCAGGTGGGTCC	BMS1	-0.165875	-1.02531	-0.671146	-0.505272	0.354162	TRUE	TRUE	G & T	2	1
AATGTTGTACACTGGGTGAG	GTCCAATGTTGTACACTGGGTGAGTGGGCT	FNTB	-0.872595	0.836857	-0.524703	0.347892	-1.36156	TRUE	TRUE	G & T	2	1
AATGTTTCTGTGTTCTGTGA	ACCTAATGTTTCTGTGTTCTGTGAAGGTTT	MTPAP	-1.32869	-0.502042	-1.32681	0.00187956	-0.824772	TRUE	TRUE	G & T	2	1
AATTAGAGGAGTGTCTGATC	TGTAAATTAGAGGAGTGTCTGATCTGGGGA	IARS1	0.842311	-0.986772	-0.763011	-1.60532	0.223762	TRUE	TRUE	G & T	1	1
AATTAGGGCTTGAAAAAGCT	TTTTAATTAGGGCTTGAAAAAGCTTGGCCA	ANAPC4	0.49147	0.238389	-0.65808	-1.14955	-0.896469	TRUE	TRUE	G & T	1	1
AATTAGGTAGTTGAGAGTGG	TAAAAATTAGGTAGTTGAGAGTGGTGGTCC	HEATR1	-0.415034	0.278265	-0.0927501	0.322284	-0.371015	TRUE	TRUE	G & T	3	1
AATTATGGTTGCACCAGGTA	ATGAAATTATGGTTGCACCAGGTAAGGGGT	DYNLRB1	0.387562	1.33488	-0.534217	-0.921779	-1.86909	TRUE	TRUE	G & T	2	1
AATTCAAACCTCTGCCTGGA	AAGGAATTCAAACCTCTGCCTGGAAGGACT	CKAP5	0.0439412	-0.0205848	-0.487229	-0.53117	-0.466644	TRUE	TRUE	G & T	2	1
AATTCAATTGGTGAGAAAGT	CTGAAATTCAATTGGTGAGAAAGTGGGTGA	BORA	-1.1536	0.00362762	-0.370975	0.782622	-0.374602	TRUE	TRUE	G & T	1	1
AATTCCAAGTAAAGAACTGA	GGAAAATTCCAAGTAAAGAACTGAGGGTCA	RSL1D1	-1.22309	-1.36371	-1.17168	0.0514141	0.19203	TRUE	TRUE	G & T	1	1
AATTCCACAGTGTCCGAGTG	GTAGAATTCCACAGTGTCCGAGTGTGGGGG	CNOT3	-0.504013	-0.4105	-0.711277	-0.207264	-0.300777	TRUE	TRUE	G & T	2	1
AATTCCACTCAGTGAAGATG	TTGGAATTCCACTCAGTGAAGATGAGGCCA	ATIC	-0.110455	-0.304954	-1.5062	-1.39574	-1.20124	TRUE	TRUE	G & T	2	1
AATTCCCAAGGGAATTTCAG	AACAAATTCCCAAGGGAATTTCAGAGGCCA	SPATA5L1	1.95115	1.81756	1.32831	-0.622837	-0.489241	TRUE	TRUE	G & T	1	1
AATTCCCAGAAGTTTCATGA	CTGGAATTCCCAGAAGTTTCATGATGGAAG	RBBP6	-2.64042	-2.1567	-1.74101	0.899407	0.415689	TRUE	TRUE	G & T	1	1
AATTCCCAGGCCGACTCTGC	GTATAATTCCCAGGCCGACTCTGCGGGGGA	RRP9	1.03481	0.740066	0.00958676	-1.02522	-0.73048	TRUE	TRUE	G & T	1	1
AATTCCCAGTACTAGCTCAG	TAGGAATTCCCAGTACTAGCTCAGAGGACA	LARS2	-1.11623	0.143574	-1.50123	-0.384997	-1.6448	TRUE	TRUE	G & T	1	1
AATTCCTGGAAAACCCAGGT	AAAAAATTCCTGGAAAACCCAGGTAGGACT	METTL17	-1.50753	-0.342511	-0.594524	0.913006	-0.252013	TRUE	TRUE	G & T	2	1
AATTCGGGTGCTTCTTACTG	CCACAATTCGGGTGCTTCTTACTGTGGGAA	INTS2	0.0171577	0.529301	0.299682	0.282524	-0.229619	TRUE	TRUE	G & T	1	1
AATTGCAAATCCAGAATACG	TTCTAATTGCAAATCCAGAATACGAGGCCC	LARS1	0.73707	0.21446	-0.471422	-1.20849	-0.685882	TRUE	TRUE	G & T	1	1
AATTGGAAATGCCCCAGCAT	TTACAATTGGAAATGCCCCAGCATGGGGGC	NMT1	-0.721224	-0.849707	-0.634414	0.08681	0.215293	TRUE	TRUE	G & T	1	1
AATTGGCATCCCGGTGGTCC	CTACAATTGGCATCCCGGTGGTCCAGGGTA	TNPO3	0.439515	1.11498	0.891699	0.452184	-0.223285	TRUE	TRUE	G & T	1	1
AATTGGGAAGCTTATAGTGC	GTGGAATTGGGAAGCTTATAGTGCAGGAGG	RPAP1	-0.333599	0.297059	-1.26384	-0.930245	-1.5609	TRUE	TRUE	G & T	2	1
AATTGGTACTTACTGAAGAT	AGCAAATTGGTACTTACTGAAGATAGGATT	ATP6V1H	1.07601	0.512166	0.14814	-0.927867	-0.364026	TRUE	TRUE	G & T	1	1
AATTGTAAAGGTAATACTGC	TTCCAATTGTAAAGGTAATACTGCAGGTTG	NMT1	-0.437937	-0.639594	-0.921188	-0.483252	-0.281594	TRUE	TRUE	G & T	1	1
AATTGTGAATGGGCTTGTCC	ACGTAATTGTGAATGGGCTTGTCCTGGCAA	IARS1	-0.085937	0.0352722	-0.159126	-0.0731893	-0.194398	TRUE	TRUE	G & T	1	1
AATTGTGATGGACAACTGAA	ACATAATTGTGATGGACAACTGAAAGGGGA	RFC3	1.04395	0.181252	0.701334	-0.342613	0.520082	TRUE	TRUE	G & T	1	1
AATTGTGCAGGCCGAGGGTG	AGAAAATTGTGCAGGCCGAGGGTGAGGCCG	PHB2	-0.324993	0.201365	-0.264356	0.0606371	-0.465721	TRUE	TRUE	G & T	3	1
AATTGTGGAAGAAGCTGATG	CCCGAATTGTGGAAGAAGCTGATGTGGATA	INTS2	1.38842	0.786347	0.381369	-1.00705	-0.404978	TRUE	TRUE	G & T	2	1
AATTGTTGCAGATCCTGTCC	CCCTAATTGTTGCAGATCCTGTCCTGGAAC	SRCAP	0.305267	0.587703	-0.330557	-0.635824	-0.91826	TRUE	TRUE	G & T	1	1
AATTGTTGCCTTTCTTGTCG	GTGGAATTGTTGCCTTTCTTGTCGTGGAGA	SLC39A7	-0.613631	0.0984901	-0.738502	-0.124871	-0.836992	TRUE	TRUE	G & T	2	1
AATTTAGCAGATGGTCCGTG	AAGGAATTTAGCAGATGGTCCGTGAGGTGA	BRIX1	-0.404608	-1.60445	-1.72847	-1.32386	-0.124018	TRUE	TRUE	G & T	2	1
AATTTAGGTTGATAAATAGG	TTTAAATTTAGGTTGATAAATAGGAGGTGT	MRPL45	0.406173	0.045829	0.534931	0.128758	0.489102	TRUE	TRUE	G & T	2	1
AATTTCACGCACATCAAAGT	TTACAATTTCACGCACATCAAAGTTGGGGA	TOP2A	-0.290276	0.645996	0.23082	0.521096	-0.415175	TRUE	TRUE	G & T	1	1
AATTTCCAGATCCATCATGA	AGTGAATTTCCAGATCCATCATGAAGGAGG	NBAS	0.543008	0.18686	0.202876	-0.340132	0.0160159	TRUE	TRUE	G & T	1	1
ACAAAAAGAATTTCCTGCAT	TGTCACAAAAAGAATTTCCTGCATCGGGAT	CDK12	-1.93822	-0.576133	0.169245	2.10747	0.745378	TRUE	TRUE	G & T	1	1
ACAAACAAGAAGCTGTGGAT	CATGACAAACAAGAAGCTGTGGATAGGTAA	CEP152	-0.41529	-0.936092	-0.883793	-0.468502	0.052299	TRUE	TRUE	G & T	2	1
ACAAACGCTGGTCACCGTGG	TTGAACAAACGCTGGTCACCGTGGCGGCGG	YY1	0.340028	0.275	0.113637	-0.226391	-0.161363	TRUE	TRUE	G & T	3	1
ACAAAGAGAGATTACTTCGA	ATGGACAAAGAGAGATTACTTCGAAGGACA	AATF	0.450518	-0.69314	-1.07839	-1.52891	-0.385251	TRUE	TRUE	G & T	1	1
ACAAAGAGCAATTCATTGAC	GGTTACAAAGAGCAATTCATTGACAGGAGA	NEDD1	-0.86755	-0.860757	-1.2721	-0.404554	-0.411348	TRUE	TRUE	G & T	1	1
ACAAAGATAGCCTTGAGTAC	GTGAACAAAGATAGCCTTGAGTACCGGCTG	CEBPE	0.275261	0.00217061	-1.57801	-1.85327	-1.58018	TRUE	TRUE	G & T	1	1
ACAAAGCATCCTCAAACTCG	GCACACAAAGCATCCTCAAACTCGGGGCTG	LARS2	-0.463343	-0.269344	-1.82792	-1.36458	-1.55858	TRUE	TRUE	G & T	1	1
ACAAAGGATAAGGTCTGTAG	GAACACAAAGGATAAGGTCTGTAGGGGTGG	CKAP5	-0.451048	-0.885177	-0.351655	0.0993932	0.533522	TRUE	TRUE	G & T	2	1
ACAAAGTGGGCCCTGTTGCC	ATAGACAAAGTGGGCCCTGTTGCCAGGACT	GTF3C2	-0.119073	0.624283	0.441668	0.560741	-0.182615	TRUE	TRUE	G & T	1	1
ACAAAGTTTGGTGATTGTGG	CTTGACAAAGTTTGGTGATTGTGGTGGTAG	DNTTIP2	-0.126612	1.09568	0.563945	0.690556	-0.531735	TRUE	TRUE	G & T	3	1
ACAAATTCTTACCTGAAGCT	TTCCACAAATTCTTACCTGAAGCTTGGCAA	NUP214	-0.543504	0.634205	-0.304395	0.239109	-0.9386	TRUE	TRUE	G & T	1	1
ACAACAAAAGGTTCTGGCCT	ATCTACAACAAAAGGTTCTGGCCTGGGGAA	INTS14	2.77732	2.48488	1.24775	-1.52957	-1.23713	TRUE	TRUE	G & T	1	1
ACAACAAAGAACTAGAAATG	TGGAACAACAAAGAACTAGAAATGAGGGGG	ERCC6L	-0.289623	-0.784612	0.231247	0.52087	1.01586	TRUE	TRUE	G & T	1	1
ACAACAGTGACAAGAACAGT	GAAAACAACAGTGACAAGAACAGTGGGCCA	CDK12	0.200557	-0.447804	-0.701724	-0.902281	-0.25392	TRUE	TRUE	G & T	1	1
ACAACATAGCAGTAATAGAT	CCTGACAACATAGCAGTAATAGATAGGACC	DHX15	-1.70235	-1.16918	-0.19293	1.50942	0.976246	TRUE	TRUE	G & T	1	1
ACAACCTAAGCAAGTGAGCT	CAAGACAACCTAAGCAAGTGAGCTGGGATG	OGT	0.0041123	-0.34662	-1.51227	-1.51638	-1.16565	TRUE	TRUE	G & T	1	1
ACAACCTATGACATCAGCTA	TACCACAACCTATGACATCAGCTATGGGGA	NEDD1	1.08189	1.19124	0.704375	-0.377518	-0.486864	TRUE	TRUE	G & T	1	1
ACAACTTCGGGGACTTTGAC	CTGGACAACTTCGGGGACTTTGACTGGGTC	PMVK	1.18869	0.899716	1.34284	0.154144	0.443123	TRUE	TRUE	G & T	1	1
ACAACTTTGAAGCTTTCGTG	GCTGACAACTTTGAAGCTTTCGTGTGGGAG	CCT7	-0.0556512	-0.643024	-0.300689	-0.245038	0.342335	TRUE	TRUE	G & T	2	1
ACAAGAAGCGCAGCCGGTCC	CACAACAAGAAGCGCAGCCGGTCCCGGTCG	ARGLU1	0.31116	0.459259	0.596903	0.285743	0.137644	TRUE	TRUE	G & T	1	1
ACAAGACAGGTTTGGGCTGG	AGTTACAAGACAGGTTTGGGCTGGAGGCGG	SRCAP	1.56965	0.774275	1.01595	-0.553693	0.241677	TRUE	TRUE	G & T	2	1
ACAAGAGAACCCTTGAGGTA	ATAAACAAGAGAACCCTTGAGGTATGGGGG	MRPL45	0.127519	-0.0568689	-0.449469	-0.576988	-0.3926	TRUE	TRUE	G & T	2	1
ACAAGAGGGAGGGAGCCAGT	CATGACAAGAGGGAGGGAGCCAGTGGGAGA	ATF7	-1.7912	-2.20723	-0.483645	1.30755	1.72359	TRUE	TRUE	G & T	1	1
ACAAGAGGGGCCACACCGGT	GCCCACAAGAGGGGCCACACCGGTAGGTGA	E4F1	-0.10293	-0.273271	-0.445726	-0.342796	-0.172455	TRUE	TRUE	G & T	2	1
ACAAGAGTTCTTCGAACCGT	ACAGACAAGAGTTCTTCGAACCGTAGGATA	COG3	-0.715189	-0.465031	-0.328905	0.386284	0.136126	TRUE	TRUE	G & T	1	1
ACAAGCCTATCACCCAGGTA	CCGGACAAGCCTATCACCCAGGTAAGGGCT	DDOST	-1.47962	-0.124891	-0.423413	1.0562	-0.298522	TRUE	TRUE	G & T	2	1
ACAAGGCGTCCATCTCGTCC	GGACACAAGGCGTCCATCTCGTCCAGGAAG	SPATA5L1	-1.24083	-1.30362	-0.778165	0.462664	0.525455	TRUE	TRUE	G & T	1	1
ACAAGTATGGCATTCGGCTA	AAAAACAAGTATGGCATTCGGCTAAGGGCA	IARS1	-0.854827	0.383168	-0.773061	0.0817659	-1.15623	TRUE	TRUE	G & T	1	1
ACAAGTCCTTGGTGAGATGG	TCTCACAAGTCCTTGGTGAGATGGAGGCAC	GTF3C2	-1.7872	-1.48682	-1.11365	0.673557	0.373168	TRUE	TRUE	G & T	2	1
ACAAGTGCAGATGGGGTGAC	GAGGACAAGTGCAGATGGGGTGACAGGCTC	AURKB	1.47382	1.5301	1.07024	-0.403575	-0.459863	TRUE	TRUE	G & T	1	1
ACAATGAACAGCAAGACTGA	CCACACAATGAACAGCAAGACTGAGGGGAC	NUP160	-0.128218	0.571971	-0.454694	-0.326475	-1.02666	TRUE	TRUE	G & T	1	1
ACAATGATCCCAATGCTCAG	CCTCACAATGATCCCAATGCTCAGGGGGAT	SNRNP70	-0.406851	-0.562809	-1.06167	-0.654823	-0.498865	TRUE	TRUE	G & T	1	1
ACAATGGGATTGGTATGCCT	TTCCACAATGGGATTGGTATGCCTGGGAAA	TNPO3	-0.0389097	-1.34775	-0.707751	-0.668841	0.640001	TRUE	TRUE	G & T	1	1
ACAATGTACACACTGAGTGG	TTGGACAATGTACACACTGAGTGGAGGCGG	UMPS	-0.385966	-0.667515	-1.95749	-1.57153	-1.28998	TRUE	TRUE	G & T	3	1
ACAATGTGTGGCAACTCTGC	AGGTACAATGTGTGGCAACTCTGCAGGTGG	GTF3C2	-0.273754	-0.494912	-1.3361	-1.06235	-0.84119	TRUE	TRUE	G & T	1	1
ACAATTGATGACTTTGAGAT	CTTCACAATTGATGACTTTGAGATTGGGCG	AURKB	0.392731	-0.0405495	-0.203121	-0.595852	-0.162571	TRUE	TRUE	G & T	1	1
ACACAAACACCTGAGGACTG	ACGTACACAAACACCTGAGGACTGAGGAAT	PIGV	1.926	0.490882	0.311249	-1.61475	-0.179633	TRUE	TRUE	G & T	1	1
ACACAAATGGGGAAGAAGTG	GGTAACACAAATGGGGAAGAAGTGGGGCCA	CKAP5	-1.3065	0.236968	-2.01552	-0.709021	-2.25249	TRUE	TRUE	G & T	2	1
ACACAACAGAATCCAAGCTC	TATGACACAACAGAATCCAAGCTCCGGAGA	SNRNP70	-1.61196	-1.93722	-2.02215	-0.410189	-0.0849293	TRUE	TRUE	G & T	1	1
ACACAACTTCACTGATGGTC	TGGCACACAACTTCACTGATGGTCTGGCCA	SLC39A7	-0.480433	0.34916	-0.306895	0.173538	-0.656055	TRUE	TRUE	G & T	2	1
ACACAAGCTGTAAATATGGC	TTTTACACAAGCTGTAAATATGGCAGGTGA	QRSL1	-1.10631	-0.959306	-0.952305	0.154006	0.00700081	TRUE	TRUE	G & T	2	1
ACACAAGTACTACTTCCTCG	CTCCACACAAGTACTACTTCCTCGTGGGCT	MRPS24	-1.14285	0.270496	-1.87539	-0.732546	-2.14589	TRUE	TRUE	G & T	1	1
ACACAATACCTGAGGTGTAG	CTAGACACAATACCTGAGGTGTAGGGGGGC	PRPF3	0.543496	0.449178	-0.726477	-1.26997	-1.17566	TRUE	TRUE	G & T	2	1
ACACAATGCACAACAATGGA	ATTTACACAATGCACAACAATGGAGGGGAT	RACGAP1	-1.67023	-0.895053	-1.69888	-0.0286488	-0.803824	TRUE	TRUE	G & T	2	1
ACACACACATGAGCCGTGCC	AGGAACACACACATGAGCCGTGCCAGGCGG	RPAP1	-0.0492378	-0.716795	-0.686387	-0.63715	0.0304079	TRUE	TRUE	G & T	1	1
ACACACAGAGGAGTACAGTG	CTACACACACAGAGGAGTACAGTGGGGAGG	PRMT5	1.55268	1.04705	0.0603644	-1.49232	-0.986688	TRUE	TRUE	G & T	2	1
ACACACTCAGCAATAGCTGC	CTATACACACTCAGCAATAGCTGCAGGAGA	POLR2B	0.477052	0.525085	0.199803	-0.277249	-0.325282	TRUE	TRUE	G & T	1	1
ACACACTGGGCTCTGCAATG	CCGCACACACTGGGCTCTGCAATGCGGCCG	MCM4	-1.7431	-0.966317	-1.60719	0.13591	-0.640874	TRUE	TRUE	G & T	1	1
ACACAGAGCATCCACGTCCG	ACGCACACAGAGCATCCACGTCCGAGGCCA	CDC45	-0.410693	-1.03827	-0.0125299	0.398163	1.02574	TRUE	TRUE	G & T	1	1
ACACAGCCGAGGACATCCTG	ACAGACACAGCCGAGGACATCCTGGGGAGG	POLA2	1.08169	-1.89411	-0.578234	-1.65993	1.31588	TRUE	TRUE	G & T	1	1
ACACATATCTGTATATAGGT	GGGTACACATATCTGTATATAGGTAGGTGT	PRPF3	-1.37536	-1.70109	-1.21816	0.157199	0.482929	TRUE	TRUE	G & T	2	1
ACACATTACATGTGGGAGGT	TTCAACACATTACATGTGGGAGGTAGGAGT	POP5	-0.851321	-0.453703	-0.674785	0.176536	-0.221082	TRUE	TRUE	G & T	2	1
ACACCAACATTCCCAGCTGC	AAGGACACCAACATTCCCAGCTGCTGGAAC	MTOR	-0.548007	1.1042	-1.80948	-1.26147	-2.91368	TRUE	TRUE	G & T	1	1
ACACCAAGCTGAAACAGTGG	TACCACACCAAGCTGAAACAGTGGGGGCTG	HINFP	-1.61163	-0.76059	-0.715678	0.895951	0.0449125	TRUE	TRUE	G & T	3	1
ACACCACAGGCCAAGCCTGA	TGCAACACCACAGGCCAAGCCTGATGGTGT	NAPG	1.02436	1.35682	1.20824	0.183887	-0.148575	TRUE	TRUE	G & T	1	1
ACACCACAGGTCAGCAGCTC	TGCCACACCACAGGTCAGCAGCTCAGGGTT	NUP214	1.59245	1.23233	0.622972	-0.969481	-0.609362	TRUE	TRUE	G & T	1	1
ACACCATCAGGCTTGGCCTG	AGTGACACCATCAGGCTTGGCCTGTGGTGT	NAPG	0.212092	1.26166	2.17732	1.96523	0.91566	TRUE	TRUE	G & T	1	1
ACACCATGCTGCAGGCCCTG	AGGGACACCATGCTGCAGGCCCTGAGGTTT	GCN1	-0.248923	0.635257	0.102856	0.35178	-0.532401	TRUE	TRUE	G & T	1	1
ACACCATGGGCACAGCCATG	ACAGACACCATGGGCACAGCCATGCGGGTC	RPAP1	0.520779	0.382272	-1.24402	-1.7648	-1.62629	TRUE	TRUE	G & T	1	1
ACACCCACCATTGTACGTCC	CCCCACACCCACCATTGTACGTCCTGGCTC	ATF7	-0.352625	0.22859	-0.867721	-0.515096	-1.09631	TRUE	TRUE	G & T	1	1
ACACCCAGTGCTGTGCTGCG	CCTCACACCCAGTGCTGTGCTGCGCGGAGG	NBAS	0.451798	1.16799	-0.0188966	-0.470695	-1.18689	TRUE	TRUE	G & T	2	1
ACACCCATCCAACCTGATGC	AAAGACACCCATCCAACCTGATGCTGGACC	MTOR	-0.730505	-1.42486	-0.590226	0.140279	0.834633	TRUE	TRUE	G & T	1	1
ACACCTCCCGCTACGATGAG	GATGACACCTCCCGCTACGATGAGAGGTAA	SNRNP70	-0.915057	-0.93637	-0.800289	0.114768	0.136081	TRUE	TRUE	G & T	2	1
ACACCTCTCCCAGCATCTGC	ATCCACACCTCTCCCAGCATCTGCTGGAGA	SRCAP	-0.0541756	-0.400101	-1.53136	-1.47718	-1.13126	TRUE	TRUE	G & T	1	1
ACACCTGCTCTGCAGCGCCT	ACGGACACCTGCTCTGCAGCGCCTCGGTCA	PMVK	-0.182128	-1.08982	-0.742362	-0.560234	0.34746	TRUE	TRUE	G & T	1	1
ACACCTTATATGGAAGGGTA	TTGCACACCTTATATGGAAGGGTAAGGCCG	SDHA	0.0976191	0.285815	-0.855776	-0.953395	-1.14159	TRUE	TRUE	G & T	2	1
ACACCTTCACGGAGCGATCG	TTCCACACCTTCACGGAGCGATCGTGGGAT	RRP9	-0.408225	-0.941345	-1.57473	-1.16651	-0.633389	TRUE	TRUE	G & T	1	1
ACACCTTCCAGGACCTTCAG	AACAACACCTTCCAGGACCTTCAGTGGGTC	NBAS	0.907633	1.74489	-0.134057	-1.04169	-1.87895	TRUE	TRUE	G & T	1	1
ACACGGTCTTGGTGAAGTAC	AGGAACACGGTCTTGGTGAAGTACTGGTAC	MRPS30	-2.373	-1.66929	-2.16343	0.209565	-0.494143	TRUE	TRUE	G & T	1	1
ACACTAGATATCTAGTAGAT	CCAGACACTAGATATCTAGTAGATGGGACA	AATF	-1.07351	-1.13461	-0.0705845	1.00293	1.06402	TRUE	TRUE	G & T	1	1
ACACTATACCCAGCGGGTGG	AGGGACACTATACCCAGCGGGTGGTGGCTG	RBBP6	0.00528664	-0.462018	-0.353642	-0.358928	0.108376	TRUE	TRUE	G & T	3	1
ACACTCCAAAGACATGGGGT	CCAAACACTCCAAAGACATGGGGTTGGTGA	CDK12	0.0200502	1.27406	0.171659	0.151609	-1.1024	TRUE	TRUE	G & T	3	1
ACACTCGTAGTAGGTCCCGT	GCTCACACTCGTAGTAGGTCCCGTGGGACA	CEBPE	-0.0880629	-0.442719	-0.424467	-0.336404	0.0182516	TRUE	TRUE	G & T	1	1
ACACTGATGTTCTTGGCCTG	GGCCACACTGATGTTCTTGGCCTGAGGCTC	DDB1	1.33503	1.48383	-0.256641	-1.59167	-1.74047	TRUE	TRUE	G & T	1	1
ACACTGCCGGAGGCTATCAG	TACGACACTGCCGGAGGCTATCAGAGGTCC	SKA1	-0.166973	-0.418456	-0.911699	-0.744725	-0.493243	TRUE	TRUE	G & T	1	1
ACACTGTCAAAGTTATGGTA	GTGTACACTGTCAAAGTTATGGTATGGACT	NEDD1	0.0419747	-0.394821	-0.311062	-0.353036	0.0837595	TRUE	TRUE	G & T	2	1
ACACTTAACTGAGGGGGTCC	TTACACACTTAACTGAGGGGGTCCGGGTTT	INTS8	-0.00354188	0.574911	0.307187	0.310729	-0.267724	TRUE	TRUE	G & T	1	1
ACACTTGGGCAGCCCTTCGG	CCTTACACTTGGGCAGCCCTTCGGCGGGGT	GTF3C2	0.181492	0.124033	-0.616934	-0.798425	-0.740967	TRUE	TRUE	G & T	2	1
ACACTTGTGGAAGTCCTAGA	TCCAACACTTGTGGAAGTCCTAGAAGGAGT	TNPO3	-1.29981	-0.878581	-0.625132	0.674675	0.253449	TRUE	TRUE	G & T	1	1
ACACTTTGTGGATGGAAAGT	TCATACACTTTGTGGATGGAAAGTAGGTGA	GEMIN5	-1.21109	-0.858884	-0.0572239	1.15386	0.80166	TRUE	TRUE	G & T	1	1
ACAGAAATGGAGGAGAAGTA	TTTTACAGAAATGGAGGAGAAGTATGGGGA	U2AF1	-1.25903	0.159659	-0.853149	0.405885	-1.01281	TRUE	TRUE	G & T	1	1
ACAGAAGAACACCCAGTGCC	AGACACAGAAGAACACCCAGTGCCAGGGTT	COQ2	0.783869	1.44643	0.537255	-0.246614	-0.909173	TRUE	TRUE	G & T	1	1
ACAGAAGACATTCTCTTGAA	ATCTACAGAAGACATTCTCTTGAAGGGCTT	COG3	-0.183498	-0.342224	-0.500826	-0.317329	-0.158603	TRUE	TRUE	G & T	1	1
ACAGAATGGGGCCCTGGCCT	ACAGACAGAATGGGGCCCTGGCCTGGGAAT	SLC39A7	1.36423	1.90376	1.38024	0.016009	-0.523526	TRUE	TRUE	G & T	1	1
ACAGACACAGGAAGTGGTCA	TCCCACAGACACAGGAAGTGGTCAGGGATA	HINFP	0.19886	0.285526	-0.129136	-0.327996	-0.414662	TRUE	TRUE	G & T	1	1
ACAGACCAGAAGATTCGGAT	TCAGACAGACCAGAAGATTCGGATGGGTGG	DNAJA3	-0.433471	-0.898482	-0.956302	-0.522831	-0.05782	TRUE	TRUE	G & T	2	1
ACAGACGCTCAGCAGACATG	ACAAACAGACGCTCAGCAGACATGTGGAGT	ILK	0.342578	-0.116911	-0.772812	-1.11539	-0.655901	TRUE	TRUE	G & T	1	1
ACAGACGGCATCTGTACTGG	TATAACAGACGGCATCTGTACTGGAGGCCC	ATF7	1.10818	0.711955	0.0500328	-1.05814	-0.661923	TRUE	TRUE	G & T	2	1
ACAGACGGCTGTCTTGGCAT	GGTGACAGACGGCTGTCTTGGCATTGGTAG	INTS14	-0.82676	-0.50902	-0.977583	-0.150823	-0.468563	TRUE	TRUE	G & T	1	1
ACAGACTTCATGAACACCTG	CTTCACAGACTTCATGAACACCTGTGGGGC	PRPF6	0.265698	-0.146497	-1.42854	-1.69424	-1.28205	TRUE	TRUE	G & T	1	1
ACAGAGCAAAGATGAATGGG	GTGCACAGAGCAAAGATGAATGGGTGGACG	POLE	-1.86934	-1.18101	-0.999676	0.869665	0.181337	TRUE	TRUE	G & T	3	1
ACAGAGCATTCACACTGGTC	GCTGACAGAGCATTCACACTGGTCTGGATT	CCT7	-0.169372	-0.822824	0.260279	0.429651	1.0831	TRUE	TRUE	G & T	2	1
ACAGAGTGAAGATGTCTGGC	CCTCACAGAGTGAAGATGTCTGGCTGGAAG	PRPF6	0.306812	-0.0449132	0.106088	-0.200725	0.151001	TRUE	TRUE	G & T	2	1
ACAGAGTGTGGTGGTCCTGA	TGCGACAGAGTGTGGTGGTCCTGATGGGCT	GCN1	0.218674	0.388224	0.500051	0.281378	0.111828	TRUE	TRUE	G & T	1	1
ACAGATGCTCACAATAAGGT	GCACACAGATGCTCACAATAAGGTGGGAGG	NKAPD1	-1.76552	-2.04993	-1.78384	-0.0183217	0.266093	TRUE	TRUE	G & T	2	1
ACAGATTCCAAAGATGATGC	ACTCACAGATTCCAAAGATGATGCTGGCAT	PTCD3	0.450864	0.356405	0.135197	-0.315666	-0.221207	TRUE	TRUE	G & T	1	1
ACAGCAAACTCTCTCAGCTC	CTCCACAGCAAACTCTCTCAGCTCCGGGAG	CKAP5	0.873898	0.811756	-0.156174	-1.03007	-0.96793	TRUE	TRUE	G & T	1	1
ACAGCAAAGCTGCACGGCTG	GCCGACAGCAAAGCTGCACGGCTGCGGCGG	MRPS30	0.91427	0.994739	0.0576697	-0.856601	-0.93707	TRUE	TRUE	G & T	2	1
ACAGCAACGTTTCCCAACTG	AAAGACAGCAACGTTTCCCAACTGTGGTCA	ADSL	-1.44564	0.547962	-0.514732	0.930913	-1.06269	TRUE	TRUE	G & T	1	1
ACAGCAAGCCCAGGGCACTG	AAGTACAGCAAGCCCAGGGCACTGTGGGGA	SYS1	0.00462191	-0.986894	-2.21458	-2.21921	-1.22769	TRUE	TRUE	G & T	1	1
ACAGCAGATACAAGCGCTGA	AGCCACAGCAGATACAAGCGCTGATGGATG	MARS1	1.58085	1.71244	1.13212	-0.448729	-0.580324	TRUE	TRUE	G & T	1	1
ACAGCAGCAGTTGTCCAGGT	GGACACAGCAGCAGTTGTCCAGGTGGGCAT	RBBP6	-0.692934	-0.196016	0.501581	1.19451	0.697597	TRUE	TRUE	G & T	2	1
ACAGCAGCTACTTCAACTGC	AACTACAGCAGCTACTTCAACTGCAGGCAA	NUP58	0.714023	-0.302961	0.377919	-0.336105	0.68088	TRUE	TRUE	G & T	1	1
ACAGCAGGTGACTTCAGGTA	GTTCACAGCAGGTGACTTCAGGTAAGGGGA	ATP6V1D	-1.03625	-0.36536	-0.67969	0.356559	-0.31433	TRUE	TRUE	G & T	2	1
ACAGCAGTAGGGGCACTGGC	ACTGACAGCAGTAGGGGCACTGGCAGGCAC	SLC39A7	-2.23651	-1.7883	-1.18263	1.05389	0.605679	TRUE	TRUE	G & T	2	1
ACAGCAGTGCCTGAGTTGCC	TGCGACAGCAGTGCCTGAGTTGCCAGGGCC	SON	1.06011	1.09503	1.50069	0.440577	0.405658	TRUE	TRUE	G & T	1	1
ACAGCCACATCATCGGTGAC	GGGGACAGCCACATCATCGGTGACAGGCGA	E4F1	-0.654688	-0.168132	-0.345913	0.308775	-0.177781	TRUE	TRUE	G & T	1	1
ACAGCCATGGCAGTGGTCGG	AAGTACAGCCATGGCAGTGGTCGGAGGTAA	INTS8	-1.05474	-2.06418	-1.84869	-0.79395	0.21549	TRUE	TRUE	G & T	2	1
ACAGCCCGCCCTGACCTGGG	CCCTACAGCCCGCCCTGACCTGGGTGGAAA	POLE	1.08046	-0.67692	-0.835225	-1.91568	-0.158305	TRUE	TRUE	G & T	3	1
ACAGCCTGGAAACTGGTGAA	CTGTACAGCCTGGAAACTGGTGAAGGGGGT	MTOR	-0.135939	0.398446	-0.330328	-0.194388	-0.728773	TRUE	TRUE	G & T	1	1
ACAGCCTGGCTCAGCAGTGA	CTCTACAGCCTGGCTCAGCAGTGATGGGGA	NUP160	-0.544809	-1.06351	-0.648662	-0.103853	0.414845	TRUE	TRUE	G & T	2	1
ACAGCCTTCTCATGGATGCC	GGGCACAGCCTTCTCATGGATGCCAGGGAT	METTL17	1.50276	2.2525	1.67698	0.174223	-0.575518	TRUE	TRUE	G & T	1	1
ACAGCGCCTGGAGGAGCAGT	TTGAACAGCGCCTGGAGGAGCAGTTGGAGA	PMVK	1.50428	1.2355	0.691998	-0.812286	-0.543498	TRUE	TRUE	G & T	1	1
ACAGCGGCAGAAAATTGTGC	AGGAACAGCGGCAGAAAATTGTGCAGGCCG	PHB2	-1.09631	-1.94805	-0.85463	0.24168	1.09342	TRUE	TRUE	G & T	2	1
ACAGCTAAGCCAGTTAGATC	CCTTACAGCTAAGCCAGTTAGATCTGGAGG	SPATA5	0.37121	1.11553	0.780219	0.409009	-0.335314	TRUE	TRUE	G & T	1	1
ACAGCTCTCTGGCTCCCGTC	CAGTACAGCTCTCTGGCTCCCGTCGGGCGC	POLR1E	-0.452033	-0.869409	-0.423363	0.0286701	0.446046	TRUE	TRUE	G & T	1	1
ACAGCTGAATCAAAGTGAAT	CACAACAGCTGAATCAAAGTGAATTGGCAG	CDK12	0.268216	-0.31716	-0.022175	-0.290391	0.294985	TRUE	TRUE	G & T	1	1
ACAGCTGGAAGCCCAGAGCT	CAACACAGCTGGAAGCCCAGAGCTCGGAGG	SRCAP	-0.67988	-0.328347	-1.15973	-0.479854	-0.831387	TRUE	TRUE	G & T	1	1
ACAGCTGGTCTAGTCGCTGC	TCTGACAGCTGGTCTAGTCGCTGCTGGGGA	SRCAP	0.443562	0.653122	0.441841	-0.00172137	-0.211281	TRUE	TRUE	G & T	1	1
ACAGCTGTCCTATGCGGTCG	AAGAACAGCTGTCCTATGCGGTCGAGGTAC	GET4	-0.672375	-0.389389	0.0344825	0.706858	0.423872	TRUE	TRUE	G & T	2	1
ACAGGAAAAGAAGCTGCGCT	CTGCACAGGAAAAGAAGCTGCGCTTGGCCA	RRP9	0.447392	-0.0960012	0.522586	0.075194	0.618587	TRUE	TRUE	G & T	1	1
ACAGGAACTCGTTACAGCTG	AGCCACAGGAACTCGTTACAGCTGAGGTTG	SRCAP	0.654413	0.152262	-0.386232	-1.04065	-0.538494	TRUE	TRUE	G & T	2	1
ACAGGAAGCCTTGGAGGAGT	AAATACAGGAAGCCTTGGAGGAGTTGGCAG	ERCC6L	-0.443907	-0.855491	-0.758974	-0.315067	0.0965166	TRUE	TRUE	G & T	2	1
ACAGGAAGTGACACATTCGA	GATAACAGGAAGTGACACATTCGAAGGCCT	CEP152	-0.696697	-0.551812	-0.743518	-0.0468213	-0.191705	TRUE	TRUE	G & T	1	1
ACAGGAATCCTGACTTGACT	ACTTACAGGAATCCTGACTTGACTTGGATT	MTOR	1.04946	0.0617874	1.1247	0.0752347	1.06291	TRUE	TRUE	G & T	1	1
ACAGGAATGGTAACATAGTC	TGGCACAGGAATGGTAACATAGTCTGGCTC	SON	-0.729497	-0.522509	-0.567584	0.161914	-0.0450746	TRUE	TRUE	G & T	1	1
ACAGGACTCGTTCTACTGCC	GGGTACAGGACTCGTTCTACTGCCTGGAAG	TAF6L	-0.765218	0.0679585	-0.23886	0.526358	-0.306818	TRUE	TRUE	G & T	1	1
ACAGGAGCTGTGGGAGCCTG	GCACACAGGAGCTGTGGGAGCCTGGGGAGA	RRP9	-0.856391	0.10442	-1.48182	-0.625425	-1.58624	TRUE	TRUE	G & T	1	1
ACAGGAGGTTCCAGTGGCAT	GGTTACAGGAGGTTCCAGTGGCATCGGGAA	KDSR	-0.949153	-0.0188551	-0.360524	0.588629	-0.341669	TRUE	TRUE	G & T	1	1
ACAGGATTCAGTCCCCGTGG	CCCCACAGGATTCAGTCCCCGTGGGGGTGG	FBL	0.530424	-0.127048	-0.84812	-1.37854	-0.721071	TRUE	TRUE	G & T	3	1
ACAGGCAGGAGGAGGGGTGC	GGGTACAGGCAGGAGGAGGGGTGCAGGCAG	SRCAP	-2.34361	-0.845087	-1.73369	0.609924	-0.888603	TRUE	TRUE	G & T	2	1
ACAGGCCATGCAGGACGCGT	TTGCACAGGCCATGCAGGACGCGTTGGCAG	LARS2	-0.0851985	-1.13718	-1.8099	-1.7247	-0.67272	TRUE	TRUE	G & T	2	1
ACAGGCCTGAGGCCCAGCTC	GGAGACAGGCCTGAGGCCCAGCTCGGGAGC	RPP21	0.385311	-0.574528	0.405741	0.0204307	0.980269	TRUE	TRUE	G & T	1	1
ACAGGCTAAAATACAGAGGT	AAAGACAGGCTAAAATACAGAGGTGGGTCA	IGBP1	-0.931129	0.332125	-1.32042	-0.389292	-1.65255	TRUE	TRUE	G & T	2	1
ACAGGCTATTGGCATTGCTC	ATAAACAGGCTATTGGCATTGCTCTGGAGA	PSMD1	-2.09163	-2.10598	-2.22268	-0.131055	-0.116701	TRUE	TRUE	G & T	1	1
ACAGGCTGAGCTGCTGGCTC	TGGGACAGGCTGAGCTGCTGGCTCAGGTTT	AATF	0.813852	0.771104	1.48828	0.674427	0.717176	TRUE	TRUE	G & T	1	1
ACAGGCTGAGGAAATGGATG	TGCTACAGGCTGAGGAAATGGATGTGGCAC	SPATA5	0.656491	-0.444985	0.174954	-0.481537	0.619939	TRUE	TRUE	G & T	2	1
ACAGGCTTAATCATGTGGTC	TTCAACAGGCTTAATCATGTGGTCAGGTTT	OGT	2.00504	1.97453	1.70673	-0.298313	-0.267806	TRUE	TRUE	G & T	2	1
ACAGGGAAGTCTGTTTGTAA	CTCCACAGGGAAGTCTGTTTGTAAAGGCGG	NUP214	-0.157931	-0.44795	0.034642	0.192573	0.482592	TRUE	TRUE	G & T	1	1
ACAGGGAGTCCAGCAGGTCC	TGGAACAGGGAGTCCAGCAGGTCCTGGTTG	MROH6	-0.646866	-2.4157	-1.63947	-0.992606	0.776231	TRUE	TRUE	G & T	1	1
ACAGGGGCTGGAGAACCCGT	AATCACAGGGGCTGGAGAACCCGTTGGCTC	ATF7	-2.13186	-2.16726	-2.70482	-0.572958	-0.53756	TRUE	TRUE	G & T	1	1
ACAGGGGTAGGGCCAGGGGT	AGAGACAGGGGTAGGGCCAGGGGTCGGGGC	SRCAP	-2.40813	-1.43605	-1.29235	1.11578	0.143698	TRUE	TRUE	G & T	3	1
ACAGGGGTGCTGGAGTTGCC	GGCAACAGGGGTGCTGGAGTTGCCAGGGCA	SON	-1.1993	0.304264	-0.103797	1.0955	-0.408061	TRUE	TRUE	G & T	1	1
ACAGGGGTGGCCCAGGTGGC	CCCAACAGGGGTGGCCCAGGTGGCAGGGGG	TAF6L	-1.46695	0.669061	0.148066	1.61501	-0.520995	TRUE	TRUE	G & T	2	1
ACAGGGGTTGGAGCTGGTAC	CAACACAGGGGTTGGAGCTGGTACCGGTGA	SRCAP	0.41688	0.22923	-0.248032	-0.664911	-0.477262	TRUE	TRUE	G & T	1	1
ACAGGGTTCTCCTTCGGGTC	GTCCACAGGGTTCTCCTTCGGGTCCGGGAC	NUP58	0.676502	0.515974	1.26499	0.588488	0.749017	TRUE	TRUE	G & T	2	1
ACAGGTCATCTACAGTGTCA	CGGAACAGGTCATCTACAGTGTCAGGGTGA	TNPO3	-0.647403	0.153344	-0.3797	0.267703	-0.533044	TRUE	TRUE	G & T	1	1
ACAGGTGCTAAACTAAAGGT	GCTTACAGGTGCTAAACTAAAGGTGGGTCA	PDCD11	-2.87617	-0.65864	-2.29201	0.584154	-1.63337	TRUE	TRUE	G & T	2	1
ACAGGTGCTCAGCCAGGCTG	TGGGACAGGTGCTCAGCCAGGCTGGGGTCC	USP5	-0.525694	-0.573433	-1.21198	-0.686287	-0.638549	TRUE	TRUE	G & T	2	1
ACAGGTGTGTGTAGCCTAGC	GAGTACAGGTGTGTGTAGCCTAGCCGGTTG	DDOST	-0.331836	0.0527109	1.457	1.78883	1.40429	TRUE	TRUE	G & T	1	1
ACAGGTGTTCCTATCAGGGT	CTTGACAGGTGTTCCTATCAGGGTAGGAAT	RACGAP1	0.269613	-0.0122496	-0.293386	-0.562999	-0.281137	TRUE	TRUE	G & T	3	1
ACAGTAATATTAAACACATG	TTTCACAGTAATATTAAACACATGAGGAAA	LARS2	-0.423288	0.584743	-0.726438	-0.303149	-1.31118	TRUE	TRUE	G & T	1	1
ACAGTAGATGTTGAGGATGA	GGGAACAGTAGATGTTGAGGATGATGGCAG	GCN1	-0.106686	-0.402634	-0.585377	-0.478691	-0.182743	TRUE	TRUE	G & T	1	1
ACAGTCAAGGGGGCTGAGAT	AGAAACAGTCAAGGGGGCTGAGATGGGGAT	SRCAP	0.558475	-0.698669	-0.143986	-0.702461	0.554683	TRUE	TRUE	G & T	1	1
ACAGTCCCACAGACAGAATG	ACCCACAGTCCCACAGACAGAATGGGGCCC	SLC39A7	0.422053	-0.0947716	-0.676025	-1.09808	-0.581253	TRUE	TRUE	G & T	1	1
ACAGTCCGTGATATACTGGA	TAATACAGTCCGTGATATACTGGAAGGCAG	INTS8	-2.83982	-2.11608	-2.72298	0.116847	-0.606901	TRUE	TRUE	G & T	2	1
ACAGTCCTCAGGAGGGGGGT	TCACACAGTCCTCAGGAGGGGGGTCGGCTG	USP5	0.716983	1.03193	0.207125	-0.509858	-0.8248	TRUE	TRUE	G & T	3	1
ACAGTCGATGGTTCAAGCCT	CAGCACAGTCGATGGTTCAAGCCTTGGAGT	DHX35	-0.165902	1.3451	0.479496	0.645398	-0.865606	TRUE	TRUE	G & T	1	1
ACAGTGAAAAAGCAGTATGA	AAACACAGTGAAAAAGCAGTATGAAGGTAA	UMPS	-0.835646	-1.21343	-1.54648	-0.710836	-0.333047	TRUE	TRUE	G & T	1	1
ACAGTGACGATGACCTTGAG	GCTGACAGTGACGATGACCTTGAGAGGAGC	BMS1	-0.0182455	1.12178	-0.0212746	-0.00302906	-1.14306	TRUE	TRUE	G & T	2	1
ACAGTGACTGTTCCCAATGA	AACTACAGTGACTGTTCCCAATGATGGCGG	RACGAP1	0.317538	0.172116	-0.321928	-0.639465	-0.494044	TRUE	TRUE	G & T	1	1
ACAGTGCTACTTGTATATGA	CAGGACAGTGCTACTTGTATATGAAGGTTA	MAK16	-1.45307	-0.438135	-1.61287	-0.159795	-1.17473	TRUE	TRUE	G & T	1	1
ACAGTGTGTAACCACTCTCG	TTTCACAGTGTGTAACCACTCTCGAGGGCC	CIAO1	-0.321961	-1.07715	-1.26849	-0.946525	-0.191338	TRUE	TRUE	G & T	1	1
ACAGTGTGTGGTAAAATCAG	AAAAACAGTGTGTGGTAAAATCAGTGGTGG	ATIC	1.84559	1.60049	1.13041	-0.715183	-0.470084	TRUE	TRUE	G & T	1	1
ACAGTTCCCTTGGCTCAGAT	TTCAACAGTTCCCTTGGCTCAGATGGGTAC	KDSR	1.03938	0.767206	0.667825	-0.37156	-0.0993811	TRUE	TRUE	G & T	1	1
ACAGTTCTCACCAGGGAGGT	ATGCACAGTTCTCACCAGGGAGGTAGGCGG	MARS1	0.394459	0.150023	0.576624	0.182165	0.426602	TRUE	TRUE	G & T	2	1
ACAGTTGACATCCTGGGAAT	CCACACAGTTGACATCCTGGGAATGGGCCT	CIAO1	1.204	1.43953	0.941549	-0.262446	-0.497982	TRUE	TRUE	G & T	1	1
ACAGTTGCACACCTATTGCA	TTACACAGTTGCACACCTATTGCAGGGGGG	LARS1	-2.266	-0.883173	-1.34561	0.920388	-0.462441	TRUE	TRUE	G & T	1	1
ACATAATGTAGAAACAGTCC	ATGCACATAATGTAGAAACAGTCCCGGAAT	LIAS	-2.1277	-1.11028	-0.957318	1.17038	0.152966	TRUE	TRUE	G & T	1	1
ACATACAATTGGGTCTGGTA	AAAAACATACAATTGGGTCTGGTAAGGGCT	SON	2.81114	2.27629	1.91258	-0.898556	-0.363712	TRUE	TRUE	G & T	2	1
ACATACCCCATGGCTGTAGA	CAGAACATACCCCATGGCTGTAGAAGGGGT	NUP214	-0.951989	0.0117754	-0.701971	0.250018	-0.713747	TRUE	TRUE	G & T	1	1
ACATACTACCTTATTCAGCT	TAGTACATACTACCTTATTCAGCTCGGGAA	ANAPC4	-0.968911	-0.381541	-0.279669	0.689242	0.101872	TRUE	TRUE	G & T	1	1
ACATACTTACCCAGCATGGC	CAGGACATACTTACCCAGCATGGCAGGGCT	BUD23	-0.770369	0.130372	-0.604259	0.16611	-0.734631	TRUE	TRUE	G & T	2	1
ACATAGATGGTGCAATGTGA	TGCCACATAGATGGTGCAATGTGAGGGCTT	LARS1	-0.305737	0.157195	-0.754881	-0.449144	-0.912076	TRUE	TRUE	G & T	2	1
ACATAGCATTGAAGTGGGCT	TGGAACATAGCATTGAAGTGGGCTCGGCTT	GTF3C2	1.75243	0.419175	0.541258	-1.21117	0.122084	TRUE	TRUE	G & T	2	1
ACATATATTCACGTAGGCTC	ACACACATATATTCACGTAGGCTCTGGCCC	METTL17	-1.43247	-0.713341	-0.281008	1.15146	0.432333	TRUE	TRUE	G & T	1	1
ACATATCAGTGACGTGGTGC	TGCCACATATCAGTGACGTGGTGCTGGACA	EIF4G1	-0.727908	-0.59633	-1.39069	-0.662777	-0.794355	TRUE	TRUE	G & T	2	1
ACATCACCAGGGCCTTCTGA	ACTCACATCACCAGGGCCTTCTGATGGGAG	TRUB2	-0.0268762	-0.418692	-1.49395	-1.46708	-1.07526	TRUE	TRUE	G & T	1	1
ACATCAGGATGTACTCCTGC	CAGCACATCAGGATGTACTCCTGCAGGGCC	FNTB	-0.509308	-0.640746	-0.733723	-0.224415	-0.0929772	TRUE	TRUE	G & T	1	1
ACATCATGGGACTTGGGGTC	GTAGACATCATGGGACTTGGGGTCTGGGTT	PIGS	0.198664	1.09011	0.13686	-0.0618045	-0.95325	TRUE	TRUE	G & T	2	1
ACATCATGTCGGGCCAGGTC	GATGACATCATGTCGGGCCAGGTCAGGTGG	RPAP1	1.27561	0.299872	0.923426	-0.352182	0.623554	TRUE	TRUE	G & T	2	1
ACATCCAGAAGCAGGAGGTG	ATGGACATCCAGAAGCAGGAGGTGCGGGAG	PSMC4	-0.731536	-0.644872	-1.4716	-0.740067	-0.826731	TRUE	TRUE	G & T	3	1
ACATCCAGTGGCTCATGCTA	TGGAACATCCAGTGGCTCATGCTAAGGGCA	FNTB	-0.309352	0.0980864	0.340774	0.650126	0.242688	TRUE	TRUE	G & T	1	1
ACATCCTCATCAACTCTCAG	TTACACATCCTCATCAACTCTCAGAGGGAT	METTL17	2.04422	1.64276	1.1074	-0.936819	-0.535362	TRUE	TRUE	G & T	1	1
ACATCCTGAGAGGGCCTGGC	CCTCACATCCTGAGAGGGCCTGGCTGGCCT	RPN2	0.896391	1.67402	1.27826	0.381866	-0.39576	TRUE	TRUE	G & T	2	1
ACATCCTTAATGGGAACCTG	CTCGACATCCTTAATGGGAACCTGTGGCGG	BUD23	1.61231	1.15603	0.713519	-0.898787	-0.44251	TRUE	TRUE	G & T	1	1
ACATCTATGTATTTGGTAAG	TTCTACATCTATGTATTTGGTAAGCGGAGG	NEDD1	-1.10754	-0.747578	-0.699981	0.407564	0.0475972	TRUE	TRUE	G & T	1	1
ACATCTCCGGGCTGGCATAG	AAGCACATCTCCGGGCTGGCATAGCGGGAG	ADSL	-1.55529	0.34428	-1.09993	0.455357	-1.44421	TRUE	TRUE	G & T	1	1
ACATCTGCAGTGGGATCATG	AAAAACATCTGCAGTGGGATCATGTGGAAG	BRIX1	-0.509706	-0.0569754	0.067806	0.577512	0.124781	TRUE	TRUE	G & T	1	1
ACATCTGCGCAAGCCCTGCC	AGAAACATCTGCGCAAGCCCTGCCCGGGTG	INTS8	-0.640297	-0.376225	-0.259357	0.380939	0.116868	TRUE	TRUE	G & T	1	1
ACATCTGGCCTGTACAGGTG	CCATACATCTGGCCTGTACAGGTGAGGTAT	MRPL45	-0.388429	-0.700299	-0.463037	-0.0746086	0.237262	TRUE	TRUE	G & T	3	1
ACATCTGGTACCACGAGGAT	CAAGACATCTGGTACCACGAGGATCGGATT	MRPS23	-1.52644	-1.29148	-1.07956	0.446884	0.211922	TRUE	TRUE	G & T	2	1
ACATCTTTGTTGAAACCAGT	AGTAACATCTTTGTTGAAACCAGTGGGTGA	BMS1	0.0790647	-1.17938	-1.61457	-1.69364	-0.435191	TRUE	TRUE	G & T	1	1
ACATGAGGGGAAATACCTGG	ACACACATGAGGGGAAATACCTGGTGGGAT	ILK	-0.740749	-0.121122	0.0334815	0.774231	0.154603	TRUE	TRUE	G & T	2	1
ACATGATATATAACTTAGAT	ATGCACATGATATATAACTTAGATGGGAAA	INTS14	-2.16407	-1.70856	-0.575392	1.58867	1.13316	TRUE	TRUE	G & T	1	1
ACATGCACCTTCATTCTCCG	CAAGACATGCACCTTCATTCTCCGTGGCGG	CCT7	-0.214502	-0.915133	-0.333628	-0.119126	0.581505	TRUE	TRUE	G & T	1	1
ACATGCCCGGAAAGCAGGAT	TGCAACATGCCCGGAAAGCAGGATTGGTTA	MRPL45	0.656693	0.0792355	-0.105857	-0.76255	-0.185093	TRUE	TRUE	G & T	2	1
ACATGGAGGAGGACAACTGG	GGGAACATGGAGGAGGACAACTGGAGGTGG	SDHA	-1.40967	-0.738519	-1.33294	0.0767271	-0.594421	TRUE	TRUE	G & T	2	1
ACATGGAGTACCACTCATCG	GTGTACATGGAGTACCACTCATCGCGGAGC	ERCC3	1.51105	1.5698	0.750281	-0.760766	-0.819517	TRUE	TRUE	G & T	1	1
ACATGGCGGCCCCCGAGTCA	GCGAACATGGCGGCCCCCGAGTCAGGGCCG	NBAS	-0.424005	-0.79754	-1.02881	-0.604804	-0.231269	TRUE	TRUE	G & T	1	1
ACATGGGCACAGCTCTCTGA	TCCTACATGGGCACAGCTCTCTGAAGGAAG	LARS2	-1.65565	0.13162	-0.493163	1.16249	-0.624783	TRUE	TRUE	G & T	1	1
ACATGGTGCCAACCGCCTCG	CGGTACATGGTGCCAACCGCCTCGGGGCAA	SDHA	1.10328	0.421302	0.0926474	-1.01064	-0.328655	TRUE	TRUE	G & T	1	1
ACATGTCGATGCTCTTGATG	CAGGACATGTCGATGCTCTTGATGGGGCCA	PUF60	-0.309904	0.125125	-1.33381	-1.0239	-1.45893	TRUE	TRUE	G & T	2	1
ACATGTGACTTCCATCTGAG	GCACACATGTGACTTCCATCTGAGGGGAGA	CKAP5	0.623879	-0.817114	-0.0950311	-0.71891	0.722083	TRUE	TRUE	G & T	2	1
ACATTCATTCCTGTGATCAG	AGAGACATTCATTCCTGTGATCAGAGGGCT	HEATR1	-0.60158	-0.851548	-0.821208	-0.219628	0.0303396	TRUE	TRUE	G & T	1	1
ACATTCCAGTGCTTAAAGTG	GTCAACATTCCAGTGCTTAAAGTGAGGAAA	TRMT5	-0.689533	-0.744687	-1.7093	-1.01976	-0.964611	TRUE	TRUE	G & T	2	1
ACATTGCCATCGGCTGTGAA	TCAGACATTGCCATCGGCTGTGAAAGGAGA	PPP1R8	-0.752707	-0.510346	-0.126254	0.626453	0.384092	TRUE	TRUE	G & T	1	1
ACATTGGCTTTGATTTCCTG	GGCGACATTGGCTTTGATTTCCTGGGGCAG	MRPL12	-1.31197	-1.42498	-1.55665	-0.24468	-0.131669	TRUE	TRUE	G & T	1	1
ACATTGGTCTCCTCGAGTAA	CATTACATTGGTCTCCTCGAGTAAAGGACT	GEMIN5	0.235688	-0.34703	0.259328	0.0236397	0.606358	TRUE	TRUE	G & T	1	1
ACATTGTCGGTGAATAGTGA	CCCTACATTGTCGGTGAATAGTGACGGATT	COG3	-0.261813	-0.305766	-0.558546	-0.296734	-0.252781	TRUE	TRUE	G & T	2	1
ACATTGTGGCCACAGTTGAC	TGTTACATTGTGGCCACAGTTGACCGGGAC	FCF1	1.28768	-1.50229	-0.700223	-1.9879	0.802072	TRUE	TRUE	G & T	1	1
ACATTTCTGCAGAACTCTAG	ATGGACATTTCTGCAGAACTCTAGAGGAAA	NBAS	1.35983	-0.111347	-0.669474	-2.0293	-0.558127	TRUE	TRUE	G & T	1	1
ACATTTGAGGACTGAATGCC	TCACACATTTGAGGACTGAATGCCAGGAGC	ATP6V1H	1.06908	1.97133	1.32098	0.251901	-0.650341	TRUE	TRUE	G & T	1	1
ACATTTGCAACTGTGGAAGT	TCAAACATTTGCAACTGTGGAAGTAGGCAG	DNTTIP2	-0.264946	0.840003	-0.248426	0.0165194	-1.08843	TRUE	TRUE	G & T	1	1
ACCAAACGAGGTAGCAGTGG	GGCCACCAAACGAGGTAGCAGTGGAGGGAG	SRCAP	0.044973	0.636997	-0.532967	-0.57794	-1.16996	TRUE	TRUE	G & T	3	1
ACCAAAGACACTTCCACTGG	CGGCACCAAAGACACTTCCACTGGTGGATG	NUP214	0.538002	0.0135263	-0.192114	-0.730116	-0.20564	TRUE	TRUE	G & T	2	1
ACCAAAGGAGAACACAGTGG	AAGAACCAAAGGAGAACACAGTGGGGGCTC	NUP214	-0.820991	-0.187361	-0.420367	0.400625	-0.233006	TRUE	TRUE	G & T	3	1
ACCAAATCCAGCTCCAGCTC	CAGCACCAAATCCAGCTCCAGCTCAGGCTT	SRCAP	0.851255	0.168363	0.754024	-0.0972302	0.585661	TRUE	TRUE	G & T	1	1
ACCAACATCAAAATTAGAGT	CAAAACCAACATCAAAATTAGAGTAGGTGG	COG3	0.166883	-1.19449	-1.92162	-2.0885	-0.727133	TRUE	TRUE	G & T	2	1
ACCAAGAGAAGGTGCTGTCG	TGGTACCAAGAGAAGGTGCTGTCGAGGAGC	RPAP1	-1.81594	-0.0488538	-0.985471	0.830471	-0.936618	TRUE	TRUE	G & T	2	1
ACCAAGAGGAAACGGCGTGG	GGCAACCAAGAGGAAACGGCGTGGAGGCTT	BRIX1	-0.64176	0.116361	-0.410274	0.231486	-0.526635	TRUE	TRUE	G & T	3	1
ACCAAGCAGCTCCCCAGTCC	GGACACCAAGCAGCTCCCCAGTCCGGGATG	TRUB2	0.214105	1.15819	-0.0188939	-0.232999	-1.17709	TRUE	TRUE	G & T	1	1
ACCAAGCTGAGCCCCTTCAG	GTCGACCAAGCTGAGCCCCTTCAGCGGCGA	RRM2	0.8877	0.101782	-0.378496	-1.2662	-0.480279	TRUE	TRUE	G & T	1	1
ACCAAGGACCTGGTGTGCCT	TGACACCAAGGACCTGGTGTGCCTGGGCCT	HM13	-0.434041	0.660124	0.258785	0.692826	-0.40134	TRUE	TRUE	G & T	1	1
ACCAAGGCATTTGACTGCTG	CCCCACCAAGGCATTTGACTGCTGGGGCTG	MTOR	1.12827	0.391325	0.252098	-0.876169	-0.139227	TRUE	TRUE	G & T	2	1
ACCAAGTACTCCAGAAGCCT	ACCTACCAAGTACTCCAGAAGCCTGGGCAT	TRUB2	-0.62383	-0.140958	-0.0340342	0.589796	0.106924	TRUE	TRUE	G & T	1	1
ACCAATACCTTGGCAGTGAC	CAAGACCAATACCTTGGCAGTGACCGGGGG	AAMP	-0.0542794	-0.504941	0.510891	0.565171	1.01583	TRUE	TRUE	G & T	1	1
ACCAATAGTGGTAGTGGTGA	CCCCACCAATAGTGGTAGTGGTGATGGGAC	BMS1	-0.351706	-0.284093	-1.63587	-1.28416	-1.35177	TRUE	TRUE	G & T	2	1
ACCAATGAGCTGTGTACGAT	GTCCACCAATGAGCTGTGTACGATTGGCTG	DICER1	0.0739226	0.340741	-0.423019	-0.496942	-0.76376	TRUE	TRUE	G & T	1	1
ACCAATGATGTTCCCAAGGT	CACAACCAATGATGTTCCCAAGGTGGGGGA	MARS1	0.823885	-1.71047	-0.927761	-1.75165	0.782713	TRUE	TRUE	G & T	2	1
ACCAATTGACATCTATCAGT	GCCCACCAATTGACATCTATCAGTGGGTAA	NBAS	0.271923	-0.345818	-0.55828	-0.830203	-0.212462	TRUE	TRUE	G & T	1	1
ACCACAGAACCAGGAGTGAC	CAAGACCACAGAACCAGGAGTGACTGGCCT	PDCD11	-0.370055	0.871194	-0.65956	-0.289505	-1.53075	TRUE	TRUE	G & T	1	1
ACCACAGTTACCAGCCGTCC	CTCTACCACAGTTACCAGCCGTCCTGGCAG	SRCAP	0.439246	-0.223174	0.179439	-0.259807	0.402614	TRUE	TRUE	G & T	1	1
ACCACAGTTTCTTAATGATA	ACTTACCACAGTTTCTTAATGATAAGGTTT	SKA1	-0.0777785	0.446003	0.900837	0.978616	0.454835	TRUE	TRUE	G & T	1	1
ACCACATCATGTACTTGGTG	TGGAACCACATCATGTACTTGGTGTGGAAT	CNOT3	-1.11179	-1.13393	-1.59963	-0.487838	-0.465703	TRUE	TRUE	G & T	3	1
ACCACCAAGCCAGACTATGC	GCTGACCACCAAGCCAGACTATGCTGGGCA	SNUPN	0.536284	0.841245	0.72111	0.184826	-0.120135	TRUE	TRUE	G & T	1	1
ACCACCACACCGTACTTGGA	ACACACCACCACACCGTACTTGGAGGGTTC	GMPPB	-0.122504	-0.206495	-1.54209	-1.41959	-1.3356	TRUE	TRUE	G & T	2	1
ACCACCGAGGCCTCCTCCTG	TGGTACCACCGAGGCCTCCTCCTGGGGCAG	SNRNP70	-1.08273	-1.37836	-1.14632	-0.0635881	0.232046	TRUE	TRUE	G & T	1	1
ACCACCGCCGAGAACGAGCT	GCTAACCACCGCCGAGAACGAGCTGGGAGT	EXOSC1	0.361508	0.136304	0.560019	0.198511	0.423715	TRUE	TRUE	G & T	1	1
ACCACCTTGCAAGATGGTAA	TGTTACCACCTTGCAAGATGGTAAAGGTAC	ERCC6L	2.7479	1.89198	2.67855	-0.0693466	0.786572	TRUE	TRUE	G & T	1	1
ACCACGTACACAAACACCTG	GTGGACCACGTACACAAACACCTGAGGACT	PIGV	-0.384098	-0.77853	-1.09374	-0.709642	-0.315209	TRUE	TRUE	G & T	1	1
ACCACGTGGCCCAGGGAGAT	GACCACCACGTGGCCCAGGGAGATCGGTCG	SPATA5L1	-1.0572	-1.62338	-0.856067	0.201129	0.767312	TRUE	TRUE	G & T	1	1
ACCACTACCACTATTGGTGG	CATCACCACTACCACTATTGGTGGGGGCTC	BMS1	-0.152	-0.175682	-0.763881	-0.611882	-0.5882	TRUE	TRUE	G & T	3	1
ACCACTGGACTCTGCGGGAT	AATGACCACTGGACTCTGCGGGATGGGGCT	TAF6L	1.43859	1.09988	0.219227	-1.21936	-0.880651	TRUE	TRUE	G & T	2	1
ACCACTGGCTGACCGTCTGG	ACCCACCACTGGCTGACCGTCTGGCGGCCC	VPS28	-0.967838	-2.33878	-0.718705	0.249134	1.62007	TRUE	TRUE	G & T	2	1
ACCACTGGGGCCAGCAGCTC	AGGAACCACTGGGGCCAGCAGCTCAGGAGC	CDK12	0.110955	-0.650974	0.057418	-0.053537	0.708392	TRUE	TRUE	G & T	1	1
ACCAGAAGATTCGGATGGGT	ACAGACCAGAAGATTCGGATGGGTGGGAAA	DNAJA3	-0.661046	-1.16696	-1.35552	-0.69447	-0.188551	TRUE	TRUE	G & T	3	1
ACCAGAGGGGGTGGAGGTGG	TTCAACCAGAGGGGGTGGAGGTGGCGGCGG	CDK12	-1.32034	-1.44403	-0.547124	0.77322	0.896906	TRUE	TRUE	G & T	3	1
ACCAGAGTGGGTGTGGGCAT	CCTCACCAGAGTGGGTGTGGGCATGGGGGC	SRCAP	0.622461	0.0500961	0.608956	-0.0135053	0.55886	TRUE	TRUE	G & T	1	1
ACCAGATGGTCAAGGATGCA	GGAGACCAGATGGTCAAGGATGCAGGGCTG	POLE	-1.30123	0.105171	-0.232252	1.06897	-0.337423	TRUE	TRUE	G & T	1	1
ACCAGATGTGAAAATTGTCA	GTCTACCAGATGTGAAAATTGTCAAGGTCA	OGT	1.10361	0.758779	-0.0156811	-1.11929	-0.77446	TRUE	TRUE	G & T	1	1
ACCAGCCGGTGTGGCCCATG	TCTCACCAGCCGGTGTGGCCCATGGGGCTG	TEDC1	0.301959	-0.601749	0.108722	-0.193237	0.710471	TRUE	TRUE	G & T	1	1
ACCAGCCTGATGTCGCTGGA	AGCCACCAGCCTGATGTCGCTGGATGGGTT	GCN1	1.26484	1.4008	0.892134	-0.372702	-0.508665	TRUE	TRUE	G & T	2	1
ACCAGCCTTCCATCATGATG	AGATACCAGCCTTCCATCATGATGTGGGCT	GEMIN5	0.391639	0.328649	-0.389607	-0.781246	-0.718256	TRUE	TRUE	G & T	2	1
ACCAGCGAGCCGGCCCGCTC	GCCGACCAGCGAGCCGGCCCGCTCGGGCCA	SNIP1	0.328655	0.0637237	0.909549	0.580894	0.845825	TRUE	TRUE	G & T	1	1
ACCAGCGCAAGCAGCAGATG	TGTGACCAGCGCAAGCAGCAGATGTGGGTA	MROH6	0.883389	-0.733666	-0.397226	-1.28061	0.336439	TRUE	TRUE	G & T	2	1
ACCAGCGTGTTGAGCCTGAA	GACAACCAGCGTGTTGAGCCTGAATGGTAC	TOP2A	0.263676	-0.43673	1.71367	1.45	2.1504	TRUE	TRUE	G & T	1	1
ACCAGCTCCATCAGGGGTGA	CTGTACCAGCTCCATCAGGGGTGATGGTGC	USP5	0.82394	-0.195109	-0.0621624	-0.886102	0.132947	TRUE	TRUE	G & T	2	1
ACCAGCTCTTTGCACCTGGA	AACAACCAGCTCTTTGCACCTGGAGGGCGA	EIF4G1	-0.91319	-1.44897	-1.30402	-0.390833	0.14495	TRUE	TRUE	G & T	2	1
ACCAGCTGCTGTATCTTGGG	CTGGACCAGCTGCTGTATCTTGGGGGGGTA	MRPL12	-0.707418	-1.29921	-1.45874	-0.751323	-0.159533	TRUE	TRUE	G & T	3	1
ACCAGGAAAATAATCTCCTG	CCAGACCAGGAAAATAATCTCCTGCGGGAG	ANAPC4	-0.929165	-0.813949	-0.73253	0.196636	0.0814198	TRUE	TRUE	G & T	1	1
ACCAGGACAGGTGAGCATGC	TGGCACCAGGACAGGTGAGCATGCTGGGGC	SRCAP	1.42354	0.277432	0.443607	-0.979935	0.166175	TRUE	TRUE	G & T	1	1
ACCAGGAGAATGAACAGAGT	GAACACCAGGAGAATGAACAGAGTTGGCAA	POLR1E	-0.420393	-0.438341	-1.00219	-0.581796	-0.563848	TRUE	TRUE	G & T	2	1
ACCAGGCAATGAACAAGGTG	ATCTACCAGGCAATGAACAAGGTGAGGTCC	CIAO1	0.145137	-0.910512	-0.510979	-0.656116	0.399533	TRUE	TRUE	G & T	3	1
ACCAGGCCAGGAGCGCCTGG	AGCCACCAGGCCAGGAGCGCCTGGCGGAGC	SPATA5L1	1.64707	1.68136	1.91314	0.266069	0.231781	TRUE	TRUE	G & T	2	1
ACCAGGCCTTGAAAGCGCTG	CGGGACCAGGCCTTGAAAGCGCTGCGGGCC	USP5	0.58506	0.583262	0.212615	-0.372445	-0.370647	TRUE	TRUE	G & T	2	1
ACCAGGCGGGTTCACCTGGA	GATCACCAGGCGGGTTCACCTGGAGGGCAT	NMT1	-0.675782	0.667694	1.48246	2.15824	0.814767	TRUE	TRUE	G & T	2	1
ACCAGGGCCCGGAACAGTAA	GTGCACCAGGGCCCGGAACAGTAACGGAAC	POLE	0.753432	-1.06043	0.114891	-0.638541	1.17532	TRUE	TRUE	G & T	1	1
ACCAGGGGTACATCTAGGTG	AAGGACCAGGGGTACATCTAGGTGAGGGTT	CEP152	0.218706	1.29242	-0.868975	-1.08768	-2.1614	TRUE	TRUE	G & T	3	1
ACCAGGTTCTCATTACTGCC	ACCAACCAGGTTCTCATTACTGCCAGGGCT	CRIPT	-0.665893	0.79248	-1.25604	-0.590147	-2.04852	TRUE	TRUE	G & T	1	1
ACCAGGTTTCGGAGTTCTGA	ATTCACCAGGTTTCGGAGTTCTGAGGGGTT	COPS3	-1.0367	-0.354719	-0.0667346	0.969961	0.287984	TRUE	TRUE	G & T	1	1
ACCAGTCCAGCCTCTCCTGC	AGGAACCAGTCCAGCCTCTCCTGCGGGAAG	SLC7A6OS	-0.206377	-0.558213	0.0471762	0.253553	0.605389	TRUE	TRUE	G & T	1	1
ACCAGTGCCACAGTTGTCGC	TGACACCAGTGCCACAGTTGTCGCAGGAAT	SON	0.98785	-0.0531345	0.392272	-0.595578	0.445407	TRUE	TRUE	G & T	1	1
ACCAGTGTTACCTTGATCAG	ATCCACCAGTGTTACCTTGATCAGCGGGAG	COG3	-1.60565	-0.38848	-0.97562	0.630029	-0.587139	TRUE	TRUE	G & T	1	1
ACCATATGAAAGCGTGATGA	TAAAACCATATGAAAGCGTGATGAAGGTGA	ADSL	0.355043	1.48778	-0.0841278	-0.439171	-1.57191	TRUE	TRUE	G & T	1	1
ACCATATGCATCGGGCCTGG	AGAAACCATATGCATCGGGCCTGGCGGTCT	POLR1E	-1.28903	-0.730112	-2.17331	-0.884286	-1.4432	TRUE	TRUE	G & T	2	1
ACCATCATCAGCCCCTTGGA	AAGGACCATCATCAGCCCCTTGGAAGGGCC	NOP2	1.33974	1.39759	0.814595	-0.525149	-0.582997	TRUE	TRUE	G & T	2	1
ACCATCTCGATCCAGCCCGT	CTGGACCATCTCGATCCAGCCCGTGGGGAA	SEH1L	1.29764	1.32982	1.02023	-0.277411	-0.309588	TRUE	TRUE	G & T	1	1
ACCATGAAGGAGCGCCGGGT	CACCACCATGAAGGAGCGCCGGGTGGGCAG	KDSR	0.24842	-0.122797	-0.250757	-0.499177	-0.12796	TRUE	TRUE	G & T	3	1
ACCATGATAGAGGGCAGCAT	CCATACCATGATAGAGGGCAGCATGGGTGG	RPAP1	1.11153	0.984992	-0.200604	-1.31213	-1.1856	TRUE	TRUE	G & T	1	1
ACCATGATGTGCGTGAGCTC	TCCAACCATGATGTGCGTGAGCTCGGGGAT	PMPCA	-0.0952383	0.126662	0.0624089	0.157647	-0.064253	TRUE	TRUE	G & T	1	1
ACCATTATCAGCCACTATGA	CAACACCATTATCAGCCACTATGATGGGCG	NOP2	-0.850173	-0.864224	-1.20317	-0.352999	-0.338947	TRUE	TRUE	G & T	1	1
ACCATTCCCCCAAGGCCTCG	GCTCACCATTCCCCCAAGGCCTCGAGGCAG	MTOR	0.667776	0.195211	-0.979515	-1.64729	-1.17473	TRUE	TRUE	G & T	1	1
ACCATTCCTCAATGTAACTG	GCTCACCATTCCTCAATGTAACTGAGGTAG	NUP214	-1.20847	-2.52903	-2.48111	-1.27264	0.047918	TRUE	TRUE	G & T	1	1
ACCATTGAAGTGGAAGATGA	AGGCACCATTGAAGTGGAAGATGAAGGCAT	ZNF131	0.108685	0.255135	-0.0701478	-0.178833	-0.325283	TRUE	TRUE	G & T	1	1
ACCATTGCAATCACTTCTGG	CATCACCATTGCAATCACTTCTGGAGGTGC	SLC39A7	-2.03298	-1.39372	-1.70832	0.324659	-0.314608	TRUE	TRUE	G & T	2	1
ACCATTGTTTGAGTTTGTAC	TGAAACCATTGTTTGAGTTTGTACGGGAGG	ELP6	-1.61069	-1.04092	-1.0242	0.586496	0.0167201	TRUE	TRUE	G & T	1	1
ACCCAAAGAACCCTGGGCTG	AAGAACCCAAAGAACCCTGGGCTGTGGTGA	PRPF6	-0.504182	-0.52339	-0.304032	0.200149	0.219358	TRUE	TRUE	G & T	2	1
ACCCAAAGCCTTGAGCCTAG	ACTAACCCAAAGCCTTGAGCCTAGAGGGCA	GCN1	0.129811	0.384511	0.635327	0.505516	0.250816	TRUE	TRUE	G & T	1	1
ACCCAATCCGAGGGTCATGG	TGGAACCCAATCCGAGGGTCATGGAGGCAT	ERCC6L	0.949303	0.744072	0.802573	-0.14673	0.058501	TRUE	TRUE	G & T	2	1
ACCCACACACAAAGAGGAAT	ACAAACCCACACACAAAGAGGAATGGGTTT	RSRC2	-0.913009	-0.866395	-0.707094	0.205916	0.159302	TRUE	TRUE	G & T	1	1
ACCCACACAGGCACAGGCAT	GATCACCCACACAGGCACAGGCATGGGCGC	ITGAV	0.675861	0.219971	-0.170637	-0.846498	-0.390608	TRUE	TRUE	G & T	1	1
ACCCACAGGGGGCTGCCTGC	CCCCACCCACAGGGGGCTGCCTGCTGGAGG	E4F1	-0.56619	-1.17843	-1.11844	-0.552253	0.059985	TRUE	TRUE	G & T	1	1
ACCCACTCCAGCTTCAGCTC	CTCGACCCACTCCAGCTTCAGCTCCGGCTG	SRCAP	0.835418	0.68736	-0.218761	-1.05418	-0.906121	TRUE	TRUE	G & T	1	1
ACCCAGAGGCACTCGGGCCT	CGTCACCCAGAGGCACTCGGGCCTGGGCCA	TEDC1	1.87938	1.8387	1.55946	-0.319925	-0.279248	TRUE	TRUE	G & T	1	1
ACCCAGCCAACCAAGACGTC	TAGTACCCAGCCAACCAAGACGTCAGGCGT	NUP214	1.03344	-0.121619	-0.496405	-1.52984	-0.374786	TRUE	TRUE	G & T	1	1
ACCCAGCCTGGGATTGTGGA	CACCACCCAGCCTGGGATTGTGGAAGGAGG	ITGAV	0.113614	-0.0780663	-0.572668	-0.686282	-0.494602	TRUE	TRUE	G & T	2	1
ACCCAGGTAGATAACAAGTC	AGTGACCCAGGTAGATAACAAGTCCGGTTT	METTL17	-0.478659	-0.19032	-1.06649	-0.587828	-0.876168	TRUE	TRUE	G & T	1	1
ACCCAGTTGTCACCAAGTGC	CAAAACCCAGTTGTCACCAAGTGCAGGCAT	RNF113A	-1.45865	-1.31903	-1.85018	-0.391528	-0.531153	TRUE	TRUE	G & T	2	1
ACCCATCAGACAGACTGCTC	GCCAACCCATCAGACAGACTGCTCAGGATT	PTCD3	0.909872	1.07662	-0.089725	-0.999597	-1.16635	TRUE	TRUE	G & T	1	1
ACCCATCTCCCCACAGTGGA	CACCACCCATCTCCCCACAGTGGAAGGCGG	PHB2	-0.691534	0.223322	-0.87511	-0.183576	-1.09843	TRUE	TRUE	G & T	2	1
ACCCATGCTTGTAATCTGAA	TGCCACCCATGCTTGTAATCTGAACGGTCA	RNF113A	-0.849856	-0.493806	-0.304087	0.545769	0.189719	TRUE	TRUE	G & T	1	1
ACCCATTCAGCTCGGCCAGT	AAAAACCCATTCAGCTCGGCCAGTGGGGGC	NUP214	0.00136224	0.624994	0.70793	0.706568	0.0829365	TRUE	TRUE	G & T	1	1
ACCCATTCTGCAGGAAGGTG	TAACACCCATTCTGCAGGAAGGTGGGGTGC	EIF4G1	-0.884983	-1.35203	-1.07529	-0.190309	0.276735	TRUE	TRUE	G & T	3	1
ACCCATTGTCGATATGTGCG	TAGGACCCATTGTCGATATGTGCGTGGTGG	DDB1	0.227987	-0.842206	-1.28886	-1.51685	-0.446658	TRUE	TRUE	G & T	2	1
ACCCCAACAGTGAGGAGATC	GCCAACCCCAACAGTGAGGAGATCTGGCTG	PRPF6	-0.82807	0.322163	0.643696	1.47177	0.321533	TRUE	TRUE	G & T	1	1
ACCCCACAGTCCCAGTCTGC	CATGACCCCACAGTCCCAGTCTGCGGGCAG	ATF7	-0.391035	-0.793299	-1.09521	-0.704174	-0.30191	TRUE	TRUE	G & T	1	1
ACCCCACCTTCCTGCAGAAT	GGGCACCCCACCTTCCTGCAGAATGGGTGT	EIF4G1	-1.44939	-1.20726	0.838601	2.28799	2.04586	TRUE	TRUE	G & T	1	1
ACCCCAGCGGGGACTATGGA	TGCCACCCCAGCGGGGACTATGGAAGGCAT	PIGS	0.50016	-1.34763	-1.175	-1.67516	0.172628	TRUE	TRUE	G & T	2	1
ACCCCAGTGCCTGAGTTGCC	TTCTACCCCAGTGCCTGAGTTGCCAGGGCC	SON	0.964893	1.28532	1.0358	0.070908	-0.249518	TRUE	TRUE	G & T	1	1
ACCCCATCCGGAGGCCCTGC	GTCTACCCCATCCGGAGGCCCTGCTGGCTC	GTF3C2	-0.777699	-0.459447	0.602265	1.37996	1.06171	TRUE	TRUE	G & T	1	1
ACCCCCAAGCCAGAATATGA	GTTCACCCCCAAGCCAGAATATGAAGGCCC	POLE	-1.42354	-0.454537	-0.977987	0.44555	-0.523451	TRUE	TRUE	G & T	1	1
ACCCCCACACTCGGACACTG	TGCCACCCCCACACTCGGACACTGTGGAAT	CNOT3	-0.535717	-0.187097	-0.922142	-0.386425	-0.735044	TRUE	TRUE	G & T	1	1
ACCCCCAGTGAGCCCCCTGA	CCCTACCCCCAGTGAGCCCCCTGAAGGCGG	EIF4G1	0.0897194	-1.52981	-0.0207089	-0.110428	1.50911	TRUE	TRUE	G & T	1	1
ACCCCCATGGTGACTATGCC	AGGGACCCCCATGGTGACTATGCCAGGTAA	OGT	2.38033	2.22603	2.00119	-0.37914	-0.224836	TRUE	TRUE	G & T	1	1
ACCCCCCATACCTGCCGTGC	TCACACCCCCCATACCTGCCGTGCCGGCGG	METTL17	-0.885577	-0.253038	-1.33193	-0.446355	-1.07889	TRUE	TRUE	G & T	2	1
ACCCCCGCCACCGCCTCCTG	CTCCACCCCCGCCACCGCCTCCTGCGGGCG	MED19	-0.070435	-0.0519326	0.105364	0.175799	0.157297	TRUE	TRUE	G & T	1	1
ACCCCCTTGCATCTTGCTGC	CTTGACCCCCTTGCATCTTGCTGCTGGGAA	ANKRD49	1.77501	1.84794	1.59272	-0.182282	-0.255212	TRUE	TRUE	G & T	1	1
ACCCCGAGAAGGACCAGGTG	GTCTACCCCGAGAAGGACCAGGTGAGGAGC	DNM2	1.30368	1.12025	0.833771	-0.46991	-0.286477	TRUE	TRUE	G & T	3	1
ACCCCGAGTCCCAGCAGGTG	GCTGACCCCGAGTCCCAGCAGGTGCGGCAC	MROH6	0.0688902	-0.435724	-0.705183	-0.774073	-0.269459	TRUE	TRUE	G & T	3	1
ACCCCGCACCTTAGTGCTGC	GCGGACCCCGCACCTTAGTGCTGCTGGACA	DDOST	1.19666	1.09764	1.10234	-0.0943153	0.00470555	TRUE	TRUE	G & T	1	1
ACCCCGCCCTTACCTGCTGC	ACTGACCCCGCCCTTACCTGCTGCAGGGCC	POLE	0.152348	1.53203	0.98264	0.830291	-0.549392	TRUE	TRUE	G & T	1	1
ACCCCGGTGCCAGAGTTGCC	TGCTACCCCGGTGCCAGAGTTGCCAGGGCC	SON	1.30658	1.15145	0.883379	-0.4232	-0.268076	TRUE	TRUE	G & T	1	1
ACCCCTATTGCTTCTGTGCC	TGGCACCCCTATTGCTTCTGTGCCTGGATC	PSMD1	1.6703	2.00446	1.49054	-0.179766	-0.513927	TRUE	TRUE	G & T	1	1
ACCCCTCAATAGACACAGGT	TCGGACCCCTCAATAGACACAGGTCGGGTC	INTS14	-0.504487	0.27785	-1.27269	-0.768205	-1.55054	TRUE	TRUE	G & T	2	1
ACCCCTCACCGATGAGCATG	CCAGACCCCTCACCGATGAGCATGCGGTAT	FBL	-1.69525	-0.070641	-0.955559	0.739688	-0.884918	TRUE	TRUE	G & T	1	1
ACCCCTGAAGTAGATCCTCG	GGTTACCCCTGAAGTAGATCCTCGTGGGGT	GTF3C2	0.767979	0.616626	0.692686	-0.0752937	0.0760597	TRUE	TRUE	G & T	1	1
ACCCCTGCCCTCAGCGAGTA	CTTGACCCCTGCCCTCAGCGAGTATGGCAT	TAF10	-0.457834	0.341662	0.0783802	0.536214	-0.263282	TRUE	TRUE	G & T	1	1
ACCCGACCGCATGTCTGTCA	TCAGACCCGACCGCATGTCTGTCATGGACC	POLR1H	1.14013	1.21182	1.40925	0.26912	0.197429	TRUE	TRUE	G & T	1	1
ACCCGGTGGTGCTGTGTGGC	GACAACCCGGTGGTGCTGTGTGGCTGGAAA	HINFP	0.409458	1.02564	1.08127	0.671811	0.055629	TRUE	TRUE	G & T	2	1
ACCCGTCAAGGAGTATCTGC	CGCCACCCGTCAAGGAGTATCTGCAGGACA	FAM210A	0.365413	1.79056	0.337888	-0.0275241	-1.45267	TRUE	TRUE	G & T	1	1
ACCCGTGCTGATGGCACAGT	ATATACCCGTGCTGATGGCACAGTTGGCCG	SNIP1	-1.0851	-1.46601	-1.68456	-0.599456	-0.218542	TRUE	TRUE	G & T	1	1
ACCCGTGGGACCAGAGGATA	CGAAACCCGTGGGACCAGAGGATATGGGAG	RNF113A	0.561696	0.924302	0.386961	-0.174734	-0.537341	TRUE	TRUE	G & T	1	1
ACCCGTGTTCTTCATCAGCT	TCACACCCGTGTTCTTCATCAGCTGGGCTA	NOP2	-1.21395	0.0156232	-0.33808	0.875866	-0.353703	TRUE	TRUE	G & T	1	1
ACCCGTTCGGCGAAACCCGT	ATCCACCCGTTCGGCGAAACCCGTGGGACC	RNF113A	4.82461e-05	0.0424439	0.0104115	0.0103633	-0.0320324	TRUE	TRUE	G & T	1	1
ACCCTACGAGAAAGATGATG	GTGGACCCTACGAGAAAGATGATGAGGAAG	PRPF6	-0.903701	0.0627233	-1.77054	-0.866836	-1.83326	TRUE	TRUE	G & T	2	1
ACCCTCCAAATTATCAGTAC	CACTACCCTCCAAATTATCAGTACAGGAAA	KNL1	0.234609	0.435669	-0.0670342	-0.301643	-0.502703	TRUE	TRUE	G & T	1	1
ACCCTCCAAGTACGGTGTGG	AGGAACCCTCCAAGTACGGTGTGGTGGTGT	GMPPB	-0.46467	0.941048	-0.670879	-0.206209	-1.61193	TRUE	TRUE	G & T	3	1
ACCCTCTGGTGGGCCCACGT	GCTCACCCTCTGGTGGGCCCACGTTGGGCA	RPAP1	1.1054	0.255206	0.9465	-0.158899	0.691295	TRUE	TRUE	G & T	1	1
ACCCTGACAGCACTGACTGA	TCTAACCCTGACAGCACTGACTGAAGGAAT	MROH6	0.977738	0.707096	-0.453924	-1.43166	-1.16102	TRUE	TRUE	G & T	1	1
ACCCTGGTTAGGAGTAGAAT	TAGGACCCTGGTTAGGAGTAGAATGGGACA	TBCE	-0.261368	-0.126319	-0.220372	0.0409965	-0.0940525	TRUE	TRUE	G & T	1	1
ACCCTGTCCTATGTGGACGT	GCACACCCTGTCCTATGTGGACGTTGGCAC	SDHA	-1.89845	0.0467226	-1.27115	0.627297	-1.31788	TRUE	TRUE	G & T	1	1
ACCCTTACAGTGCTGCCTGA	GACCACCCTTACAGTGCTGCCTGAAGGTGA	SRCAP	-0.191825	0.0312137	0.169321	0.361146	0.138108	TRUE	TRUE	G & T	1	1
ACCCTTCTACTTTGCAGATG	ATTGACCCTTCTACTTTGCAGATGTGGGCA	OGT	1.42281	1.02738	1.04458	-0.378222	0.0172058	TRUE	TRUE	G & T	2	1
ACCCTTGCCCTGCTGCTCAG	CCACACCCTTGCCCTGCTGCTCAGCGGGGT	EIF4G1	1.53806	2.09035	1.69645	0.158385	-0.393898	TRUE	TRUE	G & T	1	1
ACCGAAAACTGTGCGATGCA	GGCCACCGAAAACTGTGCGATGCATGGTAT	HEATR1	2.0899	1.73372	1.54153	-0.548369	-0.192188	TRUE	TRUE	G & T	1	1
ACCGAACACGGGGCAGCATG	TCCTACCGAACACGGGGCAGCATGAGGTAG	IARS1	0.0571775	-0.0228355	-0.51076	-0.567938	-0.487925	TRUE	TRUE	G & T	1	1
ACCGAACCTTCTCAAGTAGC	ACTTACCGAACCTTCTCAAGTAGCTGGTGA	MARS1	1.31773	1.41992	1.0786	-0.239127	-0.341321	TRUE	TRUE	G & T	1	1
ACCGAAGCCAGGGGAGTCCG	CGAGACCGAAGCCAGGGGAGTCCGAGGTGG	RPAP1	-0.722369	0.650667	0.136731	0.859099	-0.513936	TRUE	TRUE	G & T	1	1
ACCGACACCACCTACTTGAG	TTAAACCGACACCACCTACTTGAGTGGTAA	ERCC6L	-1.03443	-0.757958	-1.04735	-0.0129154	-0.289389	TRUE	TRUE	G & T	2	1
ACCGAGAGTCTGCTGTGTAC	AGTCACCGAGAGTCTGCTGTGTACTGGCTC	WDR55	-1.26315	-0.483459	-0.333295	0.929854	0.150164	TRUE	TRUE	G & T	1	1
ACCGAGATCGAGAACGAGTG	GTCGACCGAGATCGAGAACGAGTGCGGGAC	SRSF2	0.326474	0.721541	-0.360853	-0.687327	-1.08239	TRUE	TRUE	G & T	2	1
ACCGAGCCATCACCTCGCTG	ATCGACCGAGCCATCACCTCGCTGCGGGCC	PRPF6	0.570183	-0.88591	-0.885213	-1.4554	0.000697001	TRUE	TRUE	G & T	2	1
ACCGAGCCCGAGGAGTTAGC	GGGAACCGAGCCCGAGGAGTTAGCCGGTAA	SNIP1	-0.467423	-0.186304	0.0180301	0.485453	0.204335	TRUE	TRUE	G & T	1	1
ACCGATTACACAGTCCAGTC	GATGACCGATTACACAGTCCAGTCAGGCTA	MAK16	-0.213098	-1.02625	-0.906232	-0.693135	0.120023	TRUE	TRUE	G & T	1	1
ACCGCACTTAAAGAACAGGT	AGTCACCGCACTTAAAGAACAGGTTGGGAT	CEP152	-1.72354	-1.50262	-1.6203	0.103236	-0.117678	TRUE	TRUE	G & T	2	1
ACCGCAGCTTGGCCTGCTGG	GCGCACCGCAGCTTGGCCTGCTGGAGGTGG	CACTIN	-0.956044	-0.49382	-0.361	0.595044	0.13282	TRUE	TRUE	G & T	2	1
ACCGCCACCCCGCAGGTACG	GGGGACCGCCACCCCGCAGGTACGGGGGCG	SRSF2	0.729983	-0.0353978	0.158278	-0.571706	0.193676	TRUE	TRUE	G & T	1	1
ACCGCCAGTGCCTGGGGCTC	ACCTACCGCCAGTGCCTGGGGCTCCGGCCC	MROH6	-0.852466	-0.868331	-1.0756	-0.223134	-0.207269	TRUE	TRUE	G & T	1	1
ACCGCCCCAGAAATCAAGGT	CAGCACCGCCCCAGAAATCAAGGTGGGCTC	CNOT3	-0.136517	-0.292898	-0.261342	-0.124825	0.0315552	TRUE	TRUE	G & T	2	1
ACCGCCTAGAGCGGAGTGAA	GGAGACCGCCTAGAGCGGAGTGAACGGGGA	EIF4G1	0.402534	0.924034	1.15373	0.751199	0.229699	TRUE	TRUE	G & T	1	1
ACCGGCAAGGGATATCGCTG	CTAAACCGGCAAGGGATATCGCTGCGGAAA	POLE	0.758945	-0.369944	-0.630441	-1.38939	-0.260497	TRUE	TRUE	G & T	2	1
ACCGGCTAACTCCTCGGGCT	ACTTACCGGCTAACTCCTCGGGCTCGGTTC	SNIP1	1.30194	1.25673	0.899092	-0.402846	-0.357634	TRUE	TRUE	G & T	2	1
ACCGGGACCGGGACCGTGAG	AGGGACCGGGACCGGGACCGTGAGCGGGAG	SNRNP70	0.268645	1.12152	1.13633	0.867689	0.0148096	TRUE	TRUE	G & T	2	1
ACCGGGAGGAAGAGGATGAC	CTGTACCGGGAGGAAGAGGATGACTGGGTA	CIAO1	1.32202	1.11793	1.14166	-0.18036	0.0237382	TRUE	TRUE	G & T	1	1
ACCGGGATGCAGTGTCGGTG	GGACACCGGGATGCAGTGTCGGTGAGGAGC	RRP9	-0.743865	-1.06869	-1.68106	-0.937198	-0.612376	TRUE	TRUE	G & T	3	1
ACCGGGGAGAACCTGCTGCC	CGTCACCGGGGAGAACCTGCTGCCGGGCAT	ARL2	0.00702602	-0.122414	-0.616009	-0.623035	-0.493596	TRUE	TRUE	G & T	1	1
ACCGGGGCTCTTGGGGGGCT	GGGGACCGGGGCTCTTGGGGGGCTGGGGGC	RAD9A	0.749379	1.48027	1.17164	0.422261	-0.308635	TRUE	TRUE	G & T	2	1
ACCGGTCGGCGCTGTGGAGT	GGACACCGGTCGGCGCTGTGGAGTGGGGCT	DNM2	0.711496	0.266384	-0.0617455	-0.773242	-0.32813	TRUE	TRUE	G & T	2	1
ACCGTATTTCGAGATAAGTC	TGAAACCGTATTTCGAGATAAGTCTGGTCG	BUD13	-0.892674	-0.312617	-0.5871	0.305573	-0.274483	TRUE	TRUE	G & T	1	1
ACCGTCATAGTTGGCAGACT	ACTCACCGTCATAGTTGGCAGACTTGGATA	IGBP1	0.417492	-0.154955	0.705298	0.287807	0.860253	TRUE	TRUE	G & T	1	1
ACCGTGCATTATAACATGGG	CCCCACCGTGCATTATAACATGGGCGGCAT	SDHA	-0.532699	-0.576153	-0.937034	-0.404335	-0.36088	TRUE	TRUE	G & T	3	1
ACCGTGTATTACGGCTCGCT	GCAGACCGTGTATTACGGCTCGCTGGGCCT	SYS1	-0.856871	-0.378635	1.41107	2.26794	1.78971	TRUE	TRUE	G & T	1	1
ACCGTTCAGATTACAAGCAT	CATGACCGTTCAGATTACAAGCATGGGTGG	RNF113A	-0.924675	0.185279	-1.24668	-0.322003	-1.43196	TRUE	TRUE	G & T	1	1
ACCTACAACAATGGCAGGTC	CTTGACCTACAACAATGGCAGGTCAGGGGG	POLR1E	0.692833	0.171093	1.61099	0.918157	1.4399	TRUE	TRUE	G & T	2	1
ACCTAGAGAAAGAAGTGATC	CTGGACCTAGAGAAAGAAGTGATCTGGGAT	SPCS3	0.781054	0.0957078	1.11675	0.3357	1.02105	TRUE	TRUE	G & T	1	1
ACCTAGGAGTGTTCTTGGTG	GCATACCTAGGAGTGTTCTTGGTGAGGGTG	RACGAP1	0.978422	1.07071	0.165765	-0.812657	-0.904943	TRUE	TRUE	G & T	3	1
ACCTATGGCTTGATAATGGG	GCATACCTATGGCTTGATAATGGGTGGCAG	DDX18	-1.51889	-0.733416	-1.26679	0.2521	-0.533377	TRUE	TRUE	G & T	3	1
ACCTCAAGATTGAGAGATGC	GCTTACCTCAAGATTGAGAGATGCAGGAGA	KIF11	-1.23344	0.531226	0.130376	1.36382	-0.40085	TRUE	TRUE	G & T	1	1
ACCTCACACCTTTCTCTGCA	CCACACCTCACACCTTTCTCTGCATGGGCC	RPAP1	0.0479347	-0.259569	-0.0886916	-0.136626	0.170877	TRUE	TRUE	G & T	1	1
ACCTCACCTTGTTCATTGCC	ATGGACCTCACCTTGTTCATTGCCTGGTAG	CIAO1	1.01437	1.27174	0.770623	-0.243742	-0.501113	TRUE	TRUE	G & T	1	1
ACCTCATCTCCAAACTGCTC	CAGGACCTCATCTCCAAACTGCTCAGGCAT	AURKB	-0.24419	-0.469872	-0.825618	-0.581428	-0.355746	TRUE	TRUE	G & T	1	1
ACCTCCAGCAGGCCAAGCTG	TTCCACCTCCAGCAGGCCAAGCTGCGGTGC	CACTIN	-1.37282	-1.30157	-0.972704	0.400116	0.328869	TRUE	TRUE	G & T	2	1
ACCTCCATGCCGGAGTTGCA	TGCGACCTCCATGCCGGAGTTGCAGGGGCC	SON	-0.134543	0.777841	0.478122	0.612666	-0.299718	TRUE	TRUE	G & T	1	1
ACCTCCCAGGACTTGGGCTG	TTTGACCTCCCAGGACTTGGGCTGAGGGCC	MROH6	-0.872228	0.418503	-0.187347	0.684881	-0.60585	TRUE	TRUE	G & T	2	1
ACCTCCCGCCCACCGCCGTC	TCGCACCTCCCGCCCACCGCCGTCCGGACC	SNIP1	0.324679	0.48214	0.534771	0.210092	0.0526303	TRUE	TRUE	G & T	1	1
ACCTCCGCTGCCGCAGATGA	CGGCACCTCCGCTGCCGCAGATGATGGAAG	NMT1	1.72103	1.65087	0.997653	-0.723381	-0.65322	TRUE	TRUE	G & T	1	1
ACCTCCTCCTGCTGCTCCTG	CCTCACCTCCTCCTGCTGCTCCTGGGGGGA	PRPF6	-1.09719	-0.897586	-1.21641	-0.119219	-0.318827	TRUE	TRUE	G & T	1	1
ACCTCCTCCTGGCTCATGAC	CTCCACCTCCTCCTGGCTCATGACGGGCGT	NMT1	-0.813943	-1.06507	-1.14051	-0.326568	-0.075437	TRUE	TRUE	G & T	1	1
ACCTCCTGTAGTATCAATGG	TAGAACCTCCTGTAGTATCAATGGAGGTAT	SON	-0.355649	-0.38621	-1.05273	-0.697086	-0.666524	TRUE	TRUE	G & T	2	1
ACCTCCTTCTCAATGGACGT	GAAGACCTCCTTCTCAATGGACGTAGGCTG	GMPPB	0.0356938	-1.05695	-2.01456	-2.05025	-0.957611	TRUE	TRUE	G & T	1	1
ACCTCGGCTGGGATATCATG	TCCTACCTCGGCTGGGATATCATGAGGTAA	DNAJA3	1.55167	1.47761	0.998354	-0.55332	-0.479254	TRUE	TRUE	G & T	1	1
ACCTCGTTTCTTAGGCATGG	TTCGACCTCGTTTCTTAGGCATGGGGGTGG	GTF3C2	0.226231	0.63926	-0.549826	-0.776057	-1.18909	TRUE	TRUE	G & T	2	1
ACCTCTGCAAGTGAATCATG	ACTCACCTCTGCAAGTGAATCATGAGGAAA	RACGAP1	-1.61712	-1.12795	-2.33736	-0.720248	-1.20941	TRUE	TRUE	G & T	1	1
ACCTCTGGTATAAAGGTCGA	CCTCACCTCTGGTATAAAGGTCGAAGGCCC	BUD23	-0.416686	0.115015	0.595251	1.01194	0.480237	TRUE	TRUE	G & T	1	1
ACCTCTGTTGGGATGGCTGA	ACCTACCTCTGTTGGGATGGCTGAAGGTGA	PRMT5	-0.280457	-0.362087	-1.03099	-0.750534	-0.668904	TRUE	TRUE	G & T	1	1
ACCTCTTCTTGCAGCTATGC	TGACACCTCTTCTTGCAGCTATGCTGGGAC	RPN2	-0.769952	-0.861422	1.12213	1.89208	1.98355	TRUE	TRUE	G & T	1	1
ACCTGAACAGGAGCAGCTGA	GTACACCTGAACAGGAGCAGCTGATGGTGG	INTS2	0.796685	0.0450832	-0.0572557	-0.853941	-0.102339	TRUE	TRUE	G & T	1	1
ACCTGACACAACTTCTCCTG	CAACACCTGACACAACTTCTCCTGTGGTTC	CKAP5	0.828175	0.963414	0.449107	-0.379068	-0.514308	TRUE	TRUE	G & T	1	1
ACCTGAGAATTTGTTCCAGT	TCTCACCTGAGAATTTGTTCCAGTTGGTCT	NBAS	0.405288	1.09343	-0.119558	-0.524846	-1.21299	TRUE	TRUE	G & T	1	1
ACCTGCACTAAGACTTCCTG	ACAAACCTGCACTAAGACTTCCTGAGGGTT	NUP58	-0.0436734	0.183017	-0.37287	-0.329197	-0.555887	TRUE	TRUE	G & T	1	1
ACCTGCCTTCTTTCTTGATG	ACTCACCTGCCTTCTTTCTTGATGTGGCAG	USP5	-0.116168	0.42875	-0.528472	-0.412303	-0.957222	TRUE	TRUE	G & T	2	1
ACCTGCGCGATGGTATCTGC	ACTCACCTGCGCGATGGTATCTGCTGGCTT	PDCD11	-0.58598	-0.949749	-0.783513	-0.197533	0.166236	TRUE	TRUE	G & T	1	1
ACCTGCTTGGCTCCCGAGCT	TCTCACCTGCTTGGCTCCCGAGCTGGGCCT	RPP21	0.809994	1.03764	0.542776	-0.267218	-0.494865	TRUE	TRUE	G & T	1	1
ACCTGGACTTAGCAGATAGC	GATGACCTGGACTTAGCAGATAGCGGGCCA	SRCAP	0.806424	0.943588	0.0671021	-0.739322	-0.876486	TRUE	TRUE	G & T	1	1
ACCTGGAGGGCGACTGAGCT	TTGCACCTGGAGGGCGACTGAGCTGGGGCA	EIF4G1	-0.643249	0.497002	0.265814	0.909064	-0.231188	TRUE	TRUE	G & T	1	1
ACCTGGCATAGTCACCATGG	ACTTACCTGGCATAGTCACCATGGGGGTCC	OGT	-2.10616	-0.705646	-2.14327	-0.0371039	-1.43762	TRUE	TRUE	G & T	2	1
ACCTGGGAGACCACCTGGTG	GACAACCTGGGAGACCACCTGGTGGGGAAC	U2AF1	-0.0687599	0.142251	-0.566451	-0.497692	-0.708702	TRUE	TRUE	G & T	3	1
ACCTGGGCAAGTCGGGCAGT	GGCCACCTGGGCAAGTCGGGCAGTGGGCGT	PRPF31	0.532294	-0.0535259	0.0105002	-0.521794	0.0640262	TRUE	TRUE	G & T	1	1
ACCTGGGGATACCTGGGTCG	CAGAACCTGGGGATACCTGGGTCGTGGCCA	SRCAP	1.65823	2.03627	1.63873	-0.0194928	-0.397539	TRUE	TRUE	G & T	2	1
ACCTGGGTCCATGTTCTGAC	ATTTACCTGGGTCCATGTTCTGACGGGAAG	TOP2A	-0.286227	-0.521699	0.664834	0.951061	1.18653	TRUE	TRUE	G & T	1	1
ACCTGTAACATGATGAATGA	ACACACCTGTAACATGATGAATGATGGAGA	HEATR1	0.0496427	0.243338	-0.0370524	-0.0866952	-0.28039	TRUE	TRUE	G & T	1	1
ACCTGTCAACACCCGGGTGC	CGCCACCTGTCAACACCCGGGTGCTGGCTT	GCN1	0.840509	0.912279	-1.14584	-1.98635	-2.05812	TRUE	TRUE	G & T	2	1
ACCTGTCCTGCAGCTATGGA	CCCTACCTGTCCTGCAGCTATGGAAGGGCC	ILK	1.79479	0.282154	0.239604	-1.55518	-0.0425504	TRUE	TRUE	G & T	2	1
ACCTGTCGACTAATGTTAGC	CAGTACCTGTCGACTAATGTTAGCAGGCGT	ITGAV	-0.252741	-0.410479	-0.00702109	0.24572	0.403458	TRUE	TRUE	G & T	1	1
ACCTGTGACGACGACAGAGT	AACAACCTGTGACGACGACAGAGTTGGAGC	SON	-0.147887	0.236721	-1.03178	-0.883895	-1.2685	TRUE	TRUE	G & T	2	1
ACCTGTGATGCCCTGGTGAA	CCCCACCTGTGATGCCCTGGTGAATGGGAT	DSN1	-0.595079	-0.262346	-0.280835	0.314244	-0.0184891	TRUE	TRUE	G & T	1	1
ACCTGTGCCCGAGCAGATGC	GAGGACCTGTGCCCGAGCAGATGCTGGCCC	TEDC1	0.141373	0.217327	-1.18799	-1.32936	-1.40531	TRUE	TRUE	G & T	1	1
ACCTGTGGCTGCTGGCGCTC	CCGGACCTGTGGCTGCTGGCGCTCTGGAGC	DNM2	1.16051	0.562433	0.491268	-0.669238	-0.0711653	TRUE	TRUE	G & T	1	1
ACCTGTGGGATCACAGGCCT	TGTCACCTGTGGGATCACAGGCCTGGGGCG	MTOR	1.47877	2.01679	1.80613	0.327359	-0.210656	TRUE	TRUE	G & T	1	1
ACCTGTGGGCCGACAAGTAC	GCCTACCTGTGGGCCGACAAGTACCGGCCA	CACTIN	-2.07374	-1.01922	-0.131242	1.9425	0.887979	TRUE	TRUE	G & T	1	1
ACCTTAATAGGGAAGAGGAT	TCCTACCTTAATAGGGAAGAGGATGGGAAA	PRMT5	-1.05151	-0.901048	-0.937998	0.11351	-0.0369501	TRUE	TRUE	G & T	2	1
ACCTTATCATTAAGAAACTG	GAAAACCTTATCATTAAGAAACTGTGGTAA	SKA1	-0.230605	-0.550093	-1.36966	-1.13905	-0.819566	TRUE	TRUE	G & T	1	1
ACCTTCAGGCAGCACTGTAA	CCTCACCTTCAGGCAGCACTGTAAGGGTGG	SRCAP	0.00745418	-0.6261	0.332175	0.324721	0.958275	TRUE	TRUE	G & T	1	1
ACCTTCATAATTTCTCGATA	ACTTACCTTCATAATTTCTCGATAGGGGTG	DICER1	-0.763628	-0.591927	-0.143998	0.619629	0.447928	TRUE	TRUE	G & T	1	1
ACCTTCATCTGGAATAAGGT	GGGCACCTTCATCTGGAATAAGGTGGGCCC	CACTIN	-1.97975	-1.01046	-1.02972	0.950028	-0.0192661	TRUE	TRUE	G & T	2	1
ACCTTCTACCTGTTTGCTCG	CAATACCTTCTACCTGTTTGCTCGTGGGGT	ZNF131	0.828858	1.18239	0.545346	-0.283512	-0.637043	TRUE	TRUE	G & T	1	1
ACCTTCTGCCTTCACAGGTG	TCCGACCTTCTGCCTTCACAGGTGAGGATG	MTOR	0.0979446	0.503188	-0.203597	-0.301541	-0.706785	TRUE	TRUE	G & T	3	1
ACCTTCTTCTCTGCCGCCTG	AGCCACCTTCTTCTCTGCCGCCTGTGGGTT	PRPF31	0.335539	0.861201	-0.365252	-0.700791	-1.22645	TRUE	TRUE	G & T	1	1
ACCTTCTTTCGTCTGCGCAT	CCTTACCTTCTTTCGTCTGCGCATTGGTGA	RBBP6	-1.16236	-1.03858	-0.727251	0.435113	0.311328	TRUE	TRUE	G & T	1	1
ACCTTGAGATGGGCGAATGC	GCCAACCTTGAGATGGGCGAATGCTGGTCC	TRUB2	0.351517	-0.558003	0.021475	-0.330042	0.579478	TRUE	TRUE	G & T	1	1
ACCTTGCCAGGAGCAGGCTG	CTCCACCTTGCCAGGAGCAGGCTGAGGTGG	CDK12	1.01541	0.605021	0.0399529	-0.975454	-0.565068	TRUE	TRUE	G & T	2	1
ACCTTGGGGCTTCTGGTGGC	GGCGACCTTGGGGCTTCTGGTGGCTGGACT	SLC39A7	-0.502369	-0.244763	0.325959	0.828327	0.570721	TRUE	TRUE	G & T	2	1
ACCTTTAGATTCCCGTGAGT	CATTACCTTTAGATTCCCGTGAGTTGGTCT	KNL1	-1.10939	-0.0571574	-0.201915	0.907471	-0.144758	TRUE	TRUE	G & T	2	1
ACCTTTCCCAGCAACTCCTG	CTTGACCTTTCCCAGCAACTCCTGGGGCAG	DAP3	0.42862	0.0106717	-0.091559	-0.520179	-0.102231	TRUE	TRUE	G & T	1	1
ACCTTTCTCACAAGCCAAGT	ACTTACCTTTCTCACAAGCCAAGTGGGCAA	SRCAP	-1.2546	-2.03076	-1.58802	-0.333424	0.442737	TRUE	TRUE	G & T	1	1
ACCTTTCTCTTCTTTAATAG	AGTTACCTTTCTCTTCTTTAATAGTGGCAT	MAK16	0.30806	0.513917	-0.66143	-0.96949	-1.17535	TRUE	TRUE	G & T	1	1
ACCTTTGTCCTCCCAGGTCC	CAGCACCTTTGTCCTCCCAGGTCCTGGAGC	ARL2	2.00974	2.07482	1.83059	-0.179148	-0.244231	TRUE	TRUE	G & T	1	1
ACGAAAAGATGTAGCCGTGG	AGCGACGAAAAGATGTAGCCGTGGCGGGTG	EXOSC1	-0.324731	-0.573067	-0.499702	-0.174971	0.0733648	TRUE	TRUE	G & T	3	1
ACGAACGTCGTGGATCAGAT	AACGACGAACGTCGTGGATCAGATCGGAGC	CDK12	3.39149	1.66966	2.59616	-0.795324	0.926503	TRUE	TRUE	G & T	1	1
ACGAAGGCTGGGATTCTGAA	GGCGACGAAGGCTGGGATTCTGAAGGGCTA	EIF4G1	0.450121	-0.118538	0.184601	-0.26552	0.303139	TRUE	TRUE	G & T	1	1
ACGAAGTACCTCAGCTCTGA	CTTCACGAAGTACCTCAGCTCTGACGGGAT	POLA2	-0.0277362	-0.733601	0.0301132	0.0578494	0.763714	TRUE	TRUE	G & T	1	1
ACGACAGCGCTGGAGTTGCC	GGCAACGACAGCGCTGGAGTTGCCGGGGCA	SON	1.40783	0.914973	0.0407513	-1.36708	-0.874222	TRUE	TRUE	G & T	1	1
ACGACCCCGTGAACTACGTG	ACAAACGACCCCGTGAACTACGTGAGGCAA	PSMD1	-1.33706	-0.143798	-0.197173	1.13989	-0.0533748	TRUE	TRUE	G & T	2	1
ACGACCTGCACAGCAATGCA	CCTGACGACCTGCACAGCAATGCATGGGCT	POLA2	0.135277	0.0283741	0.111781	-0.0234958	0.0834071	TRUE	TRUE	G & T	1	1
ACGACCTGGATTCAGACTGA	CCCCACGACCTGGATTCAGACTGATGGTCT	SLC7A6OS	0.552362	0.545258	-0.224271	-0.776633	-0.769529	TRUE	TRUE	G & T	1	1
ACGACCTGGCCAAGCTGCTG	GGGGACGACCTGGCCAAGCTGCTGTGGCTG	MTOR	0.685728	0.66285	0.777626	0.0918978	0.114775	TRUE	TRUE	G & T	2	1
ACGACTCACCAGGTCCTGCA	ATGCACGACTCACCAGGTCCTGCAGGGTGA	POLE	-1.0746	-1.0075	0.190487	1.26509	1.19799	TRUE	TRUE	G & T	1	1
ACGAGAAGCGCAGCAACGTG	CCGGACGAGAAGCGCAGCAACGTGCGGTGG	LUC7L3	-1.13149	-0.597051	-0.898084	0.233405	-0.301033	TRUE	TRUE	G & T	2	1
ACGAGAAGGGTTTAATGATG	CCAGACGAGAAGGGTTTAATGATGTGGTGA	QRSL1	1.56829	1.23668	0.628242	-0.940045	-0.608442	TRUE	TRUE	G & T	2	1
ACGAGCATGTTATCCGCTGC	AAGTACGAGCATGTTATCCGCTGCAGGCTC	SRCAP	-1.45157	-0.76877	-0.277779	1.17379	0.490991	TRUE	TRUE	G & T	1	1
ACGAGCGTGCGCGCCGTCGC	GACCACGAGCGTGCGCGCCGTCGCCGGCGA	CACTIN	1.47624	1.33387	1.63934	0.163099	0.305464	TRUE	TRUE	G & T	1	1
ACGAGGCGCACCAGATGTAC	TACTACGAGGCGCACCAGATGTACCGGACC	GET4	-1.13094	-1.9653	-1.05613	0.0748152	0.909171	TRUE	TRUE	G & T	1	1
ACGAGGGGATACAGGTCGCT	GAGCACGAGGGGATACAGGTCGCTGGGAAC	NOLC1	1.08892	0.157067	-1.8059	-2.89482	-1.96296	TRUE	TRUE	G & T	1	1
ACGAGGTGGAAACAAGATGG	CTTCACGAGGTGGAAACAAGATGGAGGATT	RSL1D1	-0.664304	-0.837289	-1.26994	-0.605634	-0.43265	TRUE	TRUE	G & T	2	1
ACGAGTCCCCGGCCTCTCAG	TGACACGAGTCCCCGGCCTCTCAGGGGCTT	SRCAP	0.342963	0.414041	-0.169076	-0.512038	-0.583116	TRUE	TRUE	G & T	1	1
ACGATCGCTCCGTGAAGGTG	TCCCACGATCGCTCCGTGAAGGTGTGGAAT	RRP9	0.613846	-0.725221	-0.805597	-1.41944	-0.080376	TRUE	TRUE	G & T	3	1
ACGATGAGGAGGAAAGAGAT	GAGGACGATGAGGAGGAAAGAGATGGGGAG	POLE	1.35949	1.3469	0.0621013	-1.29739	-1.2848	TRUE	TRUE	G & T	1	1
ACGATGGTGCTGGAGTTGCC	GGCAACGATGGTGCTGGAGTTGCCAGGACA	SON	1.37598	0.667229	0.499995	-0.875983	-0.167234	TRUE	TRUE	G & T	1	1
ACGCAAGAACTACAAGCTGC	CTGAACGCAAGAACTACAAGCTGCAGGAGG	NRBP1	0.48363	0.445665	1.6944	1.21077	1.24873	TRUE	TRUE	G & T	1	1
ACGCACCCTCGCCATGGACT	CCGAACGCACCCTCGCCATGGACTCGGCCC	HM13	-0.221013	0.359833	-0.292495	-0.0714815	-0.652328	TRUE	TRUE	G & T	1	1
ACGCACGGTGTCCACGTAGA	AGGCACGCACGGTGTCCACGTAGAAGGAGT	POLE	1.23384	0.75132	1.47555	0.241706	0.724225	TRUE	TRUE	G & T	1	1
ACGCACTGGACTGCCTCCTG	CTGCACGCACTGGACTGCCTCCTGAGGGGT	EIF4G1	0.459779	1.21125	0.368116	-0.0916627	-0.84313	TRUE	TRUE	G & T	1	1
ACGCAGCCCGTCCCCAAGCT	GGATACGCAGCCCGTCCCCAAGCTGGGTAT	NMT1	-0.26819	-0.482714	0.330592	0.598782	0.813306	TRUE	TRUE	G & T	1	1
ACGCAGCCGTTCACGGCGGT	GGTCACGCAGCCGTTCACGGCGGTGGGCTT	DDB1	-0.615617	0.616956	0.177537	0.793154	-0.439419	TRUE	TRUE	G & T	2	1
ACGCAGGATGTTGGGATGGC	AGAGACGCAGGATGTTGGGATGGCTGGGGG	AURKB	-0.316952	0.825656	0.1126	0.429552	-0.713055	TRUE	TRUE	G & T	2	1
ACGCAGTCGCCGTTCGCCTG	GGCAACGCAGTCGCCGTTCGCCTGTGGCTG	ILK	0.450495	0.331466	0.415279	-0.0352154	0.0838139	TRUE	TRUE	G & T	1	1
ACGCCTAGCCTTGCTTCCTG	CCTCACGCCTAGCCTTGCTTCCTGCGGAGC	DNAJA3	1.77663	1.41909	1.14976	-0.626871	-0.269327	TRUE	TRUE	G & T	1	1
ACGCGCGAGGAGGTGGTGGG	GCAGACGCGCGAGGAGGTGGTGGGCGGCGA	YY1	-0.181369	-0.44218	0.406687	0.588056	0.848867	TRUE	TRUE	G & T	3	1
ACGCGGTTGCTGCGGGGCTC	GGCGACGCGGTTGCTGCGGGGCTCGGGTTC	PMPCA	1.51793	1.43748	0.673088	-0.844846	-0.764388	TRUE	TRUE	G & T	1	1
ACGCTACTTCGATGGCAGTG	GGCGACGCTACTTCGATGGCAGTGGGGGCA	USP5	-1.0904	-0.395908	-0.470187	0.620215	-0.0742791	TRUE	TRUE	G & T	2	1
ACGCTCGCGCTCGCGGTCCG	ACACACGCTCGCGCTCGCGGTCCGCGGGTC	CACTIN	-0.176883	-0.609676	-0.43241	-0.255527	0.177266	TRUE	TRUE	G & T	1	1
ACGCTCTAATCCGATCCTCG	ACTCACGCTCTAATCCGATCCTCGTGGTAC	MRPS23	-1.96458	-1.27953	-2.07671	-0.112124	-0.797173	TRUE	TRUE	G & T	1	1
ACGCTCTGAGAGGCTTGCTA	AATGACGCTCTGAGAGGCTTGCTAAGGAAG	LARS2	0.177383	0.223012	-0.344385	-0.521768	-0.567397	TRUE	TRUE	G & T	1	1
ACGCTGCAGAACATTTCTGA	GAATACGCTGCAGAACATTTCTGAAGGATT	ADSL	0.053989	0.256786	-0.507736	-0.561725	-0.764522	TRUE	TRUE	G & T	1	1
ACGCTGCAGGGGTGGGGGCT	GGAGACGCTGCAGGGGTGGGGGCTAGGGAG	NUP214	0.797461	2.17527	1.51265	0.715193	-0.662615	TRUE	TRUE	G & T	2	1
ACGCTGGCAGTGCTGGATGC	AGCCACGCTGGCAGTGCTGGATGCCGGGAT	EXOSC4	-0.828705	-0.823149	-0.887604	-0.0588989	-0.0644556	TRUE	TRUE	G & T	1	1
ACGCTTCAGATACTCGGCCT	AGTAACGCTTCAGATACTCGGCCTTGGAAA	BUD13	0.224757	0.703885	1.17004	0.945283	0.466155	TRUE	TRUE	G & T	1	1
ACGCTTTCAGGTTCATGCAT	TAATACGCTTTCAGGTTCATGCATGGGAGA	TNPO3	-2.17141	-1.74218	-1.57456	0.596849	0.16762	TRUE	TRUE	G & T	1	1
ACGGAAGGTCCAGGATGCTG	TGCCACGGAAGGTCCAGGATGCTGCGGGCA	POLE	1.35221	-0.841536	0.107261	-1.24495	0.948797	TRUE	TRUE	G & T	2	1
ACGGACCTAAGGATGGGTGG	AGCCACGGACCTAAGGATGGGTGGTGGGAG	GCN1	0.219447	0.513902	-0.586136	-0.805583	-1.10004	TRUE	TRUE	G & T	3	1
ACGGAGATCCTTGAGAGTGA	CTACACGGAGATCCTTGAGAGTGACGGTGC	DDB1	1.29215	0.94617	0.583677	-0.708473	-0.362493	TRUE	TRUE	G & T	2	1
ACGGAGGTGACAGATTTCGC	CACAACGGAGGTGACAGATTTCGCAGGACA	IARS1	-1.0409	-0.0740386	-1.16106	-0.120169	-1.08703	TRUE	TRUE	G & T	1	1
ACGGATGCAAAACGTCTGCA	GAAAACGGATGCAAAACGTCTGCATGGCCT	MCM4	0.767605	0.252907	0.162417	-0.605188	-0.0904894	TRUE	TRUE	G & T	1	1
ACGGATGCCCTGCGCTGTGA	AAAGACGGATGCCCTGCGCTGTGAGGGGAT	POLE	0.0826226	-1.03553	0.257218	0.174595	1.29275	TRUE	TRUE	G & T	2	1
ACGGCAGCCAGAAGGACGTC	AAGCACGGCAGCCAGAAGGACGTCCGGTGA	PDCD11	0.480617	0.0870192	-0.735612	-1.21623	-0.822631	TRUE	TRUE	G & T	1	1
ACGGCCCCGGCCTGCTGCTG	GACCACGGCCCCGGCCTGCTGCTGTGGGAG	CCT7	1.74176	1.64461	1.33258	-0.409182	-0.312028	TRUE	TRUE	G & T	2	1
ACGGCGCGGGGAAGGCAGTC	CCGTACGGCGCGGGGAAGGCAGTCTGGAAA	TAF6L	-0.271129	-1.42549	1.5238	1.79493	2.94929	TRUE	TRUE	G & T	1	1
ACGGCGGCTGATAAGGATCG	GCGGACGGCGGCTGATAAGGATCGAGGGGA	EIF4G1	-0.73238	-0.710859	0.0105096	0.74289	0.721369	TRUE	TRUE	G & T	1	1
ACGGCTGGGTTCAACTCCTG	TGTCACGGCTGGGTTCAACTCCTGGGGGGC	CDK12	-0.262563	0.505495	-0.00383154	0.258731	-0.509327	TRUE	TRUE	G & T	1	1
ACGGCTGGTAACTGTGGTAG	CAGGACGGCTGGTAACTGTGGTAGAGGAAA	SRCAP	1.58416	0.265689	-0.216476	-1.80063	-0.482165	TRUE	TRUE	G & T	2	1
ACGGGACTCAATCCGCGCCT	AGACACGGGACTCAATCCGCGCCTCGGCCG	MROH6	0.0389705	0.310218	-0.355325	-0.394296	-0.665543	TRUE	TRUE	G & T	1	1
ACGGGCCCCTGCGCTGGATA	ATGCACGGGCCCCTGCGCTGGATACGGCGA	RPL4	-1.86325	-0.331579	-0.297278	1.56597	0.0343016	TRUE	TRUE	G & T	1	1
ACGGGCCTTCTCGATCTCCG	CGGCACGGGCCTTCTCGATCTCCGTGGCCT	PDCD11	-0.758577	-1.57666	-0.967592	-0.209015	0.609068	TRUE	TRUE	G & T	1	1
ACGGGGATGCCACTCCACTG	TAAAACGGGGATGCCACTCCACTGAGGGCC	HEATR1	-0.935521	-0.543332	-0.703868	0.231652	-0.160536	TRUE	TRUE	G & T	1	1
ACGGGGCCCCCAGACTCTGA	TGGAACGGGGCCCCCAGACTCTGAAGGAAA	MTOR	0.209252	-0.162049	0.367542	0.15829	0.529591	TRUE	TRUE	G & T	1	1
ACGGGTGATAAACTGGGCAT	AAGAACGGGTGATAAACTGGGCATTGGGTG	MARS1	-0.874867	-0.678626	-1.25533	-0.38046	-0.576701	TRUE	TRUE	G & T	1	1
ACGGTACCTGTAAGTAGCTG	GGATACGGTACCTGTAAGTAGCTGGGGAAG	PDCD11	-0.451695	-0.655013	0.631708	1.0834	1.28672	TRUE	TRUE	G & T	2	1
ACGGTCACCTGTATTCGCTG	GGATACGGTCACCTGTATTCGCTGTGGCTT	POLR1H	-2.20148	-0.753036	-0.498782	1.7027	0.254254	TRUE	TRUE	G & T	2	1
ACGGTGAGAGTAGCTGATGG	CTTGACGGTGAGAGTAGCTGATGGGGGCTA	POLA2	0.151166	1.02039	-0.640535	-0.7917	-1.66093	TRUE	TRUE	G & T	2	1
ACGGTGGCACGTAGATGCTC	GCGCACGGTGGCACGTAGATGCTCGGGCGC	RNF113A	0.282073	0.177886	-0.661815	-0.943888	-0.839701	TRUE	TRUE	G & T	1	1
ACGGTGGGGAGGACAGGGAT	ATGCACGGTGGGGAGGACAGGGATCGGCTC	SDHA	0.228786	-0.479531	-0.0744369	-0.303223	0.405094	TRUE	TRUE	G & T	2	1
ACGGTTGATCTCCACACCGT	GCTCACGGTTGATCTCCACACCGTTGGCCC	PRPF6	1.3292	0.750992	0.561767	-0.767436	-0.189225	TRUE	TRUE	G & T	1	1
ACGGTTGGGTTACCGATCGG	CAGGACGGTTGGGTTACCGATCGGCGGGCA	MROH6	-0.460463	0.252761	-0.935903	-0.475441	-1.18866	TRUE	TRUE	G & T	2	1
ACGTACAATGGTGGGTGTGG	CAGGACGTACAATGGTGGGTGTGGGGGTAG	ATF7	1.38756	0.268718	0.0285128	-1.35904	-0.240206	TRUE	TRUE	G & T	3	1
ACGTAGCGCGAGGCCGGGCT	CTGCACGTAGCGCGAGGCCGGGCTAGGCCC	TAF6L	0.119413	1.5849	-0.785155	-0.904568	-2.37005	TRUE	TRUE	G & T	2	1
ACGTATTTCTCTGCCTCCTG	CAGAACGTATTTCTCTGCCTCCTGAGGTCC	COPS3	0.266312	0.579248	-0.656626	-0.922939	-1.23587	TRUE	TRUE	G & T	1	1
ACGTCAATCCGAGCTCGTCC	AATGACGTCAATCCGAGCTCGTCCCGGCCT	COQ2	0.56011	1.0695	0.832439	0.272328	-0.23706	TRUE	TRUE	G & T	1	1
ACGTCATCATCATCCATGAC	GAAAACGTCATCATCATCCATGACAGGATC	DICER1	1.52118	0.83453	1.38597	-0.135218	0.551438	TRUE	TRUE	G & T	1	1
ACGTCCAGGCTCTGCCTCAG	CCCCACGTCCAGGCTCTGCCTCAGAGGGGG	MROH6	0.407895	0.605338	0.641506	0.233611	0.0361687	TRUE	TRUE	G & T	1	1
ACGTCCAGGTGGTAGATGAG	CCCCACGTCCAGGTGGTAGATGAGTGGACA	POLE	1.20536	0.451257	-0.418064	-1.62342	-0.869321	TRUE	TRUE	G & T	2	1
ACGTCCTCGTACTAGTAGTC	ACCTACGTCCTCGTACTAGTAGTCTGGAGG	NAPG	-1.42145	0.153384	-0.0756477	1.3458	-0.229032	TRUE	TRUE	G & T	1	1
ACGTGATTCTGAATGGTGGA	CCCAACGTGATTCTGAATGGTGGAAGGTAA	KNL1	-0.662173	-1.17929	-0.510417	0.151756	0.668872	TRUE	TRUE	G & T	2	1
ACGTGCCTGGGGCTGCTCCG	GCTTACGTGCCTGGGGCTGCTCCGTGGCCA	POLE	-1.65779	0.419544	-0.848442	0.809351	-1.26799	TRUE	TRUE	G & T	1	1
ACGTGCTAAGGACCAACCTG	CAGGACGTGCTAAGGACCAACCTGGGGCCC	CCT6A	-1.84018	-1.28216	-1.21615	0.624032	0.0660147	TRUE	TRUE	G & T	1	1
ACGTGCTCTTGGGGAGATGC	CCACACGTGCTCTTGGGGAGATGCTGGCTG	MROH6	-0.269854	-0.219058	-0.958941	-0.689087	-0.739883	TRUE	TRUE	G & T	1	1
ACGTGGGCTCTTACTCGCTG	CAGGACGTGGGCTCTTACTCGCTGGGGGAG	VPS28	-1.46167	0.571868	-0.342262	1.11941	-0.914129	TRUE	TRUE	G & T	2	1
ACGTGGTGGTCGTAGTCGCT	CAGGACGTGGTGGTCGTAGTCGCTCGGGAA	DHX35	1.26089	0.235796	0.629972	-0.630921	0.394176	TRUE	TRUE	G & T	1	1
ACGTGTTCATACAGATGTAG	AGAAACGTGTTCATACAGATGTAGAGGCCC	USP5	0.470602	-0.0347726	-0.172212	-0.642813	-0.137439	TRUE	TRUE	G & T	2	1
ACGTTACAGTGTCTCCCGCT	CACAACGTTACAGTGTCTCCCGCTGGGAAG	NBAS	-0.00170472	0.245263	-0.10692	-0.105215	-0.352182	TRUE	TRUE	G & T	1	1
ACGTTCTGGATGTGATGTGC	TACTACGTTCTGGATGTGATGTGCTGGCGG	SNUPN	-0.473727	-0.773942	-1.10123	-0.627507	-0.327291	TRUE	TRUE	G & T	2	1
ACGTTGCTGCGCTTCTCGTC	CCGCACGTTGCTGCGCTTCTCGTCCGGGGC	LUC7L3	0.402266	-0.746745	-0.594724	-0.99699	0.15202	TRUE	TRUE	G & T	1	1
ACGTTTACGACATGATGTGA	AGAAACGTTTACGACATGATGTGATGGCTC	ADSL	-0.590171	-0.303213	-0.120183	0.469988	0.18303	TRUE	TRUE	G & T	2	1
ACTAACAGGAAAGCCAGTGA	ATGGACTAACAGGAAAGCCAGTGATGGTGA	SNRPF	0.229599	-0.624791	-1.2009	-1.4305	-0.576106	TRUE	TRUE	G & T	2	1
ACTACATCAAACTGCACCTG	CACTACTACATCAAACTGCACCTGAGGACC	METTL17	-0.0418309	-0.23894	-0.270004	-0.228173	-0.031064	TRUE	TRUE	G & T	1	1
ACTACATCCCTGGACAGGTG	GCCTACTACATCCCTGGACAGGTGAGGCTG	EIF4G1	2.25998	1.46169	0.715886	-1.54409	-0.7458	TRUE	TRUE	G & T	3	1
ACTACCACCACTAGGACTGG	CTTCACTACCACCACTAGGACTGGTGGAAA	SON	-0.713469	-1.54206	-0.766006	-0.0525374	0.776051	TRUE	TRUE	G & T	2	1
ACTACCGCCACCACCATGGA	CGCCACTACCGCCACCACCATGGAAGGAGC	TNPO3	0.548802	-0.89385	-0.411316	-0.960119	0.482534	TRUE	TRUE	G & T	2	1
ACTACCTGAGGATGGCTCGC	CACAACTACCTGAGGATGGCTCGCAGGGCA	TEDC1	0.0752079	-0.450484	-0.301391	-0.376599	0.149093	TRUE	TRUE	G & T	1	1
ACTACTGCACAAGGAGATGC	TTGAACTACTGCACAAGGAGATGCTGGGTG	DDB1	-1.21355	0.405558	-1.78218	-0.568631	-2.18774	TRUE	TRUE	G & T	1	1
ACTAGAGCCAGGCAGGATGA	GCCCACTAGAGCCAGGCAGGATGAGGGGGT	USP5	0.339072	-0.774019	-0.347934	-0.687006	0.426085	TRUE	TRUE	G & T	1	1
ACTAGAGCCCCCACCAATAG	CTCCACTAGAGCCCCCACCAATAGTGGTAG	BMS1	-0.897847	-0.790045	-0.798736	0.0991111	-0.00869112	TRUE	TRUE	G & T	1	1
ACTAGATCAGAGATCATAGA	AGTGACTAGATCAGAGATCATAGATGGTAA	DSN1	1.63549	1.56751	0.677312	-0.958182	-0.890197	TRUE	TRUE	G & T	1	1
ACTAGCAAGGGGAGAGGAGT	CAGGACTAGCAAGGGGAGAGGAGTTGGGAA	SRCAP	-0.507485	0.296165	-0.31988	0.187605	-0.616045	TRUE	TRUE	G & T	2	1
ACTATAAGTTGAACTGGTGC	CTGAACTATAAGTTGAACTGGTGCAGGATC	INTS8	-0.0169463	0.443313	0.460023	0.47697	0.0167103	TRUE	TRUE	G & T	2	1
ACTATGAAGGAGGGCATGCA	TCTCACTATGAAGGAGGGCATGCATGGCAG	SPATA5L1	-0.572414	-0.926963	-1.20046	-0.628045	-0.273497	TRUE	TRUE	G & T	1	1
ACTATTAAGTCCTTTACTCG	AGATACTATTAAGTCCTTTACTCGAGGAGA	GEMIN5	-0.236717	-0.215611	-0.853057	-0.616339	-0.637446	TRUE	TRUE	G & T	1	1
ACTATTCACCGACAATGTAG	CGTCACTATTCACCGACAATGTAGGGGAAT	COG3	0.454334	0.0668638	-0.233604	-0.687938	-0.300468	TRUE	TRUE	G & T	2	1
ACTATTGGTGGGGGCTCTAG	TACCACTATTGGTGGGGGCTCTAGTGGAGT	BMS1	0.871112	-1.12681	-1.1527	-2.02381	-0.0258913	TRUE	TRUE	G & T	1	1
ACTCAAAGCCGGCCCTGACT	CTGGACTCAAAGCCGGCCCTGACTCGGGGG	NBAS	0.22465	0.288648	-1.24188	-1.46653	-1.53053	TRUE	TRUE	G & T	1	1
ACTCAAGGAACAGTATGCTC	GTCCACTCAAGGAACAGTATGCTCAGGTAG	PMVK	-1.92044	-1.73554	-1.67839	0.242057	0.0571524	TRUE	TRUE	G & T	1	1
ACTCAATAGCCGTAGTGTAA	ATGCACTCAATAGCCGTAGTGTAATGGTGA	ILK	0.500907	-0.884475	-0.333359	-0.834266	0.551116	TRUE	TRUE	G & T	1	1
ACTCACACTGGATTCTGCTG	GTCTACTCACACTGGATTCTGCTGGGGCCG	MARS1	0.429089	0.821393	0.05499	-0.374099	-0.766403	TRUE	TRUE	G & T	2	1
ACTCACATCATCCGACTGCA	GGAGACTCACATCATCCGACTGCATGGTGT	MAK16	-0.252389	-0.374702	-1.48728	-1.23489	-1.11258	TRUE	TRUE	G & T	1	1
ACTCACCAGGTTCCGCAGCT	GCAGACTCACCAGGTTCCGCAGCTGGGCCG	RFC3	0.264254	-0.0264722	-0.0368759	-0.30113	-0.0104037	TRUE	TRUE	G & T	1	1
ACTCACCATGGTTGCGCATG	GGCCACTCACCATGGTTGCGCATGTGGTCC	HINFP	-0.585705	-0.430974	-0.841189	-0.255484	-0.410215	TRUE	TRUE	G & T	1	1
ACTCACCCCTGCAGCGGATA	ACTAACTCACCCCTGCAGCGGATACGGCTC	GTF3C2	0.0452097	0.630416	0.675734	0.630524	0.0453179	TRUE	TRUE	G & T	1	1
ACTCACCTAAGTAGAATCGC	CCCCACTCACCTAAGTAGAATCGCAGGAAG	MRPS25	-1.37117	-1.70463	-1.36564	0.00553279	0.33899	TRUE	TRUE	G & T	1	1
ACTCACGGCATCCCGGCTGG	AGATACTCACGGCATCCCGGCTGGTGGACT	GCN1	0.133804	-0.699754	-0.557107	-0.690911	0.142647	TRUE	TRUE	G & T	2	1
ACTCACTTCCCCATTTAATG	AAGCACTCACTTCCCCATTTAATGAGGTAA	NUP160	-1.94384	-1.32804	0.0937558	2.0376	1.4218	TRUE	TRUE	G & T	1	1
ACTCACTTCCTCTGGAAGTC	CACTACTCACTTCCTCTGGAAGTCAGGGAT	USP5	0.224	-0.176461	0.468276	0.244275	0.644737	TRUE	TRUE	G & T	1	1
ACTCAGATGGATCAAGATGA	GCAAACTCAGATGGATCAAGATGAAGGAAC	COG3	-0.0913305	0.109019	0.156889	0.24822	0.0478702	TRUE	TRUE	G & T	1	1
ACTCAGCAGCCTTGGTGCTC	TGGGACTCAGCAGCCTTGGTGCTCAGGTGC	RPN2	0.12604	-0.115182	0.19037	0.0643296	0.305551	TRUE	TRUE	G & T	1	1
ACTCAGCCTCTTGTTGGCTA	AGACACTCAGCCTCTTGTTGGCTAAGGTGA	GCN1	0.225326	0.137271	-0.147739	-0.373065	-0.28501	TRUE	TRUE	G & T	1	1
ACTCAGCTGCTTTGGATGCC	TCCAACTCAGCTGCTTTGGATGCCAGGCCT	PFDN2	1.59793	2.20702	1.92556	0.327629	-0.281466	TRUE	TRUE	G & T	1	1
ACTCAGGAGAGGAGCAGTCA	TCGGACTCAGGAGAGGAGCAGTCACGGGGC	CACTIN	0.826267	0.692228	0.590565	-0.235703	-0.101664	TRUE	TRUE	G & T	1	1
ACTCATGGCCAAGGCGCTGC	ATACACTCATGGCCAAGGCGCTGCAGGAGT	PRPF6	-0.0375132	0.0269596	-0.487925	-0.450412	-0.514885	TRUE	TRUE	G & T	1	1
ACTCATGGGGACCTTGTAAG	CAGGACTCATGGGGACCTTGTAAGTGGCCT	TAF6L	-0.631742	0.62933	0.117316	0.749058	-0.512014	TRUE	TRUE	G & T	1	1
ACTCATTCAGATCTCAAGGT	CAGAACTCATTCAGATCTCAAGGTTGGGGA	DICER1	-0.492222	-1.51054	-1.62584	-1.13362	-0.115299	TRUE	TRUE	G & T	2	1
ACTCCACAGAGCCCGGGAGT	AAACACTCCACAGAGCCCGGGAGTGGGATG	IGBP1	1.03354	1.39681	0.875346	-0.158193	-0.521463	TRUE	TRUE	G & T	2	1
ACTCCACATACTCGTAGATG	CGGGACTCCACATACTCGTAGATGCGGTGC	PRPF31	-0.384029	-0.655819	-0.9788	-0.594771	-0.322981	TRUE	TRUE	G & T	2	1
ACTCCACCAACACTGTGTGC	GAGAACTCCACCAACACTGTGTGCGGGTCT	E4F1	-0.482009	-0.263394	-0.779639	-0.29763	-0.516245	TRUE	TRUE	G & T	2	1
ACTCCAGGCGAGGTTGGCAT	GTCCACTCCAGGCGAGGTTGGCATCGGCTG	MCM4	1.00028	0.960789	1.23157	0.231293	0.270779	TRUE	TRUE	G & T	1	1
ACTCCCAGCTCTCGGGTAGA	CGGCACTCCCAGCTCTCGGGTAGAGGGAAC	MCM4	0.81265	0.164267	-0.0854059	-0.898056	-0.249672	TRUE	TRUE	G & T	1	1
ACTCCCCCACCCAAGAAGGT	TGGGACTCCCCCACCCAAGAAGGTAGGGAC	RAD9A	-0.678197	-0.786502	-1.71226	-1.03406	-0.925754	TRUE	TRUE	G & T	2	1
ACTCCCCTGACACATCTAGG	AACAACTCCCCTGACACATCTAGGAGGACT	BUD13	-0.87567	0.195857	-0.44178	0.433891	-0.637636	TRUE	TRUE	G & T	2	1
ACTCCCTGCGGGCAACGCCT	CGCCACTCCCTGCGGGCAACGCCTTGGCAT	TEDC1	-0.138165	0.262703	-0.148717	-0.0105515	-0.411419	TRUE	TRUE	G & T	1	1
ACTCCTCCATGAGGCTGCTC	GCCGACTCCTCCATGAGGCTGCTCTGGTCT	DNM2	-0.104215	-0.190191	-0.177984	-0.0737681	0.0122071	TRUE	TRUE	G & T	1	1
ACTCCTCCTCCTCCTCACTG	ATCCACTCCTCCTCCTCCTCACTGTGGTGG	GCN1	-3.13412	-2.92353	-2.38172	0.752401	0.541808	TRUE	TRUE	G & T	1	1
ACTCCTGCAGGGCCTGCTGA	ATGTACTCCTGCAGGGCCTGCTGATGGAAC	FNTB	-0.900683	-2.02049	-0.571785	0.328898	1.44871	TRUE	TRUE	G & T	1	1
ACTCCTGGGCATCCTGCTGC	AAGAACTCCTGGGCATCCTGCTGCCGGTTG	USP5	-0.0642229	-0.0441137	-0.95913	-0.894907	-0.915016	TRUE	TRUE	G & T	1	1
ACTCCTGGGGGAATCCCTGG	GGGCACTCCTGGGGGAATCCCTGGGGGGAT	DNM2	0.213691	0.790415	0.755667	0.541977	-0.0347472	TRUE	TRUE	G & T	2	1
ACTCCTTACCAGAGCTGGTG	TCAGACTCCTTACCAGAGCTGGTGAGGGTG	DNAJA3	0.0652203	0.955857	1.15958	1.09436	0.203724	TRUE	TRUE	G & T	3	1
ACTCGCCACCCCCGCGCTCG	TCCAACTCGCCACCCCCGCGCTCGGGGACC	TEDC1	0.277574	0.376711	0.22022	-0.057353	-0.15649	TRUE	TRUE	G & T	1	1
ACTCGGACCTGGGGGATGCC	ATTGACTCGGACCTGGGGGATGCCTGGGCC	PRPF6	1.24573	2.1016	1.6515	0.40577	-0.450097	TRUE	TRUE	G & T	1	1
ACTCGGATCCCTTCCCTGAA	CCGGACTCGGATCCCTTCCCTGAAGGGCCG	SPATA5L1	0.138197	0.265918	0.912053	0.773855	0.646135	TRUE	TRUE	G & T	1	1
ACTCGGTATCTTTATTGGAT	ATGAACTCGGTATCTTTATTGGATAGGTAC	COG3	-0.482146	0.347202	-0.0885939	0.393552	-0.435795	TRUE	TRUE	G & T	2	1
ACTCGTGGACCACCATCGTC	TGTGACTCGTGGACCACCATCGTCAGGCCT	DICER1	0.956102	0.622936	0.618123	-0.337979	-0.00481232	TRUE	TRUE	G & T	1	1
ACTCGTTCTCCTCGAAGTCG	AGAAACTCGTTCTCCTCGAAGTCGGGGTCC	CNOT3	0.95586	1.23397	1.74706	0.791201	0.513088	TRUE	TRUE	G & T	2	1
ACTCTGAAGCCATGGCCAGT	ACCCACTCTGAAGCCATGGCCAGTGGGGGG	LARS2	0.420622	0.710181	0.450648	0.0300257	-0.259533	TRUE	TRUE	G & T	1	1
ACTCTGCTTGCAGCTGGATG	GACAACTCTGCTTGCAGCTGGATGGGGAGC	GCN1	0.177114	0.104494	0.115716	-0.0613984	0.0112218	TRUE	TRUE	G & T	2	1
ACTCTGGACCAGCTCATGGG	TGAGACTCTGGACCAGCTCATGGGTGGGCC	BMS1	0.351849	0.141088	0.0954667	-0.256382	-0.0456211	TRUE	TRUE	G & T	3	1
ACTCTGGAGATGCCAATGCC	AGGGACTCTGGAGATGCCAATGCCTGGGCA	SRCAP	1.21267	0.478762	0.265135	-0.947534	-0.213627	TRUE	TRUE	G & T	1	1
ACTCTGGGGAGACAGGCCTG	ATTTACTCTGGGGAGACAGGCCTGAGGCCC	RPP21	-1.04156	-0.846681	-0.638818	0.40274	0.207862	TRUE	TRUE	G & T	1	1
ACTCTGGGTGGTGGACCTAG	TATTACTCTGGGTGGTGGACCTAGTGGCCA	WEE1	0.999294	1.06156	-0.369473	-1.36877	-1.43103	TRUE	TRUE	G & T	1	1
ACTCTGTAGCCACTATCTGG	ACTCACTCTGTAGCCACTATCTGGGGGATG	FNTB	-0.397864	-0.208121	-0.0505399	0.347324	0.157581	TRUE	TRUE	G & T	2	1
ACTCTGTCAAACGCTAGTGA	TTTGACTCTGTCAAACGCTAGTGATGGATT	DICER1	-0.0341009	-1.09479	-0.846895	-0.812794	0.247896	TRUE	TRUE	G & T	2	1
ACTCTTCCTTCTCAGAGGTG	AAAGACTCTTCCTTCTCAGAGGTGCGGCTG	POLE	-1.38386	-0.695658	-1.91007	-0.526208	-1.21441	TRUE	TRUE	G & T	3	1
ACTCTTGAGCCGCTCAGCAT	CAACACTCTTGAGCCGCTCAGCATTGGCGT	NOP2	-0.434372	-1.38191	-1.13764	-0.703273	0.244268	TRUE	TRUE	G & T	1	1
ACTCTTGCCCTCCGAACGCT	CATCACTCTTGCCCTCCGAACGCTTGGCAG	MTOR	-0.747662	0.522184	-0.196886	0.550776	-0.71907	TRUE	TRUE	G & T	1	1
ACTCTTGCTCTGCCTAGGAT	TCGCACTCTTGCTCTGCCTAGGATGGGGCG	POLE	1.38869	-0.779973	0.269348	-1.11934	1.04932	TRUE	TRUE	G & T	2	1
ACTCTTGGATTGACTCGAAT	ACTCACTCTTGGATTGACTCGAATAGGCAC	MCM4	-0.820329	-0.496645	-0.423722	0.396608	0.0729235	TRUE	TRUE	G & T	1	1
ACTCTTTGCTCTGATAGGCT	CTGCACTCTTTGCTCTGATAGGCTGGGATC	MCM4	0.731058	-0.315645	-1.03546	-1.76652	-0.719817	TRUE	TRUE	G & T	2	1
ACTGAAACAGCAAGGTGTCC	CTGTACTGAAACAGCAAGGTGTCCTGGCTC	MARS1	1.80013	-0.0685295	0.392467	-1.40766	0.460997	TRUE	TRUE	G & T	1	1
ACTGAACAAACTCTAGGTCC	TGGAACTGAACAAACTCTAGGTCCTGGCAA	SDHA	-0.178128	0.0940002	-0.253377	-0.0752484	-0.347377	TRUE	TRUE	G & T	1	1
ACTGAACCCAGGCTGACTGA	CGGAACTGAACCCAGGCTGACTGAAGGAAA	NUP214	0.566092	-0.440063	-0.310617	-0.876709	0.129446	TRUE	TRUE	G & T	1	1
ACTGAAGTTGGAACAGGCTG	TCAAACTGAAGTTGGAACAGGCTGTGGAAT	SPATA5	-0.78651	-0.545678	-0.469869	0.316641	0.0758089	TRUE	TRUE	G & T	2	1
ACTGAATGCGAATGATTGGC	ATGGACTGAATGCGAATGATTGGCTGGTTG	MTOR	-0.787508	0.800066	0.692138	1.47965	-0.107928	TRUE	TRUE	G & T	2	1
ACTGACCGACTGCCTTCTCG	GGGGACTGACCGACTGCCTTCTCGAGGTAC	CDK12	-0.339724	-0.483317	-0.451952	-0.112228	0.0313657	TRUE	TRUE	G & T	1	1
ACTGAGAGTCCAGGAGTGCC	CTAAACTGAGAGTCCAGGAGTGCCCGGGTA	EIF3H	-0.643683	-1.15139	-1.42205	-0.778367	-0.270654	TRUE	TRUE	G & T	1	1
ACTGAGCAGGTAGACCTCGC	AGGCACTGAGCAGGTAGACCTCGCTGGAGA	HEATR1	0.257896	1.01568	0.117574	-0.140322	-0.898107	TRUE	TRUE	G & T	1	1
ACTGAGGGTGCTGGTTGCTG	GGGGACTGAGGGTGCTGGTTGCTGTGGACA	CNOT3	1.68818	0.834103	0.57501	-1.11317	-0.259093	TRUE	TRUE	G & T	2	1
ACTGAGTCACCAGAACTGGC	GCGGACTGAGTCACCAGAACTGGCTGGAAG	MRPL45	0.438208	0.536498	0.559562	0.121353	0.0230641	TRUE	TRUE	G & T	2	1
ACTGATGGAGTCATCAGGTG	CTCCACTGATGGAGTCATCAGGTGAGGGAA	WDR55	-0.600297	-0.163994	-1.61476	-1.01446	-1.45076	TRUE	TRUE	G & T	3	1
ACTGATGTTACTCACAAGCT	AGGCACTGATGTTACTCACAAGCTGGGGGA	CCT7	-1.33898	0.845112	-0.791342	0.547638	-1.63645	TRUE	TRUE	G & T	1	1
ACTGCACTGAGGACATGGGT	TCTCACTGCACTGAGGACATGGGTGGGTCC	E4F1	-2.14937	-1.20776	-1.68054	0.468823	-0.472788	TRUE	TRUE	G & T	3	1
ACTGCAGAGCCACCGTGTGC	CACTACTGCAGAGCCACCGTGTGCTGGGAA	ELP6	1.17262	0.279331	-0.332085	-1.50471	-0.611416	TRUE	TRUE	G & T	2	1
ACTGCAGCGGGGTGGTGTGG	CAGGACTGCAGCGGGGTGGTGTGGTGGTGC	SRCAP	-0.240657	-0.763487	-1.29371	-1.05306	-0.530228	TRUE	TRUE	G & T	3	1
ACTGCAGGCAATGAAGGCCT	TTCAACTGCAGGCAATGAAGGCCTTGGTGG	NUP58	1.1341	1.7112	0.322459	-0.81164	-1.38874	TRUE	TRUE	G & T	1	1
ACTGCAGGCCATGGCTCCTG	CAAGACTGCAGGCCATGGCTCCTGAGGAGA	RPAP1	-0.401671	-0.323746	0.0350313	0.436703	0.358777	TRUE	TRUE	G & T	1	1
ACTGCAGGCTGATTTCATCG	TTCCACTGCAGGCTGATTTCATCGGGGTTG	ITGAV	-0.095438	-0.812669	-0.0895533	0.00588473	0.723116	TRUE	TRUE	G & T	1	1
ACTGCAGTTTCTTTCGAGTA	CATAACTGCAGTTTCTTTCGAGTAGGGAAC	RNF168	0.534218	0.392801	0.393906	-0.140312	0.00110472	TRUE	TRUE	G & T	1	1
ACTGCATGAAGGACGGGCTG	TACCACTGCATGAAGGACGGGCTGAGGCGC	POLE	1.98015	1.92534	0.884297	-1.09585	-1.04105	TRUE	TRUE	G & T	2	1
ACTGCATGCCAAACTGGAGT	CCTCACTGCATGCCAAACTGGAGTAGGGGC	ZNF131	-1.52609	-0.911815	-1.42444	0.101643	-0.512627	TRUE	TRUE	G & T	2	1
ACTGCCAGCGATGCTGGCGT	CCAGACTGCCAGCGATGCTGGCGTGGGAGT	DICER1	0.735977	1.62664	1.27377	0.537792	-0.352868	TRUE	TRUE	G & T	2	1
ACTGCCTTCCCCGCGCCGTA	CCAGACTGCCTTCCCCGCGCCGTACGGGCC	TAF6L	0.548479	0.383768	0.367027	-0.181452	-0.016741	TRUE	TRUE	G & T	1	1
ACTGCGGTCCTTGAAGGTGC	GTTTACTGCGGTCCTTGAAGGTGCAGGTAC	HINFP	-0.0777267	-0.428788	-0.561245	-0.483518	-0.132457	TRUE	TRUE	G & T	2	1
ACTGCGTACCCGGGCGGTGG	TGCCACTGCGTACCCGGGCGGTGGGGGCAC	PRPF6	0.510729	-0.558402	-0.516062	-1.02679	0.04234	TRUE	TRUE	G & T	3	1
ACTGCTAAGGTCCACAACGT	GAGAACTGCTAAGGTCCACAACGTCGGTGA	LUC7L3	-0.740536	0.630382	-0.169819	0.570717	-0.800201	TRUE	TRUE	G & T	1	1
ACTGCTATCCTGGAAGCTGG	GCTGACTGCTATCCTGGAAGCTGGAGGAAG	NOP2	0.397865	0.693083	-0.0242787	-0.422144	-0.717362	TRUE	TRUE	G & T	2	1
ACTGCTCAGAAGGCGGAGCT	CAAAACTGCTCAGAAGGCGGAGCTTGGCTT	RSL1D1	-0.610996	-0.827585	-1.22909	-0.618093	-0.401504	TRUE	TRUE	G & T	1	1
ACTGCTCTCTCATGGAGGTC	CTGTACTGCTCTCTCATGGAGGTCAGGCTT	CDC45	0.652676	-1.18815	-0.00694578	-0.659622	1.1812	TRUE	TRUE	G & T	2	1
ACTGCTGAGCCAGGCTGTAG	CATCACTGCTGAGCCAGGCTGTAGAGGCGG	NUP160	-0.706551	-0.634646	0.283395	0.989945	0.918041	TRUE	TRUE	G & T	2	1
ACTGCTGCTTCAGGGGCTGC	AAGGACTGCTGCTTCAGGGGCTGCAGGAGA	CKAP5	1.47078	1.87497	1.63819	0.167413	-0.236774	TRUE	TRUE	G & T	1	1
ACTGCTGGATGCTCTGAGTA	TTGCACTGCTGGATGCTCTGAGTACGGTGC	BMS1	-1.00067	-0.55686	-1.15246	-0.151788	-0.595596	TRUE	TRUE	G & T	1	1
ACTGCTGTCAGGAAGGGGTA	ACCTACTGCTGTCAGGAAGGGGTAGGGACC	PRMT5	-0.348259	0.374741	-0.316371	0.0318879	-0.691112	TRUE	TRUE	G & T	2	1
ACTGGAAACTAACCGCCATG	ACCCACTGGAAACTAACCGCCATGAGGCAG	EIF4G1	-1.12384	-1.10636	-2.14196	-1.01812	-1.03559	TRUE	TRUE	G & T	1	1
ACTGGAATTTGGGCAAGGTC	AGACACTGGAATTTGGGCAAGGTCTGGAGA	GEMIN5	1.05033	0.659999	2.2025	1.15217	1.5425	TRUE	TRUE	G & T	2	1
ACTGGACCACTTCAGGGCTC	CCCCACTGGACCACTTCAGGGCTCTGGACA	GET4	0.235121	-1.11868	-0.697042	-0.932162	0.421642	TRUE	TRUE	G & T	1	1
ACTGGAGACTAAAGAAATAG	AAGGACTGGAGACTAAAGAAATAGTGGAGC	CKAP5	1.29166	0.754854	0.36534	-0.926316	-0.389514	TRUE	TRUE	G & T	1	1
ACTGGAGCTATTCTGATGCG	TGGCACTGGAGCTATTCTGATGCGTGGAGC	COQ2	-0.109708	-0.42396	-1.18407	-1.07436	-0.760106	TRUE	TRUE	G & T	2	1
ACTGGAGTTGCTGGTAGTGA	AAAGACTGGAGTTGCTGGTAGTGACGGGCC	RBBP6	0.609405	0.647569	0.33286	-0.276545	-0.314709	TRUE	TRUE	G & T	2	1
ACTGGATGAGTCTTAAGTCA	TCATACTGGATGAGTCTTAAGTCAGGGAAC	SRCAP	-0.632637	-0.827625	-2.08436	-1.45172	-1.25674	TRUE	TRUE	G & T	1	1
ACTGGCAAAAGCTGACATGA	GCTCACTGGCAAAAGCTGACATGAGGGGTT	RPAP1	0.903808	0.589762	-0.781648	-1.68546	-1.37141	TRUE	TRUE	G & T	1	1
ACTGGCAACAGATCTTTAGG	AGCAACTGGCAACAGATCTTTAGGGGGCAC	SRCAP	0.176175	0.167135	-0.0462355	-0.222411	-0.21337	TRUE	TRUE	G & T	2	1
ACTGGCAAGCACAAGGGCTA	CACAACTGGCAAGCACAAGGGCTACGGCTT	PUF60	-0.488334	-0.54826	-1.23167	-0.743341	-0.683415	TRUE	TRUE	G & T	1	1
ACTGGCACTTTCAGCTCTGG	ACCCACTGGCACTTTCAGCTCTGGAGGAGG	NUP214	1.00667	-0.191385	-0.0933017	-1.09997	0.0980831	TRUE	TRUE	G & T	2	1
ACTGGCAGCGGAAGCCGTGG	GCAAACTGGCAGCGGAAGCCGTGGCGGTGC	CACTIN	-0.686468	-1.56219	-1.15682	-0.470351	0.40537	TRUE	TRUE	G & T	3	1
ACTGGCATTTGGTACTTGCA	ATAAACTGGCATTTGGTACTTGCAAGGTAA	NBAS	-0.695767	-0.561076	-0.341443	0.354324	0.219633	TRUE	TRUE	G & T	1	1
ACTGGCCATGGCTTCAGAGT	CCCCACTGGCCATGGCTTCAGAGTGGGTGA	LARS2	-0.0828547	-0.391411	-0.352512	-0.269658	0.0388981	TRUE	TRUE	G & T	2	1
ACTGGCCCAGCAAGTCCTGC	ACGGACTGGCCCAGCAAGTCCTGCAGGAGC	SNRPB	-0.14285	0.474184	0.714265	0.857115	0.240081	TRUE	TRUE	G & T	1	1
ACTGGCCCAGCCGATGGGTC	GGCCACTGGCCCAGCCGATGGGTCGGGACA	CACTIN	-0.8584	-0.616336	0.0976688	0.956069	0.714005	TRUE	TRUE	G & T	2	1
ACTGGCTGCATCCTGCTGGG	CAGCACTGGCTGCATCCTGCTGGGCGGACT	HM13	-0.52682	-0.152199	-0.479278	0.0475426	-0.327079	TRUE	TRUE	G & T	3	1
ACTGGCTTGGGCCGGGGTGG	CTTGACTGGCTTGGGCCGGGGTGGGGGGTC	SRCAP	-0.839585	0.116221	0.10976	0.949345	-0.00646118	TRUE	TRUE	G & T	3	1
ACTGGGAAGGTGGCATTGGC	CAGAACTGGGAAGGTGGCATTGGCGGGGTA	FNTB	-1.01338	-0.478077	-0.450129	0.563247	0.0279481	TRUE	TRUE	G & T	2	1
ACTGGGGATGGTGATGGGGT	CAAGACTGGGGATGGTGATGGGGTCGGAGA	EIF4G1	-1.43484	-1.40837	-1.85378	-0.418939	-0.445408	TRUE	TRUE	G & T	3	1
ACTGGGGCACTAGAGTTGCC	GGCAACTGGGGCACTAGAGTTGCCTGGGCC	SON	-0.54392	1.10067	0.143925	0.687845	-0.956743	TRUE	TRUE	G & T	1	1
ACTGGGGTCAACACTGGGTG	AGCCACTGGGGTCAACACTGGGTGAGGTGT	NUP214	-0.323217	-0.166619	-0.676821	-0.353604	-0.510201	TRUE	TRUE	G & T	3	1
ACTGGGGTGCCAGAGTTGCC	GGTGACTGGGGTGCCAGAGTTGCCAGGGCT	SON	-0.231984	0.393458	0.582056	0.81404	0.188598	TRUE	TRUE	G & T	1	1
ACTGGGTCCAGTGGACATGC	AGAAACTGGGTCCAGTGGACATGCTGGTAA	KDSR	-0.466925	0.0195878	1.09938	1.5663	1.07979	TRUE	TRUE	G & T	1	1
[truncated: 47,343 more rows]

## Sheet: Fig. 3f
sgRNA ID	gDNA amplification	sgRNA capture	LFC	sgRNA Sequence	>16G	>16T	17-20 nt composition	>16G_count	>16T_count
[truncated: 24 more rows]
